# Supplementary material for: Identification of genetic variants that impact gene co-expression relationships using large-scale single-cell data
Source: Genome Biol. 2023 Apr 18;24:80. doi: 10.1186/s13059-023-02897-x (PMC10111756; doi:10.1186/s13059-023-02897-x)
Supplement: Supplementary file 1 — Additional file 1: Supplementary Tables. Collection of small supplementary tables (S1-2,4-5,7-8,11-12) plus all table captions; large supplementary tables are saved as separate csv files in the following. [file 13059_2023_2897_MOESM1_ESM.xlsx]

## Sheet: Summary of Tables
Name	Description	Location
Table S1a	Dataset specifications: Number of donors, cells and genes per cohort, including a distinction in protein-coding and non-coding genes.	In this excel
Table S1b	Dataset specifications: Description of genetic data used in the study.	In this excel
Table S2	Summary statistics of the eQTLs for the major cell types and meta-analysis	In this excel
Table S3	eQTLs for major cell types	Additional File 4
Table S4	Summary statistics of the co-eQTLs for the major and sub cell types without the filtering strategy (including the sub-sampling strategies and sub cell types)	In this excel
Table S5	Summary statistics of the co-eQTLs for the major cell types with the filtering strategy (including the sub-sampling strategies and sub cell types)	In this excel
Table S6	The significant co-eQTLs for the major cell types with the filtering strategy	Additional File 5
Table S7	Summary of replication rb values for filtered co-eQTLs in other cell types	In this excel
Table S8	Summary of replication rb values for filtered co-eQTLs in BIOS data	In this excel
Table S9	BIOS replication for filtered co-eQTLs for major cell types	Additional File 6
Table S10	The significant co-eQTLs for the major cell types without the filtering strategy	Additional File 7
Table S11	Summary of replication rb values for unfiltered co-eQTLs in other cell types	In this excel
Table S12	Summary of replication rb values for unfiltered co-eQTLs in BIOS data	In this excel
Table S13	BIOS replication for unfiltered co-eQTLs for major cell types	Additional File 8
Table S14	GO enrichment for co-eGenes associated with the same eQTL, for all eQTLs with at least 5 co-eGenes	Additional File 9
Table S15	TF enrichment of co-eGenes co-eGenes associated with the same eQTL, for all eQTLs with at least 5 co-eGenes, using the Remap 2022 ChIP-seq data	Additional File 10
Table S16	Annotated co-eQTL SNP with GWAS results	Additional File 11
Table S17	Enrichment of co-eGenes for GWAS results	Additional File 12
Table S18	Colocalization results for eQTL signal with GWAS signal	Additional File 13
Table S19	Colocalization results for co-eQTL signal with GWAS signal	Additional File 14
Table S20	GO enrichment for co-eGenes associated with the same eQTL, variation of Supplementary Table 14 with a more strict background	Additional File 15

## Sheet: Table S1a
Data set (version of chemistry)	Number of donors	Average number of cells per donor	Number of counts per celll	Number of counts per person	Total number of cells per cohort	Total number of reads per cohort	Number of genes detected in cohort	Median number of genes per cell per cohort	% of Protein coding genes	% Of lncRNA genes
van Blokland (v3)	14	751	4778	3588278	10514	50235892	19860	314.5	0.781927	0.205141
van Blokland (v2)	24	907	2307	2092449	21768	50218776	17593	229	0.825792	0.161747
Oelen (v3)	32	1163	6519	7581597	37216	242611104	21491	891	0.744689	0.242045
van der Wijst (v2)	45	560	3735	2091600	25200	94122000	22229	258	0.797183	0.18947
Oelen (v2)	72	1082	2820	3051240	77904	219689280	19259	828	0.777973	0.209289

## Sheet: Table S1b
Dataset	Sample Size	Genotyping Method	Ancestry	Healthy / Disease Status	Age Range	Gender Ratio	Imputation
Oelen data	120	HumanCytoSNP-12 BeadChip	European background individuals of the northern Netherlands population	General population	20-79	67 Female and 53 Male	Imputed to HRC reference panel
Van der WIjst data	45	HumanCytoSNP-12 BeadChip	European background individuals of the northern Netherlands population	General population	20-79	21 Female and 24 Male	Imputed to HRC reference panel
Van Blokland data	38	Infinium Global Screening Array multi-disease version 1	Mostly European background except for two individuals with Asian ancestry background	6-8 weeks post ST-elevated myocardial infarction	43-95	6 Female and 32 male	Imputed to 1000G Phase 3

## Sheet: Table S2
	Number of eQTLs (per data set)
Cell type	Oelen data set (v2)	Oelen data set (v3)	van der Wijst data set	van Blokland data set (v2)	Meta-analysis
CD4+ T cells	348	180	189	14	917
CD8+ T cells	182	79	60	7	527
Monocytes	185	351	40	8	625
Dendritic cells	54	28	9	5	145
B cells	14	4	7	1	51
NK cells	154	88	35	2	376

## Sheet: Table S4
Celltype / Scenario	Average number of cells per individual				Significant co-eQTLs statistics				Number of Tests	Sum of individuals for meta analysis
	Oelen v2	Oelen v3	van Blokland v2	van der Wijst	coeqtl_num	coeqtl_snp_num	coeqtl_genepair_num	coeqtl_gene_num
CD4+ T	338.261	294.725	349.125	283.844	15433	249	15433	6085	12137281	125.477
CD8+ T	219.375	204.65	157.792	100.244	2561	123	2561	2111	6390963	116.099
monocyte	130.477	219.3	121.792	60.3556	425	63	424	441	7323138	109.755
DC	20.3977	27.1	13.125	7.66667	8	1	8	9	1272690	69.4932
NK	137.898	130.9	79.3333	69.0222	960	79	960	946	4261756	106.194
B	17.0455	22.75	20.1667	20.6444	20	1	20	21	390150	76.5719
CD4+ T subsampled individuals	433.256	431.737	332.571	265.125	1013	63	1013	990	10993028	76.0008
CD4+ T subsampled individuals	462.5	384.5	450	277.562	97	3	97	100	7951520	39.1559
CD4+ T subsampled cells	50	50	50	50	115	11	115	126	7710976	98.6086
CD4+ T subsampled cells	150	150	150	150	2042	122	2042	1833	10391002	117.885
CD4+ T subsampled cells	250	250	250	250	8596	208	8596	4737	11336271	123.065
classical monocyte	101.068	176.9	102.75	50.1333	197	23	197	213	6791638	103.218
non-classical monocyte	29.4091	41.775	19.0417	10.5	2	2	2	4	5064879	75.2293
monocyte subsampled cells	50	50	50	50	90	14	90	102	5715719	101.358

## Sheet: Table S5
Celltype / Scenario	Average number of cells per individual				Significant co-eQTLs statistics				Number of Tests	Sum of individuals for meta analysis
	Oelen v2	Oelen v3	van Blokland v2	van der Wijst	coeqtl_num	coeqtl_snp_num	coeqtl_genepair_num	coeqtl_gene_num
CD4+ T	338.261	294.725	349.125	283.844	500	30	500	420	179841	161.165
CD8+ T	219.375	204.65	157.792	100.244	420	22	420	322	73017	153.885
monocyte	130.477	219.3	121.792	60.3556	281	24	280	235	304707	156.045
DC	20.3977	27.1	13.125	7.66667	58	9	58	62	41655	99.0066
NK	137.898	130.9	79.3333	69.0222	123	10	123	121	25998	143.595
B	17.0455	22.75	20.1667	20.6444	35	1	35	36	2936	116.612
CD4+ T subsampled individuals	433.256	431.737	332.571	265.125	212	12	212	210	291271	91.0575
CD4+ T subsampled individuals	462.5	384.5	450	277.562	94	1	94	95	512153	41.0271
CD4+ T subsampled cells	50	50	50	50	103	1	103	104	35050	142.747
CD4+ T subsampled cells	150	150	150	150	224	13	224	230	99197	157.335
CD4+ T subsampled cells	250	250	250	250	365	45	365	365	143338	160.179
classical monocyte	101.068	176.9	102.75	50.1333	155	6	155	155	303394	145.828
non-classical monocyte	29.4091	41.775	19.0417	10.5	23	2	23	25	299599	107.554
monocyte subsampled cells	50	50	50	50	108	9	108	111	85774	150.76

## Sheet: Table S7
celltype discovery	celltype replication	rb	StdErr	pvalue
DC	monocyte	0.797139	0.0837555	1.77473e-21
DC	CD8T	1.00245	0.0183845	0
DC	CD4T	0.773429	0.255052	0.00242584
NK	DC	0.853924	0.208809	4.32297e-05
NK	B	38.9747	61.6167	0.527037
NK	monocyte	0.960618	0.0252145	0
NK	CD8T	0.9661	0.0160037	0
NK	CD4T	0.953264	0.0224731	0
monocyte	DC	0.935905	0.0246296	0
monocyte	B	0.948709	0.0505135	1.07412e-78
monocyte	NK	0.868747	0.194978	8.36558e-06
monocyte	CD8T	0.847118	0.0523718	7.55768e-59
monocyte	CD4T	0.759425	0.0609137	1.12668e-35
CD8T	DC	0.815816	0.0623656	4.21783e-39
CD8T	B	0.952496	0.0306141	1.61029e-212
CD8T	NK	0.967842	0.0118685	0
CD8T	monocyte	0.779688	0.0383247	5.21664e-92
CD8T	CD4T	0.971596	0.0059451	0
CD4T	DC	0.794745	0.0766822	3.60999e-25
CD4T	B	0.918479	0.0359011	2.32076e-144
CD4T	NK	0.925802	0.0266553	2.55273e-264
CD4T	monocyte	0.792142	0.0337661	1.05264e-121
CD4T	CD8T	0.988285	0.00296504	0

## Sheet: Table S8
Celltype	rb	StdErr	pvalue
DC	0.297354	0.0855734	0.000511159
NK	0.528388	0.0798122	3.58239e-11
monocyte	0.418546	0.0410401	2.01431e-24
CD8T	0.576045	0.149571	0.00011749
CD4T	0.608485	0.0570835	1.5732e-26

## Sheet: Table S11
celltype discovery	celltype replication	rb	StdErr	pvalue
DC	monocyte	0.118759	0.281457	0.673065
NK	DC	0.713967	0.0810055	1.20962e-18
NK	B	0.637532	0.0846673	5.08007e-14
NK	monocyte	0.593684	0.0482357	8.20436e-35
NK	CD8T	0.776928	0.0211925	3.10673e-294
NK	CD4T	0.60511	0.0288323	8.5802e-98
monocyte	DC	0.826757	0.067778	3.18549e-34
monocyte	B	0.683557	0.06502	7.52446e-26
monocyte	NK	0.730639	0.0447933	8.19546e-60
monocyte	CD8T	0.637972	0.0419404	2.97199e-52
monocyte	CD4T	0.518964	0.0521974	2.72349e-23
CD8T	DC	0.614228	0.0461103	1.75138e-40
CD8T	B	0.742302	0.0344018	2.92897e-103
CD8T	NK	0.914398	0.0101671	0
CD8T	monocyte	0.648715	0.0213081	1.41661e-203
CD8T	CD4T	0.910933	0.00628025	0
CD4T	DC	0.651909	0.0438479	5.35754e-50
CD4T	B	0.722631	0.038601	3.36759e-78
CD4T	NK	0.969378	0.00444476	0
CD4T	monocyte	0.861306	0.0142429	0
CD4T	CD8T	1.02314	0.00208725	0

## Sheet: Table S12
Celltype	rb	StdErr	pvalue
DC	1.35549	1.23893	0.27392
NK	0.0252972	0.04879	0.604116
monocyte	0.283713	0.0367643	1.19023e-14
CD8T	0.0704361	0.0323684	0.0295495
CD4T	-0.0132276	0.0222689	0.552514
