# Supplementary material for: Identification of genetic variants that impact gene co-expression relationships using large-scale single-cell data
Source: Genome Biol. 2023 Apr 18;24:80. doi: 10.1186/s13059-023-02897-x (PMC10111756; doi:10.1186/s13059-023-02897-x)
Supplement: Supplementary file 5 — Additional file 5: Table S6. The significant co-eQTLs for the major cell types with the filtering strategy [file 13059_2023_2897_MOESM5_ESM.csv]

	SNPChr	SNPPos	SNPAlleles	SNPEffectAllele	MetaP_CD4T	MetaP_CD8T	MetaP_monocyte	MetaP_DC	MetaP_NK	MetaP_B	MetaPZ_CD4T	MetaPZ_CD8T	MetaPZ_monocyte	MetaPZ_DC	MetaPZ_NK	MetaPZ_B
rs7605824_SH3YL1_NPM1	2	280819	G/A	A	0.00000007202015079	0.00002781860396					-5.386057	-4.190626
rs7605824_SH3YL1_CD48	2	280819	G/A	A	0.00000328783666						-4.651967
rs7605824_SH3YL1_RPS13	2	280819	G/A	A	0.00000004263120846	0.00007427176363					-5.47959	-3.96217
rs7605824_SH3YL1_RPL31	2	280819	G/A	A	0.0000002760116348	0.0001051120235					-5.139131	-3.878478
rs7605824_SH3YL1_RPL3	2	280819	G/A	A	0.0000006070050536	0.00001123322751					-4.988975	-4.391962
rs7605824_SH3YL1_RPS27	2	280819	G/A	A	0.0000006456745747	0.009505809851					-4.97703	-2.593306
rs7605824_SH3YL1_RPL10	2	280819	G/A	A	0.0000002868472723	0.0000009455686945					-5.13189	-4.902641
rs7605824_SH3YL1_RPL13	2	280819	G/A	A	0.00000009848713207	0.0000003694159578					-5.329493	-5.084078
rs7605824_SH3YL1_RPL18	2	280819	G/A	A	0.000002065744044	0.001309235622					-4.746884	-3.213948
rs7605824_SH3YL1_RPS6	2	280819	G/A	A	0.00000006594921768	0.000009456243976					-5.401871	-4.429248
rs7605824_SH3YL1_RPL19	2	280819	G/A	A	0.0000004054972932	0.000003655289163					-5.066359	-4.630077
rs7605824_SH3YL1_RPL32	2	280819	G/A	A	0.0000000141773153	0.000002268659911					-5.671233	-4.727889
rs7605824_SH3YL1_EEF1B2	2	280819	G/A	A	0.000002128846099	0.0004050372076					-4.740792	-3.53678
rs7605824_SH3YL1_RPL21	2	280819	G/A	A	0.00000004780754198	0.000002196607447					-5.459278	-4.73444
rs7605824_SH3YL1_RPS8	2	280819	G/A	A	0.000000145016449	0.000004081849771					-5.258777	-4.607171
rs7605824_SH3YL1_RPS3A	2	280819	G/A	A	0.000001829563449	0.000001693907407					-4.771393	-4.786884
rs7605824_SH3YL1_RPS25	2	280819	G/A	A	0.0000000633381543	0.000003890801455					-5.409112	-4.617132
rs7605824_SH3YL1_RPL11	2	280819	G/A	A	0.00000001949923912	0.000002281166007					-5.616386	-4.726772
rs7605824_SH3YL1_RPLP2	2	280819	G/A	A	0.0000008877717342	0.000578369531					-4.915012	-3.44156
rs7605824_SH3YL1_RPL12	2	280819	G/A	A	0.00000002485979639	0.00003882490214					-5.57425	-4.114364
rs7605964_AC006369.2_PHACTR2	2	37832726	T/C	T	0.000005080430009	0.6584072483					4.561439	0.442113
rs7632486_CMTM8_LMNA	3	32286791	G/A	G	0.00000341074934						-4.644395
rs7632486_CMTM8_RPS13	3	32286791	G/A	G	0.00002592860335	0.002200938298					4.206561	3.061687
rs7632486_CMTM8_RPS23	3	32286791	G/A	G	0.000001389846167	0.04168846932					4.826455	2.036617
rs7632486_CMTM8_RPL35A	3	32286791	G/A	G	0.000005861864995	0.03667214488					4.531311	2.089395
rs7632486_CMTM8_S100A4	3	32286791	G/A	G	0.0000001209322931						-5.292081
rs7632486_CMTM8_B2M	3	32286791	G/A	G	0.00000004228305708	0.0002470956533					-5.481041	-3.665251
rs7632486_CMTM8_HLA-B	3	32286791	G/A	G	0.00001667319108	0.002569727465					-4.305337	-3.015008
rs7632486_CMTM8_RPS6	3	32286791	G/A	G	0.000008867566083	0.003066377869					4.443091	2.961004
rs7632486_CMTM8_GAPDH	3	32286791	G/A	G	0.000004453757698	0.01125881972					-4.588999	-2.534561
rs7632486_CMTM8_SH3BGRL3	3	32286791	G/A	G	0.000001867534775	0.07200231745					-4.767254	-1.799103
rs7632486_CMTM8_S100A11	3	32286791	G/A	G	0.00002299195709						-4.233659
rs7632486_CMTM8_RPL21	3	32286791	G/A	G	0.00001541768278	0.001044178889					4.322635	3.278344
rs7632486_CMTM8_RPS3A	3	32286791	G/A	G	0.000006446075925	0.0004584572834					4.511204	3.503923
rs432206_CENPK_PHF13	5	64858687	C/G	G	0.000001176877041						-4.859491
rs111454690_HLA-DRB5_RPS12	6	32578449	C/T	T	0.000001740551214						-4.781427
rs111454690_HLA-DRB5_RPL13	6	32578449	C/T	T	0.000003004542501						-4.670509
rs111454690_HLA-DRB5_RPL30	6	32578449	C/T	T	0.0000009333570725						-4.905193
rs111454690_HLA-DRB5_RPS27A	6	32578449	C/T	T	0.000001016474127						-4.888422
rs111454690_HLA-DRB5_RPS13	6	32578449	C/T	T	0.000003173514804						-4.659258
rs111454690_HLA-DRB5_HLA-DRA	6	32578449	C/T	T	0.000004594377554	0.0000688875195					4.582505	3.980096
rs111454690_HLA-DRB5_RPL9	6	32578449	C/T	T	0.000005850243012						-4.531731
rs111454690_HLA-DRB5_RPL38	6	32578449	C/T	T	0.000001425071005						-4.821466
rs111454690_HLA-DRB5_PFN1	6	32578449	C/T	T	0.000001065803526						4.879083
rs111454690_HLA-DRB5_RPL34	6	32578449	C/T	T	0.000005850243012						-4.531731
rs111454690_HLA-DRB5_LGALS1	6	32578449	C/T	T	0.000006094833634						4.523073
rs111454690_HLA-DRB5_PPP1CA	6	32578449	C/T	T	0.000004594377554						4.582505
rs111454690_HLA-DRB5_RPL31	6	32578449	C/T	T	0.000001045234148						-4.882925
rs111454690_HLA-DRB5_RPS14	6	32578449	C/T	T	0.000001946566475						-4.758894
rs111454690_HLA-DRB5_RPS29	6	32578449	C/T	T	0.000001718281049						-4.784015
rs111454690_HLA-DRB5_SH3BGRL3	6	32578449	C/T	T	0.000003004542501						4.670509
rs111454690_HLA-DRB5_GAPDH	6	32578449	C/T	T	0.00000314613576						4.661041
rs111454690_HLA-DRB5_HLA-DPB1	6	32578449	C/T	T	0.0000051429813	0.001205357753				0.06027413695	4.558869	3.237609				1.878783
rs111454690_HLA-DRB5_IL32	6	32578449	C/T	T	0.000004080626182		0.01416229786				4.607233		-2.45312
rs9271520_HLA-DQA2_SH3BGRL3	6	32589771	A/G	G	0.0000004467052193						5.047895
rs9271520_HLA-DQA2_RPS14	6	32589771	A/G	G	0.000001092865145						-4.874135
rs9271520_HLA-DQA2_GAPDH	6	32589771	A/G	G	0.0000008419510835						4.925383
rs9271520_HLA-DQA2_EEF1B2	6	32589771	A/G	G	0.000000119371945						-5.294455
rs9271520_HLA-DQA2_RPS13	6	32589771	A/G	G	0.000002069116873	0.005943297392		0.1518763427			-4.746554	-2.750893		1.432935
rs9271520_HLA-DQA2_RPL13	6	32589771	A/G	G	0.000004394392201	0.005970858806	0.000124509036				-4.5918	-2.749377	3.837074
rs9271520_HLA-DQA2_RPL3	6	32589771	A/G	G	0.000004956537281		0.0001801288663				-4.566619		3.745369
rs9271520_HLA-DQA2_S100A10	6	32589771	A/G	G	0.00000519243601						4.556859
rs9271520_HLA-DQA2_RPS28	6	32589771	A/G	G	0.0000006784719812						-4.967427
rs9271520_HLA-DQA2_B2M	6	32589771	A/G	G	0.000000223792179		0.003150827094				5.178404		2.952627
rs9271520_HLA-DQA2_RPL7	6	32589771	A/G	G	0.000002296837873						-4.725381
rs9271520_HLA-DQA2_S100A6	6	32589771	A/G	G	0.0000009535979332		0.001574572623				4.90098		-3.160576
rs9271520_HLA-DQA2_S100A4	6	32589771	A/G	G	0.00000002271330218						5.589952
rs9271520_HLA-DQA2_RPL32	6	32589771	A/G	G	0.000003593234145	0.0001702312402					-4.633622	-3.759532
rs9271520_HLA-DQA2_HLA-DPB1	6	32589771	A/G	G	0.000002076677819	0.0001868525314	0.000000001229564373	0.000002224312476			4.745816	3.736159	6.07634	4.731897
rs9271520_HLA-DQA2_CD52	6	32589771	A/G	G	0.000004312880973		0.06768515087				4.595705		1.827097
rs62423804_TSPYL1_RP11-138A9.2	6	116609437	T/C	C	0.00000005594995949	0.00002791656886	0.1246724665	0.1944750545	0.1288030436		-5.431284	-4.189828	-1.535454	1.297454	-1.518839
rs393727_RNASET2_B2M	6	167398632	T/A	T	0.0000006402076854						-4.978676
rs393727_RNASET2_ITGB1	6	167398632	T/A	T	0.0000000894680315						-5.346911
rs393727_RNASET2_ALOX5AP	6	167398632	T/A	T	0.000002657669166						-4.695645
rs393727_RNASET2_CRIP1	6	167398632	T/A	T	0.000002492087108						-4.708776
rs10276099_TOMM7_RPS25	7	22862950	G/A	A	0.0000005836036232	0.4821459198	0.004716500023		0.0115350096	0.4314762957	-4.996565	-0.702855	-2.825784		-2.526059	-0.786668
rs9022_CLN8_TMSB4X	8	1710977	A/C	A	0.000000716829103		0.7763461052				4.956748		-0.284084
rs9022_CLN8_LMNA	8	1710977	A/C	A	0.0000004049075114		0.2194830039				5.066636		-1.227904
rs9022_CLN8_RPL21	8	1710977	A/C	A	0.00000007159228439						-5.387128
rs9022_CLN8_S100A4	8	1710977	A/C	A	0.000000002544992591						5.958541
rs9022_CLN8_RPS3A	8	1710977	A/C	A	0.0000009135835849						-4.909394
rs9657360_NAPRT1_DLK2	8	144676862	C/T	C	0.000003787570589						4.622711
rs10430590_PIP4K2A_DDX24	10	22833063	T/A	T	0.00003152434486						4.162166
rs9971029_SAR1A_C1orf56	10	71916461	A/G	A	0.00000003458757913	0.000003140286725			0.02587655819		-5.51647	-4.661424			-2.228059
rs9971029_SAR1A_HNRNPH1	10	71916461	A/G	A	0.0000002946728847	0.0001207553419	0.08118459734				-5.126823	-3.844588	-1.743854
rs7077538_PPA1_RPS3A	10	71993094	G/T	G	0.000002437572763	0.09493340107	0.0122581352				4.713283	1.669929	2.504625
rs6598041_RP11-326C3.12_CACUL1	11	324699	T/C	C	0.00006528818865						3.992834
rs7309189_DDX11_TECPR2	12	31240960	A/G	A	0.00000329509903						4.651512
rs7309189_DDX11_LINC00115	12	31240960	A/G	A	0.000006972036245						4.49454
rs80164297_SLC38A1_RPS6	12	46588626	T/C	C	0.0000312981565						-4.163809
rs2741159_KRT1_TNFRSF4	12	53071382	A/C	C	0.00001906826637						4.275531
rs2741159_KRT1_GATA3	12	53071382	A/C	C	0.000000008980386322						5.748942
rs2741159_KRT1_VIM	12	53071382	A/C	C	0.0000004901815007						5.030117
rs2741159_KRT1_ITGB1	12	53071382	A/C	C	0.0000003054597126						5.120047
rs2741159_KRT1_SAMSN1	12	53071382	A/C	C	0.000005493839406						4.544988
rs2741159_KRT1_MALAT1	12	53071382	A/C	C	0.00000005313303472						-5.440494
rs2741159_KRT1_ZFP36L2	12	53071382	A/C	C	0.0000000162375591						5.647947
rs2741159_KRT1_SESN3	12	53071382	A/C	C	0.0000002044189438						5.195274
rs1131017_RPS26_ST13	12	56435929	C/G	C	0						7.792183
rs1131017_RPS26_CD3E	12	56435929	C/G	C	0.00000003138955513						5.533504
rs1131017_RPS26_IGBP1	12	56435929	C/G	C	0.0000000006167644162						6.186086
rs1131017_RPS26_ALKBH7	12	56435929	C/G	C	0.0000000001872278719	0.0000000001031329662	0.001189882539				6.371468	6.462286	3.241294
rs1131017_RPS26_RPL41	12	56435929	C/G	C	0	0	0		0	0.0000004323526826	11.380692	11.456668	8.249066		10.798504	5.054132
rs1131017_RPS26_RPS2	12	56435929	C/G	C	0	0	0	0.0002589288004	0	0.0000007234323738	11.450218	11.656956	10.412274	3.653263	11.181118	4.954965
rs1131017_RPS26_DYNLL1	12	56435929	C/G	C	0.0000000005322295295						-6.209295
rs1131017_RPS26_RBM39	12	56435929	C/G	C	0.000000006625812943	0.0420609488					-5.800144	-2.032917
rs1131017_RPS26_ADTRP	12	56435929	C/G	C	0						8.276828
rs1131017_RPS26_EEF1A1	12	56435929	C/G	C	0	0	0		0	0.0000005582907498	12.868354	12.985037	11.698087		11.428684	5.005114
rs1131017_RPS26_RPL14	12	56435929	C/G	C	0	0	0		0		11.10405	11.235294	7.405633		8.727799
rs1131017_RPS26_ITGB1	12	56435929	C/G	C	0				0.1907636975		-7.975105				1.308323
rs1131017_RPS26_MT-ND1	12	56435929	C/G	C	0.0000000003546111843	0.327493819	0.03307421265				-6.2728	-0.979174	2.131181
rs1131017_RPS26_RPS21	12	56435929	C/G	C	0	0	0.000000453488664		0	0.0000211212378	11.703275	9.998174	5.045014		8.412036	4.252696
rs1131017_RPS26_GK	12	56435929	C/G	C	0.0000000006451264823						-6.178991
rs1131017_RPS26_RPL30	12	56435929	C/G	C	0	0	0		0	0	12.399669	10.717356	8.625667		9.790529	6.7249
rs1131017_RPS26_RPL21	12	56435929	C/G	C	0	0	0	0.000001237050596	0	0.0000000003513835835	13.121167	10.906052	8.78259	4.849609	10.29604	6.274223
rs1131017_RPS26_ATP2B1	12	56435929	C/G	C	0		0.02086782066	0.482926333			-6.560282		2.310367	-0.701604
rs1131017_RPS26_RORA	12	56435929	C/G	C	0.0000009314805125	0.3134645832					-4.905588	-1.007979
rs1131017_RPS26_TMA7	12	56435929	C/G	C	0.00000002661163913		0.00005622911943				-5.562382		-4.028101
rs1131017_RPS26_PMAIP1	12	56435929	C/G	C	0.0000000127288489	0.00382024729				0.9584151025	-5.689665	-2.892635				0.052143
rs1131017_RPS26_S100A11	12	56435929	C/G	C	0	0.000001396952077	0.0000000005352297187	0.5120309028			-11.375278	-4.825439	-6.208411	-0.655679
rs1131017_RPS26_MIR4435-1HG	12	56435929	C/G	C	0						-8.718379
rs1131017_RPS26_ARPC3	12	56435929	C/G	C	0.00000007677106513	0.0000790231326	0.01584138587				-5.374557	-3.947344	2.41255
rs1131017_RPS26_ERGIC3	12	56435929	C/G	C	0.000003788500062						4.62266
rs1131017_RPS26_TAGLN2	12	56435929	C/G	C	0.000001484439233						-4.813319
rs1131017_RPS26_HLA-DPA1	12	56435929	C/G	C	0.00000005565926926	0.0001694248316	0.00000001530444739	0.8321310326			-5.432214	-3.76072	5.658115	-0.211969
rs1131017_RPS26_RPS24	12	56435929	C/G	C	0.000000009458469967	0	0		0		5.740164	8.768133	10.616464		8.404793
rs1131017_RPS26_SBDS	12	56435929	C/G	C	0.0000006499779894						4.975743
rs1131017_RPS26_ATP5E	12	56435929	C/G	C	0.000000001644207706		0.09730408712	0.1625669055			-6.029546		-1.658066	-1.39649
rs1131017_RPS26_RSL1D1	12	56435929	C/G	C	0	0					8.452588	6.634164
rs1131017_RPS26_RPS4Y1	12	56435929	C/G	C	0.000001205656546	0.003570932463					4.854706	2.91377
rs1131017_RPS26_LCP1	12	56435929	C/G	C	0.0000000001604853625	0	0.05652163604	0.2615422705	0.0228400906		-6.395059	-6.711071	1.906992	-1.122753	-2.276099
rs1131017_RPS26_SAT1	12	56435929	C/G	C	0	0	0.002200481903	0.03479971241			-10.110158	-7.171457	-3.061749	2.110681
rs1131017_RPS26_EIF3M	12	56435929	C/G	C	0		0.000002031085885				6.69958		4.750306
rs1131017_RPS26_ANP32B	12	56435929	C/G	C	0.00000009369749208		0.01722412968				5.338541		2.381888
rs1131017_RPS26_RPS28	12	56435929	C/G	C	0	0	0	0.00005839729841	0	0.000004164563964	13.135231	10.767148	8.169802	4.019195	8.831539	4.602996
rs1131017_RPS26_HSPB1	12	56435929	C/G	C	0.000000548837802	0.00002443257921					5.008402	4.219978
rs1131017_RPS26_SRSF2	12	56435929	C/G	C	0	0.000000003592951491			0.3746129602		-7.313928	-5.90192			-0.887866
rs1131017_RPS26_RPS15A	12	56435929	C/G	C	0	0	0	0.00127149949	0		12.212096	11.152601	10.909339	3.222336	9.947993
rs1131017_RPS26_CFL1	12	56435929	C/G	C	0	0	0.8752071938		0.00007316827813		-9.060094	-7.489246	0.157048		-3.965741
rs1131017_RPS26_KLF6	12	56435929	C/G	C	0	0.00006376668907	0.1032810106				-7.349126	-3.99842	-1.629151
rs1131017_RPS26_ARPC1B	12	56435929	C/G	C	0.000002178756308	0.00351580168	0.00004933330858				-4.736095	-2.918624	4.058763
rs1131017_RPS26_IKZF1	12	56435929	C/G	C	0.00000006207899508						5.412707
rs1131017_RPS26_EEF1B2	12	56435929	C/G	C	0	0	0.000000002116172455		0.000000003958948974		11.601141	9.306551	5.988629		5.885899
rs1131017_RPS26_HLA-E	12	56435929	C/G	C	0	0	0.006800882052				-8.473759	-6.639183	-2.70644
rs1131017_RPS26_LETMD1	12	56435929	C/G	C	0						6.518386
rs1131017_RPS26_EIF3L	12	56435929	C/G	C	0	0	0	0.05961750047			8.294005	7.065435	7.570886	1.883612
rs1131017_RPS26_S100A10	12	56435929	C/G	C	0	0.000000002184722257	0.00001683449377				-10.010114	-5.983441	4.303205
rs1131017_RPS26_RPS23	12	56435929	C/G	C	0	0	0	0.01978613775	0	0.000000008836162232	12.097505	11.373777	9.497264	2.330379	10.852094	5.751679
rs1131017_RPS26_ZFP36L2	12	56435929	C/G	C	0.00000002779068383					0.08297098482	-5.554814					1.733702
rs1131017_RPS26_MT-ATP6	12	56435929	C/G	C	0	0.00274098857	0.06658912394				-7.223878	-2.995385	-1.834437
rs1131017_RPS26_YWHAZ	12	56435929	C/G	C	0.00000003748962604	0.00001373782714					-5.502287	-4.34801
rs1131017_RPS26_RPS11	12	56435929	C/G	C	0	0	0		0.000000003880628312		7.848186	6.722676	9.704755		5.889203
rs1131017_RPS26_IL8	12	56435929	C/G	C	0.0000004918240129		0.002246174776				-5.029475		-3.055591
rs1131017_RPS26_SUCLG2	12	56435929	C/G	C	0						6.936603
rs1131017_RPS26_SUB1	12	56435929	C/G	C	0	0					-8.604238	-7.049529
rs1131017_RPS26_EIF1	12	56435929	C/G	C	0	0	0.06684060625				-6.612132	-6.5033	1.832744
rs1131017_RPS26_HNRNPA1	12	56435929	C/G	C	0	0.0002891617764	0.00000001726537468			0.8470167237	8.430285	3.624821	5.637383			0.192926
rs1131017_RPS26_PRMT2	12	56435929	C/G	C	0.00000000029991517						6.298823
rs1131017_RPS26_HADHA	12	56435929	C/G	C	0.00000005079640438						5.4485
rs1131017_RPS26_TIGIT	12	56435929	C/G	C	0	0.000000003881876259					-7.313971	-5.88915
rs1131017_RPS26_UXT	12	56435929	C/G	C	0						8.502135
rs1131017_RPS26_RNF19A	12	56435929	C/G	C	0.0000000003754165128						-6.263921
rs1131017_RPS26_RPL32	12	56435929	C/G	C	0	0	0		0	0.00000007948319364	12.883526	11.045301	10.283945		9.201114	5.368298
rs1131017_RPS26_NAMPT	12	56435929	C/G	C	0.000001808544407		0.00009179832046				-4.773719		-3.911306
rs1131017_RPS26_RPL19	12	56435929	C/G	C	0	0	0		0		12.422378	11.399508	9.363075		8.794457
rs1131017_RPS26_NUCB2	12	56435929	C/G	C	0.0000001830162423						5.215809
rs1131017_RPS26_PDCD1	12	56435929	C/G	C	0.000000002996223492						-5.931805
rs1131017_RPS26_RPL39	12	56435929	C/G	C	0	0	0		0	0.000005169548617	12.238669	10.66612	9.193284		8.542325	4.557787
rs1131017_RPS26_SH2D2A	12	56435929	C/G	C	0.00000222049203						-4.732246
rs1131017_RPS26_RPL27	12	56435929	C/G	C	0	0	0	0.006404021231	0		11.583518	9.000211	6.583745	2.726344	7.293229
rs1131017_RPS26_CYBA	12	56435929	C/G	C	0	0	0.000000425822721			0.004409133639	-9.19804	-8.108328	-5.057036			-2.847303
rs1131017_RPS26_RUNX3	12	56435929	C/G	C	0.0000001017002213	0.0002215858205					-5.323659	-3.693044
rs1131017_RPS26_TRABD2A	12	56435929	C/G	C	0.00000001829854067	0					5.627363	7.735669
rs1131017_RPS26_ABHD14B	12	56435929	C/G	C	0	0.0000004044164103					6.550611	5.066867
rs1131017_RPS26_EIF2S3	12	56435929	C/G	C	0						9.142424
rs1131017_RPS26_PIK3IP1	12	56435929	C/G	C	0	0				0.5542104407	6.885242	7.176413				-0.591463
rs1131017_RPS26_SYNE2	12	56435929	C/G	C	0.0000000009387309906	0.0008446802778					-6.119494	-3.337723
rs1131017_RPS26_MYL6	12	56435929	C/G	C	0	0	0.00002683824628		0.0002137090569		-11.051751	-9.256149	-4.198758		-3.702234
rs1131017_RPS26_EIF3H	12	56435929	C/G	C	0	0	0.0000000003186044196				9.321188	7.836833	6.289444
rs1131017_RPS26_TXN	12	56435929	C/G	C	0	0.000001243358388	0.6899780993	0.1167715807			-7.901814	-4.8486	0.398885	-1.56847
rs1131017_RPS26_EIF3D	12	56435929	C/G	C	0	0.00006704632485					6.94068	3.986531
rs1131017_RPS26_PPP1R15A	12	56435929	C/G	C	0.000002605189156		0.07496421785				-4.69972		1.780683
rs1131017_RPS26_ATP6V0E1	12	56435929	C/G	C	0.0000001624438496						-5.237866
rs1131017_RPS26_LDHA	12	56435929	C/G	C	0.0000007398653136	0					-4.950596	-6.687415
rs1131017_RPS26_CXCR4	12	56435929	C/G	C	0	0.000001561946909	0.000006598193293		0.0003115302074		-7.269762	-4.803142	-4.506255		3.605519
rs1131017_RPS26_LEF1	12	56435929	C/G	C	0	0					7.952299	8.629709
rs1131017_RPS26_SERF2	12	56435929	C/G	C	0	0	0.0002073163228	0.5948864437		0.0001167019282	-9.170638	-8.715346	-3.70993	-0.531768		-3.852953
rs1131017_RPS26_RGS1	12	56435929	C/G	C	0	0.000001436578183					-7.330455	-4.819862
rs1131017_RPS26_SELL	12	56435929	C/G	C	0	0					8.244056	9.078384
rs1131017_RPS26_MRPS21	12	56435929	C/G	C	0.000003295138562						4.65151
rs1131017_RPS26_CCR4	12	56435929	C/G	C	0.000001410631967						-4.823497
rs1131017_RPS26_RPS3	12	56435929	C/G	C	0	0	0	0.0001295483772	0		12.052842	11.416559	9.571963	3.827316	10.55712
rs1131017_RPS26_RPS29	12	56435929	C/G	C	0	0	0		0	0.00001062249851	11.841825	10.173898	7.109052		9.930611	4.404098
rs1131017_RPS26_PPP2R5C	12	56435929	C/G	C	0.000000001718652765	0	0.5028247425				-6.022385	-6.755795	-0.670052
rs1131017_RPS26_EPB41L4A-AS1	12	56435929	C/G	C	0						7.93237
rs1131017_RPS26_TMEM123	12	56435929	C/G	C	0.000000009864269648	0.0000000001184479352					5.733046	6.441308
rs1131017_RPS26_LGALS3	12	56435929	C/G	C	0.0000001074720855						-5.313614
rs1131017_RPS26_TNFRSF18	12	56435929	C/G	C	0.00000001209860936						-5.698331
rs1131017_RPS26_EML4	12	56435929	C/G	C	0						-6.481912
rs1131017_RPS26_CRIP1	12	56435929	C/G	C	0	0					-8.971295	-7.577986
rs1131017_RPS26_ABLIM1	12	56435929	C/G	C	0.000004440398204	0.0000000003612651655					4.589627	6.269906
rs1131017_RPS26_CCR7	12	56435929	C/G	C	0.000000006563115632	0	0.383952159				5.801738	8.964464	0.870637
rs1131017_RPS26_NSMCE1	12	56435929	C/G	C	0.0000000009433538092						6.118711
rs1131017_RPS26_RPL24	12	56435929	C/G	C	0	0	0		0.0000000027373497		9.979521	9.492007	7.749064		5.946621
rs1131017_RPS26_TNFRSF1B	12	56435929	C/G	C	0.00000001373029729					0.0003101178902	-5.676719					-3.606698
rs1131017_RPS26_ACTB	12	56435929	C/G	C	0	0	0.5397821934		0		-11.782531	-9.276514	-0.613142		-6.502315
rs1131017_RPS26_RPL36	12	56435929	C/G	C	0	0	0		0		11.097042	10.848329	7.522206		7.589966
rs1131017_RPS26_C12orf57	12	56435929	C/G	C	0	0.00000007920597303					9.904115	5.368928
rs1131017_RPS26_C1QBP	12	56435929	C/G	C	0.000000003435552807	0					5.909304	6.483524
rs1131017_RPS26_EZR	12	56435929	C/G	C	0.0000000005583196217			0.7601549212			-6.201769			-0.305277
rs1131017_RPS26_VMP1	12	56435929	C/G	C	0.000000302605272						-5.121817
rs1131017_RPS26_IMPDH2	12	56435929	C/G	C	0						7.326181
rs1131017_RPS26_ANXA2R	12	56435929	C/G	C	0.000001284475359						4.842141
rs1131017_RPS26_HMGB1	12	56435929	C/G	C	0	0					-7.700268	-6.723061
rs1131017_RPS26_CALM2	12	56435929	C/G	C	0						-7.07553
rs1131017_RPS26_RPS27A	12	56435929	C/G	C	0	0	0	0.00005208541973	0	0.00000003010038782	12.751089	10.955766	8.747794	4.046067	9.375204	5.540852
rs1131017_RPS26_TNFRSF4	12	56435929	C/G	C	0.000000001115906792						-6.091882
rs1131017_RPS26_AKAP13	12	56435929	C/G	C	0.00000003285661652	0.02494598116					-5.525491	-2.242238
rs1131017_RPS26_CCL5	12	56435929	C/G	C	0	0					-7.735985	-8.576367
rs1131017_RPS26_RPL3	12	56435929	C/G	C	0	0	0	0.0001800054089	0		12.687092	12.830507	8.785295	3.745541	11.0832
rs1131017_RPS26_HSP90AA1	12	56435929	C/G	C	0.000001655603966	0.0001034110199					-4.791474	-3.882446
rs1131017_RPS26_CREM	12	56435929	C/G	C	0	0.0000008109576201					-6.793137	-4.932712
rs1131017_RPS26_COX4I1	12	56435929	C/G	C	0.000000001698634818		0.0006854111027				6.024281		3.395349
rs1131017_RPS26_ACTN4	12	56435929	C/G	C	0.0000000002115211688	0.00005748476278					-6.352734	-4.022905
rs1131017_RPS26_MYH9	12	56435929	C/G	C	0.000003055031563						-4.667085
rs1131017_RPS26_ARID5B	12	56435929	C/G	C	0.00000001632601184		0.8872423922				-5.647012		-0.141794
rs1131017_RPS26_TGFB1	12	56435929	C/G	C	0	0.00000005839065026					-7.119744	-5.423661
rs1131017_RPS26_B2M	12	56435929	C/G	C	0	0	0.003755990273		0		-12.100639	-10.035145	-2.89796		-7.67354
rs1131017_RPS26_CDCA7	12	56435929	C/G	C	0.000004243549585						-4.599083
rs1131017_RPS26_CD58	12	56435929	C/G	C	0.000000004620641463						-5.860288
rs1131017_RPS26_RPL37A	12	56435929	C/G	C	0	0	0	0.02764338563	0.0000000007552745579		10.559391	8.856576	8.935913	2.20231	6.154053
rs1131017_RPS26_LDHB	12	56435929	C/G	C	0	0	0.0006155410054				9.479115	10.163428	3.424672
rs1131017_RPS26_FHIT	12	56435929	C/G	C	0						8.998985
rs1131017_RPS26_ARPC2	12	56435929	C/G	C	0	0	0.06333862989		0.000000002245611992		-10.986143	-9.685441	-1.856807		-5.978964
rs1131017_RPS26_RPL38	12	56435929	C/G	C	0	0	0		0	0.00005489736453	11.700795	10.306895	7.831812		7.412072	4.033734
rs1131017_RPS26_NACA	12	56435929	C/G	C	0	0	0		0.00001134203606		9.086847	8.94192	6.486939		4.389866
rs1131017_RPS26_RNF213	12	56435929	C/G	C	0.0000004364937509	0.0003756547112					-5.052312	-3.556622
rs1131017_RPS26_LINC00493	12	56435929	C/G	C	0.0000001627886824						5.237475
rs1131017_RPS26_GIMAP7	12	56435929	C/G	C	0.00000002399288239	0.000000279171507					5.580427	5.136992
rs1131017_RPS26_PFDN5	12	56435929	C/G	C	0	0.0000001176225307	0.01946873848				7.925334	5.297152	2.336432
rs1131017_RPS26_RPS4X	12	56435929	C/G	C	0	0	0		0		12.105473	10.380436	10.033871		9.237641
rs1131017_RPS26_MT-ND4	12	56435929	C/G	C	0.00000043822784	0.660945764	0.06307004966				-5.051555	0.438608	1.858697
rs1131017_RPS26_SRSF7	12	56435929	C/G	C	0	0.000002439483299					-6.695796	-4.713123
rs1131017_RPS26_FMNL1	12	56435929	C/G	C	0.0000003621598977	0.0008409665544					-5.087843	-3.338947
rs1131017_RPS26_RPS16	12	56435929	C/G	C	0	0	0		0	0.003043011932	8.585696	10.369446	7.927285		6.621644	2.963359
rs1131017_RPS26_UGP2	12	56435929	C/G	C	0.00000003087231328						5.536416
rs1131017_RPS26_CLNS1A	12	56435929	C/G	C	0.0000000004047345441						6.252191
rs1131017_RPS26_RPL7	12	56435929	C/G	C	0	0	0	0.003257923818	0	0.005535741039	11.854053	10.254455	10.288725	2.942292	8.019135	2.774084
rs1131017_RPS26_H3F3A	12	56435929	C/G	C	0		0.792202745				-7.051344		0.263451
rs1131017_RPS26_HLA-B	12	56435929	C/G	C	0	0	0.04561240877	0.7938460455	0.000004994964186		-11.394577	-10.516042	-1.998963	-0.26132	-4.564999
rs1131017_RPS26_KMT2E	12	56435929	C/G	C	0.000002035881666						-4.74983
rs1131017_RPS26_MT-CYB	12	56435929	C/G	C	0	0.0133534806					-6.845611	-2.4742
rs1131017_RPS26_RPSAP58	12	56435929	C/G	C	0	0					9.086954	7.114369
rs1131017_RPS26_S100A4	12	56435929	C/G	C	0	0	0.1468041627				-10.571538	-6.94561	-1.450913
rs1131017_RPS26_TCF7	12	56435929	C/G	C	0	0.0000001923788779					6.923687	5.206555
rs1131017_RPS26_RGS10	12	56435929	C/G	C	0	0					8.494718	7.681159
rs1131017_RPS26_MT-ND5	12	56435929	C/G	C	0	0.00001186086178					-8.154752	-4.38013
rs1131017_RPS26_RPL10	12	56435929	C/G	C	0	0	0		0	0.000000000247176221	12.391037	11.969921	10.975888		10.018253	6.328737
rs1131017_RPS26_RPS15	12	56435929	C/G	C	0	0	0	0.00009045710508	0	0.0002962750991	11.961459	10.660812	8.15341	3.914859	7.923914	3.618535
rs1131017_RPS26_UBC	12	56435929	C/G	C	0	0					-8.849386	-7.396901
rs1131017_RPS26_GIMAP2	12	56435929	C/G	C	0						8.208716
rs1131017_RPS26_NR3C1	12	56435929	C/G	C	0.00000001900044972						-5.620864
rs1131017_RPS26_GAPDH	12	56435929	C/G	C	0	0	0				-10.188525	-8.433103	6.662632
rs1131017_RPS26_ZFP36	12	56435929	C/G	C	0	0.02739135692	0.864794691				-6.930071	-2.205895	0.170274
rs1131017_RPS26_RPL37	12	56435929	C/G	C	0	0	0	0.363540886	0	0.01664702239	10.898093	9.537827	9.620404	0.908639	7.249321	2.394412
rs1131017_RPS26_PFN1	12	56435929	C/G	C	0	0	0.2396368312				-10.891237	-9.231492	-1.175895
rs1131017_RPS26_UBB	12	56435929	C/G	C	0.000000000188008854	0	0.0277698287		0.004621311143		-6.370829	-7.233092	-2.200523		-2.832309
rs1131017_RPS26_NOSIP	12	56435929	C/G	C	0	0					7.728029	7.675989
rs1131017_RPS26_AK5	12	56435929	C/G	C	0.000000341390719						5.099034
rs1131017_RPS26_ATP5A1	12	56435929	C/G	C	0		0.00000003770830508			0.8546431741	6.598214		5.501262			0.183197
rs1131017_RPS26_GIMAP1	12	56435929	C/G	C	0.0000000001038267118						6.461272
rs1131017_RPS26_ATP1B3	12	56435929	C/G	C	0.0000002740810013			0.7425697567			-5.14045			-0.328452
rs1131017_RPS26_CD99	12	56435929	C/G	C	0.00000001599152134	0	0.003335215566				-5.650572	-7.294698	2.935024
rs1131017_RPS26_RPL13A	12	56435929	C/G	C	0	0	0	0.00005664715135	0	0.0001434540663	13.491855	11.123165	10.361624	4.026359	9.770627	3.802136
rs1131017_RPS26_SNRPF	12	56435929	C/G	C	0.000004160529125						4.603198
rs1131017_RPS26_FBL	12	56435929	C/G	C	0	0.0000000007808086898					8.795438	6.148781
rs1131017_RPS26_MAL	12	56435929	C/G	C	0	0					8.726166	8.916706
rs1131017_RPS26_RPSA	12	56435929	C/G	C	0	0	0.000001117367286	0.04667608773	0		11.763999	9.966089	4.869755	1.989228	6.477441
rs1131017_RPS26_RPL7A	12	56435929	C/G	C	0	0	0	0.00002958997302	0		11.902727	8.870263	9.155107	4.176599	7.762455
rs1131017_RPS26_LINC00152	12	56435929	C/G	C	0						-8.40005
rs1131017_RPS26_LSM5	12	56435929	C/G	C	0.0000000001592911304						6.3962
rs1131017_RPS26_OAZ1	12	56435929	C/G	C	0	0	0.01405333111				-11.440615	-9.264628	-2.455897
rs1131017_RPS26_GNB2L1	12	56435929	C/G	C	0	0	0		0		9.966038	9.904998	8.341133		6.896618
rs1131017_RPS26_TMSB4X	12	56435929	C/G	C	0	0	0.0002965218227	0.2897661239			-9.47576	-9.041563	-3.61832	-1.058635
rs1131017_RPS26_RPS12	12	56435929	C/G	C	0	0	0		0	0.0000007349856206	13.389911	11.37131	10.506249		10.124058	4.951884
rs1131017_RPS26_ADAM19	12	56435929	C/G	C	0.000001995563763						-4.753873
rs1131017_RPS26_FAM129A	12	56435929	C/G	C	0						-7.663923
rs1131017_RPS26_BTG1	12	56435929	C/G	C	0						-6.678138
rs1131017_RPS26_MAF	12	56435929	C/G	C	0						-7.372781
rs1131017_RPS26_AHNAK	12	56435929	C/G	C	0.00000002366303156		0.00002267899159				-5.582834		4.236739
rs1131017_RPS26_SCML1	12	56435929	C/G	C	0.0000000001708570361	0.00000009039913713					6.385483	5.345036
rs1131017_RPS26_PTPRC	12	56435929	C/G	C	0	0	0.01495284872				-8.658711	-8.529893	-2.433519
rs1131017_RPS26_SOD2	12	56435929	C/G	C	0.000000002304466093		0.002214065011				-5.974748		-3.059906
rs1131017_RPS26_RILPL2	12	56435929	C/G	C	0.000001332977457			0.981341773			-4.834773			-0.023387
rs1131017_RPS26_YBX1	12	56435929	C/G	C	0						-7.163707
rs1131017_RPS26_RPS13	12	56435929	C/G	C	0	0	0	0.0002569566275	0	0.000001911811918	13.146332	10.677566	10.592113	3.655225	8.040604	4.76253
rs1131017_RPS26_ALOX5AP	12	56435929	C/G	C	0.0000000002350670938			0.7594098593			-6.336484			-0.306256
rs1131017_RPS26_SATB1	12	56435929	C/G	C	0.0000002564420304						5.152934
rs1131017_RPS26_C12orf75	12	56435929	C/G	C	0.0000000113033116	0.000000009419873824		0.8114624781			-5.709914	-5.740857		-0.23854
rs1131017_RPS26_EEF1G	12	56435929	C/G	C	0	0					8.55707	6.711023
rs1131017_RPS26_NPM1	12	56435929	C/G	C	0	0	0.331269681	0.4686960825			9.195747	7.607	0.97156	-0.724602
rs1131017_RPS26_EIF3K	12	56435929	C/G	C	0.0000000699661416	0.000000002301091279	0.00000004839185176				5.391258	5.974987	5.45712
rs1131017_RPS26_RPS6	12	56435929	C/G	C	0	0	0		0	0.000000007968614832	13.34145	10.881295	10.536526		9.324661	5.769121
rs1131017_RPS26_CST7	12	56435929	C/G	C	0.00000001022790935	0	0.1686257374				-5.726906	-7.880038	1.376633
rs1131017_RPS26_CMPK1	12	56435929	C/G	C	0		0.2544537091				7.196307		1.139598
rs1131017_RPS26_UBA52	12	56435929	C/G	C	0	0	0	0.004488703835	0.00000001987033049		8.584615	7.161374	8.561448	2.841605	5.613126
rs1131017_RPS26_TXK	12	56435929	C/G	C	0						6.874984
rs1131017_RPS26_IDS	12	56435929	C/G	C	0						-6.527222
rs1131017_RPS26_SH3BGRL3	12	56435929	C/G	C	0	0					-10.795483	-7.409258
rs1131017_RPS26_SNHG7	12	56435929	C/G	C	0						7.856029
rs1131017_RPS26_ANXA5	12	56435929	C/G	C	0.000000001978934084						-5.999527
rs1131017_RPS26_CLIC1	12	56435929	C/G	C	0	0.0000001003306477					-7.27751	-5.326124
rs1131017_RPS26_CD7	12	56435929	C/G	C	0						7.176173
rs1131017_RPS26_APRT	12	56435929	C/G	C	0.000000004214388695		0.510277565				5.875551		0.658406
rs1131017_RPS26_FAM134B	12	56435929	C/G	C	0.0000002393862763						5.165821
rs1131017_RPS26_PRDX1	12	56435929	C/G	C	0.0000001916224586						-5.207286
rs1131017_RPS26_H3F3B	12	56435929	C/G	C	0	0	0.0000005912639483				-10.327209	-9.064575	-4.994049
rs1131017_RPS26_MT-ND2	12	56435929	C/G	C	0.0000007379545756	0.2679453974				0.008521504513	-4.951099	1.107806				2.630677
rs1131017_RPS26_RPL4	12	56435929	C/G	C	0	0	0		0.0000000008372325959		10.600174	9.456227	7.473394		6.137703
rs1131017_RPS26_CD44	12	56435929	C/G	C	0		0.4137388896		0.003236409769		-7.506706		-0.817332		2.944343
rs1131017_RPS26_MT-CO1	12	56435929	C/G	C	0	0	0.03415086417	0.6975812452			-11.195018	-7.14666	2.118286	0.388588
rs1131017_RPS26_LGALS1	12	56435929	C/G	C	0	0.000000008902967449					-7.365352	-5.750405
rs1131017_RPS26_LMNA	12	56435929	C/G	C	0	0.001561600561					-8.849625	-3.162986
rs1131017_RPS26_YWHAB	12	56435929	C/G	C	0.0000000002975951351						-6.300026
rs1131017_RPS26_RPL18	12	56435929	C/G	C	0	0	0		0	0.000002143747744	11.27961	10.547084	8.811882		7.671724	4.739378
rs1131017_RPS26_MT-CO2	12	56435929	C/G	C	0	0.00000004376191671	0.555371576				-8.214425	-5.474956	-0.58973
rs1131017_RPS26_HERPUD1	12	56435929	C/G	C	0.000001267143455						-4.844839
rs1131017_RPS26_TPT1	12	56435929	C/G	C	0	0	0		0	0.0009713495955	10.264231	10.546679	9.010137		7.14201	3.298696
rs1131017_RPS26_EEF1D	12	56435929	C/G	C	0	0	0.05930773766		0.00002157353823		9.110112	6.998903	1.885905		4.24795
rs1131017_RPS26_S100A6	12	56435929	C/G	C	0	0					-9.924973	-8.25299
rs1131017_RPS26_RPS27	12	56435929	C/G	C	0	0	0	0.01616067282	0	0	13.220444	11.404101	9.78874	2.405267	11.311352	7.317461
rs1131017_RPS26_FOXP3	12	56435929	C/G	C	0.0000002015860927						-5.197869
rs1131017_RPS26_COX7C	12	56435929	C/G	C	0.000000186579203	0.000003561896226					5.212235	4.635434
rs1131017_RPS26_C8orf59	12	56435929	C/G	C	0.000000006353833219						5.807168
rs1131017_RPS26_RPL23A	12	56435929	C/G	C	0	0	0		0	0.00003878072453	11.698207	11.841662	9.08458		11.101347	4.114626
rs1131017_RPS26_CLDND1	12	56435929	C/G	C	0.000001252129362						-4.847205
rs1131017_RPS26_SRGN	12	56435929	C/G	C	0	0	0.6307461617				-11.836788	-10.603981	-0.480677
rs1131017_RPS26_RPS20	12	56435929	C/G	C	0	0	0	0.006527837062	0.00000002317789439		12.348259	10.070859	7.165484	2.720018	5.586434
rs1131017_RPS26_ERP29	12	56435929	C/G	C	0.00000005619596226		0.000002508748317	0.07664589985			5.430501		4.707417	1.770488
rs1131017_RPS26_FLNA	12	56435929	C/G	C	0	0.00000002636923698					-8.163154	-5.563979
rs1131017_RPS26_RPL13	12	56435929	C/G	C	0	0	0	0.00000075244695	0	0	13.093889	11.613605	11.408831	4.947314	9.694271	7.411765
rs1131017_RPS26_RPLP0	12	56435929	C/G	C	0	0	0		0.0000000302318601		8.995575	7.915602	7.99619		5.540089
rs1131017_RPS26_SRSF5	12	56435929	C/G	C	0.0000004171967772	0.0001023130562					-5.060939	-3.88504
rs1131017_RPS26_TOMM20	12	56435929	C/G	C	0.000001288604914						4.841503
rs1131017_RPS26_RPL6	12	56435929	C/G	C	0	0	0	0.00006110732856	0		10.933882	8.88154	9.518269	4.008493	8.869435
rs1131017_RPS26_ZFAS1	12	56435929	C/G	C	0	0.0000007488083117	0.000008620042807				7.440044	4.948257	4.449176
rs1131017_RPS26_RPL9	12	56435929	C/G	C	0	0	0		0	0.000000002103216647	13.020196	10.65707	10.712496		8.335087	5.989628
rs1131017_RPS26_FTH1	12	56435929	C/G	C	0.0000000176505188	0.08396846792	0.00000001559145256	0.1403983781			-5.633581	-1.72811	-5.654925	1.474309
rs1131017_RPS26_RPS19	12	56435929	C/G	C	0	0	0		0	0.00003577307478	9.37783	10.769313	6.58801		10.533813	4.133211
rs1131017_RPS26_TMSB10	12	56435929	C/G	C	0.0000001039367273	0	0.06395005272	0.8693855687		0.0003494426272	-5.319703	-7.006085	1.852528	0.164439		-3.575587
rs1131017_RPS26_JUND	12	56435929	C/G	C	0.000002809885494		0.1628787772				-4.684249		1.395455
rs1131017_RPS26_FTL	12	56435929	C/G	C	0.0000007730896698	0.000005308060913	0.2844067219				-4.942041	-4.552229	-1.070472
rs1131017_RPS26_RPL18A	12	56435929	C/G	C	0	0	0		0		12.381918	11.590197	10.117867		9.702373
rs1131017_RPS26_SNHG8	12	56435929	C/G	C	0	0					9.550945	8.004466
rs1131017_RPS26_SLC7A5	12	56435929	C/G	C	0.000003789376239	0.001006628043					-4.622612	-3.288668
rs1131017_RPS26_RPS14	12	56435929	C/G	C	0	0	0	0.0002301117496	0		13.072606	11.913357	9.201175	3.683435	9.971162
rs1131017_RPS26_FAM46C	12	56435929	C/G	C	0.000000009742285949						-5.735156
rs1131017_RPS26_RPL26	12	56435929	C/G	C	0	0	0	0.00220916145	0	0.000001775538503	11.944644	10.464093	10.639975	3.06057	9.673366	4.777425
rs1131017_RPS26_NOG	12	56435929	C/G	C	0.000000009701144039						5.735873
rs1131017_RPS26_ARHGDIB	12	56435929	C/G	C	0		0.7859590904				-7.089408		0.271562
rs1131017_RPS26_RPL15	12	56435929	C/G	C	0	0	0		0		12.026744	10.234466	10.063088		7.468434
rs1131017_RPS26_MYO1F	12	56435929	C/G	C	0.0000000002790401348	0.00001565660177					-6.309997	-4.319242
rs1131017_RPS26_TATDN1	12	56435929	C/G	C	0.000000005088075953						5.844266
rs1131017_RPS26_TNFAIP3	12	56435929	C/G	C	0.0000000226269515	0.1216631713					-5.590613	-1.54783
rs1131017_RPS26_TYMP	12	56435929	C/G	C	0.000000009323125207		0.1787461324	0.2051145323			-5.742605		-1.344626	1.267114
rs1131017_RPS26_EMP3	12	56435929	C/G	C	0	0.002185931224	0.000000008262825943	0.1589034718			-6.690651	-3.063734	-5.763007	-1.408769
rs1131017_RPS26_RPL31	12	56435929	C/G	C	0	0	0		0	0.000702425148	13.045079	11.018647	9.380977		8.568235	3.388631
rs1131017_RPS26_SPOCK2	12	56435929	C/G	C	0.00000000584230305						-5.82121
rs1131017_RPS26_EIF3F	12	56435929	C/G	C	0.0000000004422430974						6.238338
rs1131017_RPS26_MCL1	12	56435929	C/G	C	0	0.00005564260747	0.9122262923				-7.703397	-4.030566	0.110231
rs1131017_RPS26_RPL17	12	56435929	C/G	C	0	0	0.0002700709277		0.00003900507383		10.249395	7.117242	3.642435		4.113295
rs1131017_RPS26_SSR2	12	56435929	C/G	C	0						7.28026
rs1131017_RPS26_RP11-138A9.2	12	56435929	C/G	C	0.0000000769164989						-5.374216
rs1131017_RPS26_RPL34	12	56435929	C/G	C	0	0	0		0	0	12.67691	11.13518	9.584823		10.595263	7.166712
rs1131017_RPS26_ATP2B4	12	56435929	C/G	C	0.00000002196515558						-5.595765
rs1131017_RPS26_CXCR3	12	56435929	C/G	C	0.0000000004555967722						-6.233682
rs1131017_RPS26_VIM	12	56435929	C/G	C	0.000000001691441073		0.00000000112866862	0.595610673			-6.024967		6.090062	0.530723
rs1131017_RPS26_COTL1	12	56435929	C/G	C	0	0.1196008771	0.02840252281	0.8097575901			-7.511896	-1.556451	2.191681	-0.240739
rs1131017_RPS26_RP11-138A9.1	12	56435929	C/G	C	0.0000007745443955						-4.941675
rs1131017_RPS26_MIAT	12	56435929	C/G	C	0.00000001364438801						-5.677793
rs1131017_RPS26_TSHZ2	12	56435929	C/G	C	0.0000000005759350599						6.19688
rs1131017_RPS26_GYPC	12	56435929	C/G	C	0						7.424582
rs1131017_RPS26_MZT2B	12	56435929	C/G	C	0		0.1615583475				6.72715		1.39985
rs1131017_RPS26_ANXA2	12	56435929	C/G	C	0	0.00000007313005246		0.811638035			-7.787094	-5.383306		-0.238313
rs1131017_RPS26_CD48	12	56435929	C/G	C	0	0	0.0000001088559709				10.38428	6.809259	5.311283
rs1131017_RPS26_NEAT1	12	56435929	C/G	C	0	0.000000006491105025	0.2256873356	0.06603119425			-8.825623	-5.803587	-1.211543	1.838212
rs1131017_RPS26_DAP3	12	56435929	C/G	C	0.000000000106050137						6.458065
rs1131017_RPS26_ISG20	12	56435929	C/G	C	0.000000001425485771						-6.052575
rs1131017_RPS26_EEF2	12	56435929	C/G	C	0	0.000000003040073535	0.0000009555158197				7.230596	5.92942	4.900585
rs1131017_RPS26_RPLP1	12	56435929	C/G	C	0	0	0		0		7.774759	9.29172	8.886226		7.380016
rs1131017_RPS26_RPL36A	12	56435929	C/G	C	0	0	0		0		11.027087	9.213699	6.84856		6.521288
rs1131017_RPS26_DUSP2	12	56435929	C/G	C	0.0000008440681486	0.0000000006856109756					-4.924892	-6.169374
rs1131017_RPS26_RPL5	12	56435929	C/G	C	0	0	0		0		13.245871	10.641651	8.148259		7.287986
rs1131017_RPS26_KLRB1	12	56435929	C/G	C	0	0.0000000003044424121					-6.900659	-6.296499
rs1131017_RPS26_C15orf48	12	56435929	C/G	C	0.00000003226474908			0.2930737199			-5.528681			-1.051403
rs1131017_RPS26_MT-CO3	12	56435929	C/G	C	0	0.7692052896	0.9367356399	0.7533419991			-7.979671	0.293415	0.079373	-0.314236
rs1131017_RPS26_RPL35A	12	56435929	C/G	C	0	0	0		0	0.00000008451418415	12.367248	11.569468	7.943199		9.383453	5.357216
rs1131017_RPS26_DUSP4	12	56435929	C/G	C	0	0.0004156895531					-9.026498	-3.529917
rs1131017_RPS26_ENTPD1	12	56435929	C/G	C	0.00000008403986928						-5.358233
rs1131017_RPS26_CD37	12	56435929	C/G	C	0.0000003353741296		0.0001942297273	0.3387297062			5.102399		3.726406	0.956678
rs1131017_RPS26_HLA-DRA	12	56435929	C/G	C	0.00000000146610106	0.0000000008122222169	0	0.9630769864		0.4474324975	-6.048049	-6.14252	6.913797	-0.046293		0.759702
rs1131017_RPS26_EIF4B	12	56435929	C/G	C	0	0					8.003961	8.543505
rs1131017_RPS26_APEX1	12	56435929	C/G	C	0.0000006348920213						4.98029
rs1131017_RPS26_RPL35	12	56435929	C/G	C	0	0	0.000000001928677057	0.1389640873	0		10.341541	9.298654	6.003703	1.47966	7.886803
rs1131017_RPS26_EIF3E	12	56435929	C/G	C	0	0	0.00000003299170196				10.49778	6.936925	5.52477
rs1131017_RPS26_RPL23	12	56435929	C/G	C	0	0	0		0.000000006382070914	0.000009404898542	10.619656	8.504259	7.057437		5.806425	4.430422
rs1131017_RPS26_RPS7	12	56435929	C/G	C	0	0	0		0		10.516843	10.845119	8.668806		9.159807
rs1131017_RPS26_TPM4	12	56435929	C/G	C	0.000000004845096903	0.202565708					-5.852407	-1.274276
rs1131017_RPS26_SAMSN1	12	56435929	C/G	C	0		0.5385849517	0.06371835632			-7.176481		-0.614954	1.854145
rs1131017_RPS26_UQCRB	12	56435929	C/G	C	0	0.00000007372171226					6.813801	5.381856
rs1131017_RPS26_RPL29	12	56435929	C/G	C	0	0	0		0		12.393658	9.957236	9.501463		7.052561
rs1131017_RPS26_TGFBR2	12	56435929	C/G	C	0.00000002792025559						5.554002
rs1131017_RPS26_RPL22	12	56435929	C/G	C	0	0	0				11.401371	8.75105	8.152086
rs1131017_RPS26_CXCR6	12	56435929	C/G	C	0.0000004077418874						-5.065307
rs1131017_RPS26_CD74	12	56435929	C/G	C	0	0	0			0.8237638724	-8.5776	-7.59653	6.467867			0.222707
rs1131017_RPS26_LYRM4	12	56435929	C/G	C	0.0000002565282403						5.152871
rs1131017_RPS26_RPS3A	12	56435929	C/G	C	0	0	0		0	0.000000009130761043	13.44622	11.059937	9.884666		8.924823	5.746133
rs1131017_RPS26_RPL27A	12	56435929	C/G	C	0	0	0		0	0.00007192714789	13.200611	10.812719	9.716089		9.391623	3.969819
rs1131017_RPS26_RPS25	12	56435929	C/G	C	0	0	0		0	0.000001277774477	12.242033	11.431801	8.204552		8.025683	4.84318
rs1131017_RPS26_CD52	12	56435929	C/G	C	0	0.3049408599			0.0001203135239	0.05102931138	-6.656934	-1.025895			3.845486	-1.951233
rs1131017_RPS26_RPS18	12	56435929	C/G	C	0	0	0		0	0.00000009336478907	12.759097	12.029472	10.454297		10.421935	5.339186
rs1131017_RPS26_FYN	12	56435929	C/G	C	0.0000000005101787706	0.000009204647361					-6.215941	-4.43506
rs1131017_RPS26_SMDT1	12	56435929	C/G	C	0	0.000000003194264763	0.636114155	0.5683388014			8.760836	5.92129	0.473139	0.5705
rs1131017_RPS26_RPS10	12	56435929	C/G	C	0	0	0	0.9048099397	0	0.000000002405349032	11.309158	8.654087	6.948869	0.119587	6.912326	5.967759
rs1131017_RPS26_HIGD2A	12	56435929	C/G	C	0.0000001066092698					0.1371061774	5.315082					1.486654
rs1131017_RPS26_RPL28	12	56435929	C/G	C	0	0	0		0		9.570133	9.43353	9.447921		9.150706
rs1131017_RPS26_AIF1	12	56435929	C/G	C	0	0	0.2670986205				7.052823	6.664403	-1.109769
rs1131017_RPS26_HLA-C	12	56435929	C/G	C	0	0	0.001028135612		0.0001880023923	0.01953462305	-10.773152	-9.458182	-3.282712		-3.734615	-2.335168
rs1131017_RPS26_RPL8	12	56435929	C/G	C	0	0	0		0		10.38383	7.044392	7.606623		8.005683
rs1131017_RPS26_RPS5	12	56435929	C/G	C	0	0	0		0	0.000000008178573732	12.786308	11.628691	8.050747		7.381653	5.764736
rs1131017_RPS26_COMMD6	12	56435929	C/G	C	0	0.0001350785075		0.6894998169			6.808088	3.81701		0.399534
rs1131017_RPS26_TOMM7	12	56435929	C/G	C	0	0.00000003136542398	0.006756355163		0.0000003718544624		9.36309	5.533639	2.708621		5.082829
rs1131017_RPS26_IL32	12	56435929	C/G	C	0	0.00003201127918					-6.560539	-4.158665
rs1131017_RPS26_RPL12	12	56435929	C/G	C	0	0	0	0.02347814951	0.0000000001921447497	0.0001229833662	12.592183	10.208054	9.343292	2.265563	6.367491	3.840102
rs1131017_RPS26_GLTSCR2	12	56435929	C/G	C	0	0		0.1777885942	0.0000008961844221		8.917487	7.328515		1.347595	4.913164
rs1131017_RPS26_EBPL	12	56435929	C/G	C	0.000003506949888						4.638648
rs1131017_RPS26_SNRPD2	12	56435929	C/G	C	0.0000000183607963	0.000326309797					5.626777	3.593465
rs1131017_RPS26_RPL10A	12	56435929	C/G	C	0	0	0	0.0003603310432	0	0.0001138208308	13.304949	10.592477	8.593612	3.567553	7.863447	3.859067
rs1131017_RPS26_SVIP	12	56435929	C/G	C	0.0000005553626196			0.3856197608			5.006127			-0.867588
rs1131017_RPS26_RPL11	12	56435929	C/G	C	0	0	0		0	0.0000001159194014	12.718524	11.539152	9.631778		8.577682	5.299816
rs1131017_RPS26_HLA-DRB1	12	56435929	C/G	C	0	0.000006506611049		0.1715179248		0.1374117579	-7.579718	-4.509221		-1.367343		-1.485499
rs1131017_RPS26_CDC42	12	56435929	C/G	C	0.0000000007859865447						-6.147732
rs1131017_RPS26_DDX5	12	56435929	C/G	C	0	0.000003770669631	0.0003839103784				-7.220351	-4.623638	-3.550904
rs1131017_RPS26_NDFIP1	12	56435929	C/G	C	0.0000008188982198	0.00000001935907756					4.930809	5.617633
rs1131017_RPS26_C19orf53	12	56435929	C/G	C	0.000001808848558		0.05962149079				4.773685		1.883582
rs1131017_RPS26_C6orf48	12	56435929	C/G	C	0	0	0.0000002442802392				9.35464	8.583681	5.162035
rs1131017_RPS26_CCR6	12	56435929	C/G	C	0.0000003665886482						-5.085536
rs1131017_RPS26_RPS9	12	56435929	C/G	C	0	0	0		0	0.00000008800699149	11.572438	9.785912	8.519221		8.585619	5.349891
rs1131017_RPS26_MT2A	12	56435929	C/G	C	0.0000003833515661	0.002330328957	0.00405791042		0.01360840023		-5.077044	-3.044545	-2.873625		-2.467437
rs1131017_RPS26_ANXA1	12	56435929	C/G	C	0	0.0001277429776					-7.298004	-3.83077
rs1131017_RPS26_COX7A2L	12	56435929	C/G	C	0.00000008237074752		0.0001529922481				5.361857		3.786162
rs1131017_RPS26_CCT8	12	56435929	C/G	C	0.000000005824558987	0.02404319254	0.0001378634709				5.821719	2.256438	3.81197
rs1131017_RPS26_PRKCQ-AS1	12	56435929	C/G	C	0	0					7.910913	8.808008
rs1131017_RPS26_HLA-A	12	56435929	C/G	C	0	0		0.08552074754			-11.348337	-11.069099		-1.719514
rs1131017_RPS26_FAU	12	56435929	C/G	C	0	0	0.000000001582990292		0	0.001671410721	9.039607	8.999362	6.035676		6.687924	3.143148
rs1131017_RPS26_PPA1	12	56435929	C/G	C	0	0.0000000003908575482					7.581851	6.257636
rs1131017_RPS26_SH3YL1	12	56435929	C/G	C	0	0					7.935928	7.023898
rs1131017_RPS26_CD55	12	56435929	C/G	C	0.000001150704801	0.0000000120764723					4.863942	5.698643
rs1131017_RPS26_EIF2A	12	56435929	C/G	C	0.0000000006973980579	0.00000001891646714					6.166677	5.621629
rs1131017_RPS26_ATP5O	12	56435929	C/G	C	0						8.549645
rs1131017_RPS26_FAS	12	56435929	C/G	C	0.00000006768507253						-5.39721
rs1131017_RPS26_NSA2	12	56435929	C/G	C	0		0.002024591157				8.237875		3.086601
rs1131017_RPS26_GALM	12	56435929	C/G	C	0.0000004260221051						-5.056947
rs1131017_RPS26_CCNG1	12	56435929	C/G	C	0.0000000003759624487	0.000004981761005					6.263694	4.565554
rs1131017_RPS26_RPLP2	12	56435929	C/G	C	0	0	0		0	0.0000006771361831	13.166639	10.693586	9.596041		8.929926	4.967809
rs1131017_RPS26_NELL2	12	56435929	C/G	C	0.00000001935039869	0					5.617711	8.344795
rs1131017_RPS26_C1orf228	12	56435929	C/G	C	0.0000009829206068	0.000000003140250481					4.895027	5.924093
rs1131017_RPS26_HLA-DPB1	12	56435929	C/G	C	0.0000003358764676	0.00000293108039	0	0.3375362006			-5.102116	-4.675591	7.661439	0.959045
rs1131017_RPS26_RPS8	12	56435929	C/G	C	0	0	0	0.000004318709277	0		13.440718	11.423522	10.72215	4.595424	7.837278
rs1131017_RPS26_CHCHD2	12	56435929	C/G	C	0.0000001128512965		0.9718122114				-5.304712		0.035336
rs12886130_RPL36AL_RPL5	14	50082753	C/T	T	0.000001790679597	0.01875275428					-4.775717	-2.35041
rs2267989_FBLN5_C2orf44	14	92339850	A/G	A	0.000004522377574						4.585806
rs2267989_FBLN5_FAM69A	14	92339850	A/G	A	0.00001300545113						4.360013
rs11070457_SPATA5L1_TAF1C	15	45686943	A/C	C	0.00000002863178102						-5.549604
rs1628955_ANKDD1A_SUGP1	15	65187220	C/T	T	0.00003807488048						-4.118862
rs11648403_TMEM8A_OCEL1	16	429129	C/T	T	0.000001223273703						4.85183
rs7187776_TUFM_RPL28	16	28857645	A/G	G	0.000003897095025						4.616796
rs7207370_NME1_MPND	17	49231180	A/G	G	0.000006163032712						-4.520718
rs1261896_KIAA1328_TADA2B	18	34421397	T/C	C	0.00001175295351						-4.382121
rs55887446_PGPEP1_NAPB	19	18446868	C/T	T	0.00000116858608						4.860891
rs260503_CTD-3138B18.5_WDR74	19	58790095	C/T	T	0.000002791207297						-4.685615
rs4147638_SMDT1_RPL10	22	42487900	G/A	A	0.00000003475517412	0.000009380121386	0.001073211736	0.7601791803	0.01088831652		-5.51562	-4.430991	-3.270596	-0.305246	-2.546263
rs4147638_SMDT1_RPL7	22	42487900	G/A	A	0.0000005554456323	0.0000001745011841	0.001264476846				-5.006098	-5.224633	-3.223922
rs4147638_SMDT1_RPL36	22	42487900	G/A	A	0.00000013265167	0.000000001824871853		0.0931974448			-5.275144	-6.012675		-1.678767
rs4147638_SMDT1_RPL35A	22	42487900	G/A	A	0.0000000002310535956	0.00000006212005703	0.01272102934				-6.339138	-5.412589	-2.491485
rs4147638_SMDT1_CD48	22	42487900	G/A	A	0.0000001991921581	0.0002601344955		0.354911337			-5.20009	-3.65207		-0.925105
rs4147638_SMDT1_RPL13A	22	42487900	G/A	A	0.00000001149286203	0.00000006597885455	0.00920016151		0.009835648384		-5.707083	-5.401791	-2.604525		-2.581554
rs4147638_SMDT1_RPS15	22	42487900	G/A	A	0.0000003219312874	0.00002277231463	0.003494475286	0.1655327643			-5.110133	-4.235816	-2.92052	-1.386702
rs4147638_SMDT1_RPS4X	22	42487900	G/A	A	0.000001595960721	0.0000007615899244	0.004796361032		0.09848352234		-4.798829	-4.944961	-2.820401		-1.65225
rs4147638_SMDT1_RPL3	22	42487900	G/A	A	0.000000001568365174	0.0000001885617849					-6.037174	-5.210274
rs4147638_SMDT1_RPS27	22	42487900	G/A	A	0.000001860403239	0.00004143080046	0.3933942186		0.01916001589		-4.768025	-4.099352	-0.853478		-2.342403
rs4147638_SMDT1_RPL31	22	42487900	G/A	A	0.000001000286696	0.000008638399625					-4.891582	-4.448719
rs4147638_SMDT1_RPS13	22	42487900	G/A	A	0.00000000530217967	0.0000000007249992362	0.000063404401				-5.8374	-6.160534	-3.999769
rs4147638_SMDT1_RPL14	22	42487900	G/A	A	0.0000001318421261	0.00000003274385066	0.01442081637	0.0003525096134			-5.276267	-5.526094	-2.446607	-3.573301
rs4147638_SMDT1_RPS12	22	42487900	G/A	A	0.000001374199942	0.0000000007977463299	0.01909641844				-4.828711	-6.145375	-2.343643
rs4147638_SMDT1_ACTB	22	42487900	G/A	A	0.00000001601585487	0.00002730777568					5.65031	4.194829
rs4147638_SMDT1_RPS25	22	42487900	G/A	A	0.0000003866114992	0.0000008398180988					-5.075435	-4.925879
rs4147638_SMDT1_RPS3A	22	42487900	G/A	A	0.0000004664662371	0.0000006949084396	0.00001530511739		0.01709254819		-5.039616	-4.962781	-4.324251		-2.384711
rs4147638_SMDT1_RPS18	22	42487900	G/A	A	0.000001333081927	0.0000000007605392694	0.0007316220939		0.02419279334		-4.834757	-6.152952	-3.377446		-2.254054
rs4147638_SMDT1_RPL11	22	42487900	G/A	A	0.0000001048012107	0.000000001022628872	0.0007516019706				-5.318196	-6.105838	-3.370029
rs17529791_METTL18_TMIGD2	1	169803690	A/C	C		0.000009130587454						4.4368
rs7605824_SH3YL1_HLA-B	2	280819	G/A	A	0.0002799701827	0.00000156277542					3.633161	4.803036
rs7605824_SH3YL1_LTB	2	280819	G/A	A	0.1641637754	0.000000005648797939					-1.391203	-5.826836
rs7605824_SH3YL1_HLA-C	2	280819	G/A	A	0.0002474223469	0.000004573418064					3.664913	4.583461
rs7605824_SH3YL1_RPS18	2	280819	G/A	A	0.002269349709	0.000002475273914					-3.052512	-4.710156
rs7605824_SH3YL1_HMGB1	2	280819	G/A	A	0.0133203314	0.000001078538452					2.475088	4.876739
rs7605824_SH3YL1_RPL36	2	280819	G/A	A	0.001619025623	0.0000002904866676					-3.152457	-5.129517
rs7605824_SH3YL1_PTPRC	2	280819	G/A	A		0.0000001220210221						5.290442
rs7605824_SH3YL1_RPL34	2	280819	G/A	A	0.000008464762434	0.000003737922158					-4.453079	-4.625447
rs7605824_SH3YL1_CST7	2	280819	G/A	A	0.2705865996	0.0000006744768385					1.101713	4.968572
rs7605824_SH3YL1_RPL9	2	280819	G/A	A	0.00007663836814	0.000001577856403					-3.954676	-4.801114
rs7605824_SH3YL1_EEF1A1	2	280819	G/A	A	0.00005074128317	0.000001143851624					-4.052186	-4.865124
rs7605824_SH3YL1_RPS4X	2	280819	G/A	A	0.005096219205	0.000007594659438					-2.800888	-4.476303
rs7605824_SH3YL1_RPL23	2	280819	G/A	A	0.07497966399	0.0000003963743684					-1.780589	-5.070691
rs7605824_SH3YL1_GZMH	2	280819	G/A	A		0.0000001660171346						5.233848
rs7605824_SH3YL1_RPS15	2	280819	G/A	A	0.002403080534	0.000002940892587					-3.035286	-4.674905
rs7605824_SH3YL1_RPS12	2	280819	G/A	A	0.00001241649445	0.0000002694690179					-4.370143	-5.143638
rs7605824_SH3YL1_NKG7	2	280819	G/A	A		0.0000004315865435						5.05447
rs7605824_SH3YL1_CCL5	2	280819	G/A	A	0.006518260915	0.000000000244413672					2.720503	6.330471
rs7605824_SH3YL1_FLNA	2	280819	G/A	A		0.000001150165851						4.864035
rs7605824_SH3YL1_HLA-A	2	280819	G/A	A	0.0002872238122	0.000004110157286					3.626558	4.605733
rs6708265_PASK_RPL36	2	242047750	A/G	G	0.4828957389	0.0000001837213046					-0.701653	-5.215097
rs6708265_PASK_RPL11	2	242047750	A/G	G	0.8208383501	0.000001014739536					-0.226467	-4.888758
rs6708265_PASK_RPS6	2	242047750	A/G	G	0.5089524612	0.0000006029213599					-0.66047	-4.990279
rs6708265_PASK_RPL22	2	242047750	A/G	G		0.0000001278131115						-5.281954
rs6708265_PASK_RPL13	2	242047750	A/G	G	0.6315161265	0.0000006447884335					-0.479594	-4.977296
rs6708265_PASK_RPL35A	2	242047750	A/G	G		0.0000004946903126						-5.028361
rs6708265_PASK_HLA-B	2	242047750	A/G	G		0.00000143363973						4.82027
rs6708265_PASK_RPL32	2	242047750	A/G	G	0.9438197251	0.0000002812011348					0.07047	-5.13563
rs6708265_PASK_LDHB	2	242047750	A/G	G	0.1623407178	0.0000007017285657					1.397242	-4.960885
rs6708265_PASK_NKG7	2	242047750	A/G	G		0.0000001204878543						5.292754
rs6708265_PASK_RPS25	2	242047750	A/G	G		0.0000005132949859						-5.021275
rs6708265_PASK_RPL10A	2	242047750	A/G	G		0.000002082630359						-4.745236
rs7632486_CMTM8_RPS12	3	32286791	G/A	G	0.004744963459	0.000001602823109					2.823856	4.797969
rs13140099_RP11-18H21.1_FGFBP2	4	153022375	G/A	A		0.0000005546662388						5.006368
rs9357006_BTN3A2_GZMB	6	26364628	A/C	C		0.000002068041459	0.6797127133					-4.746659	0.412855
rs9357006_BTN3A2_FGFBP2	6	26364628	A/C	C		0.000001004566971						-4.890742
rs111454690_HLA-DRB5_CD74	6	32578449	C/T	T	0.0002099395266	0.000004396587563	0.0000005343143834				3.706746	4.591696	5.013562
rs9271520_HLA-DQA2_RPL34	6	32589771	A/G	G	0.0002167748951	0.000004167858027					-3.69862	-4.602831
rs9271520_HLA-DQA2_CCL5	6	32589771	A/G	G		0.0000004251288327						5.057347
rs9271520_HLA-DQA2_CD74	6	32589771	A/G	G	0.003218660302	0.00001165316748	0.0000000002342212644	0.001195872923			2.946045	4.383978	6.33704	3.239863
rs9271520_HLA-DQA2_HLA-DQA1	6	32589771	A/G	G	0.0005176375668	0.00001365047505	0.0000000001411035678	0.00002019747911	0.2666872766	0.003626671274	3.471459	4.349409	6.414697	4.262696	1.110724	2.908931
rs9271520_HLA-DQA2_NKG7	6	32589771	A/G	G		0.000007071282416						4.491532
rs9271520_HLA-DQA2_CMC1	6	32589771	A/G	G		0.000004836476673						4.571759
rs9271520_HLA-DQA2_RPS8	6	32589771	A/G	G	0.00003078470146	0.00001562584322	0.00001327643926				-4.167583	-4.319676	4.355499
rs11772922_CPA5_RPL11	7	130008065	G/T	T		0.00004304709829						4.090486
rs62480001_MYOM2_FGFBP2	8	2082015	G/C	C		0.000004207227044			0.00002010059896			4.600874			4.26377
rs2954654_RPL8_RPS6	8	146008168	G/A	G	0.001102066879	0.000006180090833	0.7934366432	0.9213511086	0.0713256965	0.4564669133	3.263084	4.520133	-0.261851	-0.098732	1.803398	0.744677
rs9971029_SAR1A_CDC42SE1	10	71916461	A/G	A	0.00008766776892	0.000007251615919	0.6528384105		0.002011223847		-3.92241	-4.486166	-0.449823		-3.08857
rs7309189_DDX11_MAD2L1	12	31240960	A/G	A		0.0000003166583932			0.002953151014			5.113253			2.972573
rs7309189_DDX11_KIAA0101	12	31240960	A/G	A		0.000001649029913			0.002867267762			4.792272			2.981621
rs1131017_RPS26_PDE3B	12	56435929	C/G	C		0						6.926817
rs1131017_RPS26_METRNL	12	56435929	C/G	C		0.00001463069878						-4.334176
rs1131017_RPS26_NKG7	12	56435929	C/G	C	0.000005417974935	0			0.6143381685		-4.547916	-7.443092			-0.503891
rs1131017_RPS26_POMP	12	56435929	C/G	C		0.0000003987781588						-5.06954
rs1131017_RPS26_EIF3G	12	56435929	C/G	C		0.00000976329668						4.42235
rs1131017_RPS26_EIF4A1	12	56435929	C/G	C	0.00001132917676	0.000003533764644					-4.390113	-4.637074
rs1131017_RPS26_GZMM	12	56435929	C/G	C	0.007972197913	0.0000005890601298			0.08732947218		2.653245	-4.99477			-1.709656
rs1131017_RPS26_DOK2	12	56435929	C/G	C		0.0000006357004525						-4.980043
rs1131017_RPS26_TUBA4A	12	56435929	C/G	C		0.00000005777746823						-5.425547
rs1131017_RPS26_HNRNPA2B1	12	56435929	C/G	C	0.0001321011144	0.000003426547337					-3.822508	-4.64344
rs1131017_RPS26_SYNE1	12	56435929	C/G	C		0.00000005850263344						-5.423318
rs1131017_RPS26_S1PR5	12	56435929	C/G	C		0.00001194265008			0.05515706576			-4.378632			-1.917637
rs1131017_RPS26_ZEB2	12	56435929	C/G	C		0.000000003216087381			0.00003701321864			-5.92017			-4.125374
rs1131017_RPS26_CALR	12	56435929	C/G	C		0.000001944966115						-4.75906
rs1131017_RPS26_OXNAD1	12	56435929	C/G	C		0.00001138123282						4.389116
rs1131017_RPS26_SEPT7	12	56435929	C/G	C		0.00000002679536345						-5.561182
rs1131017_RPS26_ITGB2	12	56435929	C/G	C	0.1237516069	0.0000009020946851	0.01331849063				-1.539216	-4.911875	2.475137
rs1131017_RPS26_PABPC1	12	56435929	C/G	C	0.01670490795	0.0000000001230928274	0				2.393139	6.435469	6.830062
rs1131017_RPS26_PSMB9	12	56435929	C/G	C		0.00001553662536						-4.32094
rs1131017_RPS26_APOBEC3C	12	56435929	C/G	C	0.0005094312705	0.000001314403649	0.005215168096				-3.475748	-4.837564	2.793434
rs1131017_RPS26_TTC38	12	56435929	C/G	C		0.000007678924841						-4.473946
rs1131017_RPS26_DBI	12	56435929	C/G	C	0.00004551991573	0.0000000001035283704					-4.077513	-6.461707
rs1131017_RPS26_CCDC104	12	56435929	C/G	C		0.000009641829407						4.425054
rs1131017_RPS26_IL7R	12	56435929	C/G	C	0.0011039399	0	0.2205157251		0.004867960373		3.262603	6.673402	-1.225158		2.815644
rs1131017_RPS26_CAMK4	12	56435929	C/G	C		0						7.910986
rs1131017_RPS26_PTPN7	12	56435929	C/G	C		0.000002195460522						-4.734546
rs1131017_RPS26_AKNA	12	56435929	C/G	C		0.000007655562385						-4.474597
rs1131017_RPS26_KLRD1	12	56435929	C/G	C		0.000000001058416408						-6.100342
rs1131017_RPS26_RAB8B	12	56435929	C/G	C	0.0009369597849	0.000009654708174					-3.308802	-4.424766
rs1131017_RPS26_RP11-291B21.2	12	56435929	C/G	C		0						7.480409
rs1131017_RPS26_IFITM2	12	56435929	C/G	C		0.000008527199039	0.06632938941					-4.451501	-1.836191
rs1131017_RPS26_SRSF3	12	56435929	C/G	C	0.00002822523446	0.000000385541658					-4.187332	-5.075961
rs1131017_RPS26_TYROBP	12	56435929	C/G	C	0.0007630373441	0.0000000007760737429	0.00002860725054				-3.365866	-6.149746	4.184279
rs1131017_RPS26_KLF2	12	56435929	C/G	C	0.000007768136254	0.000002414081067					4.471477	4.715255
rs1131017_RPS26_ARF6	12	56435929	C/G	C		0.00000009340683651						-5.339104
rs1131017_RPS26_FLT3LG	12	56435929	C/G	C		0						6.913634
rs1131017_RPS26_TESPA1	12	56435929	C/G	C		0.00000001664630089						5.64367
rs1131017_RPS26_ACTN1	12	56435929	C/G	C		0						6.562164
rs1131017_RPS26_APBA2	12	56435929	C/G	C		0.00000007083540939						5.389039
rs1131017_RPS26_FAIM3	12	56435929	C/G	C		0.00000005340483833						5.439585
rs1131017_RPS26_TMEM243	12	56435929	C/G	C	0.00007257329835	0.0000000001152468254					3.967688	6.445465
rs1131017_RPS26_RIC3	12	56435929	C/G	C		0.0000000001079308941						6.455404
rs1131017_RPS26_APOBEC3G	12	56435929	C/G	C		0						-6.823406
rs1131017_RPS26_KLRF1	12	56435929	C/G	C		0.000001985588444						-4.754886
rs1131017_RPS26_YBX3	12	56435929	C/G	C		0.00001693835348						4.301843
rs1131017_RPS26_LTB	12	56435929	C/G	C	0.000005943034644	0	0.5304295394	0.10481298			4.528406	8.412122	-0.62735	-1.621955
rs1131017_RPS26_FCGR3A	12	56435929	C/G	C		0.00000001431510921	0.7314237085					-5.669576	0.343232
rs1131017_RPS26_GZMB	12	56435929	C/G	C		0.000000002616580369		0.5714827091	0.00000262504251			-5.954005		-0.565869	-4.698169
rs1131017_RPS26_CCDC57	12	56435929	C/G	C		0						7.696828
rs1131017_RPS26_ID2	12	56435929	C/G	C		0.0000002777860753						-5.137927
rs1131017_RPS26_CCL4	12	56435929	C/G	C	0.000004515281016	0			0.0001042969476		-4.586134	-7.186331			-3.880372
rs1131017_RPS26_RHOH	12	56435929	C/G	C	0.2169696065	0.00000001987753917					1.234626	5.613064
rs1131017_RPS26_MIR142	12	56435929	C/G	C	0.0003678646449	0.00001557220464					-3.562125	-4.320435
rs1131017_RPS26_BHLHE40	12	56435929	C/G	C		0.000000003944819439						-5.886491
rs1131017_RPS26_GZMA	12	56435929	C/G	C	0.000006507015061	0					-4.509208	-7.939785
rs1131017_RPS26_SRP14	12	56435929	C/G	C		0		0.1499852223				-6.942603		-1.439584
rs1131017_RPS26_C11orf1	12	56435929	C/G	C		0.000006133013278						4.521751
rs1131017_RPS26_GZMH	12	56435929	C/G	C		0.00000005751764285						-5.426351
rs1131017_RPS26_PRF1	12	56435929	C/G	C		0.0000000008962166512			0.000001888227462			-6.126875			-4.765033
rs1131017_RPS26_CALM1	12	56435929	C/G	C	0.000005773264498	0.0000004080929676					-4.534527	-5.065143
rs1131017_RPS26_PTMA	12	56435929	C/G	C	0.00730374317	0.0000000002671624844	0.4505797311				-2.682668	-6.316726	0.754449
rs1131017_RPS26_MYL12B	12	56435929	C/G	C	0.001829091026	0.000005110483568					-3.116665	-4.5602
rs1131017_RPS26_REL	12	56435929	C/G	C	0.000007435071933	0.00001234304379					-4.480837	-4.371439
rs1131017_RPS26_ATP1A1	12	56435929	C/G	C	0.05455223675	0.00001920726096		0.1528154289			1.922426	4.273912		-1.429657
rs1131017_RPS26_NGFRAP1	12	56435929	C/G	C		0.00000003911565527						5.494799
rs1131017_RPS26_FGFBP2	12	56435929	C/G	C		0.000005093649559			0.0000002702945259			-4.560893			-5.143063
rs1131017_RPS26_SLA	12	56435929	C/G	C		0.00000007316674435						-5.383216
rs1131017_RPS26_DNAJB6	12	56435929	C/G	C	0.00004733401865	0.000000287322484					-4.068415	-5.131578
rs1131017_RPS26_PSMA7	12	56435929	C/G	C	0.0001709702298	0.0000004303088077					-3.758448	-5.055036
rs1131017_RPS26_CD8B	12	56435929	C/G	C		0						6.764053
rs1131017_RPS26_PTP4A2	12	56435929	C/G	C	0.000511593879	0.000000792120206					-3.474611	-4.937299
rs1131017_RPS26_RCAN3	12	56435929	C/G	C		0						7.599825
rs1131017_RPS26_BTF3	12	56435929	C/G	C	0.00004806124583	0.00001504202817	0.000000001173726213				4.06486	4.328072	6.083792
rs1131017_RPS26_IER2	12	56435929	C/G	C		0.00000829603466			0.02688139889			-4.457398			-2.213236
rs1131017_RPS26_RAP1B	12	56435929	C/G	C		0.00001077082552						-4.40109
rs1131017_RPS26_CD27	12	56435929	C/G	C	0.006203203256	0.000002688705828					2.736842	4.693271
rs1131017_RPS26_SLC25A6	12	56435929	C/G	C		0.000001067329218	0					4.878801	8.58602
rs1131017_RPS26_LYPD3	12	56435929	C/G	C	0.009893703362	0.000001260600263					2.579522	4.845867
rs1131017_RPS26_NFKBIA	12	56435929	C/G	C		0.00001290638832						-4.361686
rs1131017_RPS26_ZFAND1	12	56435929	C/G	C		0.000002734741723						4.689799
rs1131017_RPS26_SC5D	12	56435929	C/G	C		0.000001675243819						4.789108
rs1131017_RPS26_MYC	12	56435929	C/G	C		0.0000000004631771555						6.231098
rs1131017_RPS26_FOXP1	12	56435929	C/G	C		0						6.539897
rs1131017_RPS26_HOPX	12	56435929	C/G	C		0.0000008773994968						-4.917314
rs1131017_RPS26_EFHD2	12	56435929	C/G	C	0.00009573995856	0.000000004148408277					-3.901142	-5.878164
rs1131017_RPS26_GNG2	12	56435929	C/G	C	0.0003242058131	0.0000005601653188					-3.595149	-5.004468
rs1131017_RPS26_CD81	12	56435929	C/G	C		0.000003869381998						-4.618278
rs1131017_RPS26_ARAP2	12	56435929	C/G	C	0.02425255866	0.00001390618249					-2.253105	-4.345337
rs1131017_RPS26_C1orf21	12	56435929	C/G	C		0.000003749830884						-4.624787
rs1131017_RPS26_TPI1	12	56435929	C/G	C		0.0000002211030224						-5.180659
rs1131017_RPS26_SPON2	12	56435929	C/G	C		0.000001029873713			0.000000002710029035			-4.885843			-5.948263
rs1131017_RPS26_CMC1	12	56435929	C/G	C		0.0000000001152495479						-6.445461
rs1131017_RPS26_PLEK	12	56435929	C/G	C		0.0000004090994878	0.6167711678					-5.064674	0.500432
rs1131017_RPS26_CTSW	12	56435929	C/G	C		0.0000001604263909						-5.240173
rs1131017_RPS26_PASK	12	56435929	C/G	C	0.0001565151768	0					3.780498	8.006689
rs1131017_RPS26_GNLY	12	56435929	C/G	C		0.000000003836974076	0.0000003318952802					-5.891072	-5.104372
rs7187776_TUFM_RPL7	16	28857645	A/G	G		0.00002850432731		0.1745472261				4.185098		1.357737
rs7187776_TUFM_RPL11	16	28857645	A/G	G		0.00004376794902	0.003338749863					4.086633	2.934696
rs2074219_ELP5_NEK8	17	7156447	A/G	A		0.000005055691051		0.4611886958				-4.562463		0.736891
rs117521606_ARL17A_CCDC18	17	44121579	T/C	C		0.000001922659089						-4.761388
rs150458741_LAIR2_RPS20	19	55021542	T/G	G	0.00200114668	0.0000001516404716					3.090062	5.250556
rs817352_LINC00176_RPS12	20	62611631	C/T	T		0.0000002346298214						5.169573
rs817352_LINC00176_RPL13	20	62611631	C/T	T		0.0000008280555546						4.928636
rs817352_LINC00176_NKG7	20	62611631	C/T	T		0.000006293943067						-4.516267
rs817352_LINC00176_RP11-291B21.2	20	62611631	C/T	T		0.0003278724108						3.59222
rs9306156_DIP2A_RPS12	21	47960493	T/C	C		0.00000199836999						-4.753589
rs9306156_DIP2A_RPLP2	21	47960493	T/C	C		0.000009249371187						-4.434016
rs9306156_DIP2A_RPL13	21	47960493	T/C	C		0.000006415673803						-4.512206
rs9306156_S100B_GNLY	21	47960493	T/C	C		0.000009456020068						4.429253
rs9306156_PRMT2_RPLP1	21	47960493	T/C	C		0.0000009778885969						-4.896037
rs9306156_PRMT2_EEF1A1	21	47960493	T/C	C		0.0000008607606689						-4.921062
rs9306156_PRMT2_RPS6	21	47960493	T/C	C		0.000001377808655						-4.828188
rs9306156_PRMT2_LTB	21	47960493	T/C	C		0.0000007249067964						-4.954569
rs9306156_PRMT2_RPL13	21	47960493	T/C	C		0.000000002404661373						-5.967805
rs9306156_PRMT2_RPS27	21	47960493	T/C	C		0.0000008993936619						-4.912463
rs4147638_SMDT1_RPL9	22	42487900	G/A	A	0.00007342400867	0.0000001095774563	0.05984654175				-3.964909	-5.310079	-1.881922
rs4147638_SMDT1_TMSB4X	22	42487900	G/A	A	0.01284822555	0					2.487949	6.469151
rs4147638_SMDT1_RPL18	22	42487900	G/A	A	0.0001956753955	0.0000002478292292			0.4763318545		-3.724535	-5.159334			-0.712215
rs4147638_SMDT1_EEF1A1	22	42487900	G/A	A	0.006976431641	0.0000006331713402	0.007172618809		0.002189744905	0.1947792937	-2.697967	-4.980815	-2.688722		-3.063213	-1.29657
rs4147638_SMDT1_RPL22	22	42487900	G/A	A	0.001976079975	0.0000005073718445	0.05102405488				-3.093804	-5.023504	-1.951277
rs4147638_SMDT1_PFN1	22	42487900	G/A	A		0.00000001050904763						5.722302
rs4147638_SMDT1_MAL	22	42487900	G/A	A	0.07691968944	0.0000001510362468					-1.768845	-5.251292
rs4147638_SMDT1_LTB	22	42487900	G/A	A	0.076065613	0.00000003044560574					-1.773985	-5.538855
rs4147638_SMDT1_RPL21	22	42487900	G/A	A	0.0000189172663	0.00000001483497517	0.01134361331				-4.277301	-5.663461	-2.531932
rs4147638_SMDT1_RPL32	22	42487900	G/A	A	0.00003379952426	0.00000000258246728	0.006954094996		0.1996893099		-4.146229	-5.956152	-2.699035		-1.282437
rs4147638_SMDT1_PRF1	22	42487900	G/A	A		0.0000007289554874						4.953486
rs4147638_SMDT1_NKG7	22	42487900	G/A	A		0.0000002293718418						5.173807
rs4147638_SMDT1_RPS15A	22	42487900	G/A	A	0.000003444501999	0.00000006293988181	0.07608939248		0.1585708923		-4.642361	-5.410241	-1.773841		-1.409894
rs4147638_SMDT1_RPL15	22	42487900	G/A	A	0.00020242301	0.00000005278177928	0.0002113340826	0.07971173506	0.006117260439		-3.715973	-5.441675	-3.705068	-1.752361	-2.741429
rs4147638_SMDT1_RPS28	22	42487900	G/A	A	0.000004656643869	0.0000000798884625	0.2299766195				-4.579691	-5.36738	-1.200419
rs4147638_SMDT1_GZMH	22	42487900	G/A	A		0.00000001207845539						5.698615
rs4147638_SMDT1_RPS29	22	42487900	G/A	A	0.00003232628971	0.00000001751930483					-4.156427	-5.634867
rs4147638_SMDT1_RPS14	22	42487900	G/A	A	0.000002915586546	0.0000000885235502	0.1287822136	0.2432353622			-4.676679	-5.348832	-1.518922	-1.166938
rs4147638_SMDT1_RPL39	22	42487900	G/A	A	0.000009986254847	0.00000003905004921	0.04263634821				-4.417471	-5.495095	-2.027255
rs4147638_SMDT1_RPL5	22	42487900	G/A	A	0.000008389245526	0.0000006469198119	0.0000002205336847				-4.455002	-4.976656	-5.18114
rs4147638_SMDT1_B2M	22	42487900	G/A	A	0.0005653325078	0.00000001617758153				0.8270085704	3.447723	5.648583				0.21854
rs4147638_SMDT1_RPL13	22	42487900	G/A	A	0.000003408721949	0.00000003158685191	0.005037857487		0.001904410328		-4.644517	-5.532406	-2.804603		-3.104748
rs4147638_SMDT1_RPS6	22	42487900	G/A	A	0.00001963874435	0.00000002746972798	0.0004670014257				-4.268959	-5.556843	-3.499003
rs4147638_SMDT1_RPL38	22	42487900	G/A	A	0.00006803184033	0.0000000367370203					-3.983066	-5.50586
rs4147638_SMDT1_RPL34	22	42487900	G/A	A	0.000004348712042	0.000000008953627467	0.03241530187				-4.59398	-5.749446	-2.139252
rs4147638_SMDT1_RPS23	22	42487900	G/A	A	0.001422052098	0.000000009856457091	0.00006585458459				-3.190137	-5.733181	-3.990786
rs4147638_SMDT1_RPL30	22	42487900	G/A	A	0.000445743902	0.00000002878986881	0.003503715757				-3.511406	-5.548641	-2.919697
rs4147638_SMDT1_RPS8	22	42487900	G/A	A	0.0000245992433	0.0000001029295151	0.007503201313				-4.218445	-5.321475	-2.673644
rs4147638_SMDT1_RPL12	22	42487900	G/A	A	0.0001015818971	0.0000003787373741					-3.886782	-5.079346
rs4147638_SMDT1_RPL10A	22	42487900	G/A	A	0.00005443935447	0.00000001619276709	0.00002258282824				-4.035702	-5.648422	-4.237693
rs6007595_FAM118A_RPL9	22	45728978	G/C	G	0.1386577529	0.000004362448703					1.480808	4.593322
rs6007595_FAM118A_RPS28	22	45728978	G/C	G		0.0000024498077	0.0404837772					4.712263	-2.048779
rs6007595_FAM118A_TMEM66	22	45728978	G/C	G	0.4725836511	0.000002867059612					0.718282	4.680121
rs6007595_FAM118A_RPS25	22	45728978	G/C	G		0.0000021768228						4.736275
rs2235910_PADI2_S100A8	1	17425829	G/T	G			0.000009441529483						-4.429583
rs2235910_PADI2_S100A9	1	17425829	G/T	G			0.000003850737334						-4.61928
rs11577318_CD52_AIF1	1	26601570	A/G	G	0.5448219936		0.0000000003975982978	0.00009092189499			-0.605537		-6.254968	-3.913622
rs11577318_CD52_SIGLEC10	1	26601570	A/G	G			0.0000006384745167						-4.979201
rs11577318_CD52_LST1	1	26601570	A/G	G			0.000001000739234	0.002093487354					-4.891493	-3.076639
rs11577318_CD52_IFITM2	1	26601570	A/G	G	0.3094359535		0.0000004340897982	0.8111397576			-1.016406		-5.053366	-0.238956
rs11577318_CD52_S100A4	1	26601570	A/G	G	0.3185132159		0.00000001109707425	0.006896075107			-0.997518		-5.713047	-2.701822
rs11577318_CD52_CFP	1	26601570	A/G	G			0.000001192328163	0.008574747593					-4.856908	-2.628559
rs11577318_CD52_OAZ1	1	26601570	A/G	G	0.3505960334		0.0000002656149498	0.01616932671			-0.933434		-5.146342	-2.405071
rs11577318_CD52_FCER1G	1	26601570	A/G	G			0.0000002458372564						-5.160845
rs11577318_CD52_FAM26F	1	26601570	A/G	G			0.0000001746694181						-5.224454
rs3093949_DDX39B_S100A9	6	31525184	C/T	T			0.000004024422615						4.610117
rs111454690_HLA-DRB5_HLA-DMA	6	32578449	C/T	T	0.002806150807		0.0000006680056669				2.988212		4.970442
rs111454690_HLA-DRB5_RNASET2	6	32578449	C/T	T			0.0000003644600989						5.086641
rs111454690_HLA-DRB5_S100A8	6	32578449	C/T	T			0.00000003287902447						-5.525371
rs111454690_HLA-DRB5_HLA-DQA1	6	32578449	C/T	T	0.005920437639	0.0008603183534	0.0000007504308813				2.752156	3.332622	4.947836
rs111454690_HLA-DRB5_SASH1	6	32578449	C/T	T			0.000002577419851						4.701908
rs111454690_HLA-DRB5_CECR1	6	32578449	C/T	T			0.000000478626258						5.034689
rs111454690_HLA-DRB5_NAMPT	6	32578449	C/T	T			0.0000001213734326						-5.291415
rs111454690_HLA-DRB5_C1QA	6	32578449	C/T	T			0.0000004523286277						5.045503
rs111454690_HLA-DRB5_EEF1A1	6	32578449	C/T	T	0.00008309014958		0.000003305451907				-3.935308		4.650865
rs111454690_HLA-DRB5_MTSS1	6	32578449	C/T	T			0.000002494023666						4.708618
rs111454690_HLA-DRB5_YBX1	6	32578449	C/T	T			0.000000002627562442						5.95332
rs111454690_HLA-DRB5_TMSB10	6	32578449	C/T	T	0.00001897182424		0.000002032909058				4.27666		4.750125
rs111454690_HLA-DRB5_AIF1	6	32578449	C/T	T			0.0000003838090623						5.076818
rs111454690_HLA-DRB5_CLEC10A	6	32578449	C/T	T			0.000003630038653						4.631513
rs111454690_HLA-DRB5_B2M	6	32578449	C/T	T	0.00002173471265		0.00000256877363				4.246282		4.702594
rs111454690_HLA-DRB5_ALOX5AP	6	32578449	C/T	T	0.03251869208		0.00000003134570397				2.137976		-5.533749
rs111454690_HLA-DRB5_S100A9	6	32578449	C/T	T			0.000002134178968						-4.740285
rs111454690_HLA-DRB5_S100A12	6	32578449	C/T	T			0.0000004771507113						-5.03528
rs111454690_HLA-DRB5_FAM26F	6	32578449	C/T	T			0.000001577060745						4.801215
rs111454690_HLA-DRB5_CST3	6	32578449	C/T	T			0.000002023200449						4.751093
rs111454690_HLA-DRB5_HLA-DQB1	6	32578449	C/T	T	0.00001973663766	0.007496585282	0.00000001778308694			0.004379350222	4.26785	2.67394	5.632291			2.84946
rs9271520_HLA-DRB1_HLA-DQA2	6	32589771	A/G	G	0.000707105467	0.0004029694637	0.00000000708790283	0.0002475959217			3.386809	3.538131	5.788828	3.664734
rs9271520_HLA-DQA2_RPS23	6	32589771	A/G	G	0.0001824628087		0.0000001701176583				-3.742136		5.229338
rs9271520_HLA-DQA2_RPL5	6	32589771	A/G	G			0.000002741691647						4.689279
rs9271520_HLA-DQA2_EEF1A1	6	32589771	A/G	G			0.0000003567424182						5.090701
rs9271520_HLA-DQA2_HLA-DRA	6	32589771	A/G	G	0.008246674001	0.01587096793	0.0000000005361524461	0.000007079902238			2.6418	2.411869	6.20814	4.491272
rs9271520_HLA-DQA2_RPS6	6	32589771	A/G	G	0.0003008226951	0.000602917087	0.00000002338695528				-3.614591	-3.430299	5.584874
rs9271520_HLA-DQA2_HLA-DMB	6	32589771	A/G	G			0.00000004108502897						5.486123
rs9271520_HLA-DQA2_RPL10	6	32589771	A/G	G			0.0000005479368785						5.008718
rs9271520_HLA-DQA2_RPS2	6	32589771	A/G	G			0.0000002797760115	0.08775986333					5.136585	1.707335
rs9271520_HLA-DQA2_HLA-DMA	6	32589771	A/G	G	0.8393584806		0.0000000001594027474	0.0007831168256			0.202714		6.396093	3.358694
rs9271520_HLA-DQA2_RPL26	6	32589771	A/G	G			0.000001486329682	0.0852978937					4.813065	1.720741
rs9271520_HLA-DQA2_HLA-DPA1	6	32589771	A/G	G	0.005366578882	0.0003806839532	0	0.0000004466180243			2.784165	3.553125	6.494333	5.047932
rs9271520_HLA-DQA2_HLA-DQB1	6	32589771	A/G	G	0.009539257282	0.02912003077	0.00000331626457	0.000009048172461			2.592098	2.181858	4.650192	4.438753
rs9271520_HLA-DQA2_CST3	6	32589771	A/G	G			0.00000004110587621	0.00007392480675					5.486034	3.963287
rs9271520_HLA-DQA2_HLA-DRB1	6	32589771	A/G	G	0.000707105467	0.0004029694637	0.00000000708790283	0.0002475959217			3.386809	3.538131	5.788828	3.664734
rs10276099_TOMM7_RPL27A	7	22862950	G/A	A	0.001543427764	0.8436096557	0.00001738233116		0.01352732324		-3.166392	0.197278	-4.296108		-2.469576
rs7806458_TMEM176B_EIF3M	7	150476888	G/A	G			0.000006857458554						4.498065
rs7806458_TMEM176B_CREG1	7	150476888	G/A	G			0.0000008537447912	0.03392265181					4.922663	2.12099
rs7806458_TMEM176B_CTSS	7	150476888	G/A	G			0.0000001545506902	0.003128557321					5.247054	2.954816
rs7806458_TMEM176B_CLEC12A	7	150476888	G/A	G			0.000002875891332	0.08324367123					4.67949	1.732168
rs7806458_TMEM176B_ITGB2	7	150476888	G/A	G			0.000007384875741						4.482283
rs7806458_TMEM176B_FCN1	7	150476888	G/A	G			0.0000002336011363	0.004596084263					5.170394	2.834059
rs7806458_TMEM176A_PTAFR	7	150476888	G/A	G			0.00000007943159035						5.368415
rs7806458_TMEM176A_CLEC4A	7	150476888	G/A	G			0.000006764076145						4.50098
rs7806458_TMEM176A_QPCT	7	150476888	G/A	G			0.00000540999651						4.548226
rs7806458_TMEM176A_TSPO	7	150476888	G/A	G			0.0000006572881848						4.973576
rs7806458_TMEM176A_VMO1	7	150476888	G/A	G			0.000007841482554						-4.469467
rs7806458_TMEM176A_MNDA	7	150476888	G/A	G			0.000006221822522						4.518708
rs7806458_TMEM176A_S100A9	7	150476888	G/A	G			0.0000009548257625	0.1689810199					4.900727	1.375485
rs7806458_TMEM176A_RNASE6	7	150476888	G/A	G			0.0000003344260719						5.102935
rs7806458_TMEM176A_BLVRB	7	150476888	G/A	G			0.00000259187359	0.2375805328					4.700766	1.181056
rs7806458_TMEM176A_CAPG	7	150476888	G/A	G			0.00000001429111007						5.669864
rs7806458_TMEM176A_LYZ	7	150476888	G/A	G			0.0000000063433765	0.001149361238					5.807444	3.251158
rs4390300_TFAM_CBWD1	10	60144207	A/G	A			0.000002166467347						-4.737242
rs77111187_PLA2G16_FCGR3A	11	63380642	G/T	G		0.8689102501	0.000000901620886					0.165043	-4.911978
rs77111187_PLA2G16_IFITM2	11	63380642	G/T	G		0.8913274415	0.0000003376591365					-0.136625	-5.101115
rs77111187_PLA2G16_LYZ	11	63380642	G/T	G			0.000000008602740858						5.756202
rs3758833_CTSC_NAP1L1	11	88071656	G/A	A			0.0000004100397982						5.064237
rs3758833_CTSC_FAM162A	11	88071656	G/A	A			0.000000366398879						5.085635
rs3758833_CTSC_S100A12	11	88071656	G/A	A			0.0000008453337089						-4.924599
rs3758833_CTSC_ARPC3	11	88071656	G/A	A			0.0000001621480273						5.238203
rs3758833_CTSC_VEGFA	11	88071656	G/A	A			0.00000001995225689						-5.612415
rs3758833_CTSC_PPIF	11	88071656	G/A	A			0.0000009298639574						-4.905929
rs3758833_CTSC_S100A8	11	88071656	G/A	A			0.000001293249973						-4.840788
rs3758833_CTSC_YBX1	11	88071656	G/A	A			0.0000002378189494						5.167049
rs3758833_CTSC_RPS19	11	88071656	G/A	A			0						6.698399
rs3758833_CTSC_FCGR3A	11	88071656	G/A	A			0.0000001886200986						5.210217
rs3758833_CTSC_SLC25A6	11	88071656	G/A	A			0.000001502880243						4.810852
rs3758833_CTSC_IFITM2	11	88071656	G/A	A			0.00000004923792305						5.454041
rs3758833_CTSC_S100A9	11	88071656	G/A	A			0.0000008712635774						-4.918688
rs3758833_CTSC_VASP	11	88071656	G/A	A			0.00000001598177266						5.650676
rs3758833_CTSC_LILRA3	11	88071656	G/A	A			0.0000002363825415						5.168182
rs3758833_CTSC_LYZ	11	88071656	G/A	A			0.0000002777177514						-5.137973
rs10774398_CD9_GRN	12	6243616	T/C	T			0.0000007654326243						4.943981
rs12230244_CLEC12A_NAP1L1	12	10117369	A/T	T			0.0000008784807647						4.917072
rs11047696_BCAT1_CHST2	12	25051883	T/C	C			0.0000008212006476						4.93026
rs1131017_RPS26_TKT	12	56435929	C/G	C			0						6.956334
rs1131017_RPS26_CSTA	12	56435929	C/G	C			0						6.554071
rs1131017_RPS26_LTA4H	12	56435929	C/G	C			0.000004937937866						4.567407
rs1131017_RPS26_SEC11A	12	56435929	C/G	C	0.2995853981		0.000000001385040501				-1.037323		6.057208
rs1131017_RPS26_SLC25A5	12	56435929	C/G	C	0.3830288412	0.1974883732	0.000000002475213077				0.872329	1.28874	5.963084
rs1131017_RPS26_CRTAP	12	56435929	C/G	C			0.000000001785293278						6.016227
rs1131017_RPS26_GPR183	12	56435929	C/G	C	0.7794964281		0.00000001105698034		0.0000004933886785		-0.279975		5.713663		5.028866
rs1131017_RPS26_UQCRH	12	56435929	C/G	C			0						7.508979
rs1131017_RPS26_RNASE6	12	56435929	C/G	C			0.000001319818762						4.836746
rs1131017_RPS26_DRAM2	12	56435929	C/G	C			0.000006196349011						4.519576
rs1131017_RPS26_QARS	12	56435929	C/G	C			0.0000002250282937						5.177376
rs1131017_RPS26_GPX1	12	56435929	C/G	C			0.000000005232663004						5.839599
rs1131017_RPS26_TNFAIP2	12	56435929	C/G	C			0.0000006555589721	0.8216124124					4.974087	-0.225472
rs1131017_RPS26_IPO7	12	56435929	C/G	C			0.0000002372993762						5.167458
rs1131017_RPS26_EPB41L3	12	56435929	C/G	C			0.0000003858826575						5.075793
rs1131017_RPS26_AP1S2	12	56435929	C/G	C			0.0000002187525596						5.182652
rs1131017_RPS26_ATP5G2	12	56435929	C/G	C	0.0001701671694		0.000000002033775568				3.759627		5.995086
rs1131017_RPS26_NRGN	12	56435929	C/G	C			0.000004087850168						4.606865
rs1131017_RPS26_EVI2B	12	56435929	C/G	C	0.02282948481		0.0000009551888335				2.276276		4.900652
rs1131017_RPS26_SLC7A7	12	56435929	C/G	C			0.000000008916065643						5.750157
rs1131017_RPS26_IL18	12	56435929	C/G	C			0						6.519431
rs1131017_RPS26_VCAN	12	56435929	C/G	C			0.0000008460953176						4.924423
rs1131017_RPS26_LGALS2	12	56435929	C/G	C			0.0000001051328501	0.5033566326					5.317621	0.669218
rs1131017_RPS26_CST3	12	56435929	C/G	C			0.000004627758501						4.580992
rs4761234_LYZ_RP11-1143G9.4	12	69732105	C/T	C			0.000000004956499204	0.00006415805417					5.848626	3.996971
rs835044_NDUFA12_S100A10	12	95397552	C/T	T			0.000002148599278	0.002511626394					4.73892	3.021937
rs12881760_MEG3_GRN	14	101176335	C/G	G			0.0000003816004976						5.077914
rs12443580_CES1_PPP1R17	16	55866337	T/C	C			0.0000003219755657						5.110107
rs4782899_DNAAF1_FCGR3A	16	84209498	T/C	C			0.000001531064313						-4.807138
rs4782899_DNAAF1_RPLP1	16	84209498	T/C	C			0.000004253196164						4.59861
rs4782899_DNAAF1_VIM	16	84209498	T/C	C			0.0000008713804248						4.918661
rs4782899_DNAAF1_HES4	16	84209498	T/C	C			0.0000006172836728						-4.98573
rs4782899_DNAAF1_GPX1	16	84209498	T/C	C			0.000003461128576						4.641366
rs4782899_DNAAF1_LYZ	16	84209498	T/C	C			0.000008442380373						4.453647
rs11541855_EIF5A_B2M	17	7217463	C/T	T		0.5730380994	0.000003251081897					-0.563583	4.654284
rs251856_RPS16_FCGR3A	19	39920696	A/G	G			0.000001091823244						4.874323
rs731835_RPS5_HLA-DPB1	19	58898436	T/C	C	0.3347070978	0.744414175	0.000002834410573				0.964676	0.326013	4.682468
rs5756736_LGALS2_EPS8	22	37970189	A/G	G			0.000000007453287119						-5.780378
rs5756736_LGALS2_GPX1	22	37970189	A/G	G			0.0000001598777305	0.4795929952					5.240805	0.706957
rs5756736_LGALS2_RGL4	22	37970189	A/G	G			0.0000008592891922						-4.921396
rs5756736_LGALS2_SIGLEC10	22	37970189	A/G	G			0.00000004355910635						-5.475779
rs5756736_LGALS2_CDKN1C	22	37970189	A/G	G			0.00000007592833913						-5.376546
rs5756736_LGALS2_MALAT1	22	37970189	A/G	G			0.0000001397941682	0.0051715923					-5.265519	-2.796147
rs5756736_LGALS2_IFITM1	22	37970189	A/G	G			0.0000008438499937						-4.924943
rs5756736_LGALS2_CD63	22	37970189	A/G	G			0.0000011442313	0.03825229661					4.865058	2.072141
rs5756736_LGALS2_VMO1	22	37970189	A/G	G			0						-6.902644
rs5756736_LGALS2_RPLP1	22	37970189	A/G	G			0.0000001117643738	0.4179716191					5.306477	0.809945
rs5756736_LGALS2_RP11-1008C21.1	22	37970189	A/G	G			0.00000004297918324						-5.478152
rs5756736_LGALS2_PRR5	22	37970189	A/G	G			0.0000008373387667						-4.926457
rs5756736_LGALS2_PTGES	22	37970189	A/G	G			0.00000002729352734						-5.557967
rs5756736_LGALS2_HN1	22	37970189	A/G	G			0.00000000346546528						-5.907876
rs5756736_LGALS2_KNDC1	22	37970189	A/G	G			0.000000003801571948						-5.892604
rs5756736_LGALS2_S100A12	22	37970189	A/G	G			0.00000004979450364	0.3499923069					5.452043	0.934604
rs5756736_LGALS2_UNC119	22	37970189	A/G	G			0.0000003574018194						-5.090351
rs5756736_LGALS2_SFTPD	22	37970189	A/G	G			0.00000008448965378						-5.357268
rs5756736_LGALS2_CASP5	22	37970189	A/G	G			0.00000001122147782						-5.711151
rs5756736_LGALS2_FCGR3A	22	37970189	A/G	G			0.000000001015266211						-6.106992
rs5756736_LGALS2_RPS19	22	37970189	A/G	G			0.0000005868056849	0.5917377393					-4.99551	-0.53632
rs5756736_LGALS2_PPM1N	22	37970189	A/G	G			0.0000003090997579						-5.117812
rs5756736_LGALS2_HES4	22	37970189	A/G	G			0.000000005818559521						-5.821891
rs5756736_LGALS2_CSTA	22	37970189	A/G	G			0.000000001285873587	0.0132141534					6.069152	2.477945
rs5756736_LGALS2_S100A9	22	37970189	A/G	G			0.000000009916635316	0.05255119763					5.732149	1.938591
rs5756736_LGALS2_CKS1B	22	37970189	A/G	G			0.0000004119848503	0.008453098843					-5.063335	-2.633415
rs5756736_LGALS2_IFITM2	22	37970189	A/G	G			0.000000267089617	0.8423064575					-5.145303	0.198944
rs5756736_LGALS2_S100A8	22	37970189	A/G	G			0.000001175097083	0.00627257812					4.859791	2.733181
rs5756736_LGALS2_CCR1	22	37970189	A/G	G			0.0000007835918373						4.93941
rs5756736_LGALS2_RPL37	22	37970189	A/G	G			0.0000001344251547						5.272708
rs5756736_LGALS2_NEURL1	22	37970189	A/G	G			0.00000002660336467						-5.562437
rs5756736_LGALS2_SYT17	22	37970189	A/G	G			0.000000005624880565						-5.827545
rs5756736_LGALS2_PLD4	22	37970189	A/G	G			0.000000006439240602	0.1015681392					-5.804931	-1.637298
rs5756736_LGALS2_SAT1	22	37970189	A/G	G			0.00000006786255396	0.04079112362					-5.39674	2.045647
rs5756736_LGALS2_RP11-221J22.2	22	37970189	A/G	G			0.00000004223093683						-5.481259
rs5756736_LGALS2_LYPD2	22	37970189	A/G	G			0.0000003002727624						-5.123276
rs5756736_LGALS2_LY86	22	37970189	A/G	G			0.000001258301487	0.0009072085043					4.846229	3.317826
rs5756736_LGALS2_PPP1R17	22	37970189	A/G	G			0						-6.929067
rs5756736_LGALS2_MS4A7	22	37970189	A/G	G			0.0000009601209247	0.4720970313					-4.899641	0.719071
rs5756736_LGALS2_MEG3	22	37970189	A/G	G			0.000000003913548255						-5.887807
rs5756736_LGALS2_RP11-362F19.1	22	37970189	A/G	G			0.000000005732177997						-5.824389
rs5756736_LGALS2_LYZ	22	37970189	A/G	G			0.000000004977571369	0.0000171266352					5.84792	4.299393
rs1512740_G3BP2_CD44	4	76590015	T/C	C				0.000001892102812						4.76462
rs114629030_HLA-C_MPEG1	6	31237664	T/C	C				0.000003692142935						-4.628
rs114629030_HLA-C_LGALS2	6	31237664	T/C	C			0.203775568	0.0000009157677393					-1.270868	4.908925
rs9271520_HLA-DQA2_MAP1A	6	32589771	A/G	G				0.0000720003007						-3.969577
rs9271520_HLA-DQA2_MT-CO1	6	32589771	A/G	G				0.00003908383218						4.11283
rs9271520_HLA-DQA2_CDKN2D	6	32589771	A/G	G				0.00004486332549						-4.080891
rs9271520_HLA-DQA2_CLIC3	6	32589771	A/G	G				0.000001899500509						-4.763833
rs9271520_HLA-DQA2_FAM129C	6	32589771	A/G	G				0.000003101267736						-4.663996
rs9271520_HLA-DQA2_YBX1	6	32589771	A/G	G			0.00003010282516	0.00005525950796					4.172687	4.03219
rs9271520_HLA-DQA2_PTPRCAP	6	32589771	A/G	G	0.0008699066704			0.00005895667046			3.329536			-4.016948
rs7806458_TMEM176B_CFP	7	150476888	G/A	G			0.002399034926	0.000002457352604					3.035794	4.711637
rs4840568_FAM167A_GZMB	8	11351019	G/A	A				0.000004339040994						4.594444
rs4840568_FAM167A_MZB1	8	11351019	G/A	A				0.0000112685328						4.39128
rs4840568_FAM167A_NEK8	8	11351019	G/A	A				0.0001201896909						3.845739
rs10760167_GSN_ATP2B1	9	124035545	A/G	G				0.00002838482325						4.186052
rs7935082_MS4A7_SEL1L3	11	60155000	C/T	T				0.0000042575337						4.598397
rs7935082_MS4A7_FTH1	11	60155000	C/T	T			0.02709298763	0.000004178571542					-2.210175	-4.602297
rs7935082_MS4A7_SLC15A4	11	60155000	C/T	T				0.000002599156391						4.700193
rs7935082_MS4A7_C1orf186	11	60155000	C/T	T				0.0000001491983522						5.253546
rs7935082_MS4A7_CSF2RB	11	60155000	C/T	T			0.4494807707	0.000004336959345					0.756281	4.594544
rs7935082_MS4A7_PTPRS	11	60155000	C/T	T				0.0000007938452558						4.936874
rs7935082_MS4A7_APP	11	60155000	C/T	T				0.0000006830991978						4.966108
rs7935082_MS4A7_TCF4	11	60155000	C/T	T				0.000003399034717						4.645105
rs7935082_MS4A7_MAP1A	11	60155000	C/T	T				0.0000002448481889						5.1616
rs7935082_MS4A7_PTCRA	11	60155000	C/T	T				0.00000002446347346						5.577048
rs7935082_MS4A7_HSP90B1	11	60155000	C/T	T			0.1089592893	0.000006131618785					1.602888	4.521799
rs7935082_MS4A7_BUB3	11	60155000	C/T	T			0.1435989408	0.000002629127885					1.462519	4.697851
rs7935082_MS4A7_GZMB	11	60155000	C/T	T				0.00000002758267814						5.556127
rs7935082_MS4A7_IGJ	11	60155000	C/T	T				0.000000003813224859						5.892098
rs7935082_MS4A7_MZB1	11	60155000	C/T	T				0.000000001209212434						6.079017
rs7935082_MS4A7_DNASE1L3	11	60155000	C/T	T				0.0000009015385563						4.911996
rs7935082_MS4A7_C12orf75	11	60155000	C/T	T				0.000000008006240978						5.768327
rs7935082_MS4A7_TPM2	11	60155000	C/T	T				0.000004021745157						4.610255
rs7935082_MS4A7_DERL3	11	60155000	C/T	T				0.000001606686692						4.797487
rs7935082_MS4A7_FAM129C	11	60155000	C/T	T				0.000001355540238						4.831433
rs7935082_MS4A7_ITM2C	11	60155000	C/T	T				0.000001216982377						4.852852
rs7935082_MS4A7_TSPAN13	11	60155000	C/T	T				0.00000007655253604						5.375071
rs7935082_MS4A7_UGCG	11	60155000	C/T	T				0.00000715671023						4.488974
rs7935082_MS4A7_FYTTD1	11	60155000	C/T	T			0.6757861571	0.000008184489487					0.41822	4.4603
rs7935082_MS4A7_CLIC3	11	60155000	C/T	T				0.0000008216677209						4.930149
rs7935082_MS4A7_INSIG1	11	60155000	C/T	T			0.9569714744	0.00000002272784699					-0.053954	-5.58984
rs7935082_MS4A7_SEC61B	11	60155000	C/T	T			0.193658009	0.000000153787992					-1.299834	5.247966
rs7935082_MS4A7_LILRA4	11	60155000	C/T	T				0.0000000461177879						5.465664
rs7935082_MS4A7_PPM1K	11	60155000	C/T	T			0.5895071786	0.000006719782069					0.53955	4.502376
rs7935082_MS4A7_SEC61G	11	60155000	C/T	T			0.4575082156	0.000009951045224					-0.742956	4.418234
rs835044_NDUFA12_ANXA1	12	95397552	C/T	T				0.0001103921196						3.866536
rs835044_NDUFA12_CYB561A3	12	95397552	C/T	T				0.0001295545366						-3.827304
rs835044_NDUFA12_CSTA	12	95397552	C/T	T		0.1301483324	0.0008602285187	0.00005596568906				-1.513517	3.332651	4.029205
rs835044_NDUFA12_S100A4	12	95397552	C/T	T	0.4176216896	0.7421935977	0.5555159794	0.00003605076583			0.810554	-0.32895	-0.589515	4.131434
rs4949655_AK5_FGFBP2	1	77897688	T/C	C					0.0000416090288						4.098359
rs12151742_GNLY_TMSB10	2	85933003	C/T	T		0.02746845307			0.000005849780849			2.204795			4.531747
rs12151742_GNLY_B2M	2	85933003	C/T	T		0.03271443367			0.0000000731441197			2.135571			5.383271
rs12151742_GNLY_SELL	2	85933003	C/T	T		0.002875663585			0.000001762793105			-2.980726			-4.778874
rs12151742_GNLY_RPL18A	2	85933003	C/T	T		0.08449966525			0.00000009054876836			-1.725154			-5.344736
rs12151742_GNLY_CYBA	2	85933003	C/T	T		0.01586604418			0.00001041090656			2.411982			4.408458
rs12151742_GNLY_TMSB4X	2	85933003	C/T	T		0.01075627539			0.00000002025805194			2.550519			5.609783
rs12151742_GNLY_ARPC2	2	85933003	C/T	T		0.0011165288			0.000002312598475			3.259388			4.723992
rs12151742_GNLY_CST7	2	85933003	C/T	T		0.02164302144			0.000002249548548			2.296575			4.729607
rs12151742_GNLY_RPS4X	2	85933003	C/T	T		0.1078449431			0.00001413260672			-1.607955			-4.341791
rs12151742_GNLY_CMC1	2	85933003	C/T	T		0.006481029077			0.000006307593954			2.722397			-4.515808
rs12151742_GNLY_RPS12	2	85933003	C/T	T		0.001600902222			0.000004816190937			-3.155742			-4.572639
rs11732759_NAAA_ZFP14	4	76856440	A/T	A					0.00006540823874						-3.992399
rs9273493_HLA-DQB1_MALAT1	6	32628247	C/T	T			0.3088989407	0.06724652606	0.000003568680038				-1.017535	1.830023	-4.63504
rs62480001_MYOM2_CST7	8	2082015	G/C	C					0.00000008210737339						5.362435
rs62480001_MYOM2_RPS18	8	2082015	G/C	C					0.0000009889465496						-4.893825
rs62480001_MYOM2_RPS15A	8	2082015	G/C	C					0.000000490772874						-5.029885
rs62480001_MYOM2_GPR183	8	2082015	G/C	C					0.0000000009299805955						-6.120986
rs62480001_MYOM2_GZMK	8	2082015	G/C	C					0.0000000002860877721						-6.306136
rs62480001_MYOM2_COTL1	8	2082015	G/C	C					0.0000002183313185						-5.183012
rs9971029_SAR1A_CDC42	10	71916461	A/G	A	0.01829686272	0.003892068252	0.006358596433		0.00000006566935597		-2.359555	-2.88678	-2.728693		-5.402634
rs11053802_KLRC1_KLRC2	12	10597207	T/C	C					0.000001089913702						-4.874668
rs7309189_DDX11_DSN1	12	31240960	A/G	A					0.000001610209296						4.797048
rs7309189_DDX11_CENPU	12	31240960	A/G	A					0.000001749916401						4.780348
rs7309189_DDX11_DHFR	12	31240960	A/G	A		0.01235003665			0.000006079056325			2.501982			4.523621
rs7309189_DDX11_CENPK	12	31240960	A/G	A					0.000004879329112						4.56991
rs1131017_RPS26_MALAT1	12	56435929	C/G	C	0.006572933719	0.0001831208403	0.04126627822		0.000000004104546447		-2.717741	-3.741231	-2.040845		-5.879924
rs1131017_RPS26_KLRC1	12	56435929	C/G	C					0.0000003830792426						5.077179
rs9306156_S100B_PTGDS	21	47960493	T/C	C					0.0001343347002						3.818373
rs1131017_RPS26_UBE2J1	12	56435929	C/G	C						0.00002306032584						-4.232991
