# Supplementary material for: Identification of genetic variants that impact gene co-expression relationships using large-scale single-cell data
Source: Genome Biol. 2023 Apr 18;24:80. doi: 10.1186/s13059-023-02897-x (PMC10111756; doi:10.1186/s13059-023-02897-x)
Supplement: Supplementary file 7 — Additional file 7: Table S10. The significant co-eQTLs for the major cell types without the filtering strategy [file 13059_2023_2897_MOESM7_ESM.csv]

	SNPChr	SNPPos	SNPAlleles	SNPEffectAllele	MetaP_CD4T	MetaP_CD8T	MetaP_monocyte	MetaP_DC	MetaP_NK	MetaP_B	MetaPZ_CD4T	MetaPZ_CD8T	MetaPZ_monocyte	MetaPZ_DC	MetaPZ_NK	MetaPZ_B	isSig_CD4T	isSig_CD8T	isSig_monocyte	isSig_DC	isSig_NK	isSig_B
rs7515244_DNAJC16_CTD-2196E14.4	1	15873386	A/G	G	0,00000008529197497						-5,35556						TRUE	FALSE	FALSE	FALSE	FALSE	FALSE
rs7515244_DNAJC16_RP11-314A20.2	1	15873386	A/G	G	0,00000001853523748						-5,625145						TRUE	FALSE	FALSE	FALSE	FALSE	FALSE
rs7515244_DNAJC16_RHOBTB3	1	15873386	A/G	G	0,0000005021450279						-5,025491						TRUE	FALSE	FALSE	FALSE	FALSE	FALSE
rs17184588_SRSF10_NAGS	1	24365512	T/C	C	0,0000006798478862	0,4476070841	0,06187607278		0,00502115809		4,967034	-0,75941	1,867183		2,805673		TRUE	FALSE	FALSE	FALSE	FALSE	FALSE
rs784600_HPCAL4_MID2	1	40139553	C/T	T	0,0000001308078198						-5,277711						TRUE	FALSE	FALSE	FALSE	FALSE	FALSE
rs784600_HPCAL4_AC026806.2	1	40139553	C/T	T	0,000000333079477						-5,103698						TRUE	FALSE	FALSE	FALSE	FALSE	FALSE
rs7547787_PPIE_HEY2	1	40220806	G/A	A	0,000001209649964						4,85405						TRUE	FALSE	FALSE	FALSE	FALSE	FALSE
rs7546268_CCDC163P_PRIM1	1	45965340	T/C	C	0,000001423034638	0,04286274682					-4,821751	-2,025045					TRUE	FALSE	FALSE	FALSE	FALSE	FALSE
rs7546268_CCDC163P_CCNE1	1	45965340	T/C	C	0,0000001623409314	0,08108953068					-5,237983	-1,744399					TRUE	FALSE	FALSE	FALSE	FALSE	FALSE
rs7546268_CCDC163P_TMEM81	1	45965340	T/C	C	0,00000002493914585	0,003976258799					-5,573696	-2,880039					TRUE	FALSE	FALSE	FALSE	FALSE	FALSE
rs7546268_CCDC163P_CTD-2514K5.2	1	45965340	T/C	C	0,000001298540351	0,01429925013					-4,839977	-2,449657					TRUE	FALSE	FALSE	FALSE	FALSE	FALSE
rs7546268_CCDC163P_ZNF319	1	45965340	T/C	C	0,0000004615565006	0,8993710432					-5,041641	-0,126456					TRUE	FALSE	FALSE	FALSE	FALSE	FALSE
rs7546268_CCDC163P_RP11-192H23.6	1	45965340	T/C	C	0,0000001345447026	0,06501379466					-5,272545	-1,845163					TRUE	FALSE	FALSE	FALSE	FALSE	FALSE
rs7546268_CCDC163P_RP11-196G11.2	1	45965340	T/C	C	0,0000007166193806						-4,956805						TRUE	FALSE	FALSE	FALSE	FALSE	FALSE
rs7546268_CCDC163P_TPCN2	1	45965340	T/C	C	0,0000005784255024	0,09243911517					-4,998285	-1,682669					TRUE	FALSE	FALSE	FALSE	FALSE	FALSE
rs7546268_CCDC163P_POPDC2	1	45965340	T/C	C	0,000001364862813	0,01350214967					-4,830068	-2,470242					TRUE	FALSE	FALSE	FALSE	FALSE	FALSE
rs7546268_CCDC163P_ZNF367	1	45965340	T/C	C	0,000001000464199	0,1174985124					-4,891547	-1,56536					TRUE	FALSE	FALSE	FALSE	FALSE	FALSE
rs7546268_CCDC163P_GK5	1	45965340	T/C	C	0,0000006926671136	0,2006772672					-4,963408	-1,279624					TRUE	FALSE	FALSE	FALSE	FALSE	FALSE
rs7546268_CCDC163P_CTD-2260A17.2	1	45965340	T/C	C	0,0000004026758394	0,08399484919					-5,067688	-1,727963					TRUE	FALSE	FALSE	FALSE	FALSE	FALSE
rs7546268_CCDC163P_RP2	1	45965340	T/C	C	0,0000003130241384	0,03707788913					-5,115432	-2,084905					TRUE	FALSE	FALSE	FALSE	FALSE	FALSE
rs7546268_CCDC163P_ZBTB42	1	45965340	T/C	C	0,0000001638910135	0,7401993751					-5,236229	-0,331589					TRUE	FALSE	FALSE	FALSE	FALSE	FALSE
rs7546268_CCDC163P_RP11-770J1.4	1	45965340	T/C	C	0,0000006770671538	0,06408257014					-4,967829	-1,851605					TRUE	FALSE	FALSE	FALSE	FALSE	FALSE
rs7546268_CCDC163P_ASCC1	1	45965340	T/C	C	0,000001196914603	0,09392389588					-4,856148	-1,675053					TRUE	FALSE	FALSE	FALSE	FALSE	FALSE
rs7546268_CCDC163P_POU2AF1	1	45965340	T/C	C	0,0000002553370564						-5,153744						TRUE	FALSE	FALSE	FALSE	FALSE	FALSE
rs7546268_CCDC163P_RP5-1028K7.2	1	45965340	T/C	C	0,00000002058476667	0,4660244011					-5,607013	-0,728963					TRUE	FALSE	FALSE	FALSE	FALSE	FALSE
rs7546268_CCDC163P_IPO11	1	45965340	T/C	C	0,0000008903246493	0,293657774					-4,914449	-1,050131					TRUE	FALSE	FALSE	FALSE	FALSE	FALSE
rs7546268_CCDC163P_INSR	1	45965340	T/C	C	0,0000005043515809	0,6955793014					-5,02465	-0,391295					TRUE	FALSE	FALSE	FALSE	FALSE	FALSE
rs7546268_CCDC163P_AGAP1	1	45965340	T/C	C	0,000001344427933	0,3878225846					-4,833071	-0,863573					TRUE	FALSE	FALSE	FALSE	FALSE	FALSE
rs7546268_CCDC163P_ANAPC2	1	45965340	T/C	C	0,0000008419656909	0,07481342969					-4,92538	-1,781606					TRUE	FALSE	FALSE	FALSE	FALSE	FALSE
rs7546268_CCDC163P_COLGALT1	1	45965340	T/C	C	0,000000845761383	0,00452622976					-4,9245	-2,83895					TRUE	FALSE	FALSE	FALSE	FALSE	FALSE
rs7546268_CCDC163P_RP11-803B1.8	1	45965340	T/C	C	0,000001004578499						-4,890739						TRUE	FALSE	FALSE	FALSE	FALSE	FALSE
rs7546268_CCDC163P_RNU12	1	45965340	T/C	C	0,000001415460257	0,4570822579					-4,822815	-0,74366					TRUE	FALSE	FALSE	FALSE	FALSE	FALSE
rs7546268_CCDC163P_E2F1	1	45965340	T/C	C	0,00000005877031701	0,0007690857979					-5,422503	-3,363687					TRUE	FALSE	FALSE	FALSE	FALSE	FALSE
rs7546268_CCDC163P_AC010336.1	1	45965340	T/C	C	0,000000001662521861	0,1306989082					-6,027756	-1,511352					TRUE	FALSE	FALSE	FALSE	FALSE	FALSE
rs7546268_CCDC163P_AC006129.4	1	45965340	T/C	C	0,0000002332097392						-5,170707						TRUE	FALSE	FALSE	FALSE	FALSE	FALSE
rs7546268_CCDC163P_RP11-98D18.9	1	45965340	T/C	C	0,000000220239428	0,09462131581					-5,181389	-1,671508					TRUE	FALSE	FALSE	FALSE	FALSE	FALSE
rs7546268_CCDC163P_MTMR11	1	45965340	T/C	C	0,00000123789195	0,1451094567					-4,849474	-1,457025					TRUE	FALSE	FALSE	FALSE	FALSE	FALSE
rs7546268_CCDC163P_NPHP4	1	45965340	T/C	C	0,000000117671593	0,07461953508					-5,297076	-1,782796					TRUE	FALSE	FALSE	FALSE	FALSE	FALSE
rs7546268_CCDC163P_MMP23B	1	45965340	T/C	C	0,0000003400830544	0,0007634695469					-5,099761	-3,36571					TRUE	FALSE	FALSE	FALSE	FALSE	FALSE
rs7546268_CCDC163P_ZNF687	1	45965340	T/C	C	0,00000004100634642	0,2961093291					-5,486462	-1,044813					TRUE	FALSE	FALSE	FALSE	FALSE	FALSE
rs7546268_CCDC163P_DUSP18	1	45965340	T/C	C	0,0000003833063644	0,1331738191					-5,077067	-1,501703					TRUE	FALSE	FALSE	FALSE	FALSE	FALSE
rs7546268_CCDC163P_DGKQ	1	45965340	T/C	C	0,0000003953648158	0,02137816897					-5,071176	-2,301238					TRUE	FALSE	FALSE	FALSE	FALSE	FALSE
rs7546268_CCDC163P_ZNF80	1	45965340	T/C	C	0,00000133496741	0,3506414237					-4,834476	-0,933346					TRUE	FALSE	FALSE	FALSE	FALSE	FALSE
rs41293273_NSUN4_KB-1208A12.3	1	46806393	T/C	C	0,0000002192006652						-5,182271						TRUE	FALSE	FALSE	FALSE	FALSE	FALSE
rs41293273_NSUN4_GTF2E1	1	46806393	T/C	C	0,0000004459154929						-5,048233						TRUE	FALSE	FALSE	FALSE	FALSE	FALSE
rs41293273_NSUN4_AC004854.4	1	46806393	T/C	C	0,00000007423777497						-5,380601						TRUE	FALSE	FALSE	FALSE	FALSE	FALSE
rs41293273_NSUN4_CRTC1	1	46806393	T/C	C	0,0000004403267699						-5,050642						TRUE	FALSE	FALSE	FALSE	FALSE	FALSE
rs1749492_LRRC7_PFKFB4	1	70089207	T/G	G	0,000001808230314						-4,773754						TRUE	FALSE	FALSE	FALSE	FALSE	FALSE
rs489941_LRRIQ3_ZNF391	1	74672323	C/A	A	0,0000002071391237	0,6453729421					5,192814	0,4602					TRUE	FALSE	FALSE	FALSE	FALSE	FALSE
rs3806160_CRYZ_CCSER1	1	75200697	C/T	T	0,0000001186108863						-5,295624						TRUE	FALSE	FALSE	FALSE	FALSE	FALSE
rs3806160_CRYZ_THBS3	1	75200697	C/T	T	0,00000009331603078	0,006063636673	0,5429556068		0,1239238019		-5,339281	-2,74432	-0,60835		-1,538511		TRUE	FALSE	FALSE	FALSE	FALSE	FALSE
rs3806160_CRYZ_HOMER2	1	75200697	C/T	T	0,0000007888514965	0,1345593828	0,01252149034		0,362039907		-4,938106	-1,496362	-2,497096		-0,911485		TRUE	FALSE	FALSE	FALSE	FALSE	FALSE
rs3806160_CRYZ_ANKS1B	1	75200697	C/T	T	0,0000000007508782944	0,0002311957752					-6,154978	-3,682238					TRUE	FALSE	FALSE	FALSE	FALSE	FALSE
rs3806160_CRYZ_RP1-43E13.2	1	75200697	C/T	T	0,0000003327487334	0,001590050291	0,1239070191		0,004744292124		-5,103886	-3,157726	-1,538579		-2,823902		TRUE	FALSE	FALSE	FALSE	FALSE	FALSE
rs3806160_CRYZ_POU5F1B	1	75200697	C/T	T	0,000001170368916	0,002671423315					-4,860589	-3,003216					TRUE	FALSE	FALSE	FALSE	FALSE	FALSE
rs3806160_CRYZ_DRAXIN	1	75200697	C/T	T	0,0000007252484733	0,1377293229	0,0008993623842		0,3457544222		-4,954478	-1,4843	-3,320252		-0,942856		TRUE	FALSE	FALSE	FALSE	FALSE	FALSE
rs3806160_CRYZ_KIAA0391.1	1	75200697	C/T	T	0,000001130398231	0,003954051306					-4,867463	-2,881804					TRUE	FALSE	FALSE	FALSE	FALSE	FALSE
rs3806160_CRYZ_SYCP3	1	75200697	C/T	T	0,0000001610724696	0,4953717214	0,4347861342		0,1966600389		-5,239431	-0,68179	-0,781028		-1,291126		TRUE	FALSE	FALSE	FALSE	FALSE	FALSE
rs3806160_CRYZ_RP11-126L15.4	1	75200697	C/T	T	0,00000003764713524	0,1678479221					-5,501548	-1,379152					TRUE	FALSE	FALSE	FALSE	FALSE	FALSE
rs3806160_CRYZ_PABPC1L	1	75200697	C/T	T	0,0000001119420634	0,06098218017	0,08459078804		0,09697455465		-5,306187	-1,873625	-1,724649		-1,659701		TRUE	FALSE	FALSE	FALSE	FALSE	FALSE
rs3806160_CRYZ_ITPR1-AS1	1	75200697	C/T	T	0,00000007908446659	0,002027886917					-5,369205	-3,086117					TRUE	FALSE	FALSE	FALSE	FALSE	FALSE
rs3806160_CRYZ_PIANP	1	75200697	C/T	T	0,0000007227394349						-4,955152						TRUE	FALSE	FALSE	FALSE	FALSE	FALSE
rs3806160_CRYZ_RAB25	1	75200697	C/T	T	0,0000007650385645						-4,944081						TRUE	FALSE	FALSE	FALSE	FALSE	FALSE
rs3806160_CRYZ_ALS2CL	1	75200697	C/T	T	0,00000007165098004						-5,386981						TRUE	FALSE	FALSE	FALSE	FALSE	FALSE
rs3806160_CRYZ_LINC00544	1	75200697	C/T	T	0,0000008538719868						-4,922634						TRUE	FALSE	FALSE	FALSE	FALSE	FALSE
rs3806160_CRYZ_ADRB2	1	75200697	C/T	T	0,00000003555037466	0,03592073284	0,09299588292		0,4294763676		-5,511641	-2,097824	-1,679802		0,790088		TRUE	FALSE	FALSE	FALSE	FALSE	FALSE
rs3806160_CRYZ_CCDC17	1	75200697	C/T	T	0,0000008576425952	0,0001440195925	0,0620852364		0,1243623743		-4,921772	-3,801161	-1,865687		-1,536718		TRUE	FALSE	FALSE	FALSE	FALSE	FALSE
rs3806160_CRYZ_EGFL8	1	75200697	C/T	T	0,000000003488458588	0,02743138167			0,02542682724		-5,906786	-2,205324			-2,234856		TRUE	FALSE	FALSE	FALSE	FALSE	FALSE
rs3806160_CRYZ_RP1-191J18.66	1	75200697	C/T	T	0,000000422600702	0,07326898837	0,002741663777				-5,058485	-1,791151	-2,99531				TRUE	FALSE	FALSE	FALSE	FALSE	FALSE
rs3806160_CRYZ_GOLGA6L20	1	75200697	C/T	T	0,000001108426608	0,7722254586			0,2616636233		-4,871342	-0,289465			1,122468		TRUE	FALSE	FALSE	FALSE	FALSE	FALSE
rs3806160_CRYZ_PPARGC1B	1	75200697	C/T	T	0,0000006930297647	0,06527633234	0,1490148688		0,005215613553		-4,963307	-1,843361	-1,44302		-2,793406		TRUE	FALSE	FALSE	FALSE	FALSE	FALSE
rs3806160_CRYZ_BAIAP3	1	75200697	C/T	T	0,00000002523792813	0,01028683669			0,05502531018		-5,571621	-2,566035			-1,918676		TRUE	FALSE	FALSE	FALSE	FALSE	FALSE
rs3806160_CRYZ_RP1-37N7.3	1	75200697	C/T	T	0,0000008142954731				0,04049395524		-4,93191				-2,048674		TRUE	FALSE	FALSE	FALSE	FALSE	FALSE
rs3806160_CRYZ_RP11-326F20.5	1	75200697	C/T	T	0,0000000005407862427	0,1651772619	0,002251205693		0,58142293		-6,206788	-1,387868	-3,05492		-0,551307		TRUE	FALSE	FALSE	FALSE	FALSE	FALSE
rs3806160_CRYZ_RP3-402G11.28	1	75200697	C/T	T	0,000000001752200703						-6,019256						TRUE	FALSE	FALSE	FALSE	FALSE	FALSE
rs3806160_CRYZ_PSD3	1	75200697	C/T	T	0,00000006569204577		0,1279786617				-5,402572		-1,522121				TRUE	FALSE	FALSE	FALSE	FALSE	FALSE
rs3806160_CRYZ_GPR157	1	75200697	C/T	T	0,0000002292530398	0,4959607472	0,2982933662		0,3913311417		-5,173904	-0,680859	-1,0401		-0,857206		TRUE	FALSE	FALSE	FALSE	FALSE	FALSE
rs3806160_CRYZ_RP11-973H7.4	1	75200697	C/T	T	0,0000001767739878	0,03319874292			0,1074419176		-5,222238	-2,129672			-1,609798		TRUE	FALSE	FALSE	FALSE	FALSE	FALSE
rs3806160_CRYZ_CTD-3195I5.5	1	75200697	C/T	T	0,0000002242904487	0,1273545365	0,1950838052		0,5833199701		-5,177989	-1,524617	-1,295686		-0,548542		TRUE	FALSE	FALSE	FALSE	FALSE	FALSE
rs3806160_CRYZ_RPL34-AS1	1	75200697	C/T	T	0,0000008924177774						-4,913989						TRUE	FALSE	FALSE	FALSE	FALSE	FALSE
rs3806160_CRYZ_METTL21B	1	75200697	C/T	T	0,0000003150091631	0,002865777378	0,00006018516014		0,1395177209		-5,114238	-2,98178	-4,012084		-1,477589		TRUE	FALSE	FALSE	FALSE	FALSE	FALSE
rs3806160_CRYZ_ADD2	1	75200697	C/T	T	0,0000001826142494	0,6223923573	0,005345765735				-5,216217	0,492463	-2,785425				TRUE	FALSE	FALSE	FALSE	FALSE	FALSE
rs3806160_CRYZ_C19orf73	1	75200697	C/T	T	0,0000006948669861	0,0055396311			0,2946997755		-4,962793	-2,773855			1,047867		TRUE	FALSE	FALSE	FALSE	FALSE	FALSE
rs3806160_CRYZ_NRL	1	75200697	C/T	T	0,00000002413421724	0,00538534397	0,1279697708		0,09745638382		-5,579405	-2,783032	-1,522157		-1,657312		TRUE	FALSE	FALSE	FALSE	FALSE	FALSE
rs3806160_CRYZ_RP11-434B12.1	1	75200697	C/T	T	0,0000004265046309		0,006628610605				-5,056731		-2,714948				TRUE	FALSE	FALSE	FALSE	FALSE	FALSE
rs3806160_CRYZ_CDS1	1	75200697	C/T	T	0,0000001997976097	0,09729508276	0,008844612569				-5,199526	-1,658111	-2,618003				TRUE	FALSE	FALSE	FALSE	FALSE	FALSE
rs3806160_CRYZ_RP11-1391J7.1	1	75200697	C/T	T	0,000001118912736	0,009483177262	0,01583000792		0,000007317332074		-4,869482	-2,594126	-2,412811		-4,484243		TRUE	FALSE	FALSE	FALSE	FALSE	FALSE
rs3806160_CRYZ_NEURL4	1	75200697	C/T	T	0,0000000196245242	0,00058346253	0,4656844177		0,1435472036		-5,615279	-3,439188	-0,729519		-1,462708		TRUE	FALSE	FALSE	FALSE	FALSE	FALSE
rs3806160_CRYZ_RP11-134P9.3	1	75200697	C/T	T	0,0000001021935293	0,02339071661	0,1490512413		0,001065949834		-5,32278	-2,266992	-1,442891		-3,272516		TRUE	FALSE	FALSE	FALSE	FALSE	FALSE
rs3806160_CRYZ_NCKIPSD	1	75200697	C/T	T	0,0000001953371918	0,03826854394	0,5987158473		0,02496596439		-5,203721	-2,071967	-0,526248		-2,241929		TRUE	FALSE	FALSE	FALSE	FALSE	FALSE
rs3806160_CRYZ_CDK2	1	75200697	C/T	T	0,00000002394371141	0,03565883847	0,0005490504036		0,341084669		-5,580784	-2,100796	-3,455609		-0,952024		TRUE	FALSE	FALSE	FALSE	FALSE	FALSE
rs3806160_CRYZ_RP11-46J23.1	1	75200697	C/T	T	0,0000001715456657	0,004110754451	0,1810494255				-5,227793	-2,869535	-1,337531				TRUE	FALSE	FALSE	FALSE	FALSE	FALSE
rs3806160_CRYZ_RP11-315O6.1	1	75200697	C/T	T	0,0000007930045188		0,00547405966				-4,937081		-2,777727				TRUE	FALSE	FALSE	FALSE	FALSE	FALSE
rs3806160_CRYZ_GOLGA6L4	1	75200697	C/T	T	0,0000003141557069	0,1035240518			0,003724479157		-5,114751	-1,628004			-2,900601		TRUE	FALSE	FALSE	FALSE	FALSE	FALSE
rs3806160_CRYZ_TCEAL2	1	75200697	C/T	T	0,0000004787151202	0,06401239791					-5,034653	-1,852093					TRUE	FALSE	FALSE	FALSE	FALSE	FALSE
rs3806160_CRYZ_B3GNT8	1	75200697	C/T	T	0,0000002908722613	0,09494600335	0,0430472078		0,03710215121		-5,129267	-1,669865	-2,023252		-2,084638		TRUE	FALSE	FALSE	FALSE	FALSE	FALSE
rs3806160_CRYZ_TAGLN	1	75200697	C/T	T	0,0000000002280285829	0,001317267459	0,09402641517		0,1503844796		-6,341169	-3,212191	-1,67453		-1,438175		TRUE	FALSE	FALSE	FALSE	FALSE	FALSE
rs3806160_CRYZ_TCF19	1	75200697	C/T	T	0,0000009057242122	0,08493155261	0,005147697073		0,998455056		-4,911088	-1,722762	-2,797643		0,001936		TRUE	FALSE	FALSE	FALSE	FALSE	FALSE
rs3806160_CRYZ_CALY	1	75200697	C/T	T	0,000000001591371843	0,0004059908802					-6,034823	-3,536159					TRUE	FALSE	FALSE	FALSE	FALSE	FALSE
rs3806160_CRYZ_AC007349.5	1	75200697	C/T	T	0,0000002877015396	0,01628843397			0,1604094878		-5,13133	-2,402388			-1,403696		TRUE	FALSE	FALSE	FALSE	FALSE	FALSE
rs3806160_CRYZ_LRRC37A3	1	75200697	C/T	T	0,000000887138541	0,03609865644			0,351139105		-4,915151	-2,095814			-0,932382		TRUE	FALSE	FALSE	FALSE	FALSE	FALSE
rs3806160_CRYZ_STAB1	1	75200697	C/T	T	0,0000002297690105	0,000436703656	0,0511416771		0,7310002853		-5,173484	-3,516848	-1,950289		-0,343795		TRUE	FALSE	FALSE	FALSE	FALSE	FALSE
rs3806160_CRYZ_FAM132A	1	75200697	C/T	T	0,0000007125473107	0,0001998312558			0,1234790896		-4,957912	-3,71923			-1,540333		TRUE	FALSE	FALSE	FALSE	FALSE	FALSE
rs3806160_CRYZ_CCDC120	1	75200697	C/T	T	0,00000007719880266	0,01215635841			0,8001683039		-5,373556	-2,507573			-0,253129		TRUE	FALSE	FALSE	FALSE	FALSE	FALSE
rs3806160_CRYZ_DOLK	1	75200697	C/T	T	0,000000006612707891	0,00120277372	0,0002168336341		0,2195662337		-5,800476	-3,238222	-3,698551		-1,227682		TRUE	FALSE	FALSE	FALSE	FALSE	FALSE
rs3806160_CRYZ_ZBTB26	1	75200697	C/T	T	0,0000002553956754	0,008737688764	0,330155989		0,0174117659		-5,153701	-2,62215	-0,9738		-2,377895		TRUE	FALSE	FALSE	FALSE	FALSE	FALSE
rs3806160_CRYZ_SDR42E1	1	75200697	C/T	T	0,0000004509382481	0,01325134889			0,05151503722		-5,046092	-2,476942			-1,947164		TRUE	FALSE	FALSE	FALSE	FALSE	FALSE
rs3806160_CRYZ_RP11-104N10.1	1	75200697	C/T	T	0,0000003655291875	0,0003172011806	0,1056449642				-5,086086	-3,600831	-1,618082				TRUE	FALSE	FALSE	FALSE	FALSE	FALSE
rs3806160_CRYZ_FOXD2	1	75200697	C/T	T	0,00000009075244521	0,1284578829			0,04939800453		-5,344329	-1,520211			-1,96514		TRUE	FALSE	FALSE	FALSE	FALSE	FALSE
rs3806160_CRYZ_GPR55	1	75200697	C/T	T	0,0000005801924521	0,006836798685					-4,997696	-2,704691					TRUE	FALSE	FALSE	FALSE	FALSE	FALSE
rs3806160_CRYZ_DBH-AS1	1	75200697	C/T	T	0,00000002697242945						-5,560033						TRUE	FALSE	FALSE	FALSE	FALSE	FALSE
rs3806160_CRYZ_FAM83F	1	75200697	C/T	T	0,0000004595735022	0,5391365903					-5,042465	-0,614119					TRUE	FALSE	FALSE	FALSE	FALSE	FALSE
rs3806160_CRYZ_RP11-16E18.3	1	75200697	C/T	T	0,00000007222057405	0,0005702666016	0,006279692837		0,004149657849		-5,385557	-3,445375	-2,732808		-2,866555		TRUE	FALSE	FALSE	FALSE	FALSE	FALSE
rs3806160_CRYZ_MANSC1	1	75200697	C/T	T	0,00000105806595						-4,88052						TRUE	FALSE	FALSE	FALSE	FALSE	FALSE
rs3806160_CRYZ_TRPC1	1	75200697	C/T	T	0,00000007014219748	0,02564517173					-5,390806	-2,231543					TRUE	FALSE	FALSE	FALSE	FALSE	FALSE
rs3806160_CRYZ_AC093495.4	1	75200697	C/T	T	0,00000007403747194	0,02981724845	0,6230769777		0,180322673		-5,381087	-2,17251	-0,491494		-1,339762		TRUE	FALSE	FALSE	FALSE	FALSE	FALSE
rs3806160_CRYZ_DACT1	1	75200697	C/T	T	0,0000001279225917						-5,281797						TRUE	FALSE	FALSE	FALSE	FALSE	FALSE
rs3806160_CRYZ_TNK1	1	75200697	C/T	T	0,0000001379031084	0,003656939915					-5,26802	-2,906331					TRUE	FALSE	FALSE	FALSE	FALSE	FALSE
rs3806160_CRYZ_DLG2	1	75200697	C/T	T	0,000000127763207	0,002986557785					-5,282026	-2,969118					TRUE	FALSE	FALSE	FALSE	FALSE	FALSE
rs3806160_CRYZ_TEPP	1	75200697	C/T	T	0,0000001320434086	0,008749977796					-5,275987	-2,621671					TRUE	FALSE	FALSE	FALSE	FALSE	FALSE
rs3806160_CRYZ_TBC1D24	1	75200697	C/T	T	0,0000002255771615	0,004929004139	0,2208926895		0,1284431905		-5,176921	-2,811637	-1,224158		-1,52027		TRUE	FALSE	FALSE	FALSE	FALSE	FALSE
rs3806160_CRYZ_MDK	1	75200697	C/T	T	0,000000914601718	0,000002422433858					-4,909175	-4,714552					TRUE	FALSE	FALSE	FALSE	FALSE	FALSE
rs3806160_CRYZ_RPS6KA2	1	75200697	C/T	T	0,0000002925124401	0,01072490339	0,04952793132		0,699286936		-5,128208	-2,551537	-1,964019		-0,386283		TRUE	FALSE	FALSE	FALSE	FALSE	FALSE
rs3806160_CRYZ_RAB3B	1	75200697	C/T	T	0,000000007156037102	0,1689708007	0,4350530417		0,1450079279		-5,787221	-1,375518	-0,780574		1,457393		TRUE	FALSE	FALSE	FALSE	FALSE	FALSE
rs3806160_CRYZ_RP11-385F7.1	1	75200697	C/T	T	0,000000004377620195	0,1599657452			0,4376222093		-5,869253	-1,405187			-0,776215		TRUE	FALSE	FALSE	FALSE	FALSE	FALSE
rs3806160_CRYZ_ACOT11	1	75200697	C/T	T	0,0000002832808084				0,8376377291		-5,134244				-0,204916		TRUE	FALSE	FALSE	FALSE	FALSE	FALSE
rs3806160_CRYZ_MMEL1	1	75200697	C/T	T	0,0000001255848629	0,2741915354	0,0009942959152				-5,285175	1,093461	-3,292136				TRUE	FALSE	FALSE	FALSE	FALSE	FALSE
rs3806160_CRYZ_TLE2	1	75200697	C/T	T	0,0000001162396819	0,0001101563279			0,9364782691		-5,299312	-3,867058			0,079697		TRUE	FALSE	FALSE	FALSE	FALSE	FALSE
rs3806160_CRYZ_TNNT3	1	75200697	C/T	T	0,0000002713164694	0,1227842796			0,07472099908		-5,142355	-1,543192			-1,782173		TRUE	FALSE	FALSE	FALSE	FALSE	FALSE
rs3806160_CRYZ_SOX12	1	75200697	C/T	T	0,0000009208566675	0,9209276909	0,00399790832		0,1615642953		-4,907838	-0,099265	-2,878327		-1,39983		TRUE	FALSE	FALSE	FALSE	FALSE	FALSE
rs3806160_CRYZ_SNHG18	1	75200697	C/T	T	0,0000000001701330964						-6,386133						TRUE	FALSE	FALSE	FALSE	FALSE	FALSE
rs3806160_CRYZ_RP11-391M1.4	1	75200697	C/T	T	0,0000006615027982	0,2332958506	0,05225333872		0,7220476207		-4,972338	-1,191912	-1,941041		-0,355724		TRUE	FALSE	FALSE	FALSE	FALSE	FALSE
rs3806160_CRYZ_RP11-803B1.8	1	75200697	C/T	T	0,0000002011690934	0,006783621261	0,01196362285				-5,198254	-2,707284	-2,513216				TRUE	FALSE	FALSE	FALSE	FALSE	FALSE
rs3806160_CRYZ_HIST1H1B	1	75200697	C/T	T	0,0000004640478621	0,0406180388			0,05629112306		-5,040611	-2,047408			-1,908775		TRUE	FALSE	FALSE	FALSE	FALSE	FALSE
rs3806160_CRYZ_DSCR9	1	75200697	C/T	T	0,0000000002480655581	0,003750411449			0,03784789399		-6,328183	-2,898426			-2,076498		TRUE	FALSE	FALSE	FALSE	FALSE	FALSE
rs3806160_CRYZ_RP11-60I3.5	1	75200697	C/T	T	0,000001137836246	0,001321971278					-4,866167	-3,211167					TRUE	FALSE	FALSE	FALSE	FALSE	FALSE
rs3806160_CRYZ_FANCC	1	75200697	C/T	T	0,00000006745147261	0,1100468123	0,000829156563		0,4439901945		-5,397831	-1,597983	-3,342874		-0,765473		TRUE	FALSE	FALSE	FALSE	FALSE	FALSE
rs3806160_CRYZ_NICN1	1	75200697	C/T	T	0,0000001594790318	0,003533811989	0,279195177		0,01387224666		-5,241266	-2,917031	-1,082129		-2,460555		TRUE	FALSE	FALSE	FALSE	FALSE	FALSE
rs3806160_CRYZ_LCMT2	1	75200697	C/T	T	0,0000009565780548	0,04169413959	0,01515129819		0,4326131413		-4,900367	-2,03656	-2,428742		-0,784728		TRUE	FALSE	FALSE	FALSE	FALSE	FALSE
rs3806160_CRYZ_GPAT2	1	75200697	C/T	T	0,00000005532554533	0,04716356859			0,07964486927		-5,433286	-1,984828			-1,75275		TRUE	FALSE	FALSE	FALSE	FALSE	FALSE
rs3806160_CRYZ_RP11-304F15.3	1	75200697	C/T	T	0,00000006210956629	0,05057029363					-5,412619	-1,955108					TRUE	FALSE	FALSE	FALSE	FALSE	FALSE
rs3806160_CRYZ_CAB39L	1	75200697	C/T	T	0,0000006248484421	0,05591061743	0,00001928850459		0,6189525607		-4,983375	-1,911732	-4,272972		0,497335		TRUE	FALSE	FALSE	FALSE	FALSE	FALSE
rs3806160_CRYZ_RP11-498D10.6	1	75200697	C/T	T	0,00000002023418909	0,005722380844	0,6883326241		0,04952309885		-5,609987	-2,763279	-0,401119		-1,96406		TRUE	FALSE	FALSE	FALSE	FALSE	FALSE
rs3806160_CRYZ_POT1-AS1	1	75200697	C/T	T	0,0000001182889387	0,08244846293			0,03573850887		-5,29612	-1,736653			-2,09989		TRUE	FALSE	FALSE	FALSE	FALSE	FALSE
rs3806160_CRYZ_CTD-2184D3.6	1	75200697	C/T	T	0,00000008606805175	0,004798126944					-5,353922	-2,820283					TRUE	FALSE	FALSE	FALSE	FALSE	FALSE
rs3806160_CRYZ_HIST1H2BG	1	75200697	C/T	T	0,0000008146679411	0,1134664672					-4,93182	-1,582803					TRUE	FALSE	FALSE	FALSE	FALSE	FALSE
rs3806160_CRYZ_CDH23	1	75200697	C/T	T	0,000000009696280993	0,01061907436	0,6550758546				-5,735958	-2,55499	0,446722				TRUE	FALSE	FALSE	FALSE	FALSE	FALSE
rs3806160_CRYZ_MMP23B	1	75200697	C/T	T	0,00000006144500625	0,04222693329	0,04752978974		0,350498276		-5,414544	-2,031277	-1,981549		0,933623		TRUE	FALSE	FALSE	FALSE	FALSE	FALSE
rs3806160_CRYZ_DNAH1	1	75200697	C/T	T	0,000000002639859506	0,003167135486	0,03006469482		0,4996051629		-5,952557	-2,951033	-2,169237		-0,675111		TRUE	FALSE	FALSE	FALSE	FALSE	FALSE
rs3806160_CRYZ_SLC14A1	1	75200697	C/T	T	0,000001038700297	0,05704924511			0,04047395537		-4,884161	-1,902933			-2,048879		TRUE	FALSE	FALSE	FALSE	FALSE	FALSE
rs3806160_CRYZ_VASN	1	75200697	C/T	T	0,0000004078664045	0,1489914564			0,1932554326		-5,065249	-1,443103			-1,301009		TRUE	FALSE	FALSE	FALSE	FALSE	FALSE
rs3806160_CRYZ_KLHL20	1	75200697	C/T	T	0,0000004790885786	0,6143431761	0,1726355055		0,6136232102		-5,034504	-0,503884	-1,363784		0,504908		TRUE	FALSE	FALSE	FALSE	FALSE	FALSE
rs3806160_CRYZ_SPINK2	1	75200697	C/T	T	0,000000211744055	0,04316426601			0,02953215171		-5,18872	-2,022117			-2,176309		TRUE	FALSE	FALSE	FALSE	FALSE	FALSE
rs3806160_CRYZ_KLHL32	1	75200697	C/T	T	0,0000004326467967	0,101187712					-5,054002	-1,639123					TRUE	FALSE	FALSE	FALSE	FALSE	FALSE
rs3806160_CRYZ_CPT1B	1	75200697	C/T	T	0	0,002226608731	0,2240776451		0,4254734835		-6,604205	-3,058214	-1,215757		-0,796961		TRUE	FALSE	FALSE	FALSE	FALSE	FALSE
rs3806160_CRYZ_AREGB	1	75200697	C/T	T	0,000001014306582	0,2959002217			0,1840543473		-4,888842	-1,045266			-1,328375		TRUE	FALSE	FALSE	FALSE	FALSE	FALSE
rs3806160_CRYZ_OSBP2	1	75200697	C/T	T	0,0000003231673245	0,08281690332					-5,109409	-1,734571					TRUE	FALSE	FALSE	FALSE	FALSE	FALSE
rs3806160_CRYZ_RP11-504P24.6	1	75200697	C/T	T	0,0000003055290262		0,061445258				-5,120004		-1,870278				TRUE	FALSE	FALSE	FALSE	FALSE	FALSE
rs3806160_CRYZ_RP11-381K20.2	1	75200697	C/T	T	0,00000005733823445	0,03280744576	0,02765296494		0,1347200798		-5,426909	-2,134432	-2,202175		-1,495745		TRUE	FALSE	FALSE	FALSE	FALSE	FALSE
rs3806160_CRYZ_RP11-260E18.1	1	75200697	C/T	T	0,00000002746249202		0,0007060895065				-5,556889		-3,387204				TRUE	FALSE	FALSE	FALSE	FALSE	FALSE
rs3806160_CRYZ_GPR89B	1	75200697	C/T	T	0,0000001729384499	0,01225463914			0,3765832592		-5,226297	-2,504726			0,884209		TRUE	FALSE	FALSE	FALSE	FALSE	FALSE
rs3806160_CRYZ_SLC3A1	1	75200697	C/T	T	0,0000004621659447						-5,041389						TRUE	FALSE	FALSE	FALSE	FALSE	FALSE
rs3806160_CRYZ_IL2	1	75200697	C/T	T	0,0000002905046852						-5,129505						TRUE	FALSE	FALSE	FALSE	FALSE	FALSE
rs3806160_CRYZ_TEX14	1	75200697	C/T	T	0,00000004570936559		0,00737175546				-5,467241		-2,679567				TRUE	FALSE	FALSE	FALSE	FALSE	FALSE
rs3806160_CRYZ_SLC5A2	1	75200697	C/T	T	0,000000004579429796	0,3818093412					-5,861776	-0,874567					TRUE	FALSE	FALSE	FALSE	FALSE	FALSE
rs3806160_CRYZ_PEAK1	1	75200697	C/T	T	0,000000387512967	0,08847330341	0,3016572356		0,8752620876		-5,074992	-1,703507	-1,032886		0,156978		TRUE	FALSE	FALSE	FALSE	FALSE	FALSE
rs3806160_CRYZ_FNTB	1	75200697	C/T	T	0,00000018237254	0,00004681519715	0,01082354028		0,5464303603		-5,216462	-4,070983	-2,548345		-0,603118		TRUE	FALSE	FALSE	FALSE	FALSE	FALSE
rs3806160_CRYZ_MFSD4	1	75200697	C/T	T	0,0000003828358024	0,137173318					-5,0773	-1,4864					TRUE	FALSE	FALSE	FALSE	FALSE	FALSE
rs3806160_CRYZ_GYLTL1B	1	75200697	C/T	T	0,0000003011328758	0,01443626814					-5,122737	-2,44622					TRUE	FALSE	FALSE	FALSE	FALSE	FALSE
rs3806160_CRYZ_AKR1C1	1	75200697	C/T	T	0,000000001842559745	0,002626673124	0,009339834273				-6,011111	-3,008354	-2,599358				TRUE	FALSE	FALSE	FALSE	FALSE	FALSE
rs3806160_CRYZ_SEMA4F	1	75200697	C/T	T	0,000001172186461	0,0113212717			0,03811509542		-4,860282	-2,532623			-2,073615		TRUE	FALSE	FALSE	FALSE	FALSE	FALSE
rs3806160_CRYZ_ST3GAL6	1	75200697	C/T	T	0,000000607306565	0,001579938335	0,263191363		0,1700497426		-4,988879	-3,159585	-1,11888		-1,372044		TRUE	FALSE	FALSE	FALSE	FALSE	FALSE
rs3806160_CRYZ_PLCG2	1	75200697	C/T	T	0,0000002268468609	0,05437600978	0,5562091146		0,1915354639		-5,175874	-1,923829	-0,588482		-1,30605		TRUE	FALSE	FALSE	FALSE	FALSE	FALSE
rs3806160_CRYZ_MEX3D	1	75200697	C/T	T	0,0000003429764379	0,04482154485	0,0516655005		0,01804103641		-5,098157	-2,006325	-1,94591		-2,364775		TRUE	FALSE	FALSE	FALSE	FALSE	FALSE
rs3806160_CRYZ_RP11-105C19.1	1	75200697	C/T	T	0,000000002907131288						-5,936758						TRUE	FALSE	FALSE	FALSE	FALSE	FALSE
rs3806160_CRYZ_RPS10P7	1	75200697	C/T	T	0,00000005051710087	0,00173374832	0,001893465083		0,2704849146		-5,449481	-3,132415	-3,106453		-1,101947		TRUE	FALSE	FALSE	FALSE	FALSE	FALSE
rs3806160_CRYZ_KCNJ14	1	75200697	C/T	T	0,0000002905929714	0,06631592553					-5,129448	-1,836282					TRUE	FALSE	FALSE	FALSE	FALSE	FALSE
rs3806160_CRYZ_HYKK	1	75200697	C/T	T	0,0000007237604661	0,0001572936769					-4,954877	-3,779262					TRUE	FALSE	FALSE	FALSE	FALSE	FALSE
rs3806160_CRYZ_AF213884.2	1	75200697	C/T	T	0,00000002043357399	0,004521050585	0,02188912607		0,1725542055		-5,60829	-2,839315	-2,292286		-1,364042		TRUE	FALSE	FALSE	FALSE	FALSE	FALSE
rs3806160_CRYZ_MIR940	1	75200697	C/T	T	0,0000005475737493	0,1227270221	0,009459503077		0,1582860519		-5,008846	-1,543428	-2,594985		-1,410859		TRUE	FALSE	FALSE	FALSE	FALSE	FALSE
rs3806160_CRYZ_PSPN	1	75200697	C/T	T	0,000001114473208	0,001837183237	0,002551118421		0,02805597431		-4,870267	-3,115364	-3,017211		-2,196503		TRUE	FALSE	FALSE	FALSE	FALSE	FALSE
rs3806160_CRYZ_SLC2A1-AS1	1	75200697	C/T	T	0,0000003735341592	0,01803743552			0,01124691266		-5,081973	-2,364849			-2,534932		TRUE	FALSE	FALSE	FALSE	FALSE	FALSE
rs3806160_CRYZ_C11orf71	1	75200697	C/T	T	0,0000004991831761	0,01502694832	0,03819722321		0,336750403		-5,026627	-2,431729	-2,072732		-0,960606		TRUE	FALSE	FALSE	FALSE	FALSE	FALSE
rs3806160_CRYZ_RP11-50E11.3	1	75200697	C/T	T	0,0000004167392004	0,002233000105	0,07081787796		0,09665516229		-5,061148	-3,057355	-1,806644		-1,66129		TRUE	FALSE	FALSE	FALSE	FALSE	FALSE
rs3806160_CRYZ_PAQR7	1	75200697	C/T	T	0,0000004031606356	0,9613722973	0,704508606		0,3702856826		-5,067459	-0,048432	0,379241		-0,895938		TRUE	FALSE	FALSE	FALSE	FALSE	FALSE
rs3806160_CRYZ_GFPT2	1	75200697	C/T	T	0,0000007453459852	0,5183160887			0,01230755035		-4,94916	-0,645943			-2,503201		TRUE	FALSE	FALSE	FALSE	FALSE	FALSE
rs3806160_CRYZ_ZNF251	1	75200697	C/T	T	0,00000004564844296	0,006136689059	0,08436682018		0,06669491044		-5,467478	-2,740387	-1,725892		-1,833724		TRUE	FALSE	FALSE	FALSE	FALSE	FALSE
rs3806160_CRYZ_RP11-637A17.2	1	75200697	C/T	T	0,00000004462525044	0,01868196442			0,2848279906		-5,471496	-2,351817			-1,069537		TRUE	FALSE	FALSE	FALSE	FALSE	FALSE
rs3806160_CRYZ_PCP2	1	75200697	C/T	T	0,000001164485283	0,04292281381			0,05968363441		-4,861587	-2,02446			-1,883123		TRUE	FALSE	FALSE	FALSE	FALSE	FALSE
rs3806160_CRYZ_PTGDR	1	75200697	C/T	T	0,0000004320431775	0,1843625869	0,04590035639		0,1703538499		-5,054269	-1,327442	-1,996308		1,371068		TRUE	FALSE	FALSE	FALSE	FALSE	FALSE
rs3806160_CRYZ_RP5-1125A11.1	1	75200697	C/T	T	0,000000420631561	0,1154828115	0,00001251237703		0,5897750389		-5,059376	-1,57402	-4,368463		-0,539162		TRUE	FALSE	FALSE	FALSE	FALSE	FALSE
rs3806160_CRYZ_RP3-322G13.5	1	75200697	C/T	T	0	0,1220861425	0,1067301316		0,005446158565		-6,635709	-1,546076	-1,613066		-2,779387		TRUE	FALSE	FALSE	FALSE	FALSE	FALSE
rs3806160_CRYZ_GNGT2	1	75200697	C/T	T	0,0000004420802745	0,4207660612	0,2678010905		0,1269719313		-5,049883	-0,805093	-1,108141		1,526152		TRUE	FALSE	FALSE	FALSE	FALSE	FALSE
rs3806160_CRYZ_C2CD2	1	75200697	C/T	T	0,0000003742240342	0,03245794399	0,06938180128		0,04289291605		-5,081623	-2,138725	-1,815925		-2,024751		TRUE	FALSE	FALSE	FALSE	FALSE	FALSE
rs3806160_CRYZ_C22orf15	1	75200697	C/T	T	0,000001168829114	0,09391883936					-4,86085	-1,675078					TRUE	FALSE	FALSE	FALSE	FALSE	FALSE
rs3806160_CRYZ_BMP1	1	75200697	C/T	T	0,00000001140413646	0,000442106257	0,1230537355		0,4287154798		-5,708403	-3,513583	-1,542082		-0,791392		TRUE	FALSE	FALSE	FALSE	FALSE	FALSE
rs3806160_CRYZ_ABCA10	1	75200697	C/T	T	0,0000002790062509	0,8987626619					-5,137103	-0,127225					TRUE	FALSE	FALSE	FALSE	FALSE	FALSE
rs3806160_CRYZ_C17orf100	1	75200697	C/T	T	0,0000001677067158	0,1061517732			0,04875819268		-5,231977	-1,615734			-1,9707		TRUE	FALSE	FALSE	FALSE	FALSE	FALSE
rs3806160_CRYZ_TLR1	1	75200697	C/T	T	0,000000588284715	0,01764735318	0,6182208502		0,1653574303		-4,995024	-2,372935	-0,498373		-1,387277		TRUE	FALSE	FALSE	FALSE	FALSE	FALSE
rs3806160_CRYZ_MAMDC4	1	75200697	C/T	T	0,000000159169714	0,1052789172			0,04815753305		-5,241624	-1,619783			-1,975976		TRUE	FALSE	FALSE	FALSE	FALSE	FALSE
rs3806160_CRYZ_ALDH7A1	1	75200697	C/T	T	0,00000009844631087						-5,329569						TRUE	FALSE	FALSE	FALSE	FALSE	FALSE
rs3806160_CRYZ_ACTR3C	1	75200697	C/T	T	0,0000002438726258	0,07618682465			0,09703501759		-5,162347	-1,773253			-1,659401		TRUE	FALSE	FALSE	FALSE	FALSE	FALSE
rs3806160_CRYZ_SCARF2	1	75200697	C/T	T	0,0000000005407298959	0,002859351812			0,001700739897		-6,206804	-2,982467			-3,138053		TRUE	FALSE	FALSE	FALSE	FALSE	FALSE
rs3806160_CRYZ_NAP1L6	1	75200697	C/T	T	0,000001030060515	0,07561173314			0,07068306239		-4,885807	-1,776736			-1,807508		TRUE	FALSE	FALSE	FALSE	FALSE	FALSE
rs3806160_CRYZ_CTD-3222D19.7	1	75200697	C/T	T	0,00000001760346121	0,03204866558			0,07685868886		-5,634042	-2,143803			-1,769211		TRUE	FALSE	FALSE	FALSE	FALSE	FALSE
rs3806160_CRYZ_RP11-763B22.4	1	75200697	C/T	T	0,00000009231351861	0,04218046423	0,2105734963		0,5026021687		-5,341239	-2,031735	-1,25199		0,670401		TRUE	FALSE	FALSE	FALSE	FALSE	FALSE
rs3806160_CRYZ_RP11-712L6.5	1	75200697	C/T	T	0,0000005272911166						-5,016106						TRUE	FALSE	FALSE	FALSE	FALSE	FALSE
rs3806160_CRYZ_KB-1208A12.3	1	75200697	C/T	T	0,00000001464859784	0,9540435124					-5,665629	-0,05763					TRUE	FALSE	FALSE	FALSE	FALSE	FALSE
rs3806160_CRYZ_PLD2	1	75200697	C/T	T	0,0000000003786849498	0,004026326534	0,00007294856972		0,3734560796		-6,26257	-2,876092	-3,966458		-0,890018		TRUE	FALSE	FALSE	FALSE	FALSE	FALSE
rs3806160_CRYZ_DSEL	1	75200697	C/T	T	0,0000003054863479	0,03994479717					-5,12003	-2,054319					TRUE	FALSE	FALSE	FALSE	FALSE	FALSE
rs3806160_CRYZ_RP11-393I2.4	1	75200697	C/T	T	0,0000004453500854	0,05728942302			0,516064926		-5,048475	-1,901096			-0,649423		TRUE	FALSE	FALSE	FALSE	FALSE	FALSE
rs3806160_CRYZ_PINK1-AS	1	75200697	C/T	T	0,0000001933415104	0,003694846035	0,07682841929		0,2283678218		-5,205628	-2,903103	-1,769392		-1,204574		TRUE	FALSE	FALSE	FALSE	FALSE	FALSE
rs3806160_CRYZ_NRIP2	1	75200697	C/T	T	0,0000001451072485	0,190743773					-5,258662	-1,308382					TRUE	FALSE	FALSE	FALSE	FALSE	FALSE
rs3806160_CRYZ_LIPE	1	75200697	C/T	T	0,0000001406575886	0,03766408574			0,7256400366		-5,264387	-2,078492			-0,350931		TRUE	FALSE	FALSE	FALSE	FALSE	FALSE
rs3806160_CRYZ_SNX21	1	75200697	C/T	T	0,00000008491750936	0,015213727	0,02768162965				-5,356355	-2,427251	-2,201769				TRUE	FALSE	FALSE	FALSE	FALSE	FALSE
rs3806160_CRYZ_RP11-277P12.20	1	75200697	C/T	T	0,00000001630983202	0,01396720207			0,1865042836		-5,647183	-2,458106			-1,320991		TRUE	FALSE	FALSE	FALSE	FALSE	FALSE
rs3806160_CRYZ_FAM221A	1	75200697	C/T	T	0,0000008810763586	0,3942357609	0,158638731		0,1842308298		-4,916495	-0,851961	-1,409665		-1,32784		TRUE	FALSE	FALSE	FALSE	FALSE	FALSE
rs3806160_CRYZ_ZSWIM3	1	75200697	C/T	T	0,000001063374847	0,02851606065	0,0002678008932		0,1777088805		-4,879533	-2,190113	-3,644607		-1,347843		TRUE	FALSE	FALSE	FALSE	FALSE	FALSE
rs3806160_CRYZ_AP002884.2	1	75200697	C/T	T	0,0000003372985035	0,00511283449			0,04323414212		-5,101317	-2,799837			-2,021441		TRUE	FALSE	FALSE	FALSE	FALSE	FALSE
rs3806160_CRYZ_RP5-864K19.4	1	75200697	C/T	T	0,0000007563963177	0,08967657864	0,0007610615348		0,5085954889		-4,946294	-1,697106	-3,366581		-0,661026		TRUE	FALSE	FALSE	FALSE	FALSE	FALSE
rs3806160_CRYZ_CTD-2341M24.1	1	75200697	C/T	T	0,00000005403085233	0,006506622023	0,2780003409		0,3443764395		-5,437508	-2,721094	-1,084822		-0,945553		TRUE	FALSE	FALSE	FALSE	FALSE	FALSE
rs3806160_CRYZ_RP11-656D10.3	1	75200697	C/T	T	0,0000006948580557	0,02594015811			0,3846966885		-4,962795	-2,227106			-0,869275		TRUE	FALSE	FALSE	FALSE	FALSE	FALSE
rs3806160_CRYZ_ZNF665	1	75200697	C/T	T	0,000000007927169422	0,0141814174			0,1367181551		-5,77	-2,452635			-1,488124		TRUE	FALSE	FALSE	FALSE	FALSE	FALSE
rs3806160_CRYZ_RP11-445H22.3	1	75200697	C/T	T	0,000001092683007	0,2352593648	0,001327159416		0,1023729297		-4,874167	-1,18692	-3,210041		-1,633457		TRUE	FALSE	FALSE	FALSE	FALSE	FALSE
rs3806160_CRYZ_CUL7	1	75200697	C/T	T	0,0000002664720869	0,0002322490395	0,1433725489		0,1066798145		-5,145737	-3,681079	-1,463347		-1,613298		TRUE	FALSE	FALSE	FALSE	FALSE	FALSE
rs3806160_CRYZ_BHLHE40-AS1	1	75200697	C/T	T	0,0000005993452735	0,002055822354			0,0135290653		-4,991428	-3,082047			-2,46953		TRUE	FALSE	FALSE	FALSE	FALSE	FALSE
rs3806160_CRYZ_POPDC2	1	75200697	C/T	T	0,0000005690865169	0,04656814002	0,005412964917		0,8221987047		-5,001423	-1,990207	-2,781372		-0,224718		TRUE	FALSE	FALSE	FALSE	FALSE	FALSE
rs3806160_CRYZ_CEBPA	1	75200697	C/T	T	0,00000009575991308	0,7702564182	0,9911521115		0,6403873681		-5,334591	0,29204	0,011089		-0,467157		TRUE	FALSE	FALSE	FALSE	FALSE	FALSE
rs3806160_CRYZ_CTD-3093M3.1	1	75200697	C/T	T	0,0000000247279638	0,004828752569	0,5767365486		0,7085253791		-5,575176	-2,818241	-0,558158		-0,373837		TRUE	FALSE	FALSE	FALSE	FALSE	FALSE
rs3806160_CRYZ_SSSCA1-AS1	1	75200697	C/T	T	0,0000006312539553	0,01090361577	0,0009036643892		0,3846887151		-4,981402	-2,545773	-3,31892		-0,86929		TRUE	FALSE	FALSE	FALSE	FALSE	FALSE
rs3806160_CRYZ_LINC00422	1	75200697	C/T	T	0,000000003000425503	0,001953583182			0,07188214313		-5,931575	-3,0972			-1,799864		TRUE	FALSE	FALSE	FALSE	FALSE	FALSE
rs3806160_CRYZ_ZNF225	1	75200697	C/T	T	0,0000007564658822	0,04447294058			0,02045212412		-4,946276	-2,009606			-2,317948		TRUE	FALSE	FALSE	FALSE	FALSE	FALSE
rs3806160_CRYZ_MEG3	1	75200697	C/T	T	0,00000005961072692	0,002850061892	0,05646181433				-5,419965	-2,983463	-1,907454				TRUE	FALSE	FALSE	FALSE	FALSE	FALSE
rs3806160_CRYZ_SLC4A8	1	75200697	C/T	T	0,00000001305407537	0,00345210384	0,6207372135		0,6466290009		-5,685356	-2,924319	-0,494806		-0,45845		TRUE	FALSE	FALSE	FALSE	FALSE	FALSE
rs3806160_CRYZ_RP11-61A14.3	1	75200697	C/T	T	0,0000002581632206	0,08922109002			0,1568145315		-5,15168	-1,699521			-1,415867		TRUE	FALSE	FALSE	FALSE	FALSE	FALSE
rs3806160_CRYZ_SPTLC3	1	75200697	C/T	T	0,0000002631178967				0,4604944101		-5,148114				-0,738033		TRUE	FALSE	FALSE	FALSE	FALSE	FALSE
rs3806160_CRYZ_C9orf43	1	75200697	C/T	T	0,0000003056307598						-5,119941						TRUE	FALSE	FALSE	FALSE	FALSE	FALSE
rs3806160_CRYZ_ZNF57	1	75200697	C/T	T	0,0000002756765217	0,00404940658			0,7995328071		-5,13936	-2,874287			-0,253952		TRUE	FALSE	FALSE	FALSE	FALSE	FALSE
rs3806160_CRYZ_PDIA5	1	75200697	C/T	T	0,000000132658392	0,01456020213	0,03125204996				-5,275135	-2,443137	-2,153849				TRUE	FALSE	FALSE	FALSE	FALSE	FALSE
rs3806160_CRYZ_RP11-395G23.3	1	75200697	C/T	T	0,00000002888795654	0,1606404909	0,02470367646		0,2745944513		-5,548046	-1,402921	-2,246005		-1,092543		TRUE	FALSE	FALSE	FALSE	FALSE	FALSE
rs3806160_CRYZ_EDAR	1	75200697	C/T	T	0,0000005738116378	0,06150730581					-4,999829	-1,869831					TRUE	FALSE	FALSE	FALSE	FALSE	FALSE
rs3806160_CRYZ_C1QTNF3	1	75200697	C/T	T	0,0000006201432743	0,004533740184			0,1638208841		-4,984836	-2,838421			-1,392335		TRUE	FALSE	FALSE	FALSE	FALSE	FALSE
rs3806160_CRYZ_PNMA5	1	75200697	C/T	T	0,00000009589114882		0,005263953738				-5,334343		-2,790421				TRUE	FALSE	FALSE	FALSE	FALSE	FALSE
rs3806160_CRYZ_HAR1A	1	75200697	C/T	T	0,0000007993439736	0,06052649181			0,188977792		-4,935528	-1,876939			-1,313609		TRUE	FALSE	FALSE	FALSE	FALSE	FALSE
rs3806160_CRYZ_ZNF711	1	75200697	C/T	T	0,0000000004263919024	0,04636700713			0,9174065746		-6,244047	-1,992037			-0,103701		TRUE	FALSE	FALSE	FALSE	FALSE	FALSE
rs3806160_CRYZ_TMEM117	1	75200697	C/T	T	0,0000005537751542	0,01382262786			0,3831598203		-5,006678	-2,46184			-0,872089		TRUE	FALSE	FALSE	FALSE	FALSE	FALSE
rs3806160_CRYZ_RP1-223E5.4	1	75200697	C/T	T	0,0000000001889844835	0,06944600809					-6,370035	-1,815507					TRUE	FALSE	FALSE	FALSE	FALSE	FALSE
rs3806160_CRYZ_RP11-339B21.11	1	75200697	C/T	T	0,000000152644607	0,08663162223	0,007085860091		0,2748936641		-5,249341	-1,71344	-2,692782		-1,091862		TRUE	FALSE	FALSE	FALSE	FALSE	FALSE
rs3806160_CRYZ_PPM1L	1	75200697	C/T	T	0,0000001098689849	0,00464355765	0,07364402785		0,5764763352		-5,309595	-2,830774	-1,788819		0,558539		TRUE	FALSE	FALSE	FALSE	FALSE	FALSE
rs3806160_CRYZ_GNRH1	1	75200697	C/T	T	0,0000001131880318	0,001617439092	0,003298433942		0,9740797615		-5,304168	-3,152743	-2,938464		0,032492		TRUE	FALSE	FALSE	FALSE	FALSE	FALSE
rs3806160_CRYZ_DOK4	1	75200697	C/T	T	0,0000006215830102	0,004119255825			0,4747455915		-4,984388	-2,868882			-0,714779		TRUE	FALSE	FALSE	FALSE	FALSE	FALSE
rs3806160_CRYZ_PRICKLE3	1	75200697	C/T	T	0,0000009215665925	0,0005585748712	0,176325922		0,06009525547		-4,907687	-3,45097	-1,352154		-1,880094		TRUE	FALSE	FALSE	FALSE	FALSE	FALSE
rs3806160_CRYZ_KCNRG	1	75200697	C/T	T	0,0000001799909423		0,08211341363				-5,218898		-1,738553				TRUE	FALSE	FALSE	FALSE	FALSE	FALSE
rs3806160_CRYZ_CTD-3065J16.9	1	75200697	C/T	T	0,00000004353502212	0,004751111592	0,01410713468				-5,475877	-2,823441	-2,454524				TRUE	FALSE	FALSE	FALSE	FALSE	FALSE
rs3806160_CRYZ_OSCP1	1	75200697	C/T	T	0,00000002363459056	0,2830727511			0,1072139467		-5,583043	-1,073442			-1,610843		TRUE	FALSE	FALSE	FALSE	FALSE	FALSE
rs3806160_CRYZ_SEC24B-AS1	1	75200697	C/T	T	0,0000002660857921	0,009969315037	0,000528897766		0,5748459298		-5,14601	-2,576892	-3,465677		0,560929		TRUE	FALSE	FALSE	FALSE	FALSE	FALSE
rs3806160_CRYZ_HID1	1	75200697	C/T	T	0,0000003328746425	0,000221251605					-5,103814	-3,693428					TRUE	FALSE	FALSE	FALSE	FALSE	FALSE
rs3806160_CRYZ_NLRX1	1	75200697	C/T	T	0,00000004477402349	0,09234230237	0,2015544589		0,1367992364		-5,470906	-1,683169	-1,277135		-1,487817		TRUE	FALSE	FALSE	FALSE	FALSE	FALSE
rs3806160_CRYZ_CNKSR1	1	75200697	C/T	T	0,0000003833373525						-5,077051						TRUE	FALSE	FALSE	FALSE	FALSE	FALSE
rs3806160_CRYZ_RP11-15A1.3	1	75200697	C/T	T	0,0000001155015182	0,02192384477			0,4046740234		-5,300475	-2,291685			-0,833303		TRUE	FALSE	FALSE	FALSE	FALSE	FALSE
rs3806160_CRYZ_GK5	1	75200697	C/T	T	0,00000007777181042	0,1113703235	0,6393658842		0,04168916216		-5,372223	-1,592064	-0,468586		-2,03661		TRUE	FALSE	FALSE	FALSE	FALSE	FALSE
rs3806160_CRYZ_S100A5	1	75200697	C/T	T	0,0000002338427384	0,001067047694	0,04311201217		0,5825054014		-5,170201	-3,272225	-2,022623		-0,549729		TRUE	FALSE	FALSE	FALSE	FALSE	FALSE
rs3806160_CRYZ_NFIX	1	75200697	C/T	T	0,0000004936686161	0,003839222916	0,3500813897		0,589664938		-5,028757	-2,891078	-0,934431		-0,539322		TRUE	FALSE	FALSE	FALSE	FALSE	FALSE
rs3806160_CRYZ_RP3-406P24.4	1	75200697	C/T	T	0,0000003336162517	0,2028515701					-5,103394	-1,273469					TRUE	FALSE	FALSE	FALSE	FALSE	FALSE
rs3806160_CRYZ_GDPD3	1	75200697	C/T	T	0,00000006841922665	0,1018327086					-5,395274	-1,636033					TRUE	FALSE	FALSE	FALSE	FALSE	FALSE
rs3806160_CRYZ_RP11-568N6.1	1	75200697	C/T	T	0,00000004535617607	0,0001769863942	0,04552024771		0,1261520955		-5,468617	-3,749785	-1,999815		-1,529453		TRUE	FALSE	FALSE	FALSE	FALSE	FALSE
rs3806160_CRYZ_ATP8B3	1	75200697	C/T	T	0,0000002317592794	0,03988604874	0,001459944947		0,683189338		-5,171873	-2,054927	-3,18253		-0,408115		TRUE	FALSE	FALSE	FALSE	FALSE	FALSE
rs3806160_CRYZ_ADRBK2	1	75200697	C/T	T	0,0000001398674036	0,009758843979	0,6515664285		0,1653782535		-5,265422	-2,584259	-0,451587		-1,387208		TRUE	FALSE	FALSE	FALSE	FALSE	FALSE
rs3806160_CRYZ_ITIH4	1	75200697	C/T	T	0,000000244614203	0,0002796987784	0,2891886039				-5,161779	-3,633411	-1,059903				TRUE	FALSE	FALSE	FALSE	FALSE	FALSE
rs3806160_CRYZ_LNP1	1	75200697	C/T	T	0,0000009321116341	0,2043440168					-4,905455	-1,269272					TRUE	FALSE	FALSE	FALSE	FALSE	FALSE
rs3806160_CRYZ_GS1-393G12.12	1	75200697	C/T	T	0,000000006042967005	0,0004655937874	0,2113227407		0,09231778377		-5,815564	-3,499808	-1,249937		-1,683296		TRUE	FALSE	FALSE	FALSE	FALSE	FALSE
rs3806160_CRYZ_HMGA1P4	1	75200697	C/T	T	0,0000004595975737	0,01934067691	0,00388863881		0,04459077417		-5,042455	-2,338899	-2,887057		-2,008494		TRUE	FALSE	FALSE	FALSE	FALSE	FALSE
rs3806160_CRYZ_IL23R	1	75200697	C/T	T	0,0000005282543674	0,03124894743					-5,015756	-2,153888					TRUE	FALSE	FALSE	FALSE	FALSE	FALSE
rs3806160_CRYZ_KCNK12	1	75200697	C/T	T	0,0000003155876911	0,0301054427			0,1940674756		-5,113892	-2,1687			-1,29864		TRUE	FALSE	FALSE	FALSE	FALSE	FALSE
rs3806160_CRYZ_RP11-95P2.1	1	75200697	C/T	T	0,0000005281438231	0,0008301740489			0,9408003699		-5,015796	-3,342533			0,074264		TRUE	FALSE	FALSE	FALSE	FALSE	FALSE
rs3806160_CRYZ_TNNC2	1	75200697	C/T	T	0,00000004215522861	0,144277004	0,1849548873				-5,481577	-1,460048	-1,325652				TRUE	FALSE	FALSE	FALSE	FALSE	FALSE
rs3806160_CRYZ_C1orf213	1	75200697	C/T	T	0,00000002777105687	0,1761002913	0,0004809817505		0,3148910476		-5,554938	-1,35286	-3,49113		-1,005012		TRUE	FALSE	FALSE	FALSE	FALSE	FALSE
rs3806160_CRYZ_ADORA2A-AS1	1	75200697	C/T	T	0,000000397890302	0,04264541087	0,08422808789				-5,069964	-2,027166	-1,726664				TRUE	FALSE	FALSE	FALSE	FALSE	FALSE
rs3806160_CRYZ_IL17RE	1	75200697	C/T	T	0,0000001503856254	0,01163966389	0,07210074666		0,6625754047		-5,252087	-2,522884	-1,798481		-0,43636		TRUE	FALSE	FALSE	FALSE	FALSE	FALSE
rs3806160_CRYZ_DNAH14	1	75200697	C/T	T	0,00000007434926245	0,00117079855			0,1909536711		-5,38033	-3,2459			-1,307763		TRUE	FALSE	FALSE	FALSE	FALSE	FALSE
rs3806160_CRYZ_KNTC1	1	75200697	C/T	T	0,0000001206182282	0,04571810725	0,8446054275		0,08682567834		-5,292556	-1,997987	-0,196006		-1,712385		TRUE	FALSE	FALSE	FALSE	FALSE	FALSE
rs3806160_CRYZ_SV2A	1	75200697	C/T	T	0,0000000003564103312	0,01410934088					-6,272013	-2,454468					TRUE	FALSE	FALSE	FALSE	FALSE	FALSE
rs3806160_CRYZ_U47924.30	1	75200697	C/T	T	0,000000007501952714	0,0003477613701	0,03327550168		0,8534935057		-5,779283	-3,576849	-2,128743		-0,184663		TRUE	FALSE	FALSE	FALSE	FALSE	FALSE
rs3806160_CRYZ_ARHGEF37	1	75200697	C/T	T	0,0000003903948834	0,03156002772	0,01518744207		0,0198694168		-5,073583	-2,149939	-2,427878		-2,328805		TRUE	FALSE	FALSE	FALSE	FALSE	FALSE
rs3806160_CRYZ_SPINT1	1	75200697	C/T	T	0,000000001326280862	0,001703643604	0,1784459974				-6,064181	-3,137553	-1,345555				TRUE	FALSE	FALSE	FALSE	FALSE	FALSE
rs3806160_CRYZ_F13A1	1	75200697	C/T	T	0,0000004200845968	0,002329084291	0,3861780787		0,3744000865		-5,059624	-3,044705	-0,866569		-0,888262		TRUE	FALSE	FALSE	FALSE	FALSE	FALSE
rs3806160_CRYZ_FUT10	1	75200697	C/T	T	0,0000007804998826	0,6264270475			0,4235196051		-4,940181	-0,486762			-0,80033		TRUE	FALSE	FALSE	FALSE	FALSE	FALSE
rs3806160_CRYZ_RP11-434C1.1	1	75200697	C/T	T	0,0000001101764049	0,0002701359074			0,9649578242		-5,309086	-3,642373			-0,043933		TRUE	FALSE	FALSE	FALSE	FALSE	FALSE
rs3806160_CRYZ_KRT2	1	75200697	C/T	T	0,0000003227708182	0,003352780949			0,04989282596		-5,109641	-2,933394			-1,960882		TRUE	FALSE	FALSE	FALSE	FALSE	FALSE
rs3806160_CRYZ_HAR1B	1	75200697	C/T	T	0,0000001647646019	0,1320779624			0,02022272444		-5,235247	-1,505958			-2,32219		TRUE	FALSE	FALSE	FALSE	FALSE	FALSE
rs3806160_CRYZ_LA16c-OS12.2	1	75200697	C/T	T	0,0000001033402318	0,01457100594			0,07563303796		-5,32075	-2,442869			-1,776606		TRUE	FALSE	FALSE	FALSE	FALSE	FALSE
rs3806160_CRYZ_PAX8	1	75200697	C/T	T	0,0000003700802812	0,09558704166	0,00003881949991				-5,083737	-1,666635	-4,114396				TRUE	FALSE	FALSE	FALSE	FALSE	FALSE
rs3806160_CRYZ_RP1-28O10.1	1	75200697	C/T	T	0,00000004303439057	0,04932059329	0,005240194298		0,3542911018		-5,477924	-1,96581	-2,791885		-0,926298		TRUE	FALSE	FALSE	FALSE	FALSE	FALSE
rs12041151_LPAR3_CTTN	1	85357615	G/A	A	0,0000003842887075						-5,07658						TRUE	FALSE	FALSE	FALSE	FALSE	FALSE
rs12041151_LPAR3_C9orf64	1	85357615	G/A	A	0,0000001492303296		0,6954953138				-5,253507		-0,391408				TRUE	FALSE	FALSE	FALSE	FALSE	FALSE
rs12137878_CDC7_XXbac-B135H6.18	1	91973210	G/T	T	0,0000008047533825						4,934211						TRUE	FALSE	FALSE	FALSE	FALSE	FALSE
rs6689461_AC093157.1_PRICKLE3	1	101433779	G/A	A	0,0000001154700951	0,4650692208	0,215845538				-5,300525	-0,730525	-1,237651				TRUE	FALSE	FALSE	FALSE	FALSE	FALSE
rs6689461_AC093157.1_ZFP41	1	101433779	G/A	A	0,0000008175654551	0,1445438325					-4,931127	-1,459077					TRUE	FALSE	FALSE	FALSE	FALSE	FALSE
rs6689461_AC093157.1_RP11-498C9.15	1	101433779	G/A	A	0,0000005293149036	0,01282347743	0,1000798776				-5,01537	-2,488634	-1,644467				TRUE	FALSE	FALSE	FALSE	FALSE	FALSE
rs6689461_AC093157.1_ZIK1	1	101433779	G/A	A	0,0000000866711529	0,03396095849					-5,352659	-2,120535					TRUE	FALSE	FALSE	FALSE	FALSE	FALSE
rs6689461_AC093157.1_FAM185A	1	101433779	G/A	A	0,0000005893624562	0,2427428448	0,2046194379				-4,994671	-1,168158	-1,2685				TRUE	FALSE	FALSE	FALSE	FALSE	FALSE
rs6689461_AC093157.1_CFH	1	101433779	G/A	A	0,00000052590985	0,2028671033					-5,016611	-1,273425					TRUE	FALSE	FALSE	FALSE	FALSE	FALSE
rs6689461_AC093157.1_TXLNB	1	101433779	G/A	A	0,0000003060046659						-5,119711						TRUE	FALSE	FALSE	FALSE	FALSE	FALSE
rs6689461_AC093157.1_MPND	1	101433779	G/A	A	0,0000007511297505	0,004686111653	0,07330265817				-4,947655	-2,827854	-1,790942				TRUE	FALSE	FALSE	FALSE	FALSE	FALSE
rs6689461_AC093157.1_FAM212B	1	101433779	G/A	A	0,0000001828133544	0,01052735549	0,3828557673				-5,216015	-2,558008	-0,872647				TRUE	FALSE	FALSE	FALSE	FALSE	FALSE
rs6689461_AC093157.1_AC093495.4	1	101433779	G/A	A	0,00000008596530741	0,2964819257	0,1049645845				-5,354138	-1,044007	-1,621247				TRUE	FALSE	FALSE	FALSE	FALSE	FALSE
rs6689461_AC093157.1_ERMAP	1	101433779	G/A	A	0,0000006336356679	0,3417549004	0,5503085867				-4,980673	-0,950704	-0,597298				TRUE	FALSE	FALSE	FALSE	FALSE	FALSE
rs6689461_AC093157.1_ZGLP1	1	101433779	G/A	A	0,0000004078982956	0,7130687417	0,04424640008				-5,065234	-0,367738	-2,011749				TRUE	FALSE	FALSE	FALSE	FALSE	FALSE
rs6689461_AC093157.1_HS6ST1	1	101433779	G/A	A	0,000000466083019	0,004331864854	0,5019573909				-5,039774	-2,852926	-0,671413				TRUE	FALSE	FALSE	FALSE	FALSE	FALSE
rs6689461_AC093157.1_DNAJC18	1	101433779	G/A	A	0,00000001255275003	0,003792285294	0,04796525688				-5,692044	-2,894942	-1,977676				TRUE	FALSE	FALSE	FALSE	FALSE	FALSE
rs6689461_AC093157.1_TTYH3	1	101433779	G/A	A	0,0000004672080541	0,6202283852	0,9589704423				-5,039312	-0,495527	0,051446				TRUE	FALSE	FALSE	FALSE	FALSE	FALSE
rs6689461_AC093157.1_OLFM2	1	101433779	G/A	A	0,0000003640279441	0,02640237495					-5,086866	-2,220242					TRUE	FALSE	FALSE	FALSE	FALSE	FALSE
rs6689461_AC093157.1_C10orf2	1	101433779	G/A	A	0,0000003002028013	0,9666229789	0,2947413582				-5,12332	-0,041844	-1,047777				TRUE	FALSE	FALSE	FALSE	FALSE	FALSE
rs6689461_AC093157.1_CD80	1	101433779	G/A	A	0,0000005216920669		0,6109869978				-5,018158		-0,508665				TRUE	FALSE	FALSE	FALSE	FALSE	FALSE
rs6689461_AC093157.1_STOML1	1	101433779	G/A	A	0,0000004150184793	0,05901962069	0,1387495225				-5,061937	-1,888047	-1,480464				TRUE	FALSE	FALSE	FALSE	FALSE	FALSE
rs6689461_AC093157.1_C17orf104	1	101433779	G/A	A	0,0000001144533078	0,08888557909					-5,30214	-1,701306					TRUE	FALSE	FALSE	FALSE	FALSE	FALSE
rs6689461_AC093157.1_EDAR	1	101433779	G/A	A	0,0000001517609962						-5,25041						TRUE	FALSE	FALSE	FALSE	FALSE	FALSE
rs6689461_AC093157.1_LINC00115	1	101433779	G/A	A	0,0000001674094526	0,006381073158	0,2692356423				-5,232305	-2,727529	-1,104824				TRUE	FALSE	FALSE	FALSE	FALSE	FALSE
rs6689461_AC093157.1_ZNF197	1	101433779	G/A	A	0,0000003272731247	0,04898306607	0,0006062358496				-5,107023	-1,968739	-3,428809				TRUE	FALSE	FALSE	FALSE	FALSE	FALSE
rs6689461_AC093157.1_STRADA	1	101433779	G/A	A	0,0000001830834208	0,05778740712	0,5413310806				-5,215741	-1,897307	-0,610801				TRUE	FALSE	FALSE	FALSE	FALSE	FALSE
rs6689461_AC093157.1_HSPA2	1	101433779	G/A	A	0,000000120569849	0,1625722917	0,1638086244				-5,29263	-1,396472	-1,392376				TRUE	FALSE	FALSE	FALSE	FALSE	FALSE
rs6689461_AC093157.1_RP11-97C16.1	1	101433779	G/A	A	0,0000007534025078	0,5018191979	0,1224096634				-4,947066	-0,67163	-1,544738				TRUE	FALSE	FALSE	FALSE	FALSE	FALSE
rs6689461_AC093157.1_MIEF2	1	101433779	G/A	A	0,0000005340994778	0,1819214202	0,05031801623				-5,01364	-1,334862	-1,957251				TRUE	FALSE	FALSE	FALSE	FALSE	FALSE
rs6689461_AC093157.1_RP11-406H21.2	1	101433779	G/A	A	0,000000711764856	0,6414213262					-4,958126	-0,465712					TRUE	FALSE	FALSE	FALSE	FALSE	FALSE
rs6689461_AC093157.1_RP11-367J11.3	1	101433779	G/A	A	0,000000005079203508	0,01250952918					-5,844556	-2,497435					TRUE	FALSE	FALSE	FALSE	FALSE	FALSE
rs6689461_AC093157.1_SPATA6	1	101433779	G/A	A	0,00000001641341387	0,1214012387	0,5091751686				-5,646094	-1,548919	0,660123				TRUE	FALSE	FALSE	FALSE	FALSE	FALSE
rs6689461_AC093157.1_OPN3	1	101433779	G/A	A	0,0000001714663368	0,02698304377	0,00143982934				-5,227878	-2,211763	-3,186545				TRUE	FALSE	FALSE	FALSE	FALSE	FALSE
rs6689461_AC093157.1_FDXR	1	101433779	G/A	A	0,000000007162332066	0,2035398648	0,02988458782				-5,787073	-1,271531	-2,171617				TRUE	FALSE	FALSE	FALSE	FALSE	FALSE
rs6689461_AC093157.1_DAK	1	101433779	G/A	A	0,0000004934939195	0,5049160486	0,8457676961				-5,028825	-0,666775	0,194521				TRUE	FALSE	FALSE	FALSE	FALSE	FALSE
rs6689461_AC093157.1_AC018755.1	1	101433779	G/A	A	0,0000001531161437	0,003677504775					-5,248772	-2,904576					TRUE	FALSE	FALSE	FALSE	FALSE	FALSE
rs6689461_AC093157.1_YAE1D1	1	101433779	G/A	A	0,0000002008552678	0,9312503882	0,1309766692				-5,198544	0,086272	-1,510262				TRUE	FALSE	FALSE	FALSE	FALSE	FALSE
rs6689461_AC093157.1_CENPJ	1	101433779	G/A	A	0,0000005286448633	0,09828666043	0,6498442199				-5,015614	-1,653217	0,453979				TRUE	FALSE	FALSE	FALSE	FALSE	FALSE
rs6689461_AC093157.1_MYH3	1	101433779	G/A	A	0,0000003642846373	0,05200079406					-5,086733	-1,943127					TRUE	FALSE	FALSE	FALSE	FALSE	FALSE
rs6689461_AC093157.1_RP11-358B23.1	1	101433779	G/A	A	0,0000001938405969						-5,205149						TRUE	FALSE	FALSE	FALSE	FALSE	FALSE
rs6689461_AC093157.1_YIPF1	1	101433779	G/A	A	0,0000004698060553	0,05923052065	0,1673886079				-5,038251	-1,886478	-1,380643				TRUE	FALSE	FALSE	FALSE	FALSE	FALSE
rs6689461_AC093157.1_PRPF40B	1	101433779	G/A	A	0,0000002345633885	0,3133174417					-5,169626	-1,008285					TRUE	FALSE	FALSE	FALSE	FALSE	FALSE
rs6689461_AC093157.1_SLC31A1	1	101433779	G/A	A	0,0000006626617356	0,2290550707	0,7977074263				-4,971999	-1,202797	0,256315				TRUE	FALSE	FALSE	FALSE	FALSE	FALSE
rs6689461_AC093157.1_HIRA	1	101433779	G/A	A	0,00000002500375447	0,03464266933	0,1142646282				-5,573245	-2,112511	-1,579311				TRUE	FALSE	FALSE	FALSE	FALSE	FALSE
rs6689461_AC093157.1_ZNF674-AS1	1	101433779	G/A	A	0,0000001019965301	0,03626727471	0,288506405				-5,32313	-2,093918	-1,061404				TRUE	FALSE	FALSE	FALSE	FALSE	FALSE
rs6689461_AC093157.1_BCL2L1	1	101433779	G/A	A	0,00000005648875213	0,003390270456	0,5910547912				-5,429574	-2,92994	-0,537308				TRUE	FALSE	FALSE	FALSE	FALSE	FALSE
rs6689461_AC093157.1_OSGEPL1	1	101433779	G/A	A	0,0000008087520006	0,03995856129					-4,933244	-2,054177					TRUE	FALSE	FALSE	FALSE	FALSE	FALSE
rs6689461_AC093157.1_ZNF35	1	101433779	G/A	A	0,0000006555606271	0,1406521581	0,8230820531				-4,974086	-1,473367	-0,223583				TRUE	FALSE	FALSE	FALSE	FALSE	FALSE
rs6689461_AC093157.1_LINC01063	1	101433779	G/A	A	0,00000001610974174		0,1237126525				-5,649305		-1,539375				TRUE	FALSE	FALSE	FALSE	FALSE	FALSE
rs6689461_AC093157.1_LRRC61	1	101433779	G/A	A	0,0000004905810501	0,04315848619	0,5928202245				-5,02996	-2,022173	-0,534754				TRUE	FALSE	FALSE	FALSE	FALSE	FALSE
rs6689461_AC093157.1_CENPP	1	101433779	G/A	A	0,00000009722129348	0,01391170479					-5,331842	-2,459535					TRUE	FALSE	FALSE	FALSE	FALSE	FALSE
rs1623927_PRMT6_CTD-2574D22.2	1	107596120	C/T	T	0,0000002052727724						5,194498						TRUE	FALSE	FALSE	FALSE	FALSE	FALSE
rs828999_SLC25A24_RP11-251G23.5	1	108744934	A/G	G	0,00000007914466977						5,369068						TRUE	FALSE	FALSE	FALSE	FALSE	FALSE
rs4970777_GSTM3_LINC00528	1	110283785	C/T	T	0,0000004249787718	0,001112755485			0,1610613907		5,057415	3,260348			1,401511		TRUE	FALSE	FALSE	FALSE	FALSE	FALSE
rs4970777_GSTM3_RP11-91G21.1	1	110283785	C/T	T	0,00000002086048017	0,06906773974			0,03833683334		5,604709	1,817976			2,071235		TRUE	FALSE	FALSE	FALSE	FALSE	FALSE
rs4970777_GSTM3_PTK7	1	110283785	C/T	T	0	0,2051379542			0,02178438936		6,475842	1,267048			2,294106		TRUE	FALSE	FALSE	FALSE	FALSE	FALSE
rs4970777_GSTM3_RHOBTB2	1	110283785	C/T	T	0,000000004570419431	0,04795300751			0,101617946		5,862103	1,977785			1,63706		TRUE	FALSE	FALSE	FALSE	FALSE	FALSE
rs4970777_GSTM3_BRCA1	1	110283785	C/T	T	0,0000003322587287	0,004592659026			0,4088380355		5,104165	2,834297			0,82594		TRUE	FALSE	FALSE	FALSE	FALSE	FALSE
rs4970777_GSTM3_TEX9	1	110283785	C/T	T	0,0000000568666673						5,428384						TRUE	FALSE	FALSE	FALSE	FALSE	FALSE
rs4970777_GSTM3_CCDC15	1	110283785	C/T	T	0,00000007970222271	0,02372347172			0,000934110418		5,367801	2,261578			3,309655		TRUE	FALSE	FALSE	FALSE	FALSE	FALSE
rs4970777_GSTM3_ZNF77	1	110283785	C/T	T	0,00000006818958264	0,07264413104			0,03664183286		5,395877	1,79506			2,089733		TRUE	FALSE	FALSE	FALSE	FALSE	FALSE
rs4970777_GSTM3_RP11-514O12.4	1	110283785	C/T	T	0,000000008057659242	0,1425167367			0,1458747145		5,767248	1,466483			1,454258		TRUE	FALSE	FALSE	FALSE	FALSE	FALSE
rs4970777_GSTM3_NUDT6	1	110283785	C/T	T	0,0000003548436203	0,007389592348			0,001272501361		5,091713	2,678757			3,22211		TRUE	FALSE	FALSE	FALSE	FALSE	FALSE
rs4970777_GSTM3_ZG16B	1	110283785	C/T	T	0,0000001618961204						5,23849						TRUE	FALSE	FALSE	FALSE	FALSE	FALSE
rs4970777_GSTM3_ARHGAP44	1	110283785	C/T	T	0,0000000005516336438	0,008870257469					6,203664	2,617014					TRUE	FALSE	FALSE	FALSE	FALSE	FALSE
rs4970777_GSTM3_RP11-477N3.1	1	110283785	C/T	T	0,0000002873097786	0,2995164334					5,131587	1,037471					TRUE	FALSE	FALSE	FALSE	FALSE	FALSE
rs4970777_GSTM3_CTA-384D8.34	1	110283785	C/T	T	0,0000001243918554	0,04001347058			0,02648405933		5,286922	2,05361			2,219039		TRUE	FALSE	FALSE	FALSE	FALSE	FALSE
rs4970777_GSTM3_AGER	1	110283785	C/T	T	0,0000000005244392169	0,008881071685			0,05881323746		6,211612	2,616599			1,889587		TRUE	FALSE	FALSE	FALSE	FALSE	FALSE
rs4970777_GSTM3_CTD-2270L9.4	1	110283785	C/T	T	0,0000001756296412	0,00348870527			0,1042311151		5,22344	2,921035			1,624678		TRUE	FALSE	FALSE	FALSE	FALSE	FALSE
rs4970777_GSTM3_CTD-3074O7.12	1	110283785	C/T	T	0,0000003841649278	0,0002495939607			0,000009717311068		5,076641	3,662676			4,42337		TRUE	FALSE	FALSE	FALSE	FALSE	FALSE
rs4970777_GSTM3_NANOS3	1	110283785	C/T	T	0,00000004946709766	0,007079661571					5,453215	2,693074					TRUE	FALSE	FALSE	FALSE	FALSE	FALSE
rs4970777_GSTM3_PPP1R13L	1	110283785	C/T	T	0,00000003745133384	0,04840885004			0,4721756057		5,502467	1,973762			0,718944		TRUE	FALSE	FALSE	FALSE	FALSE	FALSE
rs4970777_GSTM3_CTD-2574D22.2	1	110283785	C/T	T	0,000000009711267443						5,735696						TRUE	FALSE	FALSE	FALSE	FALSE	FALSE
rs4970777_GSTM3_SRXN1	1	110283785	C/T	T	0,0000001124796142	0,0001934744666			0,2477843634		5,305313	3,727388			1,155748		TRUE	FALSE	FALSE	FALSE	FALSE	FALSE
rs4970777_GSTM3_RP11-101E13.5	1	110283785	C/T	T	0,000000004110177704	0,0003842973138			0,009684320986		5,879697	3,550639			2,586902		TRUE	FALSE	FALSE	FALSE	FALSE	FALSE
rs4970777_GSTM3_TMEM169	1	110283785	C/T	T	0,000000001735894994						6,02077						TRUE	FALSE	FALSE	FALSE	FALSE	FALSE
rs4970777_GSTM3_CRHR1	1	110283785	C/T	T	0,0000000004127096677	0,1019058755					6,249143	1,635683					TRUE	FALSE	FALSE	FALSE	FALSE	FALSE
rs4970777_GSTM3_ATP1A3	1	110283785	C/T	T	0,0000003069241102	0,0001568099398			0,1790032627		5,119145	3,780029			1,34383		TRUE	FALSE	FALSE	FALSE	FALSE	FALSE
rs4970777_GSTM3_RP11-407N17.5	1	110283785	C/T	T	0,00000009076534081	0,0007912195006			0,00005742335897		5,344304	3,355848			4,023156		TRUE	FALSE	FALSE	FALSE	FALSE	FALSE
rs4970777_GSTM3_FAM72A	1	110283785	C/T	T	0,00000009056153234	0,0002283063237			0,2864181736		5,344711	3,685442			-1,066012		TRUE	FALSE	FALSE	FALSE	FALSE	FALSE
rs4970777_GSTM3_RP11-315O6.1	1	110283785	C/T	T	0,000000006317512985						5,808128						TRUE	FALSE	FALSE	FALSE	FALSE	FALSE
rs4970777_GSTM3_C19orf40	1	110283785	C/T	T	0,000000007707356354	0,0004237317921			0,01231368341		5,774737	3,524844			2,503025		TRUE	FALSE	FALSE	FALSE	FALSE	FALSE
rs4970777_GSTM3_MAPT	1	110283785	C/T	T	0,0000002366314961	0,002376309983			0,03109348572		5,167985	3,038662			2,155874		TRUE	FALSE	FALSE	FALSE	FALSE	FALSE
rs4970777_GSTM3_RP11-379B18.5	1	110283785	C/T	T	0,0000004962333265	0,0001718928247					5,027764	3,757101					TRUE	FALSE	FALSE	FALSE	FALSE	FALSE
rs4970777_GSTM3_RP11-96H19.1	1	110283785	C/T	T	0,0000001872847573						5,211535						TRUE	FALSE	FALSE	FALSE	FALSE	FALSE
rs4970777_GSTM3_PRR11	1	110283785	C/T	T	0,000000231778366	0,01155135945			0,01907220122		5,171857	2,525561			2,344117		TRUE	FALSE	FALSE	FALSE	FALSE	FALSE
rs4970777_GSTM3_RP11-422P24.11	1	110283785	C/T	T	0,00000001504670795	0,137039618					5,66103	1,486906					TRUE	FALSE	FALSE	FALSE	FALSE	FALSE
rs4970777_GSTM3_ITGA10	1	110283785	C/T	T	0,000000005600171128	0,002154453113			0,442633929		5,82828	3,068071			0,767753		TRUE	FALSE	FALSE	FALSE	FALSE	FALSE
rs4970777_GSTM3_FAM71F2	1	110283785	C/T	T	0,00000002541543079						5,570401						TRUE	FALSE	FALSE	FALSE	FALSE	FALSE
rs4970777_GSTM3_TECPR2	1	110283785	C/T	T	0,0000004746811839	0,002941036642			0,04841592885		5,036274	2,973834			1,973699		TRUE	FALSE	FALSE	FALSE	FALSE	FALSE
rs4970777_GSTM3_HDAC9	1	110283785	C/T	T	0,00000007805521064	0,007062710646			0,01235060109		5,371567	2,693873			2,501965		TRUE	FALSE	FALSE	FALSE	FALSE	FALSE
rs4970777_GSTM3_ITPK1-AS1	1	110283785	C/T	T	0,000000005564388167	0,001435573525			0,01182061263		5,829349	3,187401			2,517455		TRUE	FALSE	FALSE	FALSE	FALSE	FALSE
rs4970777_GSTM3_FGGY	1	110283785	C/T	T	0,0000001636380345	0,003560166047			0,01486624169		5,236514	2,914712			2,435621		TRUE	FALSE	FALSE	FALSE	FALSE	FALSE
rs4970777_GSTM3_NLRP12	1	110283785	C/T	T	0,0000004009625451						5,0685						TRUE	FALSE	FALSE	FALSE	FALSE	FALSE
rs4970777_GSTM3_RP11-818O24.3	1	110283785	C/T	T	0,000000001786397288	0,1433240605					6,016127	1,463524					TRUE	FALSE	FALSE	FALSE	FALSE	FALSE
rs4970777_GSTM3_RP11-390F4.3	1	110283785	C/T	T	0,0000003033207339						5,121372						TRUE	FALSE	FALSE	FALSE	FALSE	FALSE
rs4970777_GSTM3_TCN2	1	110283785	C/T	T	0,000000135267888						5,271562						TRUE	FALSE	FALSE	FALSE	FALSE	FALSE
rs4970777_GSTM3_AC116366.6	1	110283785	C/T	T	0,00000003684006614	0,00002581387741			0,0005209591601		5,505367	4,207564			3,469742		TRUE	FALSE	FALSE	FALSE	FALSE	FALSE
rs4970777_GSTM3_RP11-188D8.1	1	110283785	C/T	T	0,00000006940953233	0,000949290606			0,0001477304553		5,392693	3,30514			3,794854		TRUE	FALSE	FALSE	FALSE	FALSE	FALSE
rs4970777_GSTM3_DLGAP3	1	110283785	C/T	T	0,00000003759715359	0,003322035369			0,00008253227367		5,501782	2,936253			3,936925		TRUE	FALSE	FALSE	FALSE	FALSE	FALSE
rs4970777_GSTM3_GPC1	1	110283785	C/T	T	0,000000003211095226	0,0257017655					5,920426	2,230689					TRUE	FALSE	FALSE	FALSE	FALSE	FALSE
rs4970777_GSTM3_NUGGC	1	110283785	C/T	T	0,000000000798790322	0,05682932865					6,145168	1,904621					TRUE	FALSE	FALSE	FALSE	FALSE	FALSE
rs4970777_GSTM3_MRPL30	1	110283785	C/T	T	0,0000004801390669	0,006698464177					5,034084	2,711475					TRUE	FALSE	FALSE	FALSE	FALSE	FALSE
rs4970777_GSTM3_RP11-617F23.1	1	110283785	C/T	T	0,0000000290739055	0,001543968775			0,06377280661		5,546924	3,16629			1,853765		TRUE	FALSE	FALSE	FALSE	FALSE	FALSE
rs4970777_GSTM3_RYR1	1	110283785	C/T	T	0,0000004454533583	0,004342858924					5,048431	2,852121					TRUE	FALSE	FALSE	FALSE	FALSE	FALSE
rs4970777_GSTM3_TNKS1BP1	1	110283785	C/T	T	0,0000001017472373	0,000007248082424			0,06622256742		5,323575	4,48627			1,836914		TRUE	FALSE	FALSE	FALSE	FALSE	FALSE
rs4970777_GSTM3_ZNF862	1	110283785	C/T	T	0,00000001838891036	0,08296969099			0,01877124428		5,626513	1,733709			2,350043		TRUE	FALSE	FALSE	FALSE	FALSE	FALSE
rs4970777_GSTM3_RP11-134G8.7	1	110283785	C/T	T	0,0000004792299406						5,034447						TRUE	FALSE	FALSE	FALSE	FALSE	FALSE
rs4970777_GSTM3_RASSF6	1	110283785	C/T	T	0,000000004661468926						5,858827						TRUE	FALSE	FALSE	FALSE	FALSE	FALSE
rs4970777_GSTM3_RP11-320M2.1	1	110283785	C/T	T	0,00000002752380588						5,5565						TRUE	FALSE	FALSE	FALSE	FALSE	FALSE
rs4970777_GSTM3_RP11-545I5.3	1	110283785	C/T	T	0,0000001332558848	0,01366671123			0,2270725701		5,274311	2,465906			1,207934		TRUE	FALSE	FALSE	FALSE	FALSE	FALSE
rs4970777_GSTM3_RP4-597N16.4	1	110283785	C/T	T	0,000000002649554329	0,0006785608086					5,951957	3,398098					TRUE	FALSE	FALSE	FALSE	FALSE	FALSE
rs4970777_GSTM3_AC007383.3	1	110283785	C/T	T	0,000000001114454506	0,01112078255			0,3493014584		6,092091	2,53888			0,935945		TRUE	FALSE	FALSE	FALSE	FALSE	FALSE
rs4970777_GSTM3_LINC00106	1	110283785	C/T	T	0,0000002278200142	0,001011510224					5,175075	3,287306					TRUE	FALSE	FALSE	FALSE	FALSE	FALSE
rs4970777_GSTM3_RP11-802O23.3	1	110283785	C/T	T	0,0000004376675247	0,0001812895227					5,051799	3,743756					TRUE	FALSE	FALSE	FALSE	FALSE	FALSE
rs4970777_GSTM3_FLJ00104	1	110283785	C/T	T	0,0000002159213192	0,02749256313			0,0372359714		5,185081	2,204452			2,083167		TRUE	FALSE	FALSE	FALSE	FALSE	FALSE
rs4970777_GSTM3_ZNF440	1	110283785	C/T	T	0,0000003430834592	0,003041759019			0,7663763835		5,098098	2,963486			0,297118		TRUE	FALSE	FALSE	FALSE	FALSE	FALSE
rs4970777_GSTM3_FANCL	1	110283785	C/T	T	0,0000002735277355	0,008042686151			0,1605380821		5,14083	2,650273			1,403264		TRUE	FALSE	FALSE	FALSE	FALSE	FALSE
rs4970777_GSTM3_AC004463.6	1	110283785	C/T	T	0,0000001933528055	0,0004944088416			0,00003809502546		5,205617	3,483767			4,11874		TRUE	FALSE	FALSE	FALSE	FALSE	FALSE
rs4970777_GSTM3_PINLYP	1	110283785	C/T	T	0,0000000166772428	0,003108180129					5,64335	2,956831					TRUE	FALSE	FALSE	FALSE	FALSE	FALSE
rs4970777_GSTM3_NRTN	1	110283785	C/T	T	0,00000000614065852						5,812881						TRUE	FALSE	FALSE	FALSE	FALSE	FALSE
rs4970777_GSTM3_C22orf34	1	110283785	C/T	T	0,00000001572287786	0,0002994260417			0,04552175131		5,653483	3,615796			1,999801		TRUE	FALSE	FALSE	FALSE	FALSE	FALSE
rs4970777_GSTM3_RP11-169D4.2	1	110283785	C/T	T	0,00000002644081313	0,0006235070283			0,004917444711		5,563506	3,421177			2,812393		TRUE	FALSE	FALSE	FALSE	FALSE	FALSE
rs4970777_GSTM3_BMP1	1	110283785	C/T	T	0,00000006114208338	0,01976723394			0,004104321931		5,415429	2,330737			2,870031		TRUE	FALSE	FALSE	FALSE	FALSE	FALSE
rs4970777_GSTM3_ITPK1	1	110283785	C/T	T	0,0000001576191873	0,002916369625			0,03827241414		5,243429	2,976418			2,071925		TRUE	FALSE	FALSE	FALSE	FALSE	FALSE
rs4970777_GSTM3_RP11-515O17.3	1	110283785	C/T	T	0,00000001096815376						5,715035						TRUE	FALSE	FALSE	FALSE	FALSE	FALSE
rs4970777_GSTM3_SNORD3A	1	110283785	C/T	T	0,0000003135375784	0,0839401746			0,01007722378		5,115122	1,728268			2,573168		TRUE	FALSE	FALSE	FALSE	FALSE	FALSE
rs4970777_GSTM3_ITPKC	1	110283785	C/T	T	0,00000003133026286	0,000003161764949			0,003543356081		5,533836	4,660021			2,916189		TRUE	FALSE	FALSE	FALSE	FALSE	FALSE
rs4970777_GSTM3_TRIQK	1	110283785	C/T	T	0	0,0002867433604			0,05466741678		6,925809	3,626991			1,92151		TRUE	FALSE	FALSE	FALSE	FALSE	FALSE
rs4970777_GSTM3_RASGEF1A	1	110283785	C/T	T	0,0000004367876732	0,04988674517			0,008204495714		5,052184	1,960934			2,643536		TRUE	FALSE	FALSE	FALSE	FALSE	FALSE
rs4970777_GSTM3_RP11-196G11.2	1	110283785	C/T	T	0	0,002458250218					7,05561	3,028434					TRUE	FALSE	FALSE	FALSE	FALSE	FALSE
rs4970777_GSTM3_AMY2B	1	110283785	C/T	T	0,000000012802882	0,02205685697			0,04880415		5,688675	2,289387			1,970299		TRUE	FALSE	FALSE	FALSE	FALSE	FALSE
rs4970777_GSTM3_MYLK	1	110283785	C/T	T	0,0000001460012401	0,00003784757865					5,257532	4,120241					TRUE	FALSE	FALSE	FALSE	FALSE	FALSE
rs4970777_GSTM3_OSGEPL1-AS1	1	110283785	C/T	T	0,00000001541522107	0,9036152546					5,656877	0,121096					TRUE	FALSE	FALSE	FALSE	FALSE	FALSE
rs4970777_GSTM3_CTC-425F1.4	1	110283785	C/T	T	0,000000008903417562	0,002257527274			0,08759034386		5,750397	3,054079			1,708248		TRUE	FALSE	FALSE	FALSE	FALSE	FALSE
rs4970777_GSTM3_ZNF778	1	110283785	C/T	T	0,000000003656183213	0,0001277663453			0,02656950998		5,899042	3,830725			2,217785		TRUE	FALSE	FALSE	FALSE	FALSE	FALSE
rs4970777_GSTM3_RP11-388M20.1	1	110283785	C/T	T	0,0000000140260856	0,0001303814712					5,67307	3,825737					TRUE	FALSE	FALSE	FALSE	FALSE	FALSE
rs4970777_GSTM3_CD70	1	110283785	C/T	T	0,0000000006189137208	0,07126627637			0,06448849445		6,185537	1,803777			1,848788		TRUE	FALSE	FALSE	FALSE	FALSE	FALSE
rs4970777_GSTM3_RP11-360L9.4	1	110283785	C/T	T	0,00000001146694081						5,707468						TRUE	FALSE	FALSE	FALSE	FALSE	FALSE
rs4970777_GSTM3_IL7	1	110283785	C/T	T	0,0000001947536079	0,0003610461798					5,204277	3,567033					TRUE	FALSE	FALSE	FALSE	FALSE	FALSE
rs4970777_GSTM3_GLCE	1	110283785	C/T	T	0,00000001653708124	0,09281460393			0,09543222969		5,644803	1,680734			1,667413		TRUE	FALSE	FALSE	FALSE	FALSE	FALSE
rs4970777_GSTM3_SNX15	1	110283785	C/T	T	0,0000004093245103	0,0006563186341			0,02134521978		5,064569	3,407205			2,301822		TRUE	FALSE	FALSE	FALSE	FALSE	FALSE
rs4970777_GSTM3_MC1R	1	110283785	C/T	T	0,00000002140350917	0,0005659145036			0,06562001935		5,600256	3,447446			1,841011		TRUE	FALSE	FALSE	FALSE	FALSE	FALSE
rs4970777_GSTM3_CRAT	1	110283785	C/T	T	0,0000002238293198	0,00007353256206			0,03489912761		5,178373	3,964556			2,109527		TRUE	FALSE	FALSE	FALSE	FALSE	FALSE
rs4970777_GSTM3_FBXL19	1	110283785	C/T	T	0,0000003763151566	0,01659455818			0,4135758781		5,080564	2,39557			0,817617		TRUE	FALSE	FALSE	FALSE	FALSE	FALSE
rs4970777_GSTM3_LINC00996	1	110283785	C/T	T	0,00000009559159008	0,0006651507318			0,3903104546		5,334911	3,403555			0,859054		TRUE	FALSE	FALSE	FALSE	FALSE	FALSE
rs4970777_GSTM3_KHDC1	1	110283785	C/T	T	0,0000000004439646394	0,003657119608			0,0658656013		6,237731	2,906316			1,839337		TRUE	FALSE	FALSE	FALSE	FALSE	FALSE
rs4970777_GSTM3_NDOR1	1	110283785	C/T	T	0,000000001418005034	0,005782416034			0,3427382303		6,053422	2,759871			0,948769		TRUE	FALSE	FALSE	FALSE	FALSE	FALSE
rs4970777_GSTM3_ZDHHC14	1	110283785	C/T	T	0,0000004473120253	0,004960304855			0,1169053004		5,047635	2,8096			1,567896		TRUE	FALSE	FALSE	FALSE	FALSE	FALSE
rs4970777_GSTM3_INVS	1	110283785	C/T	T	0,00000008971733584	0,000004655627528			0,01745339917		5,346407	4,579736			2,377015		TRUE	FALSE	FALSE	FALSE	FALSE	FALSE
rs4970777_GSTM3_CLDND2	1	110283785	C/T	T	0,00000001818221876	0,0002978987755			0,08868986658		5,628463	3,61712			1,70235		TRUE	FALSE	FALSE	FALSE	FALSE	FALSE
rs4970777_GSTM3_PIK3R2	1	110283785	C/T	T	0,00000004105742458	0,004592818733			0,003588663389		5,486242	2,834286			2,912223		TRUE	FALSE	FALSE	FALSE	FALSE	FALSE
rs4970777_GSTM3_CDKN3	1	110283785	C/T	T	0,0000004068870798	0,1709442701			0,1673189163		5,065707	1,369176			1,38087		TRUE	FALSE	FALSE	FALSE	FALSE	FALSE
rs4970777_GSTM3_SMC5-AS1	1	110283785	C/T	T	0,000000411714727	0,003582094478					5,06346	2,912795					TRUE	FALSE	FALSE	FALSE	FALSE	FALSE
rs4970777_GSTM3_CAPN3	1	110283785	C/T	T	0,00000008695710476	0,003587977598			0,2815919096		5,352063	2,912283			1,07675		TRUE	FALSE	FALSE	FALSE	FALSE	FALSE
rs4970777_GSTM3_RAB3D	1	110283785	C/T	T	0,00000008955627233	0,01317437286			0,2431289771		5,346732	2,479021			1,167202		TRUE	FALSE	FALSE	FALSE	FALSE	FALSE
rs4970777_GSTM3_RP11-105N14.1	1	110283785	C/T	T	0,0000003668076175				0,5599570553		5,085423				0,582905		TRUE	FALSE	FALSE	FALSE	FALSE	FALSE
rs4970777_GSTM3_RP11-479G22.8	1	110283785	C/T	T	0,000000004547837672	0,00001307222					5,862925	4,358893					TRUE	FALSE	FALSE	FALSE	FALSE	FALSE
rs4970777_GSTM3_THBS3	1	110283785	C/T	T	0,00000004678219713	0,01169000224			0,05067060632		5,463126	2,521367			1,954259		TRUE	FALSE	FALSE	FALSE	FALSE	FALSE
rs4970777_GSTM3_CCR2	1	110283785	C/T	T	0,00000001985672165	0,06872525833					5,613245	1,820222					TRUE	FALSE	FALSE	FALSE	FALSE	FALSE
rs4970777_GSTM3_MFSD4	1	110283785	C/T	T	0,0000003512358711	0,0002755865875					5,093649	3,637229					TRUE	FALSE	FALSE	FALSE	FALSE	FALSE
rs4970777_GSTM3_ACRBP	1	110283785	C/T	T	0,0000001395752886	0,0000183807184			0,005358986797		5,265806	4,283704			2,784624		TRUE	FALSE	FALSE	FALSE	FALSE	FALSE
rs4970777_GSTM3_ADPGK-AS1	1	110283785	C/T	T	0,00000008647957884	0,001980902986					5,353059	3,093081					TRUE	FALSE	FALSE	FALSE	FALSE	FALSE
rs4970777_GSTM3_CTD-2186M15.3	1	110283785	C/T	T	0,000000315186261	0,006475014608			0,01014636419		5,114132	2,722703			2,570801		TRUE	FALSE	FALSE	FALSE	FALSE	FALSE
rs4970777_GSTM3_C1QTNF3	1	110283785	C/T	T	0,00000005685457843	0,05246064977			0,005439801964		5,428422	1,939334			2,779766		TRUE	FALSE	FALSE	FALSE	FALSE	FALSE
rs4970777_GSTM3_PKD2L2	1	110283785	C/T	T	0,0000004431153425	0,005318328861			0,2794648875		5,049436	2,787093			1,081522		TRUE	FALSE	FALSE	FALSE	FALSE	FALSE
rs4970777_GSTM3_CRYBG3.1	1	110283785	C/T	T	0,000000109612976	0,01881171804					5,31002	2,349241					TRUE	FALSE	FALSE	FALSE	FALSE	FALSE
rs4970777_GSTM3_BCKDHA	1	110283785	C/T	T	0,000000457774172	0,009368261463			0,2008719769		5,043215	2,598315			1,279071		TRUE	FALSE	FALSE	FALSE	FALSE	FALSE
rs4970777_GSTM3_HYAL3	1	110283785	C/T	T	0,000000001457681946	0,0006097625403					6,048977	3,427234					TRUE	FALSE	FALSE	FALSE	FALSE	FALSE
rs4970777_GSTM3_GPLD1	1	110283785	C/T	T	0,000000001546805026	0,3281797502					6,039408	0,977787					TRUE	FALSE	FALSE	FALSE	FALSE	FALSE
rs4970777_GSTM3_ADORA2A-AS1	1	110283785	C/T	T	0,00000001721705477	0,009441978128					5,637866	2,595622					TRUE	FALSE	FALSE	FALSE	FALSE	FALSE
rs4970777_GSTM3_RP11-458N5.1	1	110283785	C/T	T	0,0000003536272464	0,0003016405184					5,092364	3,613887					TRUE	FALSE	FALSE	FALSE	FALSE	FALSE
rs4970777_GSTM3_TTC18	1	110283785	C/T	T	0,0000001789019087	0,01165145318			0,0003801520642		5,220022	2,522528			3,553492		TRUE	FALSE	FALSE	FALSE	FALSE	FALSE
rs4970777_GSTM3_RP11-803B1.8	1	110283785	C/T	T	0,00000001520405914	0,4938640755					5,659245	0,684176					TRUE	FALSE	FALSE	FALSE	FALSE	FALSE
rs4970777_GSTM3_XXbac-B444P24.14	1	110283785	C/T	T	0,00000001858708819						5,624663						TRUE	FALSE	FALSE	FALSE	FALSE	FALSE
rs4970777_GSTM3_JAG1	1	110283785	C/T	T	0,00000007128015521	0,01582618396			0,4984892037		5,387914	2,412899			0,676869		TRUE	FALSE	FALSE	FALSE	FALSE	FALSE
rs4970777_GSTM3_TOR4A	1	110283785	C/T	T	0,000000001537553626	0,00006989281446			0,1071756436		6,040376	3,97665			1,611019		TRUE	FALSE	FALSE	FALSE	FALSE	FALSE
rs4970777_GSTM3_RP4-669L17.10	1	110283785	C/T	T	0,00000002478613919	0,3955729389					5,574767	0,849554					TRUE	FALSE	FALSE	FALSE	FALSE	FALSE
rs4970777_GSTM3_PDIA5	1	110283785	C/T	T	0,0000002379004837	0,0000002298223571					5,166985	5,17344					TRUE	TRUE	FALSE	FALSE	FALSE	FALSE
rs4970777_GSTM3_TLR6	1	110283785	C/T	T	0,0000004515005678	0,01530645408			0,8896949482		5,045854	2,425046			-0,13869		TRUE	FALSE	FALSE	FALSE	FALSE	FALSE
rs4970777_GSTM3_AL031663.2	1	110283785	C/T	T	0,00000001072684989						5,718817						TRUE	FALSE	FALSE	FALSE	FALSE	FALSE
rs4970777_GSTM3_RP11-84A19.2	1	110283785	C/T	T	0	0,00005924991264					7,283188	4,015778					TRUE	FALSE	FALSE	FALSE	FALSE	FALSE
rs4970777_GSTM3_RP11-160E2.11	1	110283785	C/T	T	0,00000002850096433						5,550404						TRUE	FALSE	FALSE	FALSE	FALSE	FALSE
rs4970777_GSTM3_RP11-87C12.2	1	110283785	C/T	T	0,000000340279992	0,02374921617			0,01028577615		5,099651	2,261162			2,566071		TRUE	FALSE	FALSE	FALSE	FALSE	FALSE
rs4970777_GSTM3_S100B	1	110283785	C/T	T	0,0000001614341043	0,8009113018			0,05583678559		5,239017	0,252168			1,912307		TRUE	FALSE	FALSE	FALSE	FALSE	FALSE
rs4970777_GSTM3_RP1-151F17.1	1	110283785	C/T	T	0,0000000005066192057	0,00006109486019					6,21704	4,008542					TRUE	FALSE	FALSE	FALSE	FALSE	FALSE
rs4970777_GSTM3_NAP1L6	1	110283785	C/T	T	0,0000003660737436	0,1951448134			0,07871256554		5,085803	1,295509			1,758205		TRUE	FALSE	FALSE	FALSE	FALSE	FALSE
rs4970777_GSTM3_CACFD1	1	110283785	C/T	T	0,0000001639790086	0,0005145194553			0,1654897718		5,236129	3,473081			1,386843		TRUE	FALSE	FALSE	FALSE	FALSE	FALSE
rs4970777_GSTM3_TNNC2	1	110283785	C/T	T	0,000000002609626755	0,01763412943					5,954441	2,373212					TRUE	FALSE	FALSE	FALSE	FALSE	FALSE
rs4970777_GSTM3_ADPRH	1	110283785	C/T	T	0,00000001108572609	0,002518734485			0,004938601452		5,713221	3,021082			2,811012		TRUE	FALSE	FALSE	FALSE	FALSE	FALSE
rs4970777_GSTM3_FANCA	1	110283785	C/T	T	0,0000001066951745	0,02911307758			0,02740959576		5,314935	2,181952			2,205635		TRUE	FALSE	FALSE	FALSE	FALSE	FALSE
rs4970777_GSTM3_RP11-977G19.12	1	110283785	C/T	T	0,0000001496064869	0,9889162088					5,253043	-0,013892					TRUE	FALSE	FALSE	FALSE	FALSE	FALSE
rs4970777_GSTM3_DBN1	1	110283785	C/T	T	0,0000002560675324	0,0006787221223			0,1063786275		5,153208	3,398033			1,614686		TRUE	FALSE	FALSE	FALSE	FALSE	FALSE
rs4970777_GSTM3_RP11-452L6.1	1	110283785	C/T	T	0,0000001410310582	0,02936348039					5,2639	2,178572					TRUE	FALSE	FALSE	FALSE	FALSE	FALSE
rs4970777_GSTM3_RP11-290C10.1	1	110283785	C/T	T	0,0000000039041692	0,2905808447			0,00476270907		5,888203	1,056848			2,82266		TRUE	FALSE	FALSE	FALSE	FALSE	FALSE
rs4970777_GSTM3_STIL	1	110283785	C/T	T	0,0000003269799202	0,09274414124					5,107193	1,681097					TRUE	FALSE	FALSE	FALSE	FALSE	FALSE
rs4970777_GSTM3_CPEB3	1	110283785	C/T	T	0,0000000391521121	0,002274359451			0,0008140420254		5,494634	3,05185			3,347976		TRUE	FALSE	FALSE	FALSE	FALSE	FALSE
rs4970777_GSTM3_MGLL	1	110283785	C/T	T	0,000000002698551919	0,00002892134233			0,5961353404		5,948958	4,181798			0,529966		TRUE	FALSE	FALSE	FALSE	FALSE	FALSE
rs4970777_GSTM3_ALG10	1	110283785	C/T	T	0,00000000202374996	0,00001718306208			0,03053240054		5,995889	4,298664			2,163114		TRUE	FALSE	FALSE	FALSE	FALSE	FALSE
rs4970777_GSTM3_BFSP2	1	110283785	C/T	T	0,000000408587913						5,064913						TRUE	FALSE	FALSE	FALSE	FALSE	FALSE
rs4970777_GSTM3_STX18-AS1	1	110283785	C/T	T	0,0000002592158206	0,0001388143668			0,008343272973		5,150917	3,810271			2,637853		TRUE	FALSE	FALSE	FALSE	FALSE	FALSE
rs4970777_GSTM3_C18orf56	1	110283785	C/T	T	0						6,483345						TRUE	FALSE	FALSE	FALSE	FALSE	FALSE
rs4970777_GSTM3_YY2	1	110283785	C/T	T	0,00000007656554284	0,00001579942037			0,09445366345		5,37504	4,317237			1,672358		TRUE	FALSE	FALSE	FALSE	FALSE	FALSE
rs4970777_GSTM3_DOLPP1	1	110283785	C/T	T	0,00000006574578869	0,01059130089			0,00007366856595		5,402425	2,555902			3,964116		TRUE	FALSE	FALSE	FALSE	FALSE	FALSE
rs4970777_GSTM3_ZNF225	1	110283785	C/T	T	0,0000001865135376	0,01724488357			0,02890790235		5,2123	2,381445			2,18474		TRUE	FALSE	FALSE	FALSE	FALSE	FALSE
rs4970777_GSTM3_IL17RE	1	110283785	C/T	T	0,0000000005118568508	0,000237393173			0,01090489213		6,215426	3,67549			2,545732		TRUE	FALSE	FALSE	FALSE	FALSE	FALSE
rs4970777_GSTM3_RP11-22P6.3	1	110283785	C/T	T	0,000000005170157881	0,002995819347			0,02131718798		5,841601	2,968167			2,302319		TRUE	FALSE	FALSE	FALSE	FALSE	FALSE
rs4970777_GSTM3_RAD51AP1	1	110283785	C/T	T	0,000000003016460842	0,003944608056			0,02821652828		5,9307	2,882558			2,194263		TRUE	FALSE	FALSE	FALSE	FALSE	FALSE
rs4970777_GSTM3_RBM20	1	110283785	C/T	T	0,0000001904617129	0,007107743913					5,208414	2,691754					TRUE	FALSE	FALSE	FALSE	FALSE	FALSE
rs4970777_GSTM3_FCGR2B	1	110283785	C/T	T	0,0000000163156063	0,00003737280068			0,3547531413		5,647122	4,123149			0,925409		TRUE	FALSE	FALSE	FALSE	FALSE	FALSE
rs4970777_GSTM3_SUSD1	1	110283785	C/T	T	0	0,0004336506162			0,003457386212		6,578853	3,51871			2,923843		TRUE	FALSE	FALSE	FALSE	FALSE	FALSE
rs4970777_GSTM3_RP11-393I2.4	1	110283785	C/T	T	0,00000000101765079	0,010663574			0,049064262		6,106617	2,553534			1,968033		TRUE	FALSE	FALSE	FALSE	FALSE	FALSE
rs4970777_GSTM3_LILRA4	1	110283785	C/T	T	0,00000008864439405						5,348585						TRUE	FALSE	FALSE	FALSE	FALSE	FALSE
rs4970777_GSTM3_RP5-1142A6.2	1	110283785	C/T	T	0,00000007470566914	0,005056485666					5,379469	2,803413					TRUE	FALSE	FALSE	FALSE	FALSE	FALSE
rs4970777_GSTM3_AC091729.9	1	110283785	C/T	T	0,000000103854747	0,0198197584			0,0009601060009		5,319847	2,329743			3,301963		TRUE	FALSE	FALSE	FALSE	FALSE	FALSE
rs4970777_GSTM3_RP11-275I4.1	1	110283785	C/T	T	0,00000001684164905	0,01942162395					5,641662	2,337338					TRUE	FALSE	FALSE	FALSE	FALSE	FALSE
rs4970777_GSTM3_RP11-458F8.4	1	110283785	C/T	T	0,0000003011975067	0,0002851730951					5,122696	3,628409					TRUE	FALSE	FALSE	FALSE	FALSE	FALSE
rs4970777_GSTM3_SLX1B	1	110283785	C/T	T	0,00000001955006347						5,615936						TRUE	FALSE	FALSE	FALSE	FALSE	FALSE
rs4970777_GSTM3_SPIRE2	1	110283785	C/T	T	0,00000001500343067	0,000406913194			0,002947521589		5,661524	3,535559			2,973159		TRUE	FALSE	FALSE	FALSE	FALSE	FALSE
rs4970777_GSTM3_ISPD	1	110283785	C/T	T	0,0000003076450485	0,04029725912			0,002850565023		5,118702	2,050689			2,983409		TRUE	FALSE	FALSE	FALSE	FALSE	FALSE
rs4970777_GSTM3_CTB-41I6.1	1	110283785	C/T	T	0,00000009965495427	0,04534299855			0,1810502618		5,327352	2,001459			1,337528		TRUE	FALSE	FALSE	FALSE	FALSE	FALSE
rs4970777_GSTM3_RP13-297E16.4	1	110283785	C/T	T	0,000000002073122822	0,005136914696			0,005452758946		5,991971	2,79832			2,778994		TRUE	FALSE	FALSE	FALSE	FALSE	FALSE
rs4970777_GSTM3_JSRP1	1	110283785	C/T	T	0,0000000001070376011	0,003525805616					6,456662	2,917738					TRUE	FALSE	FALSE	FALSE	FALSE	FALSE
rs4970777_GSTM3_ARHGAP8	1	110283785	C/T	T	0	0,000424161411			0,0004104208048		6,474335	3,524576			3,533291		TRUE	FALSE	FALSE	FALSE	FALSE	FALSE
rs4970777_GSTM3_FAM179A	1	110283785	C/T	T	0,00000008226641522	0,004800877232			0,009930574329		5,362086	2,820099			2,578237		TRUE	FALSE	FALSE	FALSE	FALSE	FALSE
rs4970777_GSTM3_RP5-1112D6.4	1	110283785	C/T	T	0,000000002060807148	0,0550360441			0,09319669379		5,99294	1,918592			1,678771		TRUE	FALSE	FALSE	FALSE	FALSE	FALSE
rs4970777_GSTM3_ABCD1	1	110283785	C/T	T	0,0000001144616607	0,01726518919			0,01006706431		5,302126	2,381011			2,573517		TRUE	FALSE	FALSE	FALSE	FALSE	FALSE
rs4970777_GSTM3_DGUOK-AS1	1	110283785	C/T	T	0,000000004168436877	0,2154086089					5,877367	1,23883					TRUE	FALSE	FALSE	FALSE	FALSE	FALSE
rs4970777_GSTM3_RP11-159D12.5	1	110283785	C/T	T	0,0000002603377295	0,0004584435048					5,150107	3,503931					TRUE	FALSE	FALSE	FALSE	FALSE	FALSE
rs4970777_GSTM3_RP11-378J18.3	1	110283785	C/T	T	0,000000044951119	0,003888558305			0,1350510745		5,470207	2,887063			1,494477		TRUE	FALSE	FALSE	FALSE	FALSE	FALSE
rs4970777_GSTM3_HIST1H3A	1	110283785	C/T	T	0,0000001627678206	0,00201557873			0,003808860903		5,237498	3,087927			2,893573		TRUE	FALSE	FALSE	FALSE	FALSE	FALSE
rs4970777_GSTM3_HIST1H2AK	1	110283785	C/T	T	0,0000001880176024	0,1934428989			0,4454743872		5,21081	1,300461			0,762982		TRUE	FALSE	FALSE	FALSE	FALSE	FALSE
rs4970777_GSTM3_RP11-795F19.5	1	110283785	C/T	T	0,000000008051120999						5,767385						TRUE	FALSE	FALSE	FALSE	FALSE	FALSE
rs4970777_GSTM3_C19orf82	1	110283785	C/T	T	0,0000002242967528	0,0045844976			0,006529773316		5,177984	2,834866			2,71992		TRUE	FALSE	FALSE	FALSE	FALSE	FALSE
rs4970777_GSTM3_AC009133.17	1	110283785	C/T	T	0,0000001635702413	0,0004035855551					5,23659	3,537728					TRUE	FALSE	FALSE	FALSE	FALSE	FALSE
rs4970777_GSTM3_MYO1D	1	110283785	C/T	T	0,00000002461356771	0,02650372769			0,03456721268		5,575983	2,21875			2,113392		TRUE	FALSE	FALSE	FALSE	FALSE	FALSE
rs4970777_GSTM3_TMEM44-AS1	1	110283785	C/T	T	0,00000007526164516	0,0005288120928			0,1753480153		5,378134	3,465721			1,355218		TRUE	FALSE	FALSE	FALSE	FALSE	FALSE
rs4970777_GSTM3_RP11-104N10.1	1	110283785	C/T	T	0,0000000182583904	0,01760099788					5,627742	2,373907					TRUE	FALSE	FALSE	FALSE	FALSE	FALSE
rs4970777_GSTM3_PRKAR2A-AS1	1	110283785	C/T	T	0,00000005061433716	0,001562475087					5,449139	3,162823					TRUE	FALSE	FALSE	FALSE	FALSE	FALSE
rs4970777_GSTM3_GHRLOS	1	110283785	C/T	T	0,000000217166369	0,001859029452			0,03875335566		5,184009	3,111875			2,066796		TRUE	FALSE	FALSE	FALSE	FALSE	FALSE
rs4970777_GSTM3_CTD-2561B21.11	1	110283785	C/T	T	0,00000004534823409				0,005917214316		5,468648				2,752334		TRUE	FALSE	FALSE	FALSE	FALSE	FALSE
rs4970777_GSTM3_RAB25	1	110283785	C/T	T	0,0000004843539622						5,032409						TRUE	FALSE	FALSE	FALSE	FALSE	FALSE
rs4970777_GSTM3_CCDC171	1	110283785	C/T	T	0,0000003201417975	0,02062399572			0,2769876341		5,111186	2,314798			1,087111		TRUE	FALSE	FALSE	FALSE	FALSE	FALSE
rs4970777_GSTM3_NHSL2	1	110283785	C/T	T	0,0000001119127529	0,02133826415			0,009424683303		5,306235	2,301945			2,596252		TRUE	FALSE	FALSE	FALSE	FALSE	FALSE
rs4970777_GSTM3_LOXL1	1	110283785	C/T	T	0,00000002708486111	0,006012648881					5,559307	2,747091					TRUE	FALSE	FALSE	FALSE	FALSE	FALSE
rs4970777_GSTM3_FSBP	1	110283785	C/T	T	0,00000003872887924						5,496552						TRUE	FALSE	FALSE	FALSE	FALSE	FALSE
rs4970777_GSTM3_MYLK-AS1	1	110283785	C/T	T	0,00000008896811377	0,01656835347			0,001231663264		5,347925	2,396149			3,231444		TRUE	FALSE	FALSE	FALSE	FALSE	FALSE
rs4970777_GSTM3_RP11-385F7.1	1	110283785	C/T	T	0,0000003102488423	0,06448645931			0,004485919618		5,117112	1,848802			2,841803		TRUE	FALSE	FALSE	FALSE	FALSE	FALSE
rs4970777_GSTM3_CTC-378H22.1	1	110283785	C/T	T	0,0000004507646652	0,02476110643			0,01626740757		5,046166	2,245109			2,40286		TRUE	FALSE	FALSE	FALSE	FALSE	FALSE
rs4970777_GSTM3_RP5-1142A6.8	1	110283785	C/T	T	0	0,00001668188107			0,0005274764655		6,527559	4,305221			3,466401		TRUE	FALSE	FALSE	FALSE	FALSE	FALSE
rs4970777_GSTM3_SYT15	1	110283785	C/T	T	0,0000001234339065	0,04934062907					5,288336	1,965636					TRUE	FALSE	FALSE	FALSE	FALSE	FALSE
rs4970777_GSTM3_RP11-438L19.1	1	110283785	C/T	T	0,000000001331296916	0,07271216559					6,063574	1,794633					TRUE	FALSE	FALSE	FALSE	FALSE	FALSE
rs4970777_GSTM3_CLHC1	1	110283785	C/T	T	0,0000004507885476	0,001427603727			0,04656999183		5,046156	3,189011			1,99019		TRUE	FALSE	FALSE	FALSE	FALSE	FALSE
rs4970777_GSTM3_RP5-864K19.4	1	110283785	C/T	T	0,0000004572680848	0,00005674647965			0,06952198263		5,043427	4,025947			1,815013		TRUE	FALSE	FALSE	FALSE	FALSE	FALSE
rs4970777_GSTM3_RP11-214K3.24	1	110283785	C/T	T	0,0000003072099294						5,118969						TRUE	FALSE	FALSE	FALSE	FALSE	FALSE
rs4970777_GSTM3_KLHL11	1	110283785	C/T	T	0,0000002433529169	0,01420594838			0,0002288045817		5,162746	2,452013			3,684886		TRUE	FALSE	FALSE	FALSE	FALSE	FALSE
rs4970777_GSTM3_CENPE	1	110283785	C/T	T	0,0000004897433252	0,00292804587			0,02648679173		5,030288	2,975193			2,218999		TRUE	FALSE	FALSE	FALSE	FALSE	FALSE
rs4970777_GSTM3_S100A5	1	110283785	C/T	T	0,00000001705918301	0,07934850158			0,6998257257		5,639452	1,754479			0,385556		TRUE	FALSE	FALSE	FALSE	FALSE	FALSE
rs4970777_GSTM3_CDT1	1	110283785	C/T	T	0,00000001444455417	0,005442557559			0,1451119719		5,668034	2,779602			1,457016		TRUE	FALSE	FALSE	FALSE	FALSE	FALSE
rs4970777_GSTM3_IL23R	1	110283785	C/T	T	0,0000001399832958	0,000003260547516					5,26527	4,653685					TRUE	FALSE	FALSE	FALSE	FALSE	FALSE
rs4970777_GSTM3_LATS2-AS1	1	110283785	C/T	T	0,0000004492022895	0,000003754077942			0,2074614369		5,046829	4,624553			1,260577		TRUE	FALSE	FALSE	FALSE	FALSE	FALSE
rs4970777_GSTM3_ZNF492	1	110283785	C/T	T	0,000000009252666224						5,743889						TRUE	FALSE	FALSE	FALSE	FALSE	FALSE
rs4970777_GSTM3_RP11-486G15.2	1	110283785	C/T	T	0,0000003115199671	0,008051668466			0,001023141157		5,116341	2,649895			3,284085		TRUE	FALSE	FALSE	FALSE	FALSE	FALSE
rs4970777_GSTM3_RP11-403I13.4	1	110283785	C/T	T	0,0000001432890813	0,003368385477			0,03521711609		5,260981	2,931952			2,105853		TRUE	FALSE	FALSE	FALSE	FALSE	FALSE
rs4970777_GSTM3_BIRC5	1	110283785	C/T	T	0,00000005593734807	0,009995553609					5,431324	2,575983					TRUE	FALSE	FALSE	FALSE	FALSE	FALSE
rs4970777_GSTM3_RP11-445H22.3	1	110283785	C/T	T	0,00000008646490152	0,03670040907			0,007098872105		5,35309	2,089081			2,69217		TRUE	FALSE	FALSE	FALSE	FALSE	FALSE
rs4970777_GSTM3_KLHDC9	1	110283785	C/T	T	0,00000003551393099	0,007526801734					5,511821	2,672591					TRUE	FALSE	FALSE	FALSE	FALSE	FALSE
rs4970777_GSTM3_RP11-290D2.3	1	110283785	C/T	T	0,0000000004192946539						6,24667						TRUE	FALSE	FALSE	FALSE	FALSE	FALSE
rs4970777_GSTM3_CHRNA10	1	110283785	C/T	T	0,0000003706604399	0,0362986926			0,0002767399053		5,08344	2,093566			3,636153		TRUE	FALSE	FALSE	FALSE	FALSE	FALSE
rs4970777_GSTM3_RP3-467L1.4	1	110283785	C/T	T	0,00000001703844186						5,639662						TRUE	FALSE	FALSE	FALSE	FALSE	FALSE
rs4970777_GSTM3_ECT2	1	110283785	C/T	T	0,00000007860743093	0,02675008189			0,05749540975		5,370296	2,215145			1,899526		TRUE	FALSE	FALSE	FALSE	FALSE	FALSE
rs4970777_GSTM3_DERL3	1	110283785	C/T	T	0,00000009574009188	0,0001019958989					5,334629	3,885794					TRUE	FALSE	FALSE	FALSE	FALSE	FALSE
rs4970777_GSTM3_RP13-216E22.4	1	110283785	C/T	T	0,00000000808935747						5,766586						TRUE	FALSE	FALSE	FALSE	FALSE	FALSE
rs4970777_GSTM3_PPP1R32	1	110283785	C/T	T	0,00000008929328995	0,00888352845			0,08943554635		5,347265	2,616504			1,698383		TRUE	FALSE	FALSE	FALSE	FALSE	FALSE
rs4970777_GSTM3_AC021188.4	1	110283785	C/T	T	0,00000005279487913	0,004493772679			0,02579859281		5,441631	2,841245			2,22923		TRUE	FALSE	FALSE	FALSE	FALSE	FALSE
rs4970777_GSTM3_ITGA2B	1	110283785	C/T	T	0,00000001586175592	0,05754069912			0,02198158774		5,651972	1,899181			2,290686		TRUE	FALSE	FALSE	FALSE	FALSE	FALSE
rs4970777_GSTM3_DLK2	1	110283785	C/T	T	0,0000004343397564	0,02339514663					5,053257	2,266919					TRUE	FALSE	FALSE	FALSE	FALSE	FALSE
rs4970777_GSTM3_LINC00630	1	110283785	C/T	T	0,00000007810421723	0,007360092306					5,371454	2,680097					TRUE	FALSE	FALSE	FALSE	FALSE	FALSE
rs4970777_GSTM3_RP11-973H7.4	1	110283785	C/T	T	0,000000185849557	0,01627662819			0,2770201413		5,212961	2,402653			1,087038		TRUE	FALSE	FALSE	FALSE	FALSE	FALSE
rs4970777_GSTM3_PVRIG	1	110283785	C/T	T	0,0000001058612078	0,001604217459			0,003797253305		5,316364	3,155139			2,894531		TRUE	FALSE	FALSE	FALSE	FALSE	FALSE
rs4970777_GSTM3_IL2	1	110283785	C/T	T	0,0000002879347204						5,131178						TRUE	FALSE	FALSE	FALSE	FALSE	FALSE
rs4970777_GSTM3_ZNF883	1	110283785	C/T	T	0,000000003298524376	0,007025998627			0,1965335528		5,916006	2,695609			1,291491		TRUE	FALSE	FALSE	FALSE	FALSE	FALSE
rs4970777_GSTM3_IL17RC	1	110283785	C/T	T	0,00000001560963194	0,4938486511			0,001303175142		5,654725	0,6842			3,21528		TRUE	FALSE	FALSE	FALSE	FALSE	FALSE
rs4970777_GSTM3_GFPT2	1	110283785	C/T	T	0,00000006104203925	0,06256126634			0,003406312424		5,415722	1,862297			2,928473		TRUE	FALSE	FALSE	FALSE	FALSE	FALSE
rs4970777_GSTM3_CLCN5	1	110283785	C/T	T	0,00000001190072698	0,2677763802			0,9052696173		5,701142	1,108198			0,119007		TRUE	FALSE	FALSE	FALSE	FALSE	FALSE
rs4970777_GSTM3_GDPD3	1	110283785	C/T	T	0,000000006591123246	0,01161254226					5,801024	2,523705					TRUE	FALSE	FALSE	FALSE	FALSE	FALSE
rs4970777_GSTM3_AC115618.1	1	110283785	C/T	T	0,0000004601775332	0,0002264503527			0,0004800732178		5,042213	3,68752			3,491635		TRUE	FALSE	FALSE	FALSE	FALSE	FALSE
rs4970777_GSTM3_ZNF391	1	110283785	C/T	T	0,000000003240229109	0,01409700027					5,91894	2,454782					TRUE	FALSE	FALSE	FALSE	FALSE	FALSE
rs4970777_GSTM3_PLCH2	1	110283785	C/T	T	0,00000003064777459	0,004854663698			0,01067161513		5,537695	2,816523			2,553272		TRUE	FALSE	FALSE	FALSE	FALSE	FALSE
rs4970777_GSTM3_TIGD4	1	110283785	C/T	T	0,0000003880573716						5,074725						TRUE	FALSE	FALSE	FALSE	FALSE	FALSE
rs4970777_GSTM3_SUOX	1	110283785	C/T	T	0,00000005864300717	0,9811553466			0,005301824144		5,42289	0,02362			2,7881		TRUE	FALSE	FALSE	FALSE	FALSE	FALSE
rs4970777_GSTM3_CTC-273B12.10	1	110283785	C/T	T	0,00000004782446181	0,0006387216112					5,459215	3,414615					TRUE	FALSE	FALSE	FALSE	FALSE	FALSE
rs4970777_GSTM3_E2F1	1	110283785	C/T	T	0,0000002710601882	0,1216208214			0,03632447226		5,142532	1,548006			2,093277		TRUE	FALSE	FALSE	FALSE	FALSE	FALSE
rs4970777_GSTM3_SPRED2	1	110283785	C/T	T	0,000000304731966	0,05092805659			0,006151986846		5,120497	1,952085			2,739569		TRUE	FALSE	FALSE	FALSE	FALSE	FALSE
rs4970777_GSTM3_RP11-305K5.1	1	110283785	C/T	T	0,0000001624370751	0,01165132827			0,01427169785		5,237874	2,522532			2,450351		TRUE	FALSE	FALSE	FALSE	FALSE	FALSE
rs4970777_GSTM3_RP3-325F22.5	1	110283785	C/T	T	0,00000006603082272	0,008663938641			0,0875162855		5,40165	2,625038			1,708647		TRUE	FALSE	FALSE	FALSE	FALSE	FALSE
rs4970777_GSTM3_QPRT	1	110283785	C/T	T	0,00000002635478417	0,07591110135			0,01198249989		5,564074	1,77492			2,512659		TRUE	FALSE	FALSE	FALSE	FALSE	FALSE
rs4970777_GSTM3_BMPR1A	1	110283785	C/T	T	0,0000003527842694	0,001592013072			0,001635484297		5,092816	3,157366			3,149503		TRUE	FALSE	FALSE	FALSE	FALSE	FALSE
rs4970777_GSTM3_ASCL5	1	110283785	C/T	T	0,000000003608202853						5,901221						TRUE	FALSE	FALSE	FALSE	FALSE	FALSE
rs4970777_GSTM3_PTGDR	1	110283785	C/T	T	0,000000006560575414	0,6261353956			0,7567032019		5,801803	0,487173			0,309813		TRUE	FALSE	FALSE	FALSE	FALSE	FALSE
rs4970777_GSTM3_GOLIM4	1	110283785	C/T	T	0	0,02935085058			0,01018961432		6,651703	2,178742			2,569327		TRUE	FALSE	FALSE	FALSE	FALSE	FALSE
rs4970777_GSTM3_PTPRS	1	110283785	C/T	T	0,00000001780828334	0,0000908916056					5,632047	3,913703					TRUE	FALSE	FALSE	FALSE	FALSE	FALSE
rs4970777_GSTM3_AC012360.4	1	110283785	C/T	T	0,0000001323705857	0,003651529621					5,275533	2,906795					TRUE	FALSE	FALSE	FALSE	FALSE	FALSE
rs4970777_GSTM3_SGOL1	1	110283785	C/T	T	0,00000003263867997	0,000009224616662			0,05002302581		5,526659	4,434594			1,959767		TRUE	FALSE	FALSE	FALSE	FALSE	FALSE
rs4970777_GSTM3_CTD-2555A7.2	1	110283785	C/T	T	0,0000001107408288	0,03971852232					5,308154	2,056664					TRUE	FALSE	FALSE	FALSE	FALSE	FALSE
rs4970777_GSTM3_FHL2	1	110283785	C/T	T	0,0000002306931436	0,03953761552			0,0007299466758		5,172734	2,058547			3,378077		TRUE	FALSE	FALSE	FALSE	FALSE	FALSE
rs4970777_GSTM3_RP1-224A6.3	1	110283785	C/T	T	0,0000000001386704968						6,417346						TRUE	FALSE	FALSE	FALSE	FALSE	FALSE
rs4970777_GSTM3_CTC-487M23.8	1	110283785	C/T	T	0,0000004650474846	0,1480735698			0,2392067354		5,040199	1,44637			1,176972		TRUE	FALSE	FALSE	FALSE	FALSE	FALSE
rs4970777_GSTM3_PTPN13	1	110283785	C/T	T	0,0000000541761739						5,437029						TRUE	FALSE	FALSE	FALSE	FALSE	FALSE
rs4970777_GSTM3_FAM203A	1	110283785	C/T	T	0,00000001028678547	0,05023372527			0,001338828372		5,725931	1,957968			3,207524		TRUE	FALSE	FALSE	FALSE	FALSE	FALSE
rs4970777_GSTM3_AC009120.6	1	110283785	C/T	T	0,000000001594421204	0,0005600478686			0,003266166148		6,034514	3,45026			2,94151		TRUE	FALSE	FALSE	FALSE	FALSE	FALSE
rs4970777_GSTM3_RP4-657D16.3	1	110283785	C/T	T	0,00000002118426291	0,1073147125			0,0008444548337		5,602041	1,610381			3,337797		TRUE	FALSE	FALSE	FALSE	FALSE	FALSE
rs4970777_GSTM3_CLSPN	1	110283785	C/T	T	0	0,0003336864559			0,06701970479		6,546444	3,587639			1,831542		TRUE	FALSE	FALSE	FALSE	FALSE	FALSE
rs4970777_GSTM3_SNX21	1	110283785	C/T	T	0,00000002392057879	0,02448593729					5,580952	2,249418					TRUE	FALSE	FALSE	FALSE	FALSE	FALSE
rs4970777_GSTM3_AP001062.7	1	110283785	C/T	T	0,0000001442129002	0,02632006398					5,259799	2,221456					TRUE	FALSE	FALSE	FALSE	FALSE	FALSE
rs4970777_GSTM3_NPIPA5	1	110283785	C/T	T	0,000000004966787052	0,00008302172828					5,848281	3,935506					TRUE	FALSE	FALSE	FALSE	FALSE	FALSE
rs4970777_GSTM3_CARM1	1	110283785	C/T	T	0,00000001336871423	0,0005299644812			0,05601812651		5,681284	3,465135			1,910895		TRUE	FALSE	FALSE	FALSE	FALSE	FALSE
rs4970777_GSTM3_CNKSR1	1	110283785	C/T	T	0,00000004713519135						5,461792						TRUE	FALSE	FALSE	FALSE	FALSE	FALSE
rs4970777_GSTM3_AC011997.1	1	110283785	C/T	T	0						7,000484						TRUE	FALSE	FALSE	FALSE	FALSE	FALSE
rs4970777_GSTM3_ZNF763	1	110283785	C/T	T	0,000000369409356	0,000009313672555			0,06902969956		5,084081	4,432523			1,818225		TRUE	FALSE	FALSE	FALSE	FALSE	FALSE
rs4970777_GSTM3_ANKS1B	1	110283785	C/T	T	0,0000000004671846077	0,3346907593					6,229748	0,964709					TRUE	FALSE	FALSE	FALSE	FALSE	FALSE
rs4970777_GSTM3_AC090587.5	1	110283785	C/T	T	0,00000009269021396						5,340501						TRUE	FALSE	FALSE	FALSE	FALSE	FALSE
rs4970777_GSTM3_MORN4	1	110283785	C/T	T	0,00000004859661285	0,0004368738926					5,45637	3,516745					TRUE	FALSE	FALSE	FALSE	FALSE	FALSE
rs4970777_GSTM3_LRRC56	1	110283785	C/T	T	0,000000001845635741	0,001004647017					6,010841	3,289222					TRUE	FALSE	FALSE	FALSE	FALSE	FALSE
rs4970777_GSTM3_METTL21B	1	110283785	C/T	T	0,0000000646574785	0,0008669878003			0,002796480585		5,405418	3,330472			2,989267		TRUE	FALSE	FALSE	FALSE	FALSE	FALSE
rs4970777_GSTM3_RP11-848P1.4	1	110283785	C/T	T	0,00000003554487458	0,005704715885			0,0008498934761		5,511668	2,764288			3,336012		TRUE	FALSE	FALSE	FALSE	FALSE	FALSE
rs4970777_GSTM3_CDCA8	1	110283785	C/T	T	0,000000170735722	0,00000357099617			0,1827629571		5,228668	4,634906			1,332296		TRUE	FALSE	FALSE	FALSE	FALSE	FALSE
rs4970777_GSTM3_RP11-539L10.2	1	110283785	C/T	T	0,00000002518016282	0,000264340577			0,343440437		5,572021	3,64795			0,947389		TRUE	FALSE	FALSE	FALSE	FALSE	FALSE
rs4970777_GSTM3_HIST1H4I	1	110283785	C/T	T	0,000000001254900253				0,05432228202		6,073067				1,924258		TRUE	FALSE	FALSE	FALSE	FALSE	FALSE
rs4970777_GSTM3_LINC01059	1	110283785	C/T	T	0,00000003758143749	0,000008835181763			0,001922519473		5,501856	4,443878			3,101948		TRUE	FALSE	FALSE	FALSE	FALSE	FALSE
rs4970777_GSTM3_FOXP3	1	110283785	C/T	T	0,000000006739317993						5,797295						TRUE	FALSE	FALSE	FALSE	FALSE	FALSE
rs4970777_GSTM3_RP11-502I4.3	1	110283785	C/T	T	0,00000004909601753	0,02285955082			0,004991943061		5,454554	2,275774			2,807553		TRUE	FALSE	FALSE	FALSE	FALSE	FALSE
rs4970777_GSTM3_CTD-2031P19.3	1	110283785	C/T	T	0,00000005993225204						5,419003						TRUE	FALSE	FALSE	FALSE	FALSE	FALSE
rs4970777_GSTM3_CTD-2192J16.22	1	110283785	C/T	T	0,0000000001884839441						6,370442						TRUE	FALSE	FALSE	FALSE	FALSE	FALSE
rs4970777_GSTM3_SHROOM1	1	110283785	C/T	T	0,0000001156814022						5,300191						TRUE	FALSE	FALSE	FALSE	FALSE	FALSE
rs4970777_GSTM3_AC006129.4	1	110283785	C/T	T	0,0000002212371829						5,180546						TRUE	FALSE	FALSE	FALSE	FALSE	FALSE
rs4970777_GSTM3_LCAT	1	110283785	C/T	T	0,0000000002352690055	0,01576039989			0,05666648684		6,336352	2,414417			1,905875		TRUE	FALSE	FALSE	FALSE	FALSE	FALSE
rs4970777_GSTM3_GALNT3	1	110283785	C/T	T	0,00000001600825658	0,2221203902			0,4094053069		5,650392	1,220909			0,824941		TRUE	FALSE	FALSE	FALSE	FALSE	FALSE
rs4970777_GSTM3_IL1R2	1	110283785	C/T	T	0						7,034912						TRUE	FALSE	FALSE	FALSE	FALSE	FALSE
rs4970777_GSTM3_RP11-656D10.3	1	110283785	C/T	T	0,000000004029339095	0,05285841624			0,0004241397173		5,882984	1,936076			3,524589		TRUE	FALSE	FALSE	FALSE	FALSE	FALSE
rs4970777_GSTM3_AGAP5	1	110283785	C/T	T	0,0000000001951840931	0,004854688706			0,02960586988		6,365083	2,816521			2,175324		TRUE	FALSE	FALSE	FALSE	FALSE	FALSE
rs4970777_GSTM3_MDK	1	110283785	C/T	T	0,0000003315991082	0,001295596214					5,104541	3,216953					TRUE	FALSE	FALSE	FALSE	FALSE	FALSE
rs4970777_GSTM3_FAM227A	1	110283785	C/T	T	0,0000000009795015878	0,09876326376					6,112715	1,650879					TRUE	FALSE	FALSE	FALSE	FALSE	FALSE
rs4970777_GSTM3_DDR1	1	110283785	C/T	T	0,00000003662622804	0,02114496753					5,506392	2,305386					TRUE	FALSE	FALSE	FALSE	FALSE	FALSE
rs4970777_GSTM3_FAM171B	1	110283785	C/T	T	0,00000015649868	0,1484903296					5,244745	1,444885					TRUE	FALSE	FALSE	FALSE	FALSE	FALSE
rs4970777_GSTM3_CTD-2555O16.4	1	110283785	C/T	T	0,00000002770333097	0,006344813709			0,1130999259		5,555364	2,729408			1,584412		TRUE	FALSE	FALSE	FALSE	FALSE	FALSE
rs4970777_GSTM3_RP11-973H7.1	1	110283785	C/T	T	0,0000004489233432	0,0083889268			0,01810447046		5,046948	2,636002			2,363475		TRUE	FALSE	FALSE	FALSE	FALSE	FALSE
rs4970777_GSTM3_RP11-275I4.2	1	110283785	C/T	T	0	0,00006280445755			0,05556827482		6,597733	4,002018			1,914406		TRUE	FALSE	FALSE	FALSE	FALSE	FALSE
rs4970777_GSTM3_ZDHHC11	1	110283785	C/T	T	0,00000001124676159						5,710768						TRUE	FALSE	FALSE	FALSE	FALSE	FALSE
rs4970777_GSTM3_C18orf54	1	110283785	C/T	T	0,0000001094358607	0,0000305842197			0,04246709737		5,310315	4,169072			2,028914		TRUE	FALSE	FALSE	FALSE	FALSE	FALSE
rs4970777_GSTM3_PPM1L	1	110283785	C/T	T	0	0,002410637534			0,1797425728		6,697402	3,034339			1,341548		TRUE	FALSE	FALSE	FALSE	FALSE	FALSE
rs4970777_GSTM3_TM4SF19-AS1	1	110283785	C/T	T	0,00000009176692219						5,342315						TRUE	FALSE	FALSE	FALSE	FALSE	FALSE
rs4970777_GSTM3_SLC39A11	1	110283785	C/T	T	0,0000001083251077	0,01469878854			0,007991835232		5,312174	2,439717			2,652415		TRUE	FALSE	FALSE	FALSE	FALSE	FALSE
rs4970777_GSTM3_RP1-8B1.4	1	110283785	C/T	T	0,000000001993506012	0,008552594267			0,1121298446		5,998335	2,629439			1,588692		TRUE	FALSE	FALSE	FALSE	FALSE	FALSE
rs4970777_GSTM3_RP5-1180C10.2	1	110283785	C/T	T	0,000000164696345	0,001550736678			0,3805108032		5,235323	3,165017			0,876956		TRUE	FALSE	FALSE	FALSE	FALSE	FALSE
rs4970777_GSTM3_PDZK1IP1	1	110283785	C/T	T	0,0000004733008101	0,05007850056					5,036832	1,959293					TRUE	FALSE	FALSE	FALSE	FALSE	FALSE
rs4970777_GSTM3_SLC27A4	1	110283785	C/T	T	0,00000000742193113	0,000008953956039			0,01407837758		5,781087	4,441005			2,455257		TRUE	FALSE	FALSE	FALSE	FALSE	FALSE
rs4970777_GSTM3_SYT5	1	110283785	C/T	T	0,00000001581088784	0,00006504347814			0,001945365882		5,652524	3,993724			3,098449		TRUE	FALSE	FALSE	FALSE	FALSE	FALSE
rs4970777_GSTM3_ALG10B	1	110283785	C/T	T	0,0000001131472502	0,3660176827			0,06268753143		5,304234	0,903958			1,861401		TRUE	FALSE	FALSE	FALSE	FALSE	FALSE
rs4970777_GSTM3_RP11-266L9.2	1	110283785	C/T	T	0,000000006274154945	0,2651849897					5,809281	1,11422					TRUE	FALSE	FALSE	FALSE	FALSE	FALSE
rs4970777_GSTM3_SLC25A10.1	1	110283785	C/T	T	0,000000008279315888	0,01048968744			0,04772410878		5,762671	2,559255			1,979817		TRUE	FALSE	FALSE	FALSE	FALSE	FALSE
rs4970777_GSTM3_RP11-16N11.2	1	110283785	C/T	T	0,000000003364201625	0,001837216916			0,3397110717		5,912761	3,115358			0,954736		TRUE	FALSE	FALSE	FALSE	FALSE	FALSE
rs4970777_GSTM3_HIF1A-AS2	1	110283785	C/T	T	0,0000001291306623						5,280076						TRUE	FALSE	FALSE	FALSE	FALSE	FALSE
rs4970777_GSTM3_MGME1	1	110283785	C/T	T	0,0000004325182037	0,002400157459			0,1142523987		5,054059	3,035653			1,579365		TRUE	FALSE	FALSE	FALSE	FALSE	FALSE
rs4970777_GSTM3_PRRG4	1	110283785	C/T	T	0,00000005773645558	0,006412708177			0,202548742		5,425673	2,725897			1,274324		TRUE	FALSE	FALSE	FALSE	FALSE	FALSE
rs4970777_GSTM3_TK1	1	110283785	C/T	T	0,00000004979715882	0,004245649537			0,135487599		5,452033	2,859309			1,492807		TRUE	FALSE	FALSE	FALSE	FALSE	FALSE
rs4970777_GSTM3_ZNF683	1	110283785	C/T	T	0	0,3128666758			0,00004631055062		6,931738	1,009225			4,073507		TRUE	FALSE	FALSE	FALSE	FALSE	FALSE
rs4970777_GSTM3_CTB-50L17.16	1	110283785	C/T	T	0,000000009168469586	0,07570968406					5,745436	1,776141					TRUE	FALSE	FALSE	FALSE	FALSE	FALSE
rs4970777_GSTM3_C17orf96	1	110283785	C/T	T	0,000000194068176	0,00004937010514			0,6314007611		5,204932	4,058589			-0,479756		TRUE	FALSE	FALSE	FALSE	FALSE	FALSE
rs4970777_GSTM3_CYB5RL	1	110283785	C/T	T	0,000000008181953131	0,0002713830994					5,764666	3,641188					TRUE	FALSE	FALSE	FALSE	FALSE	FALSE
rs4970777_GSTM3_ENTPD1	1	110283785	C/T	T	0,0000000581136786	0,02553916144			0,9699540097		5,42451	2,233148			0,037666		TRUE	FALSE	FALSE	FALSE	FALSE	FALSE
rs4970777_GSTM3_RP11-499E18.1	1	110283785	C/T	T	0,0000004443956186	0,01387167086			0,0005255198102		5,048885	2,460569			3,4674		TRUE	FALSE	FALSE	FALSE	FALSE	FALSE
rs4970777_GSTM3_RP11-65L3.4	1	110283785	C/T	T	0,000000007546370633	0,00918772036			0,2801622013		5,77829	2,604989			1,079955		TRUE	FALSE	FALSE	FALSE	FALSE	FALSE
rs4970777_GSTM3_PHACTR1	1	110283785	C/T	T	0,0000001015996294	0,2391622991			0,01642612836		5,323839	1,177083			2,399307		TRUE	FALSE	FALSE	FALSE	FALSE	FALSE
rs4970777_GSTM3_TCTEX1D4	1	110283785	C/T	T	0,00000003471682072						5,515815						TRUE	FALSE	FALSE	FALSE	FALSE	FALSE
rs4970777_GSTM3_SLC4A4	1	110283785	C/T	T	0,00000006372601219	0,001849894605			0,1456450286		5,408018	3,113329			1,455088		TRUE	FALSE	FALSE	FALSE	FALSE	FALSE
rs4970777_GSTM3_AMACR	1	110283785	C/T	T	0,00000001581835001	0,005089714122			0,3230943268		5,652443	2,8013			0,988119		TRUE	FALSE	FALSE	FALSE	FALSE	FALSE
rs4970777_GSTM3_KLHL35	1	110283785	C/T	T	0,00000003764662956	0,0004186358888			0,07278592268		5,50155	3,528048			1,794171		TRUE	FALSE	FALSE	FALSE	FALSE	FALSE
rs4970777_GSTM3_SCRG1	1	110283785	C/T	T	0,0000001006675257	0,005796931101			0,001066618227		5,325515	2,759052			3,272338		TRUE	FALSE	FALSE	FALSE	FALSE	FALSE
rs4970777_GSTM3_SENCR	1	110283785	C/T	T	0,000000004531559178	0,07460275168			0,03516590762		5,86352	1,782899			2,106443		TRUE	FALSE	FALSE	FALSE	FALSE	FALSE
rs4970777_GSTM3_AC015987.1	1	110283785	C/T	T	0,00000001029465704	0,002861546772			0,02748215339		5,725801	2,982232			2,2046		TRUE	FALSE	FALSE	FALSE	FALSE	FALSE
rs4970777_GSTM3_RP11-138I1.2	1	110283785	C/T	T	0,00000002531359583	0,04658575076			0,02245981963		5,5711	1,990047			2,2825		TRUE	FALSE	FALSE	FALSE	FALSE	FALSE
rs4970777_GSTM3_POLQ	1	110283785	C/T	T	0,00000001514270501						5,659939						TRUE	FALSE	FALSE	FALSE	FALSE	FALSE
rs4970777_GSTM3_ENO3	1	110283785	C/T	T	0,000000005203840662	0,004317357963			0,03049690703		5,840519	2,853992			2,163576		TRUE	FALSE	FALSE	FALSE	FALSE	FALSE
rs4970777_GSTM3_NDUFB2-AS1	1	110283785	C/T	T	0,00000008469398855	0,000005076802368			0,008015532626		5,356832	4,561589			2,651415		TRUE	FALSE	FALSE	FALSE	FALSE	FALSE
rs4970777_GSTM3_KIAA1598	1	110283785	C/T	T	0,0000002020431651	0,08602958156					5,197448	1,716724					TRUE	FALSE	FALSE	FALSE	FALSE	FALSE
rs4970777_GSTM3_CEACAM4	1	110283785	C/T	T	0,00000007658019379						5,375006						TRUE	FALSE	FALSE	FALSE	FALSE	FALSE
rs4970777_GSTM3_CTB-13F3.1	1	110283785	C/T	T	0,000000001517815661						6,04246						TRUE	FALSE	FALSE	FALSE	FALSE	FALSE
rs4970777_GSTM3_COL7A1	1	110283785	C/T	T	0	0,03655859938					6,576778	2,090659					TRUE	FALSE	FALSE	FALSE	FALSE	FALSE
rs4970777_GSTM3_CD36	1	110283785	C/T	T	0,00000007732291004	0,001232695135			0,2125345433		5,373267	3,231205			1,246626		TRUE	FALSE	FALSE	FALSE	FALSE	FALSE
rs4970777_GSTM3_CTD-2288F12.1	1	110283785	C/T	T	0,00000005344672311	0,2334082544					5,439445	1,191625					TRUE	FALSE	FALSE	FALSE	FALSE	FALSE
rs4970777_GSTM3_RP11-558F24.4	1	110283785	C/T	T	0,0000001686416395	0,000359762853			0,009455388401		5,230949	3,567966			2,595135		TRUE	FALSE	FALSE	FALSE	FALSE	FALSE
rs4970777_GSTM3_TRH	1	110283785	C/T	T	0,0000001554233841				0,02176924247		5,246016				2,29437		TRUE	FALSE	FALSE	FALSE	FALSE	FALSE
rs4970777_GSTM3_AC004893.11	1	110283785	C/T	T	0,000000007349898168	0,0004264929801			0,01518000894		5,782728	3,523123			2,428056		TRUE	FALSE	FALSE	FALSE	FALSE	FALSE
rs4970777_GSTM3_RPL34-AS1	1	110283785	C/T	T	0,0000001062773764						5,31565						TRUE	FALSE	FALSE	FALSE	FALSE	FALSE
rs4970777_GSTM3_ZNF662	1	110283785	C/T	T	0,0000001636124189	0,09843070714					5,236543	1,65251					TRUE	FALSE	FALSE	FALSE	FALSE	FALSE
rs4970777_GSTM3_POPDC2	1	110283785	C/T	T	0,00000002105756782	0,002204350543			0,0007166455505		5,60308	3,061223			3,383131		TRUE	FALSE	FALSE	FALSE	FALSE	FALSE
rs4970777_GSTM3_HEXA-AS1	1	110283785	C/T	T	0,0000000196241386	0,00217200108					5,615282	3,065646					TRUE	FALSE	FALSE	FALSE	FALSE	FALSE
rs4970777_GSTM3_PSPN	1	110283785	C/T	T	0,0000003200234257	0,005200342922			0,003108179754		5,111256	2,794355			2,956831		TRUE	FALSE	FALSE	FALSE	FALSE	FALSE
rs4970777_GSTM3_FAM171A1	1	110283785	C/T	T	0,0000002544861922	0,03897003195					5,154369	2,064503					TRUE	FALSE	FALSE	FALSE	FALSE	FALSE
rs4970777_GSTM3_CHST14	1	110283785	C/T	T	0,0000003844534483	0,004087453731			0,00002176793266		5,076499	2,871332			4,24594		TRUE	FALSE	FALSE	FALSE	FALSE	FALSE
rs4970777_GSTM3_RP11-1007O24.2	1	110283785	C/T	T	0,0000000007025128992						6,165521						TRUE	FALSE	FALSE	FALSE	FALSE	FALSE
rs4970777_GSTM3_MRM1	1	110283785	C/T	T	0,0000001897376169	0,001640665124			0,008002806108		5,209121	3,148579			2,651951		TRUE	FALSE	FALSE	FALSE	FALSE	FALSE
rs4970777_GSTM3_RP11-401P9.4	1	110283785	C/T	T	0,00000000321779644	0,00008933045832					5,920083	3,917882					TRUE	FALSE	FALSE	FALSE	FALSE	FALSE
rs4970777_GSTM3_FAM132A	1	110283785	C/T	T	0	0,01410199271			0,008862000407		7,419638	2,454655			2,617332		TRUE	FALSE	FALSE	FALSE	FALSE	FALSE
rs4970777_GSTM3_CACNB3	1	110283785	C/T	T	0,00000001526692847	0,00003814695555			0,3441367169		5,658536	4,118426			0,946023		TRUE	FALSE	FALSE	FALSE	FALSE	FALSE
rs4970777_GSTM3_B3GALT2	1	110283785	C/T	T	0,000000007234031223	0,009386182938					5,785399	2,597658					TRUE	FALSE	FALSE	FALSE	FALSE	FALSE
rs4970777_GSTM3_KIF19	1	110283785	C/T	T	0,0000003443665783	0,00203708106			0,01204103692		5,097391	3,084772			2,510939		TRUE	FALSE	FALSE	FALSE	FALSE	FALSE
rs4970777_GSTM3_CYFIP1	1	110283785	C/T	T	0,0000003525529405	0,01007050293			0,006063341689		5,09294	2,573399			2,744336		TRUE	FALSE	FALSE	FALSE	FALSE	FALSE
rs4970777_GSTM3_RP5-914P20.5	1	110283785	C/T	T	0,00000002891513381	0,03973843783			0,08614690975		5,547882	2,056458			1,716083		TRUE	FALSE	FALSE	FALSE	FALSE	FALSE
rs4970777_GSTM3_RNASE6	1	110283785	C/T	T	0,000000232852871	0,002625603968			0,01114200843		5,170993	3,008477			2,538213		TRUE	FALSE	FALSE	FALSE	FALSE	FALSE
rs4970777_GSTM3_INPP1	1	110283785	C/T	T	0,00000007461507275	0,03330300106			0,31414035		5,379688	2,128411			1,006572		TRUE	FALSE	FALSE	FALSE	FALSE	FALSE
rs4970777_GSTM3_GOLGA6L4	1	110283785	C/T	T	0,0000003504950745	0,0003231745616			0,0006632123083		5,09405	3,595978			3,404352		TRUE	FALSE	FALSE	FALSE	FALSE	FALSE
rs4970777_GSTM3_LRFN1	1	110283785	C/T	T	0,0000002427303381	0,00005292914362			0,00422663725		5,163226	4,042301			2,860732		TRUE	FALSE	FALSE	FALSE	FALSE	FALSE
rs4970777_GSTM3_BAIAP2-AS1	1	110283785	C/T	T	0,00000004511344521	0,02293221968					5,469568	2,274562					TRUE	FALSE	FALSE	FALSE	FALSE	FALSE
rs4970777_GSTM3_CATSPER1	1	110283785	C/T	T	0,00000002820005138	0,003923262779			0,649616863		5,55226	2,884267			0,454295		TRUE	FALSE	FALSE	FALSE	FALSE	FALSE
rs4970777_GSTM3_PCTP	1	110283785	C/T	T	0,0000001817068006	0,000835225294			0,003724051336		5,21714	3,340849			2,900637		TRUE	FALSE	FALSE	FALSE	FALSE	FALSE
rs4970777_GSTM3_PLK1	1	110283785	C/T	T	0,0000003967263301	0,002411374123					5,070522	3,034246					TRUE	FALSE	FALSE	FALSE	FALSE	FALSE
rs4970777_GSTM3_POC1A	1	110283785	C/T	T	0,000000181190125	0,000003354500945			0,2903575278		5,217668	4,647827			1,057338		TRUE	FALSE	FALSE	FALSE	FALSE	FALSE
rs4970777_GSTM3_HUS1B	1	110283785	C/T	T	0,000000004640560014	0,0001683296528			0,01551392796		5,859574	3,762342			2,420154		TRUE	FALSE	FALSE	FALSE	FALSE	FALSE
rs4970777_GSTM3_DHCR24	1	110283785	C/T	T	0,0000001623136523	0,00240028356			0,05100749292		5,238014	3,035637			1,951417		TRUE	FALSE	FALSE	FALSE	FALSE	FALSE
rs4970777_GSTM3_LINC00944	1	110283785	C/T	T	0,0000002583913115	0,001527598836			0,04596360016		5,151514	3,169389			1,995727		TRUE	FALSE	FALSE	FALSE	FALSE	FALSE
rs4970777_GSTM3_LA16c-OS12.2	1	110283785	C/T	T	0,0000001851646787	0,449580203			0,00002250676876		5,213646	0,756115			4,238451		TRUE	FALSE	FALSE	FALSE	FALSE	FALSE
rs4970777_GSTM3_AMT	1	110283785	C/T	T	0,0000004964645295	0,0003350190003			0,002125760294		5,027674	3,586599			3,072075		TRUE	FALSE	FALSE	FALSE	FALSE	FALSE
rs4970777_GSTM3_COX6B2	1	110283785	C/T	T	0,0000001256474658	0,0444810141			0,008453769605		5,285083	2,009529			2,633388		TRUE	FALSE	FALSE	FALSE	FALSE	FALSE
rs4970777_GSTM3_XCL1	1	110283785	C/T	T	0,00000003653452342	0,06365447278			0,01134450812		5,506834	1,854592			2,531904		TRUE	FALSE	FALSE	FALSE	FALSE	FALSE
rs4970777_GSTM3_ZNF532	1	110283785	C/T	T	0,000000007222603332	0,00004897290037			0,1663994744		5,785665	4,060475			1,383866		TRUE	FALSE	FALSE	FALSE	FALSE	FALSE
rs4970777_GSTM3_UTS2	1	110283785	C/T	T	0,0000001067988126	0,004081538028			0,1328016378		5,314759	2,87179			1,503145		TRUE	FALSE	FALSE	FALSE	FALSE	FALSE
rs4970777_GSTM3_C15orf53	1	110283785	C/T	T	0,0000003256354681						5,107972						TRUE	FALSE	FALSE	FALSE	FALSE	FALSE
rs4970777_GSTM3_TSTD3	1	110283785	C/T	T	0,0000001085309886	0,01455148886			0,008512283789		5,311828	2,443353			2,631045		TRUE	FALSE	FALSE	FALSE	FALSE	FALSE
rs4970777_GSTM3_FADS1	1	110283785	C/T	T	0,0000004409187031	0,00003035409063			0,1565123121		5,050386	4,170793			1,4169		TRUE	FALSE	FALSE	FALSE	FALSE	FALSE
rs4970777_GSTM3_BLK	1	110283785	C/T	T	0,0000003171377578	0,008318432388			0,1276739575		5,112967	2,638864			1,523339		TRUE	FALSE	FALSE	FALSE	FALSE	FALSE
rs4970777_GSTM3_ADAM12	1	110283785	C/T	T	0,0000004634894999	0,02182627435			0,001844755594		5,040841	2,293378			3,11415		TRUE	FALSE	FALSE	FALSE	FALSE	FALSE
rs4970777_GSTM3_FKBP1B	1	110283785	C/T	T	0,0000001921295004	0,0002976007097			0,002346258119		5,206796	3,61738			3,042495		TRUE	FALSE	FALSE	FALSE	FALSE	FALSE
rs4970777_GSTM3_NR2F6	1	110283785	C/T	T	0,0000003145388942	0,0005093799305			0,05015927864		5,114521	3,475775			1,958603		TRUE	FALSE	FALSE	FALSE	FALSE	FALSE
rs4970777_GSTM3_BEGAIN	1	110283785	C/T	T	0,0000002325505883						5,171236						TRUE	FALSE	FALSE	FALSE	FALSE	FALSE
rs11580138_XCL1_AFF3	1	168527900	C/T	T	0,000001123017705	0,0002123678537			0,7640516763		-4,868758	-3,703831			-0,300165		TRUE	FALSE	FALSE	FALSE	FALSE	FALSE
rs2227245_F5_RP11-505P4.6	1	169540080	C/T	T	0,000001329163149						4,835343						TRUE	FALSE	FALSE	FALSE	FALSE	FALSE
rs12755330_GORAB_C19orf54	1	170492616	C/T	T	0,000001336694219						4,834219						TRUE	FALSE	FALSE	FALSE	FALSE	FALSE
rs2297549_IKBKE_LINC00441	1	206643774	A/G	G	0,0000006202374196	0,01150531129					4,984807	2,526965					TRUE	FALSE	FALSE	FALSE	FALSE	FALSE
rs2279692_FLVCR1-AS1_RP11-58B17.2	1	213030534	C/T	T	0,00000008462887975				0,9272455197		5,356971				0,091311		TRUE	FALSE	FALSE	FALSE	FALSE	FALSE
rs2279692_FLVCR1-AS1_AC093818.1	1	213030534	C/T	T	0,0000001529120855				0,1076339018		5,249018				1,60892		TRUE	FALSE	FALSE	FALSE	FALSE	FALSE
rs2279692_FLVCR1-AS1_ZNF683	1	213030534	C/T	T	0,0000006780284948				0,8182694027		4,967554				0,229771		TRUE	FALSE	FALSE	FALSE	FALSE	FALSE
rs2279692_FLVCR1-AS1_DECR2	1	213030534	C/T	T	0,00000007185427943				0,5871409776		5,386472				0,542984		TRUE	FALSE	FALSE	FALSE	FALSE	FALSE
rs2279692_FLVCR1-AS1_RNF175	1	213030534	C/T	T	0,000000005034357387						5,846032						TRUE	FALSE	FALSE	FALSE	FALSE	FALSE
rs13381_NTPCR_GPC2	1	233086456	T/C	C	0,0000001872058813	0,3687599508					-5,211613	-0,898799					TRUE	FALSE	FALSE	FALSE	FALSE	FALSE
rs7605824_SH3YL1_NPM1	2	280819	G/A	A	0,00000007202015079	0,00002781860396					-5,386057	-4,190626					TRUE	FALSE	FALSE	FALSE	FALSE	FALSE
rs7605824_SH3YL1_RPS13	2	280819	G/A	A	0,00000004263120846	0,00007427176363					-5,47959	-3,96217					TRUE	FALSE	FALSE	FALSE	FALSE	FALSE
rs7605824_SH3YL1_LINC00271	2	280819	G/A	A	0,00000122521007						4,851517						TRUE	FALSE	FALSE	FALSE	FALSE	FALSE
rs7605824_SH3YL1_RPL31	2	280819	G/A	A	0,0000002760116348	0,0001051120235					-5,139131	-3,878478					TRUE	FALSE	FALSE	FALSE	FALSE	FALSE
rs7605824_SH3YL1_RPL3	2	280819	G/A	A	0,0000006070050536	0,00001123322751					-4,988975	-4,391962					TRUE	FALSE	FALSE	FALSE	FALSE	FALSE
rs7605824_SH3YL1_RPS27	2	280819	G/A	A	0,0000006456745747	0,009505809851					-4,97703	-2,593306					TRUE	FALSE	FALSE	FALSE	FALSE	FALSE
rs7605824_SH3YL1_RPL10	2	280819	G/A	A	0,0000002868472723	0,0000009455686945					-5,13189	-4,902641					TRUE	FALSE	FALSE	FALSE	FALSE	FALSE
rs7605824_SH3YL1_RPL13	2	280819	G/A	A	0,00000009848713207	0,0000003694159578					-5,329493	-5,084078					TRUE	TRUE	FALSE	FALSE	FALSE	FALSE
rs7605824_SH3YL1_RPS6	2	280819	G/A	A	0,00000006594921768	0,000009456243976					-5,401871	-4,429248					TRUE	FALSE	FALSE	FALSE	FALSE	FALSE
rs7605824_SH3YL1_RPL19	2	280819	G/A	A	0,0000004054972932	0,000003655289163					-5,066359	-4,630077					TRUE	FALSE	FALSE	FALSE	FALSE	FALSE
rs7605824_SH3YL1_RPL32	2	280819	G/A	A	0,0000000141773153	0,000002268659911					-5,671233	-4,727889					TRUE	FALSE	FALSE	FALSE	FALSE	FALSE
rs7605824_SH3YL1_RPL21	2	280819	G/A	A	0,00000004780754198	0,000002196607447					-5,459278	-4,73444					TRUE	FALSE	FALSE	FALSE	FALSE	FALSE
rs7605824_SH3YL1_RPS8	2	280819	G/A	A	0,000000145016449	0,000004081849771					-5,258777	-4,607171					TRUE	FALSE	FALSE	FALSE	FALSE	FALSE
rs7605824_SH3YL1_RPS25	2	280819	G/A	A	0,0000000633381543	0,000003890801455					-5,409112	-4,617132					TRUE	FALSE	FALSE	FALSE	FALSE	FALSE
rs7605824_SH3YL1_RPL11	2	280819	G/A	A	0,00000001949923912	0,000002281166007					-5,616386	-4,726772					TRUE	FALSE	FALSE	FALSE	FALSE	FALSE
rs7605824_SH3YL1_RPLP2	2	280819	G/A	A	0,0000008877717342	0,000578369531					-4,915012	-3,44156					TRUE	FALSE	FALSE	FALSE	FALSE	FALSE
rs7605824_SH3YL1_RPL12	2	280819	G/A	A	0,00000002485979639	0,00003882490214					-5,57425	-4,114364					TRUE	FALSE	FALSE	FALSE	FALSE	FALSE
rs12993215_TRAPPC12-AS1_RP4-548D19.3	2	3473727	T/C	C	0,000000615304679						4,986351						TRUE	FALSE	FALSE	FALSE	FALSE	FALSE
rs12993215_TRAPPC12-AS1_IQCC	2	3473727	T/C	C	0,0000002397874178						5,165507						TRUE	FALSE	FALSE	FALSE	FALSE	FALSE
rs12993215_TRAPPC12-AS1_ZNF783	2	3473727	T/C	C	0,000000328192314						5,106493						TRUE	FALSE	FALSE	FALSE	FALSE	FALSE
rs12993215_TRAPPC12-AS1_DEPDC7	2	3473727	T/C	C	0,00000002955233084						5,544068						TRUE	FALSE	FALSE	FALSE	FALSE	FALSE
rs12993215_TRAPPC12-AS1_C5orf34	2	3473727	T/C	C	0,0000002601290507						5,150258						TRUE	FALSE	FALSE	FALSE	FALSE	FALSE
rs4803_KRTCAP3_SMOX	2	27667297	A/G	G	0,000001497043922						-4,81163						TRUE	FALSE	FALSE	FALSE	FALSE	FALSE
rs4803_KRTCAP3_ACOT11	2	27667297	A/G	G	0,00000005739420337						-5,426735						TRUE	FALSE	FALSE	FALSE	FALSE	FALSE
rs4803_KRTCAP3_G6PC3	2	27667297	A/G	G	0,000001643817561						-4,792907						TRUE	FALSE	FALSE	FALSE	FALSE	FALSE
rs4803_KRTCAP3_AP001469.9	2	27667297	A/G	G	0,000001533742511						-4,806788						TRUE	FALSE	FALSE	FALSE	FALSE	FALSE
rs4803_KRTCAP3_TCF7L2	2	27667297	A/G	G	0,0000002920293101						-5,12852						TRUE	FALSE	FALSE	FALSE	FALSE	FALSE
rs4803_KRTCAP3_NOTCH4	2	27667297	A/G	G	0,000001141562366						-4,86552						TRUE	FALSE	FALSE	FALSE	FALSE	FALSE
rs4803_KRTCAP3_KLF8	2	27667297	A/G	G	0,0000004965839113						-5,027628						TRUE	FALSE	FALSE	FALSE	FALSE	FALSE
rs4803_KRTCAP3_ZNF300	2	27667297	A/G	G	0,0000001013348034						-5,324314						TRUE	FALSE	FALSE	FALSE	FALSE	FALSE
rs4803_KRTCAP3_RP11-473M20.16	2	27667297	A/G	G	0,000001088341538						-4,874953						TRUE	FALSE	FALSE	FALSE	FALSE	FALSE
rs4803_KRTCAP3_STXBP4	2	27667297	A/G	G	0,000001519428227						-4,808663						TRUE	FALSE	FALSE	FALSE	FALSE	FALSE
rs1662955_LCLAT1_C21orf49	2	30670973	T/C	C	0,0000001000076047	0,08521662781					-5,32671	-1,721188					TRUE	FALSE	FALSE	FALSE	FALSE	FALSE
rs1662955_LCLAT1_RP4-647C14.3	2	30670973	T/C	C	0,0000002853265627						-5,13289						TRUE	FALSE	FALSE	FALSE	FALSE	FALSE
rs1662955_LCLAT1_NGFR	2	30670973	T/C	C	0,0000003354971344	0,4485453502					-5,10233	-0,757842					TRUE	FALSE	FALSE	FALSE	FALSE	FALSE
rs1662955_LCLAT1_IL17RE	2	30670973	T/C	C	0,00000007115951766						-5,388218						TRUE	FALSE	FALSE	FALSE	FALSE	FALSE
rs1662955_LCLAT1_TMCC1-AS1	2	30670973	T/C	C	0,00000003975618625						-5,491931						TRUE	FALSE	FALSE	FALSE	FALSE	FALSE
rs1662955_LCLAT1_JMJD7-PLA2G4B	2	30670973	T/C	C	0,0000001308894985	0,0009773019632					-5,277596	-3,296981					TRUE	FALSE	FALSE	FALSE	FALSE	FALSE
rs1662955_LCLAT1_ERBB2	2	30670973	T/C	C	0,0000005019080155	0,2307411449					-5,025582	-1,198452					TRUE	FALSE	FALSE	FALSE	FALSE	FALSE
rs1662955_LCLAT1_CACNA1C-AS2	2	30670973	T/C	C	0,0000005014429337	0,0123220703					-5,02576	-2,502784					TRUE	FALSE	FALSE	FALSE	FALSE	FALSE
rs1662955_LCLAT1_CTC-260E6.6	2	30670973	T/C	C	0,00000009778447104	0,3626492587					-5,330794	-0,910329					TRUE	FALSE	FALSE	FALSE	FALSE	FALSE
rs1662955_LCLAT1_RP11-22P6.3	2	30670973	T/C	C	0,00000005070869571	0,03895871375					-5,448807	-2,064623					TRUE	FALSE	FALSE	FALSE	FALSE	FALSE
rs1662955_LCLAT1_C17orf96	2	30670973	T/C	C	0,0000003790119851	0,2962291128					-5,079208	-1,044554					TRUE	FALSE	FALSE	FALSE	FALSE	FALSE
rs1662955_LCLAT1_B3GNT8	2	30670973	T/C	C	0,0000004337424773	0,0003029597014					-5,053519	-3,612756					TRUE	FALSE	FALSE	FALSE	FALSE	FALSE
rs1662955_LCLAT1_RP11-798G7.6	2	30670973	T/C	C	0,00000009165257459	0,4526732305					-5,342541	-0,750966					TRUE	FALSE	FALSE	FALSE	FALSE	FALSE
rs1662955_LCLAT1_CPLX1	2	30670973	T/C	C	0,0000004173475954						-5,06087						TRUE	FALSE	FALSE	FALSE	FALSE	FALSE
rs1662955_LCLAT1_CTD-2288F12.1	2	30670973	T/C	C	0,0000005069789624	0,07994758656					-5,023653	-1,75099					TRUE	FALSE	FALSE	FALSE	FALSE	FALSE
rs7605964_AC006369.2_PRKAR2B	2	37832726	T/C	C	0,00000001348136709	0,01757178422			0,01324077744		-5,679849	-2,37452			-2,477227		TRUE	FALSE	FALSE	FALSE	FALSE	FALSE
rs7605964_AC006369.2_KBTBD11	2	37832726	T/C	C	0,0000002596874194	0,54155669					-5,150576	-0,610461					TRUE	FALSE	FALSE	FALSE	FALSE	FALSE
rs7605964_AC006369.2_LIG3	2	37832726	T/C	C	0,0000001960480716	0,03043795781			0,1807145465		-5,203046	-2,164344			-1,338558		TRUE	FALSE	FALSE	FALSE	FALSE	FALSE
rs7605964_AC006369.2_SYT15	2	37832726	T/C	C	0,00000008838464464	0,08490441866			0,006784570008		-5,349116	-1,722912			-2,707238		TRUE	FALSE	FALSE	FALSE	FALSE	FALSE
rs7605964_AC006369.2_HCRT	2	37832726	T/C	C	0,0000001006239196	0,1335811784			0,0340224021		-5,325594	-1,500128			-2,119806		TRUE	FALSE	FALSE	FALSE	FALSE	FALSE
rs7605964_AC006369.2_HIST1H2AM	2	37832726	T/C	C	0,0000001133311219	0,3778815168			0,4821925124		-5,303938	-0,881806			-0,702781		TRUE	FALSE	FALSE	FALSE	FALSE	FALSE
rs7605964_AC006369.2_RP11-111M22.2	2	37832726	T/C	C	0,0000000276377578	0,1642924386			0,604626788		-5,555778	-1,390779			-0,517758		TRUE	FALSE	FALSE	FALSE	FALSE	FALSE
rs7605964_AC006369.2_RP11-324I22.4	2	37832726	T/C	C	0,0000004935554186	0,0000832354486			0,1291804636		-5,028801	-3,934888			-1,517342		TRUE	FALSE	FALSE	FALSE	FALSE	FALSE
rs7605964_AC006369.2_DDTL	2	37832726	T/C	C	0,0000004706890461	0,0008691114853			0,02561051491		-5,037891	-3,329791			-2,232067		TRUE	FALSE	FALSE	FALSE	FALSE	FALSE
rs7605964_AC006369.2_REM2	2	37832726	T/C	C	0,000000008094809814	0,004626892649					-5,766472	-2,831923					TRUE	FALSE	FALSE	FALSE	FALSE	FALSE
rs7605964_AC006369.2_MYO15A	2	37832726	T/C	C	0,00000004468841778	0,4682390075					-5,471245	-0,725347					TRUE	FALSE	FALSE	FALSE	FALSE	FALSE
rs7605964_AC006369.2_GINS2	2	37832726	T/C	C	0,0000004744168631	0,01687180534			0,0248916422		-5,036381	-2,38949			-2,24308		TRUE	FALSE	FALSE	FALSE	FALSE	FALSE
rs7605964_AC006369.2_FAM178B	2	37832726	T/C	C	0,0000004815029224	0,04715762019					-5,033541	-1,984882					TRUE	FALSE	FALSE	FALSE	FALSE	FALSE
rs7605964_AC006369.2_STX16-NPEPL1	2	37832726	T/C	C	0,0000000006910794968	0,005473228447			0,03463472827		-6,168117	-2,777776			-2,112603		TRUE	FALSE	FALSE	FALSE	FALSE	FALSE
rs7605964_AC006369.2_TRIM46	2	37832726	T/C	C	0,0000003348609248	0,1175000572					-5,102689	-1,565353					TRUE	FALSE	FALSE	FALSE	FALSE	FALSE
rs7605964_AC006369.2_CTB-58E17.1	2	37832726	T/C	C	0,00000006400733193	0,009068189228			0,3408580602		-5,407229	-2,609473			-0,952471		TRUE	FALSE	FALSE	FALSE	FALSE	FALSE
rs7605964_AC006369.2_GPLD1	2	37832726	T/C	C	0,0000002293741719	0,004642817367			0,009642434135		-5,173805	-2,830825			-2,588395		TRUE	FALSE	FALSE	FALSE	FALSE	FALSE
rs7605964_AC006369.2_ZNF225	2	37832726	T/C	C	0,0000001097269957	0,0009523111011			0,03728016837		-5,309831	-3,304249			-2,082683		TRUE	FALSE	FALSE	FALSE	FALSE	FALSE
rs7605964_AC006369.2_ZNF174	2	37832726	T/C	C	0,00000002958974747	0,00009697184684			0,6022566226		-5,543847	-3,898046			0,521158		TRUE	FALSE	FALSE	FALSE	FALSE	FALSE
rs7605964_AC006369.2_POLR1B	2	37832726	T/C	C	0,0000004538199428	0,1501250209			0,08010913667		-5,044874	-1,43909			-1,750053		TRUE	FALSE	FALSE	FALSE	FALSE	FALSE
rs7605964_AC006369.2_CTC-1337H24.1	2	37832726	T/C	C	0,0000001897371782						-5,209121						TRUE	FALSE	FALSE	FALSE	FALSE	FALSE
rs7605964_AC006369.2_SNX21	2	37832726	T/C	C	0,000000300821109	0,007129478146					-5,122932	-2,690735					TRUE	FALSE	FALSE	FALSE	FALSE	FALSE
rs7605964_AC006369.2_RGPD8	2	37832726	T/C	C	0,0000001947321404	0,2722249353			0,6632364823		-5,204297	-1,097953			-0,435449		TRUE	FALSE	FALSE	FALSE	FALSE	FALSE
rs7605964_AC006369.2_TCF4	2	37832726	T/C	C	0,00000003039859523	0,02740720166			0,05580939085		-5,539125	-2,205669			-1,912521		TRUE	FALSE	FALSE	FALSE	FALSE	FALSE
rs7605964_AC006369.2_RP11-429E11.3	2	37832726	T/C	C	0,0000003489278787	0,0007848609143			0,02340527208		-5,094899	-3,358079			-2,266754		TRUE	FALSE	FALSE	FALSE	FALSE	FALSE
rs7605964_AC006369.2_PPT2	2	37832726	T/C	C	0,000000007533413206	0,004308792182			0,03705895691		-5,778579	-2,854623			-2,085114		TRUE	FALSE	FALSE	FALSE	FALSE	FALSE
rs7605964_AC006369.2_RAPH1	2	37832726	T/C	C	0,0000001342442376	0,181634563					-5,272955	-1,335739					TRUE	FALSE	FALSE	FALSE	FALSE	FALSE
rs7605964_AC006369.2_IGFBP6	2	37832726	T/C	C	0,00000004325305185	0,001206686282					-5,477027	-3,237295					TRUE	FALSE	FALSE	FALSE	FALSE	FALSE
rs7605964_AC006369.2_RP11-391M1.4	2	37832726	T/C	C	0,000000002315698033	0,06048947124			0,003935370498		-5,973955	-1,877209			-2,883296		TRUE	FALSE	FALSE	FALSE	FALSE	FALSE
rs7605964_AC006369.2_RP11-449P15.2	2	37832726	T/C	C	0,0000001760826461	0,01704104319			0,03999053712		-5,222963	-2,385821			-2,053847		TRUE	FALSE	FALSE	FALSE	FALSE	FALSE
rs7605964_AC006369.2_SCARF2	2	37832726	T/C	C	0,0000001470151391	0,08201682293			0,07320917009		-5,256259	-1,739102			-1,791524		TRUE	FALSE	FALSE	FALSE	FALSE	FALSE
rs7605964_AC006369.2_RP11-178L8.7	2	37832726	T/C	C	0,0000000222190736						-5,59377						TRUE	FALSE	FALSE	FALSE	FALSE	FALSE
rs7605964_AC006369.2_RP11-47I22.3	2	37832726	T/C	C	0,0000001375135553	0,001140467086			0,1160447675		-5,268539	-3,253365			-1,571594		TRUE	FALSE	FALSE	FALSE	FALSE	FALSE
rs7605964_AC006369.2_ADAT2	2	37832726	T/C	C	0,00000004937564228	0,0008422397767			0,005796081358		-5,453544	-3,338527			-2,7591		TRUE	FALSE	FALSE	FALSE	FALSE	FALSE
rs7605964_AC006369.2_PTPN14	2	37832726	T/C	C	0,00000006298553868	0,00482680666					-5,410111	-2,818371					TRUE	FALSE	FALSE	FALSE	FALSE	FALSE
rs7605964_AC006369.2_DAPK1	2	37832726	T/C	C	0,0000003499462867	0,00002834021815			0,4615084305		-5,094346	-4,186409			-0,736365		TRUE	FALSE	FALSE	FALSE	FALSE	FALSE
rs7605964_AC006369.2_RP11-214N9.1	2	37832726	T/C	C	0,00000003688088288	0,002747626311			0,1444668231		-5,505172	-2,994647			-1,459357		TRUE	FALSE	FALSE	FALSE	FALSE	FALSE
rs7605964_AC006369.2_ITPR1-AS1	2	37832726	T/C	C	0,0000001265870535	0,001581565008					-5,283719	-3,159285					TRUE	FALSE	FALSE	FALSE	FALSE	FALSE
rs7605964_AC006369.2_RP11-493K19.3	2	37832726	T/C	C	0,00000006071836077						-5,416673						TRUE	FALSE	FALSE	FALSE	FALSE	FALSE
rs7605964_AC006369.2_RP11-513M16.7	2	37832726	T/C	C	0,000000004336583068	0,09719695474					-5,870815	-1,658597					TRUE	FALSE	FALSE	FALSE	FALSE	FALSE
rs7605964_AC006369.2_STAB1	2	37832726	T/C	C	0,00000009136680363	0,00009477439299			0,01528959307		-5,343107	-3,903595			-2,425446		TRUE	FALSE	FALSE	FALSE	FALSE	FALSE
rs7605964_AC006369.2_ERBB3	2	37832726	T/C	C	0,00000004789943881	0,000598716307					-5,458937	-3,432195					TRUE	FALSE	FALSE	FALSE	FALSE	FALSE
rs7605964_AC006369.2_FST	2	37832726	T/C	C	0,0000002472528484						-5,15977						TRUE	FALSE	FALSE	FALSE	FALSE	FALSE
rs7605964_AC006369.2_ZNF485	2	37832726	T/C	C	0,00000000128833008	0,004928792437			0,04735929096		-6,068846	-2,811651			-1,983073		TRUE	FALSE	FALSE	FALSE	FALSE	FALSE
rs7605964_AC006369.2_DHX35	2	37832726	T/C	C	0,0000003580435026	0,001536004382			0,1727580212		-5,090011	-3,167794			-1,363395		TRUE	FALSE	FALSE	FALSE	FALSE	FALSE
rs7605964_AC006369.2_MUC12	2	37832726	T/C	C	0,0000003138680085	0,3839964841			0,02605075659		-5,114924	-0,870556			-2,225454		TRUE	FALSE	FALSE	FALSE	FALSE	FALSE
rs7605964_AC006369.2_RP11-134P9.3	2	37832726	T/C	C	0,00000007736912435	0,0001002633709			0,1182967165		-5,373159	-3,889954			-1,561963		TRUE	FALSE	FALSE	FALSE	FALSE	FALSE
rs7605964_AC006369.2_RP11-705O1.8	2	37832726	T/C	C	0,0000001234140461	0,006155696043			0,0441460347		-5,288366	-2,73937			-2,012702		TRUE	FALSE	FALSE	FALSE	FALSE	FALSE
rs7605964_AC006369.2_QPRT	2	37832726	T/C	C	0,0000004988016695	0,103646882			0,004042046631		-5,026773	-1,627425			-2,874862		TRUE	FALSE	FALSE	FALSE	FALSE	FALSE
rs7605964_AC006369.2_EDN1	2	37832726	T/C	C	0,00000007211630848	0,04934372592					-5,385817	-1,96561					TRUE	FALSE	FALSE	FALSE	FALSE	FALSE
rs7605964_AC006369.2_ABCA3	2	37832726	T/C	C	0,000000002457099596	0,00006926965829			0,1788435887		-5,964283	-3,97878			-1,344324		TRUE	FALSE	FALSE	FALSE	FALSE	FALSE
rs7605964_AC006369.2_RP11-146F11.1	2	37832726	T/C	C	0,0000003157928856	0,00218976734			0,4177172134		-5,113769	-3,063209			-0,810388		TRUE	FALSE	FALSE	FALSE	FALSE	FALSE
rs7605964_AC006369.2_GK-AS1	2	37832726	T/C	C	0,000000002348762363						-5,971643						TRUE	FALSE	FALSE	FALSE	FALSE	FALSE
rs7605964_AC006369.2_GPR113	2	37832726	T/C	C	0,000000511028342	0,0003779616341					-5,022125	-3,555012					TRUE	FALSE	FALSE	FALSE	FALSE	FALSE
rs7605964_AC006369.2_RP11-589P10.5	2	37832726	T/C	C	0,00000002430211157	0,02207304396			0,03196687861		-5,578199	-2,289109			-2,144825		TRUE	FALSE	FALSE	FALSE	FALSE	FALSE
rs7605964_AC006369.2_ACE	2	37832726	T/C	C	0,00000000856393267	0,02279285604					-5,756966	-2,276889					TRUE	FALSE	FALSE	FALSE	FALSE	FALSE
rs7605964_AC006369.2_FBXO10	2	37832726	T/C	C	0,0000001768569101	0,00421082401					-5,222151	-2,861921					TRUE	FALSE	FALSE	FALSE	FALSE	FALSE
rs7605964_AC006369.2_RAI2	2	37832726	T/C	C	0,000000008101971253	0,00005448622475					-5,766323	-4,0355					TRUE	FALSE	FALSE	FALSE	FALSE	FALSE
rs7605964_AC006369.2_RP11-159D12.5	2	37832726	T/C	C	0,0000001581484138	0,003983952167					-5,242811	-2,87943					TRUE	FALSE	FALSE	FALSE	FALSE	FALSE
rs7605964_AC006369.2_KB-1208A12.3	2	37832726	T/C	C	0,00000003292585033	0,1280199865					-5,525121	-1,521956					TRUE	FALSE	FALSE	FALSE	FALSE	FALSE
rs7605964_AC006369.2_RP11-464F9.20	2	37832726	T/C	C	0,000000002179566081	0,007897976999			0,264465021		-5,983826	-2,6564			-1,1159		TRUE	FALSE	FALSE	FALSE	FALSE	FALSE
rs7605964_AC006369.2_RP11-395G23.3	2	37832726	T/C	C	0,0000001060773908	0,0005573082199			0,3191829483		-5,315993	-3,451583			-0,996138		TRUE	FALSE	FALSE	FALSE	FALSE	FALSE
rs7605964_AC006369.2_ZNF212	2	37832726	T/C	C	0,0000004178210274	0,00009028595176			0,006649781126		-5,060654	-3,915316			-2,713892		TRUE	FALSE	FALSE	FALSE	FALSE	FALSE
rs7605964_AC006369.2_FOXD2-AS1	2	37832726	T/C	C	0,000000497565738	0,00364936929			0,3563044521		-5,027249	-2,90698			-0,92243		TRUE	FALSE	FALSE	FALSE	FALSE	FALSE
rs7605964_AC006369.2_ZHX3	2	37832726	T/C	C	0,00000001682080485	0,0201064644			0,3034660258		-5,641875	-2,324355			-1,029029		TRUE	FALSE	FALSE	FALSE	FALSE	FALSE
rs7605964_AC006369.2_FGGY	2	37832726	T/C	C	0,0000001374571417	0,0005469920033			0,1306810368		-5,268615	-3,456622			-1,511422		TRUE	FALSE	FALSE	FALSE	FALSE	FALSE
rs7605964_AC006369.2_NCBP2-AS1	2	37832726	T/C	C	0,00000009088844914						-5,344058						TRUE	FALSE	FALSE	FALSE	FALSE	FALSE
rs7605964_AC006369.2_AASS	2	37832726	T/C	C	0,0000002277468571	0,004959575128			0,09119628213		-5,175134	-2,809648			-1,689121		TRUE	FALSE	FALSE	FALSE	FALSE	FALSE
rs7605964_AC006369.2_ETNK2	2	37832726	T/C	C	0,0000003057062527	0,2694572238			0,05914669366		-5,119895	-1,104313			-1,887101		TRUE	FALSE	FALSE	FALSE	FALSE	FALSE
rs7605964_AC006369.2_ZKSCAN2	2	37832726	T/C	C	0,0000003965556319	0,0006299728579			0,03119407351		-5,070604	-3,418371			-2,154588		TRUE	FALSE	FALSE	FALSE	FALSE	FALSE
rs7605964_AC006369.2_FAM154B	2	37832726	T/C	C	0,00000004148043061	0,4516716026			0,1074788294		-5,48443	-0,752631			-1,609629		TRUE	FALSE	FALSE	FALSE	FALSE	FALSE
rs7605964_AC006369.2_CCDC17	2	37832726	T/C	C	0,0000001878829339	0,0008204966494			0,5676115481		-5,210943	-3,345786			-0,571573		TRUE	FALSE	FALSE	FALSE	FALSE	FALSE
rs7605964_AC006369.2_CTD-2555O16.4	2	37832726	T/C	C	0,0000003456258897	0,001422908171			0,008154986397		-5,0967	-3,189963			-2,645585		TRUE	FALSE	FALSE	FALSE	FALSE	FALSE
rs7605964_AC006369.2_BEX1	2	37832726	T/C	C	0,00000002525099887	0,0005414949815					-5,571531	-3,459343					TRUE	FALSE	FALSE	FALSE	FALSE	FALSE
rs7605964_AC006369.2_CACNA2D2	2	37832726	T/C	C	0,000000009115473957	0,00002759435979			0,3984834576		-5,746416	-4,192462			-0,844333		TRUE	FALSE	FALSE	FALSE	FALSE	FALSE
rs7605964_AC006369.2_PAQR7	2	37832726	T/C	C	0,0000001640773652	0,00006581974185			0,03569573049		-5,236019	-3,990912			-2,100377		TRUE	FALSE	FALSE	FALSE	FALSE	FALSE
rs7605964_AC006369.2_RP11-275I4.2	2	37832726	T/C	C	0,0000001076860515	0,01040155487					-5,313252	-2,562186					TRUE	FALSE	FALSE	FALSE	FALSE	FALSE
rs7605964_AC006369.2_HOMER2	2	37832726	T/C	C	0,0000004560405747	0,006636534897			0,01880679753		-5,043941	-2,714553			-2,349339		TRUE	FALSE	FALSE	FALSE	FALSE	FALSE
rs7605964_AC006369.2_ETV7	2	37832726	T/C	C	0,0000001984981777	0,1924881377			0,3945335948		-5,200739	-1,303254			-0,851424		TRUE	FALSE	FALSE	FALSE	FALSE	FALSE
rs7605964_AC006369.2_FN3K	2	37832726	T/C	C	0,0000004154204656	0,0005551774169			0,05837358537		-5,061752	-3,452617			-1,892882		TRUE	FALSE	FALSE	FALSE	FALSE	FALSE
rs7605964_AC006369.2_RP11-192H23.4	2	37832726	T/C	C	0,0000001708551257	0,06669137775			0,5713836278		-5,228539	-1,833748			-0,566015		TRUE	FALSE	FALSE	FALSE	FALSE	FALSE
rs7605964_AC006369.2_ZNF781	2	37832726	T/C	C	0,00000006875730148	0,007010562231			0,1025850245		-5,394389	-2,696342			-1,632449		TRUE	FALSE	FALSE	FALSE	FALSE	FALSE
rs7605964_AC006369.2_FOCAD	2	37832726	T/C	C	0,0000002688663888	0,02876057957			0,4871167358		-5,144058	-2,186753			-0,694902		TRUE	FALSE	FALSE	FALSE	FALSE	FALSE
rs7605964_AC006369.2_PLK1	2	37832726	T/C	C	0,0000002034618488	0,04000179416					-5,196147	-2,05373					TRUE	FALSE	FALSE	FALSE	FALSE	FALSE
rs7605964_AC006369.2_SOX4	2	37832726	T/C	C	0,00000003386756946	0,003491826327			0,2235795033		-5,520168	-2,920756			-1,217065		TRUE	FALSE	FALSE	FALSE	FALSE	FALSE
rs7605964_AC006369.2_HILPDA	2	37832726	T/C	C	0,0000001670340066	0,001799628684			0,2163886088		-5,23272	-3,12145			-1,236188		TRUE	FALSE	FALSE	FALSE	FALSE	FALSE
rs7605964_AC006369.2_PRICKLE4	2	37832726	T/C	C	0,00000008038067612	0,000261356163			0,3278511274		-5,366272	-3,650867			-0,978451		TRUE	FALSE	FALSE	FALSE	FALSE	FALSE
rs7605964_AC006369.2_NAP1L6	2	37832726	T/C	C	0,00000009070216795	0,6982054042			0,1264924397		-5,34443	0,387744			-1,528081		TRUE	FALSE	FALSE	FALSE	FALSE	FALSE
rs7605964_AC006369.2_TCFL5	2	37832726	T/C	C	0,00000007681787438	0,04909321952			0,07173817822		-5,374447	-1,967781			-1,800776		TRUE	FALSE	FALSE	FALSE	FALSE	FALSE
rs7605964_AC006369.2_RP11-393I2.4	2	37832726	T/C	C	0,00000004497163942	0,01421649879			0,383022777		-5,470126	-2,451746			-0,87234		TRUE	FALSE	FALSE	FALSE	FALSE	FALSE
rs7605964_AC006369.2_CDNF	2	37832726	T/C	C	0,0000000681069538	0,0004561698909			0,1478954213		-5,396095	-3,505255			-1,447005		TRUE	FALSE	FALSE	FALSE	FALSE	FALSE
rs7605964_AC006369.2_CD3EAP	2	37832726	T/C	C	0,0000001622480467	0,03612245587			0,07752127956		-5,238089	-2,095546			-1,765253		TRUE	FALSE	FALSE	FALSE	FALSE	FALSE
rs7605964_AC006369.2_MVB12B	2	37832726	T/C	C	0,0000004535290747	0,2845530447			0,006088945821		-5,044997	-1,070147			-2,742953		TRUE	FALSE	FALSE	FALSE	FALSE	FALSE
rs7605964_AC006369.2_PHLPP1	2	37832726	T/C	C	0,00000006573053378	0,0596600694			0,5754828154		-5,402467	-1,883297			-0,559995		TRUE	FALSE	FALSE	FALSE	FALSE	FALSE
rs7605964_AC006369.2_RP3-462E2.5	2	37832726	T/C	C	0,00000006895342988	0,00007168934913			0,03236286573		-5,393877	-3,970608			-2,1399		TRUE	FALSE	FALSE	FALSE	FALSE	FALSE
rs7605964_AC006369.2_AE000662.92	2	37832726	T/C	C	0,000000156424071	0,2912892591			0,1067237821		-5,244833	-1,055298			-1,613095		TRUE	FALSE	FALSE	FALSE	FALSE	FALSE
rs7605964_AC006369.2_SYCP3	2	37832726	T/C	C	0,0000002733569659	0,02942076081			0,04323141954		-5,140947	-2,177802			-2,021467		TRUE	FALSE	FALSE	FALSE	FALSE	FALSE
rs7605964_AC006369.2_GMPPB	2	37832726	T/C	C	0,0000001047524793	0,172512425			0,302028273		-5,318281	-1,364175			-1,032094		TRUE	FALSE	FALSE	FALSE	FALSE	FALSE
rs7605964_AC006369.2_ADCK1	2	37832726	T/C	C	0,000000002018296706	0,0006229728227			0,001225940596		-5,996328	-3,42141			-3,232775		TRUE	FALSE	FALSE	FALSE	FALSE	FALSE
rs7605964_AC006369.2_RP11-573D15.9	2	37832726	T/C	C	0,00000003968127684	0,001329605926					-5,492264	-3,209512					TRUE	FALSE	FALSE	FALSE	FALSE	FALSE
rs7605964_AC006369.2_FCGBP	2	37832726	T/C	C	0,0000004622032276	0,1441872944			0,03477782188		-5,041373	-1,460374			-2,110936		TRUE	FALSE	FALSE	FALSE	FALSE	FALSE
rs7605964_AC006369.2_RP11-36B15.1	2	37832726	T/C	C	0,00000007306542507	0,01316827812					-5,383465	-2,479186					TRUE	FALSE	FALSE	FALSE	FALSE	FALSE
rs7605964_AC006369.2_ZNF837	2	37832726	T/C	C	0,0000003255726246	0,002860521607			0,9833457178		-5,108008	-2,982342			-0,020875		TRUE	FALSE	FALSE	FALSE	FALSE	FALSE
rs7605964_AC006369.2_CTA-384D8.35	2	37832726	T/C	C	0,0000004484333016						-5,047157						TRUE	FALSE	FALSE	FALSE	FALSE	FALSE
rs7605964_AC006369.2_DDR2	2	37832726	T/C	C	0,00000003789121963	0,005097524872			0,04741298585		-5,500409	-2,800805			-1,982592		TRUE	FALSE	FALSE	FALSE	FALSE	FALSE
rs7605964_AC006369.2_OXT	2	37832726	T/C	C	0,0000001070008622	0,00000920146976			0,1769517193		-5,314414	-4,435135			-1,3502		TRUE	FALSE	FALSE	FALSE	FALSE	FALSE
rs7605964_AC006369.2_C1orf115	2	37832726	T/C	C	0,0000001286232734	0,01339697748					-5,280797	-2,473038					TRUE	FALSE	FALSE	FALSE	FALSE	FALSE
rs7605964_AC006369.2_RP11-558F24.4	2	37832726	T/C	C	0,0000003133057964	0,00001241271111			0,2480536855		-5,115262	-4,37021			-1,15509		TRUE	FALSE	FALSE	FALSE	FALSE	FALSE
rs7605964_AC006369.2_ZNF284	2	37832726	T/C	C	0,0000002376676058	0,00006075047014			0,2877316663		-5,167168	-4,009877			-1,063111		TRUE	FALSE	FALSE	FALSE	FALSE	FALSE
rs7605964_AC006369.2_RP11-338I21.1	2	37832726	T/C	C	0	0,002427020408					-7,479678	-3,032295					TRUE	FALSE	FALSE	FALSE	FALSE	FALSE
rs7605964_AC006369.2_STAP2	2	37832726	T/C	C	0,00000005063403424						-5,449069						TRUE	FALSE	FALSE	FALSE	FALSE	FALSE
rs7605964_AC006369.2_LINC00884	2	37832726	T/C	C	0,0000004480236699	0,3031024609					-5,047331	-1,029803					TRUE	FALSE	FALSE	FALSE	FALSE	FALSE
rs7605964_AC006369.2_BNIPL	2	37832726	T/C	C	0,0000003464047786						-5,096273						TRUE	FALSE	FALSE	FALSE	FALSE	FALSE
rs7605964_AC006369.2_RP11-496I9.1	2	37832726	T/C	C	0,000000002659901183	0,001617084823					-5,951319	-3,152807					TRUE	FALSE	FALSE	FALSE	FALSE	FALSE
rs7605964_AC006369.2_KIF9-AS1	2	37832726	T/C	C	0,0000003866665418	0,02957065115			0,0002248185258		-5,075407	-2,175794			-3,68936		TRUE	FALSE	FALSE	FALSE	FALSE	FALSE
rs7605964_AC006369.2_RP11-81N13.1	2	37832726	T/C	C	0,00000002365080736	0,0001558263872					-5,582924	-3,781596					TRUE	FALSE	FALSE	FALSE	FALSE	FALSE
rs7605964_AC006369.2_CTD-2517O10.6	2	37832726	T/C	C	0,0000002948931893	0,0510762443			0,1645628944		-5,126682	-1,950839			-1,389888		TRUE	FALSE	FALSE	FALSE	FALSE	FALSE
rs7605964_AC006369.2_TBC1D31	2	37832726	T/C	C	0,0000002089197959	0,0009611871953			0,1868435158		-5,191221	-3,301648			-1,319975		TRUE	FALSE	FALSE	FALSE	FALSE	FALSE
rs7605964_AC006369.2_S100A2	2	37832726	T/C	C	0,0000002081043971	0,000650829614					-5,191949	-3,409496					TRUE	FALSE	FALSE	FALSE	FALSE	FALSE
rs7605964_AC006369.2_C19orf47	2	37832726	T/C	C	0,0000005128140938	0,001520887416			0,1689040215		-5,021455	-3,170668			-1,375734		TRUE	FALSE	FALSE	FALSE	FALSE	FALSE
rs7605964_AC006369.2_FBXO36	2	37832726	T/C	C	0,0000004816300383	0,07257647091			0,04349461482		-5,03349	-1,795485			-2,018929		TRUE	FALSE	FALSE	FALSE	FALSE	FALSE
rs7605964_AC006369.2_CENPO	2	37832726	T/C	C	0,00000008972924386	0,1309753269			0,003948055131		-5,346383	-1,510267			-2,882283		TRUE	FALSE	FALSE	FALSE	FALSE	FALSE
rs7605964_AC006369.2_RP11-46H11.12	2	37832726	T/C	C	0,0000002379278499	0,00764353555			0,9355997067		-5,166963	-2,667423			-0,080802		TRUE	FALSE	FALSE	FALSE	FALSE	FALSE
rs7605964_AC006369.2_CTD-2047H16.4	2	37832726	T/C	C	0,0000001733374681	0,02086690055			0,1142918514		-5,225871	-2,310384			-1,579193		TRUE	FALSE	FALSE	FALSE	FALSE	FALSE
rs7605964_AC006369.2_GPSM1	2	37832726	T/C	C	0,0000001378258243	0,4358289062			0,03869987076		-5,268123	-0,779256			-2,067364		TRUE	FALSE	FALSE	FALSE	FALSE	FALSE
rs7605964_AC006369.2_RP11-137H2.4	2	37832726	T/C	C	0,0000003826639735	0,260963936					-5,077385	-1,124116					TRUE	FALSE	FALSE	FALSE	FALSE	FALSE
rs7605964_AC006369.2_PVRL1	2	37832726	T/C	C	0,00000002340337614	0,004929980912			0,09415364258		-5,584752	-2,811574			-1,673883		TRUE	FALSE	FALSE	FALSE	FALSE	FALSE
rs7605964_AC006369.2_CABP4	2	37832726	T/C	C	0,0000005021253563	0,04079814019			0,001250468829		-5,025499	-2,045576			-3,227111		TRUE	FALSE	FALSE	FALSE	FALSE	FALSE
rs7605964_AC006369.2_DRAXIN	2	37832726	T/C	C	0,0000002734169119	0,003850064744			0,4638597075		-5,140906	-2,890192			-0,732506		TRUE	FALSE	FALSE	FALSE	FALSE	FALSE
rs7605964_AC006369.2_RP11-95P2.1	2	37832726	T/C	C	0,00000002738409304	0,009455687083			0,7153426242		-5,557388	-2,595124			-0,36469		TRUE	FALSE	FALSE	FALSE	FALSE	FALSE
rs7605964_AC006369.2_CTD-2547L24.4	2	37832726	T/C	C	0,00000001773714807	0,003656125768			0,01336987971		-5,632737	-2,906401			-2,473762		TRUE	FALSE	FALSE	FALSE	FALSE	FALSE
rs7605964_AC006369.2_RCN3	2	37832726	T/C	C	0,0000004810900689	0,0003272094341					-5,033705	-3,592748					TRUE	FALSE	FALSE	FALSE	FALSE	FALSE
rs7605964_AC006369.2_DBN1	2	37832726	T/C	C	0,0000001945772632	0,006122513798			0,3116516294		-5,204445	-2,741147			-1,011762		TRUE	FALSE	FALSE	FALSE	FALSE	FALSE
rs7605964_AC006369.2_DIXDC1	2	37832726	T/C	C	0,000000006725808696	0,5136524666			0,02708062493		-5,797631	-0,653161			-2,210354		TRUE	FALSE	FALSE	FALSE	FALSE	FALSE
rs7605964_AC006369.2_PLGLB1	2	37832726	T/C	C	0,000000400420699	0,00005147261258			0,04252204315		-5,068758	-4,048838			-2,028374		TRUE	FALSE	FALSE	FALSE	FALSE	FALSE
rs7605964_AC006369.2_TSKS	2	37832726	T/C	C	0,0000003695529949						-5,084008						TRUE	FALSE	FALSE	FALSE	FALSE	FALSE
rs7605964_AC006369.2_ACPL2	2	37832726	T/C	C	0,0000000006605528304	0,001093025895			0,09061741194		-6,175259	-3,265418			-1,69215		TRUE	FALSE	FALSE	FALSE	FALSE	FALSE
rs7605964_AC006369.2_UHRF1BP1	2	37832726	T/C	C	0,00000001097218191	0,07440537324			0,1027110503		-5,714972	-1,784113			-1,63185		TRUE	FALSE	FALSE	FALSE	FALSE	FALSE
rs9309103_PLEKHH2_FANCG	2	43863866	G/A	A	0,000001414558433						-4,822942						TRUE	FALSE	FALSE	FALSE	FALSE	FALSE
rs9309103_PLEKHH2_FBXO48	2	43863866	G/A	A	0,0000006161475839						-4,986086						TRUE	FALSE	FALSE	FALSE	FALSE	FALSE
rs9309103_PLEKHH2_CDKL1	2	43863866	G/A	A	0,0000006167372135						-4,985901						TRUE	FALSE	FALSE	FALSE	FALSE	FALSE
rs9309103_PLEKHH2_GGACT	2	43863866	G/A	A	0,0000008659828685						-4,919878						TRUE	FALSE	FALSE	FALSE	FALSE	FALSE
rs9309103_PLEKHH2_PLXNC1	2	43863866	G/A	A	0,00000144894496						-4,818151						TRUE	FALSE	FALSE	FALSE	FALSE	FALSE
rs9309103_PLEKHH2_RP11-315O6.1	2	43863866	G/A	A	0,0000003181121312						-5,112388						TRUE	FALSE	FALSE	FALSE	FALSE	FALSE
rs9309103_PLEKHH2_DDTL	2	43863866	G/A	A	0,0000008622167246						-4,920731						TRUE	FALSE	FALSE	FALSE	FALSE	FALSE
rs9309103_PLEKHH2_CHAF1B	2	43863866	G/A	A	0,00000009598395503						-5,334167						TRUE	FALSE	FALSE	FALSE	FALSE	FALSE
rs9309103_PLEKHH2_EFHC2	2	43863866	G/A	A	0,0000000008940223912						-6,127265						TRUE	FALSE	FALSE	FALSE	FALSE	FALSE
rs9309103_PLEKHH2_NDRG2	2	43863866	G/A	A	0,0000003646104649						-5,086563						TRUE	FALSE	FALSE	FALSE	FALSE	FALSE
rs9309103_PLEKHH2_PPIP5K1	2	43863866	G/A	A	0,0000000257594329						-5,568058						TRUE	FALSE	FALSE	FALSE	FALSE	FALSE
rs9309103_PLEKHH2_ZNF438	2	43863866	G/A	A	0,0000003695615319						-5,084003						TRUE	FALSE	FALSE	FALSE	FALSE	FALSE
rs9309103_PLEKHH2_ZNF696	2	43863866	G/A	A	0,0000001848925256						-5,213919						TRUE	FALSE	FALSE	FALSE	FALSE	FALSE
rs9309103_PLEKHH2_NAPB	2	43863866	G/A	A	0,000001064638806						-4,879298						TRUE	FALSE	FALSE	FALSE	FALSE	FALSE
rs9309103_PLEKHH2_TMPPE	2	43863866	G/A	A	0,000001303665954						-4,839194						TRUE	FALSE	FALSE	FALSE	FALSE	FALSE
rs9309103_PLEKHH2_UCP3	2	43863866	G/A	A	0,0000008327412205						-4,927534						TRUE	FALSE	FALSE	FALSE	FALSE	FALSE
rs9309103_PLEKHH2_OLFM2	2	43863866	G/A	A	0,000000996628419						-4,892303						TRUE	FALSE	FALSE	FALSE	FALSE	FALSE
rs9309103_PLEKHH2_FAM86A	2	43863866	G/A	A	0,000000261498203						-5,149273						TRUE	FALSE	FALSE	FALSE	FALSE	FALSE
rs2516835_TSGA10_FCRLB	2	99779131	C/T	T	0,0000003695104051	0,007009604946			0,06687581425		5,08403	2,696388			1,832508		TRUE	FALSE	FALSE	FALSE	FALSE	FALSE
rs2516835_TSGA10_ZNF391	2	99779131	C/T	T	0,000000002201075293	0,6390697209					5,982227	0,469					TRUE	FALSE	FALSE	FALSE	FALSE	FALSE
rs2516835_TSGA10_RASA1	2	99779131	C/T	T	0,0000004037196238	0,4531212009		0,1408458167	0,09076733563		5,067195	0,750222		1,472649	1,691364		TRUE	FALSE	FALSE	FALSE	FALSE	FALSE
rs11676124_IL18R1_RP5-1112D6.4	2	102941338	T/C	C	0,0000005516391763	0,02726718189					5,007422	2,207671					TRUE	FALSE	FALSE	FALSE	FALSE	FALSE
rs11676124_IL18R1_FKBPL	2	102941338	T/C	C	0,000001596125291	0,05838006491					4,798808	1,892833					TRUE	FALSE	FALSE	FALSE	FALSE	FALSE
rs11676124_IL18R1_KB-1460A1.5	2	102941338	T/C	C	0,000001133835538	0,5612819452					4,866863	0,580938					TRUE	FALSE	FALSE	FALSE	FALSE	FALSE
rs11676124_IL18R1_MYLPF	2	102941338	T/C	C	0,0000006121145945	0,3589735793					4,987355	0,917323					TRUE	FALSE	FALSE	FALSE	FALSE	FALSE
rs11676124_IL18R1_SNTB2	2	102941338	T/C	C	0,000001453554106	0,7743125975					4,817517	0,286738					TRUE	FALSE	FALSE	FALSE	FALSE	FALSE
rs11676124_IL18R1_WBP1	2	102941338	T/C	C	0,000000675015427	0,02194448052					4,968417	2,291327					TRUE	FALSE	FALSE	FALSE	FALSE	FALSE
rs11676124_IL18R1_CTC-338M12.5	2	102941338	T/C	C	0,000001694637272	0,2011977732					4,786797	1,278147					TRUE	FALSE	FALSE	FALSE	FALSE	FALSE
rs11676124_IL18R1_ZNF251	2	102941338	T/C	C	0,000001563390843	0,2577296416					4,802957	1,131774					TRUE	FALSE	FALSE	FALSE	FALSE	FALSE
rs11676124_IL18R1_USP27X	2	102941338	T/C	C	0,0000006950188951	0,9035284476					4,96275	-0,121205					TRUE	FALSE	FALSE	FALSE	FALSE	FALSE
rs11676124_IL18R1_TLE2	2	102941338	T/C	C	0,0000004239117489	0,009837715701					5,057894	2,581482					TRUE	FALSE	FALSE	FALSE	FALSE	FALSE
rs11676124_IL18R1_RP11-498D10.6	2	102941338	T/C	C	0,0000003132586904	0,8473088995					5,11529	0,192553					TRUE	FALSE	FALSE	FALSE	FALSE	FALSE
rs11676124_IL18R1_MTFR2	2	102941338	T/C	C	0,0000009612945122	0,3983361382					4,899401	0,844597					TRUE	FALSE	FALSE	FALSE	FALSE	FALSE
rs11676124_IL18R1_CTD-2517O10.6	2	102941338	T/C	C	0,0000009311928389	0,03786326921					4,905648	2,076332					TRUE	FALSE	FALSE	FALSE	FALSE	FALSE
rs11676124_IL18R1_TMEM182	2	102941338	T/C	C	0,0000005511148348	0,003738842581					5,007605	2,899394					TRUE	FALSE	FALSE	FALSE	FALSE	FALSE
rs11676124_IL18R1_CCDC120	2	102941338	T/C	C	0,000001134082348	0,07466824009					4,86682	1,782497					TRUE	FALSE	FALSE	FALSE	FALSE	FALSE
rs11676124_IL18R1_EPM2A	2	102941338	T/C	C	0,0000005465784794	0,3173222265					5,009196	0,999976					TRUE	FALSE	FALSE	FALSE	FALSE	FALSE
rs11676124_IL18R1_RP11-296O14.3	2	102941338	T/C	C	0,00000001964076204	0,2732787896					5,615136	1,095543					TRUE	FALSE	FALSE	FALSE	FALSE	FALSE
rs11676124_IL18R1_MARVELD2	2	102941338	T/C	C	0,0000007692966552						4,943						TRUE	FALSE	FALSE	FALSE	FALSE	FALSE
rs11676124_IL18R1_ZNF554	2	102941338	T/C	C	0,0000001200863959	0,1684337211					5,293364	1,377254					TRUE	FALSE	FALSE	FALSE	FALSE	FALSE
rs11676124_IL18R1_ZBED6CL	2	102941338	T/C	C	0,000000001204571726	0,00500111739					6,079634	2,806962					TRUE	FALSE	FALSE	FALSE	FALSE	FALSE
rs11676124_IL18R1_C11orf49	2	102941338	T/C	C	0,000001108670806	0,02715914185					4,871299	2,209223					TRUE	FALSE	FALSE	FALSE	FALSE	FALSE
rs4849179_PAX8_CD81	2	113985170	C/T	T	0,0000004245612347		0,8425101462				5,057602		0,198684				TRUE	FALSE	FALSE	FALSE	FALSE	FALSE
rs147446876_CBWD2_KCNAB3	2	114170740	C/T	T	0,0000001384623775	0,3923534589	0,1793594786		0,5894303142		5,267277	0,855357	1,34273		0,539662		TRUE	FALSE	FALSE	FALSE	FALSE	FALSE
rs113162983_AC104653.1_LIPC	2	114590181	C/A	A	0,000001559569101				0,4339540578		4,803447				0,782443		TRUE	FALSE	FALSE	FALSE	FALSE	FALSE
rs113162983_AC104653.1_RP11-104N10.1	2	114590181	C/A	A	0,0000003498158325						5,094417						TRUE	FALSE	FALSE	FALSE	FALSE	FALSE
rs2276683_AC068282.3_MORC4	2	128146762	G/C	C	0,0000005336609388			0,2399454516			-5,013798			-1,175123			TRUE	FALSE	FALSE	FALSE	FALSE	FALSE
rs2276683_AC068282.3_KCTD21	2	128146762	G/C	C	0,0000002769637912		0,1654840466				-5,138484		-1,386861				TRUE	FALSE	FALSE	FALSE	FALSE	FALSE
rs2276683_AC068282.3_MKRN2	2	128146762	G/C	C	0,0000001259359781	0,5917236005	0,2683757881				-5,284664	0,53634	-1,106811				TRUE	FALSE	FALSE	FALSE	FALSE	FALSE
rs2276683_AC068282.3_RP11-532F6.3	2	128146762	G/C	C	0,0000002047084473						-5,19501						TRUE	FALSE	FALSE	FALSE	FALSE	FALSE
rs2276683_AC068282.3_GLTPD1	2	128146762	G/C	C	0,0000001351581956	0,8992826897	0,1787604461				-5,27171	0,126568	-1,344581				TRUE	FALSE	FALSE	FALSE	FALSE	FALSE
rs2276683_AC068282.3_MAP10	2	128146762	G/C	C	0,0000006253500164						-4,983219						TRUE	FALSE	FALSE	FALSE	FALSE	FALSE
rs2276683_AC068282.3_DECR2	2	128146762	G/C	C	0,0000001037451955		0,8886200809				-5,320039		-0,140051				TRUE	FALSE	FALSE	FALSE	FALSE	FALSE
rs2276683_AC068282.3_CLN6	2	128146762	G/C	C	0,00000005818827642	0,02031255174	0,3800380935	0,001918980197			-5,424281	-2,320524	-0,877826	-3,102493			TRUE	FALSE	FALSE	FALSE	FALSE	FALSE
rs2276683_AC068282.3_UBN2	2	128146762	G/C	C	0,00000005188259017	0,5972619679	0,5133344644	0,72515024			-5,444735	-0,528342	-0,653654	-0,351584			TRUE	FALSE	FALSE	FALSE	FALSE	FALSE
rs2276683_AC068282.3_ZNF436	2	128146762	G/C	C	0,0000003363052338						-5,101875						TRUE	FALSE	FALSE	FALSE	FALSE	FALSE
rs2276683_AC068282.3_AC137934.1	2	128146762	G/C	C	0,0000003593029768						-5,089345						TRUE	FALSE	FALSE	FALSE	FALSE	FALSE
rs2276683_AC068282.3_CCDC137	2	128146762	G/C	C	0,0000005995616129	0,4579170068	0,4440119992	0,5312280575			-4,991358	0,742281	0,765436	-0,626132			TRUE	FALSE	FALSE	FALSE	FALSE	FALSE
rs2276683_AC068282.3_RP11-14N7.2	2	128146762	G/C	C	0,0000004933812699		0,8745338609				-5,028869		0,157902				TRUE	FALSE	FALSE	FALSE	FALSE	FALSE
rs2276683_AC068282.3_DONSON	2	128146762	G/C	C	0,0000000247284526		0,05748569249				-5,575173		-1,8996				TRUE	FALSE	FALSE	FALSE	FALSE	FALSE
rs2276683_AC068282.3_AC008746.12	2	128146762	G/C	C	0,0000002879311747						-5,13118						TRUE	FALSE	FALSE	FALSE	FALSE	FALSE
rs2276683_AC068282.3_RP11-295G20.2	2	128146762	G/C	C	0,0000001432899447		0,1982639837	0,02236605089			-5,26098		-1,286513	-2,284093			TRUE	FALSE	FALSE	FALSE	FALSE	FALSE
rs2276683_AC068282.3_DOPEY2	2	128146762	G/C	C	0,0000001809135283		0,4967832793	0,711697324			-5,217951		0,67956	-0,369577			TRUE	FALSE	FALSE	FALSE	FALSE	FALSE
rs2276683_AC068282.3_CCDC127	2	128146762	G/C	C	0,0000002378271973	0,4628809337	0,8419695069	0,727862009			-5,167043	-0,734111	-0,199375	-0,347971			TRUE	FALSE	FALSE	FALSE	FALSE	FALSE
rs2276683_AC068282.3_NFKBIL1	2	128146762	G/C	C	0,0000007066641444	0,1024063277	0,6041573985	0,9649912092			-4,959523	-1,633298	-0,518431	-0,043891			TRUE	FALSE	FALSE	FALSE	FALSE	FALSE
rs2276683_AC068282.3_RP11-381K20.2	2	128146762	G/C	C	0,0000007434586824						-4,949653						TRUE	FALSE	FALSE	FALSE	FALSE	FALSE
rs2276683_AC068282.3_MIS18A	2	128146762	G/C	C	0,00000003499481534	0,1785510093	0,558475507				-5,514412	-1,34523	-0,585107				TRUE	FALSE	FALSE	FALSE	FALSE	FALSE
rs2276683_AC068282.3_ZNF66	2	128146762	G/C	C	0,00000001056787699						-5,721353						TRUE	FALSE	FALSE	FALSE	FALSE	FALSE
rs2276683_AC068282.3_TMEM159	2	128146762	G/C	C	0,000000002452260414		0,3641236956	0,9950608223			-5,964605		-0,907535	-0,00619			TRUE	FALSE	FALSE	FALSE	FALSE	FALSE
rs2276683_AC068282.3_KB-226F1.1	2	128146762	G/C	C	0,00000001461987773						-5,665966						TRUE	FALSE	FALSE	FALSE	FALSE	FALSE
rs2276683_AC068282.3_MRRF	2	128146762	G/C	C	0,000000007994446138	0,9581004456	0,1776971257	0,3001218306			-5,768575	-0,052537	-1,34788	-1,036172			TRUE	FALSE	FALSE	FALSE	FALSE	FALSE
rs2276683_AC068282.3_RP11-415F23.2	2	128146762	G/C	C	0,0000003448104382						-5,097147						TRUE	FALSE	FALSE	FALSE	FALSE	FALSE
rs55775354_RBM43_NLRP12	2	152118271	G/A	A	0,0000004623877887						5,041297						TRUE	FALSE	FALSE	FALSE	FALSE	FALSE
rs55775354_RBM43_LRP1	2	152118271	G/A	A	0,0000005092082724	0,2519697934					5,02281	1,145578					TRUE	FALSE	FALSE	FALSE	FALSE	FALSE
rs55775354_RBM43_SPATA6L	2	152118271	G/A	A	0,0000002618564804	0,09596655413			0,01229269581		5,149016	1,66473			2,503629		TRUE	FALSE	FALSE	FALSE	FALSE	FALSE
rs55775354_RBM43_ZNF768	2	152118271	G/A	A	0,0000003349348066	0,250342219			0,2250584427		5,102647	1,149519			1,213187		TRUE	FALSE	FALSE	FALSE	FALSE	FALSE
rs55775354_RBM43_FSD1L	2	152118271	G/A	A	0,0000003408541211	0,9956319694			0,6464218404		5,099332	0,005475			0,458739		TRUE	FALSE	FALSE	FALSE	FALSE	FALSE
rs13382185_SESTD1_RAD17	2	180059627	C/A	A	0,0000002028986868	0,000187079543			0,323355643		-5,196662	-3,735854			-0,987586		TRUE	FALSE	FALSE	FALSE	FALSE	FALSE
rs13382185_SESTD1_HYPK	2	180059627	C/A	A	0,0000006566080317	0,00001028460352			0,0967538492		-4,973777	-4,411102			-1,660799		TRUE	FALSE	FALSE	FALSE	FALSE	FALSE
rs13382185_SESTD1_COQ3	2	180059627	C/A	A	0,0000006481576096	0,002138487648			0,05644382395		-4,976286	-3,070293			-1,907593		TRUE	FALSE	FALSE	FALSE	FALSE	FALSE
rs13382185_SESTD1_RP11-252A24.3	2	180059627	C/A	A	0,0000005579632658	0,0002754400451			0,007591344422		-5,005227	-3,637366			-2,669725		TRUE	FALSE	FALSE	FALSE	FALSE	FALSE
rs13382185_SESTD1_TTLL4	2	180059627	C/A	A	0,0000000009384696703	0,0000007874958487			0,4868238863		-6,119538	-4,938441			-0,695369		TRUE	TRUE	FALSE	FALSE	FALSE	FALSE
rs13382185_SESTD1_CHRNB1	2	180059627	C/A	A	0,0000005229465425	0,05395832896			0,2496729857		-5,017697	-1,927171			-1,151144		TRUE	FALSE	FALSE	FALSE	FALSE	FALSE
rs13382185_SESTD1_ABCB9	2	180059627	C/A	A	0,000000006751028578	0,0004817303338			0,5488104193		-5,797003	-3,490715			-0,599544		TRUE	FALSE	FALSE	FALSE	FALSE	FALSE
rs13382185_SESTD1_CDC42EP4	2	180059627	C/A	A	0,00000006349099531	0,04710835157			0,06429476225		-5,40868	-1,985325			-1,85013		TRUE	FALSE	FALSE	FALSE	FALSE	FALSE
rs13382185_SESTD1_TBC1D24	2	180059627	C/A	A	0,00000003948877101	0,003404985753			0,006001181733		-5,493123	-2,928594			-2,747717		TRUE	FALSE	FALSE	FALSE	FALSE	FALSE
rs13382185_SESTD1_RNF144B	2	180059627	C/A	A	0,0000003421019663	0,004608539629			0,1925850232		-5,09864	-2,833194			-1,30297		TRUE	FALSE	FALSE	FALSE	FALSE	FALSE
rs13382185_SESTD1_ADSSL1	2	180059627	C/A	A	0,00000001441842062	0,9185024306					-5,668344	-0,10232					TRUE	FALSE	FALSE	FALSE	FALSE	FALSE
rs13382185_SESTD1_LRP12	2	180059627	C/A	A	0,0000002397084644	0,882316042			0,11536283		-5,165569	-0,148034			-1,574539		TRUE	FALSE	FALSE	FALSE	FALSE	FALSE
rs13382185_SESTD1_SLC2A6	2	180059627	C/A	A	0,0000001373482453	0,00648726975			0,8076083369		-5,26876	-2,722079			-0,243513		TRUE	FALSE	FALSE	FALSE	FALSE	FALSE
rs13382185_SESTD1_RP4-669L17.10	2	180059627	C/A	A	0,0000001363180392						-5,270142						TRUE	FALSE	FALSE	FALSE	FALSE	FALSE
rs13382185_SESTD1_ZNF845	2	180059627	C/A	A	0,00000002759918605	0,297505357			0,02702247245		-5,556022	-1,041798			-2,211193		TRUE	FALSE	FALSE	FALSE	FALSE	FALSE
rs13382185_SESTD1_ARMCX4	2	180059627	C/A	A	0,0000006987379312	0,199012972			0,5604615824		-4,961714	-1,284369			-0,582156		TRUE	FALSE	FALSE	FALSE	FALSE	FALSE
rs13382185_SESTD1_DRAM1	2	180059627	C/A	A	0,0000005072161722	0,006322890933			0,6323052632		-5,023563	-2,730549			-0,478485		TRUE	FALSE	FALSE	FALSE	FALSE	FALSE
rs13382185_SESTD1_ACAD10	2	180059627	C/A	A	0,0000003636101118	0,000165830445			0,3680748502		-5,087084	-3,76608			-0,900085		TRUE	FALSE	FALSE	FALSE	FALSE	FALSE
rs13382185_SESTD1_PANK4	2	180059627	C/A	A	0,000000001864582167	0,0703343886			0,2852046474		-6,009185	-1,809751			-1,0687		TRUE	FALSE	FALSE	FALSE	FALSE	FALSE
rs13382185_SESTD1_RAP1GAP2	2	180059627	C/A	A	0,000000291118254	0,7739637319			0,5134868156		-5,129108	-0,287194			-0,653418		TRUE	FALSE	FALSE	FALSE	FALSE	FALSE
rs13382185_SESTD1_IMPACT	2	180059627	C/A	A	0,0000003839851427	0,07493582471			0,1664030151		-5,07673	-1,780857			-1,383854		TRUE	FALSE	FALSE	FALSE	FALSE	FALSE
rs13382185_SESTD1_ATAT1	2	180059627	C/A	A	0,0000005225592266	0,003010461863			0,2288387093		-5,017839	-2,966668			-1,203356		TRUE	FALSE	FALSE	FALSE	FALSE	FALSE
rs13382185_SESTD1_LDOC1	2	180059627	C/A	A	0,0000004089164644	0,3052672809			0,2831544143		-5,064759	-1,025203			-1,07326		TRUE	FALSE	FALSE	FALSE	FALSE	FALSE
rs13382185_SESTD1_AC092295.7	2	180059627	C/A	A	0,0000007299934572	0,5889817768			0,8387437749		-4,953209	-0,540312			-0,203501		TRUE	FALSE	FALSE	FALSE	FALSE	FALSE
rs13382185_SESTD1_RP11-351D16.3	2	180059627	C/A	A	0,0000006271785796	0,01915931008			0,2399317525		-4,982655	-2,342417			-1,175157		TRUE	FALSE	FALSE	FALSE	FALSE	FALSE
rs13382185_SESTD1_CENPO	2	180059627	C/A	A	0,0000007842031616	0,03702889795			0,5250254544		-4,939258	-2,085445			0,635618		TRUE	FALSE	FALSE	FALSE	FALSE	FALSE
rs13382185_SESTD1_POLE	2	180059627	C/A	A	0,0000001545258051	0,1448740071			0,6655517921		-5,247084	-1,457879			-0,432261		TRUE	FALSE	FALSE	FALSE	FALSE	FALSE
rs13382185_SESTD1_RP4-728D4.2	2	180059627	C/A	A	0,0000001206797099	0,0003505063413			0,7055355602		-5,292463	-3,574792			-0,377859		TRUE	FALSE	FALSE	FALSE	FALSE	FALSE
rs13382185_SESTD1_RP11-649A18.12	2	180059627	C/A	A	0,0000001985348377	0,002209451807			0,1503641058		-5,200704	-3,060531			-1,438247		TRUE	FALSE	FALSE	FALSE	FALSE	FALSE
rs13382185_SESTD1_NHLRC2	2	180059627	C/A	A	0,0000004742202963	0,005290459101			0,7227369214		-5,03646	-2,788795			-0,354803		TRUE	FALSE	FALSE	FALSE	FALSE	FALSE
rs13382185_SESTD1_RP11-496I9.1	2	180059627	C/A	A	0,0000001703958298	0,01894713789					-5,229036	-2,346569					TRUE	FALSE	FALSE	FALSE	FALSE	FALSE
rs13382185_SESTD1_CFH	2	180059627	C/A	A	0,0000006539247171	0,449887586					-4,97457	0,755602					TRUE	FALSE	FALSE	FALSE	FALSE	FALSE
rs13382185_SESTD1_RP11-53I6.3	2	180059627	C/A	A	0,0000004644430611	0,0004898220742					-5,040448	-3,486261					TRUE	FALSE	FALSE	FALSE	FALSE	FALSE
rs13382185_SESTD1_QPRT	2	180059627	C/A	A	0,0000003556905317	0,9981390201			0,9850171516		-5,091261	-0,002332			0,018779		TRUE	FALSE	FALSE	FALSE	FALSE	FALSE
rs13382185_SESTD1_CRYBG3.1	2	180059627	C/A	A	0,0000000035067065	0,206727415					-5,905926	-1,262615					TRUE	FALSE	FALSE	FALSE	FALSE	FALSE
rs13382185_SESTD1_RP11-326K13.4	2	180059627	C/A	A	0,00000001672778539	0,003758982344			0,02038725051		-5,64283	-2,89771			-2,319144		TRUE	FALSE	FALSE	FALSE	FALSE	FALSE
rs13382185_SESTD1_NRM	2	180059627	C/A	A	0,0000001067894502	0,01748868453			0,7297198505		-5,314775	-2,376269			0,345498		TRUE	FALSE	FALSE	FALSE	FALSE	FALSE
rs13382185_SESTD1_ANGEL1	2	180059627	C/A	A	0,0000003221207658	0,03445297847			0,003470207638		-5,110022	-2,11473			-2,922691		TRUE	FALSE	FALSE	FALSE	FALSE	FALSE
rs13382185_SESTD1_S100A5	2	180059627	C/A	A	0,00000004115303528	0,176523403			0,109251599		-5,485831	-1,351537			-1,601566		TRUE	FALSE	FALSE	FALSE	FALSE	FALSE
rs13382185_SESTD1_CREB3L4	2	180059627	C/A	A	0,0000002459066499	0,02640223188			0,0905354884		-5,160792	-2,220244			-1,69258		TRUE	FALSE	FALSE	FALSE	FALSE	FALSE
rs13382185_SESTD1_KLHDC8B	2	180059627	C/A	A	0,0000002979970959	0,001543624909			0,05286769742		-5,124709	-3,166355			-1,936		TRUE	FALSE	FALSE	FALSE	FALSE	FALSE
rs13382185_SESTD1_ACTR3B	2	180059627	C/A	A	0,0000002392838461	0,00003066457246			0,1457375575		-5,165901	-4,168474			-1,454753		TRUE	FALSE	FALSE	FALSE	FALSE	FALSE
rs13382185_SESTD1_OCEL1	2	180059627	C/A	A	0,0000004380445531	0,3111492632			0,2907928421		-5,051635	-1,012813			-1,056384		TRUE	FALSE	FALSE	FALSE	FALSE	FALSE
rs13382185_SESTD1_C19orf73	2	180059627	C/A	A	0,0000002938976715	0,07569221543			0,3221181812		-5,127319	-1,776247			-0,990114		TRUE	FALSE	FALSE	FALSE	FALSE	FALSE
rs13382185_SESTD1_RP11-434H6.7	2	180059627	C/A	A	0,0000003298623959	0,00915368566			0,3258365339		-5,105534	-2,60626			-0,982535		TRUE	FALSE	FALSE	FALSE	FALSE	FALSE
rs13382185_SESTD1_FBLIM1	2	180059627	C/A	A	0,000000495659873	0,004242144214			0,7491840007		-5,027985	-2,859571			-0,319716		TRUE	FALSE	FALSE	FALSE	FALSE	FALSE
rs13382185_SESTD1_LGALS14	2	180059627	C/A	A	0,0000001944972057						-5,204521						TRUE	FALSE	FALSE	FALSE	FALSE	FALSE
rs13382185_SESTD1_BCS1L	2	180059627	C/A	A	0,00000002877221189	0,0000002795307103			0,163085278		-5,548748	-5,13675			-1,39477		TRUE	TRUE	FALSE	FALSE	FALSE	FALSE
rs13382185_SESTD1_TMOD1	2	180059627	C/A	A	0,0000007717418406	0,3073827278			0,08289933512		-4,942381	-1,020729			-1,734106		TRUE	FALSE	FALSE	FALSE	FALSE	FALSE
rs13382185_SESTD1_SETMAR	2	180059627	C/A	A	0,000000523702967	0,006393463324			0,1054970131		-5,017419	-2,726889			-1,618769		TRUE	FALSE	FALSE	FALSE	FALSE	FALSE
rs13382185_SESTD1_C1orf233	2	180059627	C/A	A	0,0000004653894812	0,0002143817866			0,05671220866		-5,040059	-3,701437			-1,905522		TRUE	FALSE	FALSE	FALSE	FALSE	FALSE
rs13382185_SESTD1_CTD-2562J15.6	2	180059627	C/A	A	0,0000002663069496	0,004962507438			0,8187799488		-5,145854	-2,809457			-0,229114		TRUE	FALSE	FALSE	FALSE	FALSE	FALSE
rs13382185_SESTD1_SNHG18	2	180059627	C/A	A	0,00000003851047076						-5,49755						TRUE	FALSE	FALSE	FALSE	FALSE	FALSE
rs13382185_SESTD1_GNGT2	2	180059627	C/A	A	0,0000008465874185	0,1697990129			0,09571258161		-4,92431	-1,37285			-1,666004		TRUE	FALSE	FALSE	FALSE	FALSE	FALSE
rs13382185_SESTD1_FBXO2	2	180059627	C/A	A	0,0000006532086575	0,1112944843			0,627383636		-4,974783	-1,592402			0,485413		TRUE	FALSE	FALSE	FALSE	FALSE	FALSE
rs13382185_SESTD1_CTD-2086O20.3	2	180059627	C/A	A	0,000000749145837	0,5328378888			0,04899228189		-4,94817	-0,62368			-1,968659		TRUE	FALSE	FALSE	FALSE	FALSE	FALSE
rs13382185_SESTD1_LIG4	2	180059627	C/A	A	0,000000198281596	0,009999083026			0,1676102343		-5,200941	-2,575861			-1,379923		TRUE	FALSE	FALSE	FALSE	FALSE	FALSE
rs13382185_SESTD1_SLC16A11	2	180059627	C/A	A	0,00000001145222164	0,0004026798387			0,2314033637		-5,707686	-3,538321			-1,196752		TRUE	FALSE	FALSE	FALSE	FALSE	FALSE
rs13382185_SESTD1_RP11-66N11.8	2	180059627	C/A	A	0,0000002574556478	0,0002100520374			0,2811561088		-5,152195	-3,70661			-1,077726		TRUE	FALSE	FALSE	FALSE	FALSE	FALSE
rs13382185_SESTD1_ZNF562	2	180059627	C/A	A	0,0000005798007065	0,003094473272			0,05005587435		-4,997827	-2,958194			-1,959486		TRUE	FALSE	FALSE	FALSE	FALSE	FALSE
rs13382185_SESTD1_FUK	2	180059627	C/A	A	0,0000007824383452	0,007644026504			0,5722489774		-4,939698	-2,667402			-0,564742		TRUE	FALSE	FALSE	FALSE	FALSE	FALSE
rs13382185_SESTD1_SPATA7	2	180059627	C/A	A	0,0000004446619177	0,1827935183			0,411372643		-5,048771	-1,332203			-0,82148		TRUE	FALSE	FALSE	FALSE	FALSE	FALSE
rs13382185_SESTD1_GGH	2	180059627	C/A	A	0,0000001064496128	0,09334466555			0,6632317135		-5,315355	-1,678012			-0,435456		TRUE	FALSE	FALSE	FALSE	FALSE	FALSE
rs13382185_SESTD1_ELOVL4	2	180059627	C/A	A	0,00000036447849	0,02113670705					-5,086632	-2,305534					TRUE	FALSE	FALSE	FALSE	FALSE	FALSE
rs13382185_SESTD1_AMMECR1L	2	180059627	C/A	A	0,000000007679757855	0,02641581194			0,1478927711		-5,775341	-2,220044			-1,447015		TRUE	FALSE	FALSE	FALSE	FALSE	FALSE
rs13382185_SESTD1_RP11-727F15.9	2	180059627	C/A	A	0,0000002103638704	0,02309757171			0,6567080361		-5,189938	-2,271817			-0,444463		TRUE	FALSE	FALSE	FALSE	FALSE	FALSE
rs13382185_SESTD1_C21orf58	2	180059627	C/A	A	0,0000002930930034	0,003272701786			0,03176468592		-5,127835	-2,940891			-2,147359		TRUE	FALSE	FALSE	FALSE	FALSE	FALSE
rs13382185_SESTD1_IL7	2	180059627	C/A	A	0,0000000229762838	0,191525952					-5,587952	-1,306078					TRUE	FALSE	FALSE	FALSE	FALSE	FALSE
rs13382185_SESTD1_ZNF500	2	180059627	C/A	A	0,0000001897736551	0,3187922813			0,5793508927		-5,209085	-0,996943			0,554333		TRUE	FALSE	FALSE	FALSE	FALSE	FALSE
rs13382185_SESTD1_RP11-350F4.2	2	180059627	C/A	A	0,0000007275189533	0,00824440115			0,03045314065		-4,95387	-2,641893			-2,164146		TRUE	FALSE	FALSE	FALSE	FALSE	FALSE
rs13382185_SESTD1_EGR4	2	180059627	C/A	A	0,0000006216741858	0,01167452756			0,5246549986		-4,984359	-2,521833			-0,636186		TRUE	FALSE	FALSE	FALSE	FALSE	FALSE
rs13382185_SESTD1_ST3GAL4	2	180059627	C/A	A	0,0000003184876251	0,0006118023719			0,06712296408		-5,112165	-3,426327			-1,83085		TRUE	FALSE	FALSE	FALSE	FALSE	FALSE
rs13382185_SESTD1_ZNF595	2	180059627	C/A	A	0,0000001345902383	0,004007125885			0,2907800877		-5,272483	-2,8776			-1,056412		TRUE	FALSE	FALSE	FALSE	FALSE	FALSE
rs13382185_SESTD1_ACSF2	2	180059627	C/A	A	0,00000006398374807	0,000533362004			0,8281448104		-5,407295	-3,463417			0,217082		TRUE	FALSE	FALSE	FALSE	FALSE	FALSE
rs13382185_SESTD1_CPM	2	180059627	C/A	A	0,0000001990282566	0,6514365204			0,1094913192		-5,200243	0,451767			-1,600484		TRUE	FALSE	FALSE	FALSE	FALSE	FALSE
rs13382185_SESTD1_C16orf95	2	180059627	C/A	A	0,000000007804829025	0,0185392239			0,7643806892		-5,77262	-2,354669			0,299733		TRUE	FALSE	FALSE	FALSE	FALSE	FALSE
rs13382185_SESTD1_C2orf44	2	180059627	C/A	A	0,0000004168942923	0,09492597741			0,01985320519		-5,061077	-1,669967			-2,329111		TRUE	FALSE	FALSE	FALSE	FALSE	FALSE
rs13382185_SESTD1_P2RX5-TAX1BP3	2	180059627	C/A	A	0,0000005632005082	0,1344823086			0,7053493035		-5,003427	-1,496658			-0,378109		TRUE	FALSE	FALSE	FALSE	FALSE	FALSE
rs13382185_SESTD1_FPGT	2	180059627	C/A	A	0,0000003809238105	0,0004278754606			0,3802866929		-5,078252	-3,522265			-0,877368		TRUE	FALSE	FALSE	FALSE	FALSE	FALSE
rs13382185_SESTD1_RP11-262H14.4	2	180059627	C/A	A	0,000000002037580984	0,002946441334			0,46203552		-5,994782	-2,973271			-0,735499		TRUE	FALSE	FALSE	FALSE	FALSE	FALSE
rs13382185_SESTD1_RP11-390E23.6	2	180059627	C/A	A	0,0000006508004069	0,02455265155			0,6143299234		-4,975498	-2,248369			0,503902		TRUE	FALSE	FALSE	FALSE	FALSE	FALSE
rs13382185_SESTD1_AC020571.3	2	180059627	C/A	A	0,00000004381605756	0,09169915623					-5,474738	-1,686502					TRUE	FALSE	FALSE	FALSE	FALSE	FALSE
rs2007031_AC013264.2_RP11-169D4.2	2	198181443	A/G	G	0,00000006149112347	0,4926945828					-5,41441	-0,686029					TRUE	FALSE	FALSE	FALSE	FALSE	FALSE
rs2007031_AC013264.2_PRB3	2	198181443	A/G	G	0,0000007493862405						-4,948107						TRUE	FALSE	FALSE	FALSE	FALSE	FALSE
rs2007031_AC013264.2_ZKSCAN7	2	198181443	A/G	G	0,0000008444044502	0,2767790661					-4,924814	-1,087583					TRUE	FALSE	FALSE	FALSE	FALSE	FALSE
rs2007031_AC013264.2_SNTA1	2	198181443	A/G	G	0,0000003005178438	0,2791565437					-5,123122	-1,082216					TRUE	FALSE	FALSE	FALSE	FALSE	FALSE
rs2007031_AC013264.2_RP4-657D16.3	2	198181443	A/G	G	0,000000003074477279	0,1968706763					-5,927571	-1,290519					TRUE	FALSE	FALSE	FALSE	FALSE	FALSE
rs2007031_AC013264.2_CTD-2288F12.1	2	198181443	A/G	G	0,00000004985927527	0,4403401716					-5,451812	-0,771619					TRUE	FALSE	FALSE	FALSE	FALSE	FALSE
rs2007031_AC013264.2_CCL4L2	2	198181443	A/G	G	0,0000009059433338	0,001568370711					-4,911041	-3,161726					TRUE	FALSE	FALSE	FALSE	FALSE	FALSE
rs2007031_AC013264.2_WWTR1	2	198181443	A/G	G	0,0000004688105599	0,6251449887					-5,038657	0,488572					TRUE	FALSE	FALSE	FALSE	FALSE	FALSE
rs2007031_AC013264.2_PTPRK	2	198181443	A/G	G	0,0000009099695594	0,1928231418					-4,910171	-1,302273					TRUE	FALSE	FALSE	FALSE	FALSE	FALSE
rs2007031_AC013264.2_LINC00265	2	198181443	A/G	G	0,000000367409656						-5,085112						TRUE	FALSE	FALSE	FALSE	FALSE	FALSE
rs2007031_AC013264.2_SMIM5	2	198181443	A/G	G	0,0000006369438398	0,01215519276					-4,979665	-2,507607					TRUE	FALSE	FALSE	FALSE	FALSE	FALSE
rs2007031_AC013264.2_NRTN	2	198181443	A/G	G	0,0000003667051935						-5,085476						TRUE	FALSE	FALSE	FALSE	FALSE	FALSE
rs2007031_AC013264.2_ERI2	2	198181443	A/G	G	0,0000007622938071	0,04982750681					-4,944781	-1,961442					TRUE	FALSE	FALSE	FALSE	FALSE	FALSE
rs2007031_AC013264.2_SENCR	2	198181443	A/G	G	0,00000001840913298	0,9283929963					-5,626323	-0,089867					TRUE	FALSE	FALSE	FALSE	FALSE	FALSE
rs2007031_AC013264.2_TGFBR3L	2	198181443	A/G	G	0,0000003485279571	0,049744144					-5,095116	-1,962158					TRUE	FALSE	FALSE	FALSE	FALSE	FALSE
rs2007031_AC013264.2_RAB15	2	198181443	A/G	G	0,0000009546403685	0,5687801385					-4,900765	0,569849					TRUE	FALSE	FALSE	FALSE	FALSE	FALSE
rs2007031_AC013264.2_RP11-247L20.4	2	198181443	A/G	G	0,0000002702320491						-5,143107						TRUE	FALSE	FALSE	FALSE	FALSE	FALSE
rs2007031_AC013264.2_RP1-224A6.3	2	198181443	A/G	G	0,0000008465598352						-4,924316						TRUE	FALSE	FALSE	FALSE	FALSE	FALSE
rs2007031_AC013264.2_AC092835.2	2	198181443	A/G	G	0,000000007479531998	0,8033183255					-5,779787	-0,249055					TRUE	FALSE	FALSE	FALSE	FALSE	FALSE
rs2007031_AC013264.2_FHL2	2	198181443	A/G	G	0,00000016839505	0,1814236213					-5,23122	-1,336385					TRUE	FALSE	FALSE	FALSE	FALSE	FALSE
rs2007031_AC013264.2_PLEKHA4	2	198181443	A/G	G	0,0000008988772437	0,1901081602					-4,912576	-1,310259					TRUE	FALSE	FALSE	FALSE	FALSE	FALSE
rs2007031_AC013264.2_GPR89B	2	198181443	A/G	G	0,000000003848791688	0,9727166407					-5,890564	-0,034201					TRUE	FALSE	FALSE	FALSE	FALSE	FALSE
rs2007031_AC013264.2_PDE7B	2	198181443	A/G	G	0,00000015838261						-5,242538						TRUE	FALSE	FALSE	FALSE	FALSE	FALSE
rs2007031_AC013264.2_CSF2RB	2	198181443	A/G	G	0,0000002869375763	0,6111239827					-5,131831	-0,50847					TRUE	FALSE	FALSE	FALSE	FALSE	FALSE
rs2007031_AC013264.2_RBFOX2	2	198181443	A/G	G	0,0000005362826138	0,0273902393					-5,012855	-2,205911					TRUE	FALSE	FALSE	FALSE	FALSE	FALSE
rs2007031_AC013264.2_SEMA4F	2	198181443	A/G	G	0,00000005690402544	0,0553199976					-5,428267	-1,916354					TRUE	FALSE	FALSE	FALSE	FALSE	FALSE
rs2007031_AC013264.2_LGALS8-AS1	2	198181443	A/G	G	0,0000001744592771						-5,224677						TRUE	FALSE	FALSE	FALSE	FALSE	FALSE
rs2007031_AC013264.2_ZNF425	2	198181443	A/G	G	0,000000001084161193	0,7609643189					-6,0965	-0,304215					TRUE	FALSE	FALSE	FALSE	FALSE	FALSE
rs2007031_AC013264.2_ITPR1-AS1	2	198181443	A/G	G	0,0000003461814001	0,01779795177					-5,096396	-2,369795					TRUE	FALSE	FALSE	FALSE	FALSE	FALSE
rs2007031_AC013264.2_AC009120.6	2	198181443	A/G	G	0,00000006574792766	0,7372843753					-5,40242	-0,335452					TRUE	FALSE	FALSE	FALSE	FALSE	FALSE
rs2007031_AC013264.2_KB-1507C5.2	2	198181443	A/G	G	0,0000001876541396	0,03591770935					-5,211169	-2,097858					TRUE	FALSE	FALSE	FALSE	FALSE	FALSE
rs2007031_AC013264.2_RP11-267N12.3	2	198181443	A/G	G	0,0000008832910535	0,08548682602					-4,916003	-1,719701					TRUE	FALSE	FALSE	FALSE	FALSE	FALSE
rs2007031_AC013264.2_ST8SIA6	2	198181443	A/G	G	0,00000009382736858	0,0007937884776					-5,33829	-3,354952					TRUE	FALSE	FALSE	FALSE	FALSE	FALSE
rs2007031_AC013264.2_RP11-192P3.5	2	198181443	A/G	G	0,00000009215396008						-5,341552						TRUE	FALSE	FALSE	FALSE	FALSE	FALSE
rs2007031_AC013264.2_SCML2	2	198181443	A/G	G	0,0000007160173244	0,2461949964					-4,956968	-1,159641					TRUE	FALSE	FALSE	FALSE	FALSE	FALSE
rs2007031_AC013264.2_C1orf186	2	198181443	A/G	G	0,0000002802567087						-5,136262						TRUE	FALSE	FALSE	FALSE	FALSE	FALSE
rs2007031_AC013264.2_PALLD	2	198181443	A/G	G	0,0000001527003469	0,08979014287					-5,249273	-1,696506					TRUE	FALSE	FALSE	FALSE	FALSE	FALSE
rs2007031_AC013264.2_SMC5-AS1	2	198181443	A/G	G	0,0000002106240729	0,01345354654					-5,189708	-2,471532					TRUE	FALSE	FALSE	FALSE	FALSE	FALSE
rs2007031_AC013264.2_SPIN4	2	198181443	A/G	G	0,00000004896842385	0,02990006338					-5,455016	-2,171412					TRUE	FALSE	FALSE	FALSE	FALSE	FALSE
rs2007031_AC013264.2_MRPL30	2	198181443	A/G	G	0,0000000727563938	0,440302111					-5,384228	-0,771683					TRUE	FALSE	FALSE	FALSE	FALSE	FALSE
rs2007031_AC013264.2_AL590822.2	2	198181443	A/G	G	0,0000001528379785	0,8584094749					-5,249107	0,178399					TRUE	FALSE	FALSE	FALSE	FALSE	FALSE
rs2007031_AC013264.2_BHLHB9	2	198181443	A/G	G	0,0000002018316936	0,9410794199					-5,197643	-0,073913					TRUE	FALSE	FALSE	FALSE	FALSE	FALSE
rs2007031_AC013264.2_DET1	2	198181443	A/G	G	0,0000004446713211	0,0379343098					-5,048767	-2,075564					TRUE	FALSE	FALSE	FALSE	FALSE	FALSE
rs2007031_AC013264.2_RGS5	2	198181443	A/G	G	0,0000009087382955						-4,910437						TRUE	FALSE	FALSE	FALSE	FALSE	FALSE
rs2007031_AC013264.2_GFPT2	2	198181443	A/G	G	0,0000005911448579	0,3722502172					-4,994088	-0,892266					TRUE	FALSE	FALSE	FALSE	FALSE	FALSE
rs2007031_AC013264.2_CTD-3064H18.1	2	198181443	A/G	G	0,0000003660615383						-5,085809						TRUE	FALSE	FALSE	FALSE	FALSE	FALSE
rs2007031_AC013264.2_PDZK1IP1	2	198181443	A/G	G	0,0000006980662043	0,1811391675					-4,961901	-1,337256					TRUE	FALSE	FALSE	FALSE	FALSE	FALSE
rs2007031_AC013264.2_RP1-178F15.4	2	198181443	A/G	G	0,0000001626373145						-5,237646						TRUE	FALSE	FALSE	FALSE	FALSE	FALSE
rs2007031_AC013264.2_CTB-47B11.3	2	198181443	A/G	G	0,000000381534984	0,9480547673					-5,077947	-0,06515					TRUE	FALSE	FALSE	FALSE	FALSE	FALSE
rs2007031_AC013264.2_ZBTB47	2	198181443	A/G	G	0,0000001670794192	0,242110696					-5,232669	-1,169727					TRUE	FALSE	FALSE	FALSE	FALSE	FALSE
rs2007031_AC013264.2_FKBP1B	2	198181443	A/G	G	0,0000003732159341	0,05428115461					-5,082135	-1,924586					TRUE	FALSE	FALSE	FALSE	FALSE	FALSE
rs2007031_AC013264.2_LRRC61	2	198181443	A/G	G	0,0000005065767138	0,05675445628					-5,023805	-1,905197					TRUE	FALSE	FALSE	FALSE	FALSE	FALSE
rs2346586_FTCDNL1_GYLTL1B	2	200625581	C/T	T	0,0000007031076329						-4,960503						TRUE	FALSE	FALSE	FALSE	FALSE	FALSE
rs2136600_PPIL3_SYNGR3	2	201742345	C/T	T	0,0000001875282449	0,002703422692			0,5805584555	0,8753652169	5,211294	2,999591			0,552569	0,156847	TRUE	FALSE	FALSE	FALSE	FALSE	FALSE
rs2136600_PPIL3_RP11-435B5.4	2	201742345	C/T	T	0,0000002195542013	0,01519910452					5,18197	2,4276					TRUE	FALSE	FALSE	FALSE	FALSE	FALSE
rs2136600_PPIL3_KRTAP5-AS1	2	201742345	C/T	T	0,000000005145641082	0,0001726598746			0,9381307072		5,842392	3,755987			-0,07762		TRUE	FALSE	FALSE	FALSE	FALSE	FALSE
rs13030124_CTLA4_CTBP2	2	204694263	G/A	A	0,0000004311993456						-5,054642						TRUE	FALSE	FALSE	FALSE	FALSE	FALSE
rs13030124_CTLA4_PRSS27	2	204694263	G/A	A	0,0000007322311342						-4,952614						TRUE	FALSE	FALSE	FALSE	FALSE	FALSE
rs13030124_CTLA4_RP11-435B5.4	2	204694263	G/A	A	0,0000001704004378						-5,229031						TRUE	FALSE	FALSE	FALSE	FALSE	FALSE
rs13030124_CTLA4_ELF3	2	204694263	G/A	A	0,000000322363971						-5,10988						TRUE	FALSE	FALSE	FALSE	FALSE	FALSE
rs13030124_CTLA4_RP11-793H13.11	2	204694263	G/A	A	0,0000002633088726						-5,147978						TRUE	FALSE	FALSE	FALSE	FALSE	FALSE
rs13030124_CTLA4_RAB12	2	204694263	G/A	A	0,0000001937635291						-5,205223						TRUE	FALSE	FALSE	FALSE	FALSE	FALSE
rs13030124_CTLA4_RBM20	2	204694263	G/A	A	0,0000008523071267						-4,922993						TRUE	FALSE	FALSE	FALSE	FALSE	FALSE
rs13030124_CTLA4_HTRA4	2	204694263	G/A	A	0,0000000286292399						-5,549619						TRUE	FALSE	FALSE	FALSE	FALSE	FALSE
rs13030124_CTLA4_KIAA1683	2	204694263	G/A	A	0,000000104721265						-5,318335						TRUE	FALSE	FALSE	FALSE	FALSE	FALSE
rs13030124_CTLA4_IFNLR1	2	204694263	G/A	A	0,0000007785542677						-4,940668						TRUE	FALSE	FALSE	FALSE	FALSE	FALSE
rs62192777_USP40_RP11-514O12.4	2	234464498	T/C	C	0,00000067782771						4,967611						TRUE	FALSE	FALSE	FALSE	FALSE	FALSE
rs6708265_PASK_DPP4	2	242047750	A/G	G	0,00000146973607	0,3215845664					4,815307	-0,991207					TRUE	FALSE	FALSE	FALSE	FALSE	FALSE
rs7632486_CMTM8_CRIP1	3	32286791	G/A	A	0,00000007670446038	0,5552323538					-5,374714	-0,589938					TRUE	FALSE	FALSE	FALSE	FALSE	FALSE
rs7632486_CMTM8_S100A4	3	32286791	G/A	A	0,0000001209322931	0,0245363519					-5,292081	-2,248625					TRUE	FALSE	FALSE	FALSE	FALSE	FALSE
rs7632486_CMTM8_B2M	3	32286791	G/A	A	0,00000004228305708	0,0002470956533					-5,481041	-3,665251					TRUE	FALSE	FALSE	FALSE	FALSE	FALSE
rs7632486_CMTM8_RPA4	3	32286791	G/A	A	0,0000009684185615	0,01942896056					-4,89795	-2,337197					TRUE	FALSE	FALSE	FALSE	FALSE	FALSE
rs7632486_CMTM8_C9orf163	3	32286791	G/A	A	0,0000002195305131						-5,18199						TRUE	FALSE	FALSE	FALSE	FALSE	FALSE
rs7632486_CMTM8_MRAS	3	32286791	G/A	A	0,0000005423566845	0,3027020252					-5,010688	-1,030656					TRUE	FALSE	FALSE	FALSE	FALSE	FALSE
rs7632486_CMTM8_CCR6	3	32286791	G/A	A	0,0000006208252682	0,001533248756					-4,984624	-3,168316					TRUE	FALSE	FALSE	FALSE	FALSE	FALSE
rs56084453_ZNF502_ZNF720	3	44762830	A/G	G	0,000001070673962	0,8098455097					-4,878183	-0,240625					TRUE	FALSE	FALSE	FALSE	FALSE	FALSE
rs56084453_ZNF502_ASXL2	3	44762830	A/G	G	0,0000000100472396	0,001443099751					-5,729929	-3,185889					TRUE	FALSE	FALSE	FALSE	FALSE	FALSE
rs56084453_ZNF502_TRIM3	3	44762830	A/G	G	0,000003269855361	0,02835931046					-4,653098	-2,19228					TRUE	FALSE	FALSE	FALSE	FALSE	FALSE
rs56084453_ZNF502_RP11-350N15.5	3	44762830	A/G	G	0,000001186940435	0,1585326114					-4,857805	-1,410024					TRUE	FALSE	FALSE	FALSE	FALSE	FALSE
rs56084453_ZNF502_MUC12	3	44762830	A/G	G	0,000001600977533	0,361879009					-4,7982	-0,911791					TRUE	FALSE	FALSE	FALSE	FALSE	FALSE
rs56084453_ZNF502_FAM72A	3	44762830	A/G	G	0,000001037766746	0,08303692437					-4,884338	-1,733331					TRUE	FALSE	FALSE	FALSE	FALSE	FALSE
rs56084453_ZNF502_ZNF823	3	44762830	A/G	G	0,000001855392503	0,1973329239					-4,768569	-1,289187					TRUE	FALSE	FALSE	FALSE	FALSE	FALSE
rs56084453_ZNF502_LMF1	3	44762830	A/G	G	0,000001088863007	0,02849757081					-4,874859	-2,190368					TRUE	FALSE	FALSE	FALSE	FALSE	FALSE
rs56084453_ZNF502_ZMIZ1-AS1	3	44762830	A/G	G	0,0000007217488689	0,5875904151					-4,955418	0,542331					TRUE	FALSE	FALSE	FALSE	FALSE	FALSE
rs56084453_ZNF502_MACC1	3	44762830	A/G	G	0,000001703657271						-4,785731						TRUE	FALSE	FALSE	FALSE	FALSE	FALSE
rs56084453_ZNF502_CENPF	3	44762830	A/G	G	0,000002786741159	0,1394433549					-4,685943	-1,477867					TRUE	FALSE	FALSE	FALSE	FALSE	FALSE
rs56084453_ZNF502_ZNF530	3	44762830	A/G	G	0,0000000904041647	0,06401919236					-5,345026	-1,852046					TRUE	FALSE	FALSE	FALSE	FALSE	FALSE
rs56084453_ZNF502_IL10RB-AS1	3	44762830	A/G	G	0,0000001233219809	0,4405152963					-5,288502	-0,771323					TRUE	FALSE	FALSE	FALSE	FALSE	FALSE
rs56084453_ZNF502_SPAG8	3	44762830	A/G	G	0,0000001978947967						-5,201304						TRUE	FALSE	FALSE	FALSE	FALSE	FALSE
rs56084453_ZNF502_MIR146A	3	44762830	A/G	G	0,0000005957896795	0,0004412096685					-4,992577	-3,514122					TRUE	FALSE	FALSE	FALSE	FALSE	FALSE
rs56084453_ZNF502_UCK2	3	44762830	A/G	G	0,000003585675838	0,02084947949					-4,634057	-2,310699					TRUE	FALSE	FALSE	FALSE	FALSE	FALSE
rs56084453_ZNF502_BICD1	3	44762830	A/G	G	0,0000005079059982	0,04520422923					-5,023302	-2,002749					TRUE	FALSE	FALSE	FALSE	FALSE	FALSE
rs56084453_ZNF502_RP11-480D4.6	3	44762830	A/G	G	0,0000001731631468						-5,226057						TRUE	FALSE	FALSE	FALSE	FALSE	FALSE
rs56084453_ZNF502_CTD-3093M3.1	3	44762830	A/G	G	0,000001053269365	0,4270399299					-4,881416	-0,794267					TRUE	FALSE	FALSE	FALSE	FALSE	FALSE
rs56084453_ZNF502_RP11-402D21.2	3	44762830	A/G	G	0,000003756166161	0,4688801504					-4,624437	-0,724302					TRUE	FALSE	FALSE	FALSE	FALSE	FALSE
rs56084453_ZNF502_WDR61	3	44762830	A/G	G	0,0000008905724813	0,1297468319					-4,914395	-1,515101					TRUE	FALSE	FALSE	FALSE	FALSE	FALSE
rs56084453_ZNF502_RP11-112J3.16	3	44762830	A/G	G	0,000002044689459	0,09773376574					-4,748956	-1,655941					TRUE	FALSE	FALSE	FALSE	FALSE	FALSE
rs56084453_ZNF502_TPCN2	3	44762830	A/G	G	0,000001140873972	0,05902254252					-4,865639	-1,888025					TRUE	FALSE	FALSE	FALSE	FALSE	FALSE
rs56084453_ZNF502_ZNF692	3	44762830	A/G	G	0,000001343790654	0,009689827472					-4,833165	-2,586706					TRUE	FALSE	FALSE	FALSE	FALSE	FALSE
rs56084453_ZNF502_UGDH-AS1	3	44762830	A/G	G	0,000003098654546						-4,66417						TRUE	FALSE	FALSE	FALSE	FALSE	FALSE
rs56084453_ZNF502_MUT	3	44762830	A/G	G	0,0000001121392638	0,2010554899					-5,305866	-1,27855					TRUE	FALSE	FALSE	FALSE	FALSE	FALSE
rs56084453_ZNF502_RNASEH1-AS1	3	44762830	A/G	G	0,000001378866199	0,3642296008					-4,828035	-0,907335					TRUE	FALSE	FALSE	FALSE	FALSE	FALSE
rs56084453_ZNF502_SETMAR	3	44762830	A/G	G	0,000002165515286	0,7658691098					-4,737331	-0,297783					TRUE	FALSE	FALSE	FALSE	FALSE	FALSE
rs56084453_ZNF502_AP2A1	3	44762830	A/G	G	0,0000004363935631	0,01012294455					-5,052356	-2,571601					TRUE	FALSE	FALSE	FALSE	FALSE	FALSE
rs56084453_ZNF502_FGF14-AS2	3	44762830	A/G	G	0,000003549634862	0,03018885698					-4,636147	-2,167604					TRUE	FALSE	FALSE	FALSE	FALSE	FALSE
rs56084453_ZNF502_HPS6	3	44762830	A/G	G	0,0000001528505293	0,002307690744					-5,249092	-3,04748					TRUE	FALSE	FALSE	FALSE	FALSE	FALSE
rs56084453_ZNF502_ZBTB45	3	44762830	A/G	G	0,000001520165727	0,152535433					-4,808566	-1,430633					TRUE	FALSE	FALSE	FALSE	FALSE	FALSE
rs56084453_ZNF502_CCR2	3	44762830	A/G	G	0,000002728629192	0,5984161258					-4,690256	-0,52668					TRUE	FALSE	FALSE	FALSE	FALSE	FALSE
rs56084453_ZNF502_CASP6	3	44762830	A/G	G	0,000001205718797	0,7409748042					-4,854695	-0,330563					TRUE	FALSE	FALSE	FALSE	FALSE	FALSE
rs56084453_ZNF502_ZNF718	3	44762830	A/G	G	0,000003105337075	0,1423519666					-4,663727	-1,467089					TRUE	FALSE	FALSE	FALSE	FALSE	FALSE
rs56084453_ZNF502_SLC4A2	3	44762830	A/G	G	0,000001267798733	0,4538818301					-4,844736	-0,748959					TRUE	FALSE	FALSE	FALSE	FALSE	FALSE
rs56084453_ZNF502_RP11-179B2.2	3	44762830	A/G	G	0,0000009624884292	0,008688461788					-4,899157	-2,624075					TRUE	FALSE	FALSE	FALSE	FALSE	FALSE
rs56084453_ZNF502_SCCPDH	3	44762830	A/G	G	0,000001110303112	0,1081974301					-4,871008	-1,606348					TRUE	FALSE	FALSE	FALSE	FALSE	FALSE
rs56084453_ZNF502_DCLRE1A	3	44762830	A/G	G	0,000001025484472	0,01542744514					-4,886684	-2,422186					TRUE	FALSE	FALSE	FALSE	FALSE	FALSE
rs56084453_ZNF502_RP11-539L10.2	3	44762830	A/G	G	0,000003676749108	0,0001218305849					-4,628865	-3,842413					TRUE	FALSE	FALSE	FALSE	FALSE	FALSE
rs56084453_ZNF502_CDC42EP2	3	44762830	A/G	G	0,000002195820754	0,2722304907					-4,734513	-1,09794					TRUE	FALSE	FALSE	FALSE	FALSE	FALSE
rs56084453_ZNF502_TAPT1-AS1	3	44762830	A/G	G	0,0000002578204511	0,02568697913					-5,151929	-2,230912					TRUE	FALSE	FALSE	FALSE	FALSE	FALSE
rs56084453_ZNF502_ZNF782	3	44762830	A/G	G	0,000003091535935	0,2129777334					-4,664643	-1,245419					TRUE	FALSE	FALSE	FALSE	FALSE	FALSE
rs56084453_ZNF502_SEC61A2	3	44762830	A/G	G	0,000001952621783	0,01958836687					-4,758267	-2,33414					TRUE	FALSE	FALSE	FALSE	FALSE	FALSE
rs56084453_ZNF502_ASB13	3	44762830	A/G	G	0,000001955949962	0,2804715212					-4,757923	-1,079261					TRUE	FALSE	FALSE	FALSE	FALSE	FALSE
rs56084453_ZNF502_PER3	3	44762830	A/G	G	0,000001602634731	0,1011337482					-4,797993	-1,639382					TRUE	FALSE	FALSE	FALSE	FALSE	FALSE
rs56084453_ZNF502_KDM4C	3	44762830	A/G	G	0,000001751927868	0,9345958985					-4,780117	-0,082064					TRUE	FALSE	FALSE	FALSE	FALSE	FALSE
rs56084453_ZNF502_AGRN	3	44762830	A/G	G	0,0000002492266331	0,1846357776					-5,158282	-1,326616					TRUE	FALSE	FALSE	FALSE	FALSE	FALSE
rs56084453_ZNF502_KCMF1	3	44762830	A/G	G	0,000002762115606	0,3666922458					-4,68776	-0,902687					TRUE	FALSE	FALSE	FALSE	FALSE	FALSE
rs56084453_ZNF502_GNAL	3	44762830	A/G	G	0,000001665441374	0,117106026					-4,790286	-1,567037					TRUE	FALSE	FALSE	FALSE	FALSE	FALSE
rs56084453_ZNF502_TNIP3	3	44762830	A/G	G	0,000001339643325	0,4765681579					-4,83378	-0,711833					TRUE	FALSE	FALSE	FALSE	FALSE	FALSE
rs56084453_ZNF502_C17orf67	3	44762830	A/G	G	0,000000602840984	0,02151326302					-4,990305	-2,298853					TRUE	FALSE	FALSE	FALSE	FALSE	FALSE
rs56084453_ZNF502_SNAPC4	3	44762830	A/G	G	0,000002922974378	0,1248839439					-4,676159	-1,534593					TRUE	FALSE	FALSE	FALSE	FALSE	FALSE
rs56084453_ZNF502_CDKN3	3	44762830	A/G	G	0,000002052067012	0,1477560018					-4,748228	-1,447503					TRUE	FALSE	FALSE	FALSE	FALSE	FALSE
rs56084453_ZNF502_SOX8	3	44762830	A/G	G	0,0000003985779615						-5,069636						TRUE	FALSE	FALSE	FALSE	FALSE	FALSE
rs56084453_ZNF502_SLC35G5	3	44762830	A/G	G	0,000003134136002	0,2293870256					-4,661828	-1,201939					TRUE	FALSE	FALSE	FALSE	FALSE	FALSE
rs56084453_ZNF502_AZI1	3	44762830	A/G	G	0,0000001665840092	0,01683243597					-5,233218	-2,390348					TRUE	FALSE	FALSE	FALSE	FALSE	FALSE
rs56084453_ZNF502_CELF6.1	3	44762830	A/G	G	0,000002672066637						-4,694541						TRUE	FALSE	FALSE	FALSE	FALSE	FALSE
rs56084453_ZNF502_LRFN1	3	44762830	A/G	G	0,000003018833888	0,0006269828857					-4,669534	-3,419665					TRUE	FALSE	FALSE	FALSE	FALSE	FALSE
rs56084453_ZNF502_RUNDC3B	3	44762830	A/G	G	0,0000005619601204	0,2007799987					-5,003852	-1,279332					TRUE	FALSE	FALSE	FALSE	FALSE	FALSE
rs56084453_ZNF502_CXCR6	3	44762830	A/G	G	0,000001591266688	0,121256417					-4,799419	-1,549521					TRUE	FALSE	FALSE	FALSE	FALSE	FALSE
rs56084453_ZNF502_RP11-798G7.6	3	44762830	A/G	G	0,000001940045715	0,2332717899					-4,759571	-1,191973					TRUE	FALSE	FALSE	FALSE	FALSE	FALSE
rs56084453_ZNF502_RNF111	3	44762830	A/G	G	0,000003536301852	0,0227152131					-4,636925	-2,278191					TRUE	FALSE	FALSE	FALSE	FALSE	FALSE
rs56084453_ZNF502_ZNF585B	3	44762830	A/G	G	0,0000008261003672	0,004864334201					-4,929098	-2,815883					TRUE	FALSE	FALSE	FALSE	FALSE	FALSE
rs56084453_ZNF502_FAM188B	3	44762830	A/G	G	0,000000440172708	0,02255387537					-5,050709	-2,280908					TRUE	FALSE	FALSE	FALSE	FALSE	FALSE
rs56084453_ZNF502_FAM66C	3	44762830	A/G	G	0,000002772582398	0,02309039009					-4,686986	-2,271936					TRUE	FALSE	FALSE	FALSE	FALSE	FALSE
rs56084453_ZNF502_MANEA-AS1	3	44762830	A/G	G	0,0000003106038142	0,06483846874					-5,116897	-1,84637					TRUE	FALSE	FALSE	FALSE	FALSE	FALSE
rs56084453_ZNF502_DLL1	3	44762830	A/G	G	0,000001268262752	0,6927322383					-4,844664	-0,39515					TRUE	FALSE	FALSE	FALSE	FALSE	FALSE
rs56084453_ZNF502_TPRG1	3	44762830	A/G	G	0,000001886264646	0,8690419833					-4,765243	0,164875					TRUE	FALSE	FALSE	FALSE	FALSE	FALSE
rs56084453_ZNF502_TMED1	3	44762830	A/G	G	0,000001975252558	0,02821129429					-4,75594	-2,194336					TRUE	FALSE	FALSE	FALSE	FALSE	FALSE
rs56084453_ZNF502_IQCK	3	44762830	A/G	G	0,0000002120610038	0,08884563251					-5,188442	-1,701519					TRUE	FALSE	FALSE	FALSE	FALSE	FALSE
rs56084453_ZNF502_SLC26A2	3	44762830	A/G	G	0,0000007379848319	0,003688318385					-4,951091	-2,903657					TRUE	FALSE	FALSE	FALSE	FALSE	FALSE
rs56084453_ZNF502_AP1B1	3	44762830	A/G	G	0,0000006659210677	0,4477708201					-4,971048	-0,759137					TRUE	FALSE	FALSE	FALSE	FALSE	FALSE
rs56084453_ZNF502_RP11-730K11.1	3	44762830	A/G	G	0,000001920978424	0,1508690001					-4,761565	-1,436469					TRUE	FALSE	FALSE	FALSE	FALSE	FALSE
rs56084453_ZNF502_PPCDC	3	44762830	A/G	G	0,000002839975298	0,0005081765501					-4,682066	-3,476409					TRUE	FALSE	FALSE	FALSE	FALSE	FALSE
rs56084453_ZNF502_FAM160B1	3	44762830	A/G	G	0,000003074130066	0,4097340476					-4,665804	-0,824362					TRUE	FALSE	FALSE	FALSE	FALSE	FALSE
rs56084453_ZNF502_SKIV2L2	3	44762830	A/G	G	0,000000641705248	0,07895924814					-4,978224	-1,756757					TRUE	FALSE	FALSE	FALSE	FALSE	FALSE
rs56084453_ZNF502_CTD-2201I18.1	3	44762830	A/G	G	0,0000005821486964						-4,997047						TRUE	FALSE	FALSE	FALSE	FALSE	FALSE
rs56084453_ZNF502_CD151	3	44762830	A/G	G	0,000003056509635	0,9675513993					-4,666985	0,04068					TRUE	FALSE	FALSE	FALSE	FALSE	FALSE
rs56084453_ZNF502_MTBP	3	44762830	A/G	G	0,000003519243031	0,7319591558					-4,637925	-0,342521					TRUE	FALSE	FALSE	FALSE	FALSE	FALSE
rs56084453_ZNF502_RP5-1057J7.6	3	44762830	A/G	G	0,00000129059836	0,009072428507					-4,841196	-2,609313					TRUE	FALSE	FALSE	FALSE	FALSE	FALSE
rs56084453_ZNF502_BCL2L1	3	44762830	A/G	G	0,000001060781779	0,009426737875					-4,880014	-2,596177					TRUE	FALSE	FALSE	FALSE	FALSE	FALSE
rs56084453_ZNF502_ANKRD26	3	44762830	A/G	G	0,000003499518506	0,03941505552					-4,639087	-2,059827					TRUE	FALSE	FALSE	FALSE	FALSE	FALSE
rs56084453_ZNF502_CTD-2547L24.3	3	44762830	A/G	G	0,000002811718393	0,04074885341					-4,684115	-2,046076					TRUE	FALSE	FALSE	FALSE	FALSE	FALSE
rs56084453_ZNF502_RAMP1	3	44762830	A/G	G	0,000003729970616	0,355257559					-4,625888	-0,924439					TRUE	FALSE	FALSE	FALSE	FALSE	FALSE
rs56084453_ZNF502_APOBEC3H	3	44762830	A/G	G	0,0000007625642491	0,04957962627					-4,944712	-1,963573					TRUE	FALSE	FALSE	FALSE	FALSE	FALSE
rs56084453_ZNF502_UBE2T	3	44762830	A/G	G	0,000002467376928	0,01079122654					-4,710807	-2,549388					TRUE	FALSE	FALSE	FALSE	FALSE	FALSE
rs56084453_ZNF502_IPP	3	44762830	A/G	G	0,0000006926688641	0,2129747238					-4,963408	-1,245427					TRUE	FALSE	FALSE	FALSE	FALSE	FALSE
rs56084453_ZNF502_UCP3	3	44762830	A/G	G	0,0000008100107049	0,09702745503					-4,93294	-1,659439					TRUE	FALSE	FALSE	FALSE	FALSE	FALSE
rs56084453_ZNF502_AD000090.2	3	44762830	A/G	G	0,000002249906268	0,03993702851					-4,729575	-2,0544					TRUE	FALSE	FALSE	FALSE	FALSE	FALSE
rs56084453_ZNF502_GLCE	3	44762830	A/G	G	0,000003282987118	0,009832300797					-4,652271	-2,581672					TRUE	FALSE	FALSE	FALSE	FALSE	FALSE
rs56084453_ZNF502_TNFSF13B	3	44762830	A/G	G	0,00000283928104	0,09630870619					-4,682116	-1,663019					TRUE	FALSE	FALSE	FALSE	FALSE	FALSE
rs56084453_ZNF502_DNASE1	3	44762830	A/G	G	0,0000001974538614	0,04837494922					-5,201719	-1,97406					TRUE	FALSE	FALSE	FALSE	FALSE	FALSE
rs56084453_ZNF502_C1orf216	3	44762830	A/G	G	0,000001989945996	0,4380020033					-4,754443	-0,775572					TRUE	FALSE	FALSE	FALSE	FALSE	FALSE
rs56084453_ZNF502_CEP97	3	44762830	A/G	G	0,0000008542709754	0,02310304299					-4,922542	-2,271726					TRUE	FALSE	FALSE	FALSE	FALSE	FALSE
rs56084453_ZNF502_CXorf21	3	44762830	A/G	G	0,000003118905303	0,02042945491					-4,66283	-2,318366					TRUE	FALSE	FALSE	FALSE	FALSE	FALSE
rs56084453_ZNF502_ABHD17C	3	44762830	A/G	G	0,00000002344852265	0,03136403105					-5,584417	-2,152423					TRUE	FALSE	FALSE	FALSE	FALSE	FALSE
rs56084453_ZNF502_GNGT2	3	44762830	A/G	G	0,0000009634358916	0,002570184892					-4,898963	-3,014954					TRUE	FALSE	FALSE	FALSE	FALSE	FALSE
rs56084453_ZNF502_NANP	3	44762830	A/G	G	0,0000001892261864	0,2668560858					-5,209622	-1,110332					TRUE	FALSE	FALSE	FALSE	FALSE	FALSE
rs56084453_ZNF502_RASGRP1	3	44762830	A/G	G	0,0000006722647352	0,2523726683					-4,969209	-1,144605					TRUE	FALSE	FALSE	FALSE	FALSE	FALSE
rs56084453_ZNF502_ZNF408	3	44762830	A/G	G	0,0000001854565385	0,001490048313					-5,213354	-3,176615					TRUE	FALSE	FALSE	FALSE	FALSE	FALSE
rs56084453_ZNF502_GINS2	3	44762830	A/G	G	0,00000266186299	0,6229933298					-4,695323	-0,491612					TRUE	FALSE	FALSE	FALSE	FALSE	FALSE
rs56084453_ZNF502_TREML1	3	44762830	A/G	G	0,000001181851217	0,3784645247					-4,858656	-0,880729					TRUE	FALSE	FALSE	FALSE	FALSE	FALSE
rs56084453_ZNF502_CCL4L2	3	44762830	A/G	G	0,000001050429816	0,05774426726					-4,881948	-1,897634					TRUE	FALSE	FALSE	FALSE	FALSE	FALSE
rs56084453_ZNF502_GATA3-AS1	3	44762830	A/G	G	0,00000334422798						-4,64846						TRUE	FALSE	FALSE	FALSE	FALSE	FALSE
rs56084453_ZNF502_KIAA1324L	3	44762830	A/G	G	0,0000009859755411	0,01825966237					-4,894417	-2,36031					TRUE	FALSE	FALSE	FALSE	FALSE	FALSE
rs56084453_ZNF502_CTD-3110H11.1	3	44762830	A/G	G	0,000002230532365	0,004928650828					-4,73133	-2,81166					TRUE	FALSE	FALSE	FALSE	FALSE	FALSE
rs56084453_ZNF502_ZNF501	3	44762830	A/G	G	0,000002977012431	0,4446390036					-4,672399	-0,764383					TRUE	FALSE	FALSE	FALSE	FALSE	FALSE
rs56084453_ZNF502_RP11-434C1.1	3	44762830	A/G	G	0,000001632165509	0,2028604218					-4,794334	-1,273444					TRUE	FALSE	FALSE	FALSE	FALSE	FALSE
rs56084453_ZNF502_ACVR2B	3	44762830	A/G	G	0,0000004174307434	0,01099911617					-5,060832	-2,542727					TRUE	FALSE	FALSE	FALSE	FALSE	FALSE
rs6445358_PPM1M_MVB12B	3	52308845	C/G	G	0,0000003053090558	0,6139001022					-5,12014	-0,504514					TRUE	FALSE	FALSE	FALSE	FALSE	FALSE
rs7638117_FAM19A1_PINLYP	3	68172257	T/G	G	0,0000006349737218						-4,980265						TRUE	FALSE	FALSE	FALSE	FALSE	FALSE
rs1060584_EBLN2_LRRC32	3	73111998	C/T	T	0,00000006025254864						5,41805						TRUE	FALSE	FALSE	FALSE	FALSE	FALSE
rs4498009_ANAPC13_U47924.30	3	134198008	C/G	G	0,0000001840541353	0,006948891525	0,3122188853				5,214761	2,699284	1,010577				TRUE	FALSE	FALSE	FALSE	FALSE	FALSE
rs789859_FAM43A_NOMO2	3	194405888	G/T	T	0,000001503722219	0,9519246792					4,81074	-0,06029					TRUE	FALSE	FALSE	FALSE	FALSE	FALSE
rs789859_FAM43A_RP11-255C15.4	3	194405888	G/T	T	0,000001432321181	0,7297856516					4,820454	-0,345411					TRUE	FALSE	FALSE	FALSE	FALSE	FALSE
rs789859_FAM43A_RP11-29B2.5	3	194405888	G/T	T	0,000001379265893	0,004932068707					4,827978	2,811437					TRUE	FALSE	FALSE	FALSE	FALSE	FALSE
rs789859_FAM43A_CTD-2574D22.2	3	194405888	G/T	T	0,0000003113181706						5,116463						TRUE	FALSE	FALSE	FALSE	FALSE	FALSE
rs789859_FAM43A_RP11-81A22.5	3	194405888	G/T	T	0,00000103856846	0,9195816007	0,3294577897				4,884186	0,100961	0,975207				TRUE	FALSE	FALSE	FALSE	FALSE	FALSE
rs789859_FAM43A_SDR42E1	3	194405888	G/T	T	0,0000008738488502	0,3215271057					4,918108	0,991325					TRUE	FALSE	FALSE	FALSE	FALSE	FALSE
rs789859_FAM43A_RP11-260E18.1	3	194405888	G/T	T	0,000001556169262		0,9697085276				4,803884		-0,037974				TRUE	FALSE	FALSE	FALSE	FALSE	FALSE
rs789859_FAM43A_RP4-816N1.6	3	194405888	G/T	T	0,000001295988995	0,3171299666	0,4526013824				4,840368	1,000373	0,751085				TRUE	FALSE	FALSE	FALSE	FALSE	FALSE
rs789859_FAM43A_UCN	3	194405888	G/T	T	0,0000007176632846	0,1230732251	0,8759022867				4,956522	1,542002	-0,156166				TRUE	FALSE	FALSE	FALSE	FALSE	FALSE
rs789859_FAM43A_POT1-AS1	3	194405888	G/T	T	0,000000534572119	0,6738189553					5,01347	0,420913					TRUE	FALSE	FALSE	FALSE	FALSE	FALSE
rs789859_FAM43A_SHPK.1	3	194405888	G/T	T	0,000001403129591	0,3900234256	0,3221639647				4,82456	0,859575	0,990021				TRUE	FALSE	FALSE	FALSE	FALSE	FALSE
rs789859_FAM43A_RP11-434H6.7	3	194405888	G/T	T	0,0000006869681754	0,1664920386	0,3094984604				4,965012	1,383564	1,016275				TRUE	FALSE	FALSE	FALSE	FALSE	FALSE
rs789859_FAM43A_LINC01001	3	194405888	G/T	T	0,000001409856366		0,2419206816				4,823606		1,1702				TRUE	FALSE	FALSE	FALSE	FALSE	FALSE
rs789859_FAM43A_ERMAP	3	194405888	G/T	T	0,0000003628689776	0,06415803622	0,1653929882				5,087471	1,85108	1,38716				TRUE	FALSE	FALSE	FALSE	FALSE	FALSE
rs789859_FAM43A_GNG8	3	194405888	G/T	T	0,0000001161953076						5,299382						TRUE	FALSE	FALSE	FALSE	FALSE	FALSE
rs3103934_MUC20_FAM154B	3	195477088	G/A	A	0,000001195673079						-4,856353						TRUE	FALSE	FALSE	FALSE	FALSE	FALSE
rs1377586_DGKQ_ZNF845	4	961373	G/A	A	0,0000001590762782	0,05891201452	0,2772202909		0,3422565416		-5,241732	-1,888849	1,086585		-0,949716		TRUE	FALSE	FALSE	FALSE	FALSE	FALSE
rs1377586_DGKQ_CA11	4	961373	G/A	A	0,0000006981028241	0,4611307999	0,1341044945		0,8157518364		-4,961891	-0,736986	-1,498111		-0,233012		TRUE	FALSE	FALSE	FALSE	FALSE	FALSE
rs1377586_DGKQ_RP11-173M1.8	4	961373	G/A	A	0,0000003910231478	0,1455470957	0,2101069196		0,02703045618		-5,073277	-1,455441	1,253271		-2,211078		TRUE	FALSE	FALSE	FALSE	FALSE	FALSE
rs1377586_DGKQ_RP11-498P14.3	4	961373	G/A	A	0,0000003339632752	0,8979860694	0,1010978677		0,3712942519		-5,103197	-0,128206	-1,639554		-0,894052		TRUE	FALSE	FALSE	FALSE	FALSE	FALSE
rs1377586_DGKQ_GS1-124K5.4	4	961373	G/A	A	0,0000008698646043	0,1740340469	0,3067621911		0,04632930647		-4,919002	-1,359355	-1,02204		-1,992381		TRUE	FALSE	FALSE	FALSE	FALSE	FALSE
rs1680030_CTBP1-AS2_CTD-2288F12.1	4	1245500	A/T	T	0,000000001158892482						6,08583						TRUE	FALSE	FALSE	FALSE	FALSE	FALSE
rs55717975_RP11-1398P2.1_PLD2	4	1607425	G/A	A	0,0000008730945649	0,02920108919					-4,918277	-2,180761					TRUE	FALSE	FALSE	FALSE	FALSE	FALSE
rs55717975_RP11-1398P2.1_SHPK.1	4	1607425	G/A	A	0,0000006481868523	0,2216419556					-4,976278	-1,222174					TRUE	FALSE	FALSE	FALSE	FALSE	FALSE
rs55717975_RP11-1398P2.1_GSTO2	4	1607425	G/A	A	0,0000003236709763	0,04929767632					-5,109115	-1,966008					TRUE	FALSE	FALSE	FALSE	FALSE	FALSE
rs55717975_RP11-1398P2.1_C1QTNF3	4	1607425	G/A	A	0,0000004747351771	0,01872399558					-5,036252	-2,350981					TRUE	FALSE	FALSE	FALSE	FALSE	FALSE
rs55717975_RP11-1398P2.1_CTD-2201I18.1	4	1607425	G/A	A	0,0000005032624579						-5,025065						TRUE	FALSE	FALSE	FALSE	FALSE	FALSE
rs55717975_RP11-1398P2.1_hsa-mir-1199	4	1607425	G/A	A	0,0000009093735035	0,2615088615					-4,9103	-1,122832					TRUE	FALSE	FALSE	FALSE	FALSE	FALSE
rs62286917_TMEM128_SELP	4	4243862	T/C	C	0,00000004120232081						-5,485619						TRUE	FALSE	FALSE	FALSE	FALSE	FALSE
rs6843595_NSG1_PDZD2	4	4351730	G/A	A	0,0000002314460123						5,172126						TRUE	FALSE	FALSE	FALSE	FALSE	FALSE
rs6843595_NSG1_AC021188.4	4	4351730	G/A	A	0,000001341327575	0,1122530264			0,001252962903		4,83353	1,588147			3,226541		TRUE	FALSE	FALSE	FALSE	FALSE	FALSE
rs6843595_NSG1_ASCL5	4	4351730	G/A	A	0,0000006134652975						4,986929						TRUE	FALSE	FALSE	FALSE	FALSE	FALSE
rs6843595_NSG1_TRIM58	4	4351730	G/A	A	0,0000004314316005						5,054539						TRUE	FALSE	FALSE	FALSE	FALSE	FALSE
rs6843595_NSG1_RP11-505P4.6	4	4351730	G/A	A	0,000001334930736						4,834482						TRUE	FALSE	FALSE	FALSE	FALSE	FALSE
rs6843595_NSG1_PFKFB2	4	4351730	G/A	A	0,0000002437056173	0,001580007627					5,162475	3,159573					TRUE	FALSE	FALSE	FALSE	FALSE	FALSE
rs6843595_NSG1_RP11-573D15.9	4	4351730	G/A	A	0,000001383925367	0,000983728924			0,1702306913		4,827306	3,295139			1,371463		TRUE	FALSE	FALSE	FALSE	FALSE	FALSE
rs6843595_NSG1_FIG4	4	4351730	G/A	A	0,000001942804821	0,1031179357			0,4625235391		4,759284	1,629922			0,734698		TRUE	FALSE	FALSE	FALSE	FALSE	FALSE
rs6843595_NSG1_LILRA5	4	4351730	G/A	A	0,00000100533515	0,5376465221					4,890591	0,616376					TRUE	FALSE	FALSE	FALSE	FALSE	FALSE
rs6843595_NSG1_SMC5-AS1	4	4351730	G/A	A	0,000001754515464	0,02505714356					4,779821	2,240521					TRUE	FALSE	FALSE	FALSE	FALSE	FALSE
rs7662433_RP11-539L10.3_RP11-475O6.1	4	6676485	G/A	A	0,0000007855472573						4,938924						TRUE	FALSE	FALSE	FALSE	FALSE	FALSE
rs62409270_CPEB2_TRMT61A	4	15028043	C/G	G	0,0000001379465338						5,267962						TRUE	FALSE	FALSE	FALSE	FALSE	FALSE
rs62409270_CPEB2_NDUFB2-AS1	4	15028043	C/G	G	0,000000195473519						5,203591						TRUE	FALSE	FALSE	FALSE	FALSE	FALSE
rs62409270_CPEB2_ACER3	4	15028043	C/G	G	0,0000004770928194						5,035303						TRUE	FALSE	FALSE	FALSE	FALSE	FALSE
rs62409270_CPEB2_ARHGEF40	4	15028043	C/G	G	0,0000004985137923						5,026884						TRUE	FALSE	FALSE	FALSE	FALSE	FALSE
rs62409270_CPEB2_ACADS	4	15028043	C/G	G	0,00000004470826512						5,471167						TRUE	FALSE	FALSE	FALSE	FALSE	FALSE
rs62409270_CPEB2_DPY19L1	4	15028043	C/G	G	0,0000003364171073						5,101812						TRUE	FALSE	FALSE	FALSE	FALSE	FALSE
rs62409270_CPEB2_RP11-573D15.9	4	15028043	C/G	G	0,0000001914778548						5,207426						TRUE	FALSE	FALSE	FALSE	FALSE	FALSE
rs62409270_CPEB2_RP11-160H22.5	4	15028043	C/G	G	0,000000009617554042						5,737339						TRUE	FALSE	FALSE	FALSE	FALSE	FALSE
rs62409270_CPEB2_KANK3	4	15028043	C/G	G	0,0000001245969801						5,28662						TRUE	FALSE	FALSE	FALSE	FALSE	FALSE
rs62409270_CPEB2_SNX25	4	15028043	C/G	G	0,000000471002373						5,037764						TRUE	FALSE	FALSE	FALSE	FALSE	FALSE
rs11935989_THAP9-AS1_HSD17B13	4	83874623	A/T	T	0,000002240276298						4,730446						TRUE	FALSE	FALSE	FALSE	FALSE	FALSE
rs11935989_THAP9-AS1_RP5-1024G6.7	4	83874623	A/T	T	0,000002163662771	0,2827712084			0,607439741		4,737504	1,074115			0,513731		TRUE	FALSE	FALSE	FALSE	FALSE	FALSE
rs2711897_BDH2_DBH-AS1	4	104023567	C/T	T	0,0000003059075105						-5,119771						TRUE	FALSE	FALSE	FALSE	FALSE	FALSE
rs28643368_HADH_BEST4	4	108887435	G/T	T	0,0000005145592535						-5,020803						TRUE	FALSE	FALSE	FALSE	FALSE	FALSE
rs13140099_RP11-18H21.1_SNX21	4	153022375	G/A	A	0,0000004578820263	0,006540672188					5,04317	2,719368					TRUE	FALSE	FALSE	FALSE	FALSE	FALSE
rs13140099_RP11-18H21.1_LINC00996	4	153022375	G/A	A	0,00000003956730454	0,001166444053					5,492772	3,246961					TRUE	FALSE	FALSE	FALSE	FALSE	FALSE
rs13140099_RP11-18H21.1_RP11-388M20.1	4	153022375	G/A	A	0,0000005236259241	0,02109192094					5,017447	2,306335					TRUE	FALSE	FALSE	FALSE	FALSE	FALSE
rs13140099_RP11-18H21.1_AC018755.1	4	153022375	G/A	A	0,0000003846144795	0,04177233689					5,076419	2,035781					TRUE	FALSE	FALSE	FALSE	FALSE	FALSE
rs13140099_RP11-18H21.1_PRELID2	4	153022375	G/A	A	0,0000001521113443	0,08264943462					5,249985	1,735516					TRUE	FALSE	FALSE	FALSE	FALSE	FALSE
rs13140099_RP11-18H21.1_RP11-214N9.1	4	153022375	G/A	A	0,0000003806452097	0,009410790707					5,078391	2,596759					TRUE	FALSE	FALSE	FALSE	FALSE	FALSE
rs13140099_RP11-18H21.1_PRX	4	153022375	G/A	A	0,0000003738106552	0,04462352776					5,081833	2,008186					TRUE	FALSE	FALSE	FALSE	FALSE	FALSE
rs13140099_RP11-18H21.1_NEK10	4	153022375	G/A	A	0,00000002087216939	0,09958288765					5,604612	1,646879					TRUE	FALSE	FALSE	FALSE	FALSE	FALSE
rs13140099_RP11-18H21.1_C18orf56	4	153022375	G/A	A	0,0000001487923505						5,254048						TRUE	FALSE	FALSE	FALSE	FALSE	FALSE
rs13140099_RP11-18H21.1_LPP-AS2	4	153022375	G/A	A	0,0000006241284051	0,09866107038					4,983598	1,65138					TRUE	FALSE	FALSE	FALSE	FALSE	FALSE
rs13140099_RP11-18H21.1_KRT86	4	153022375	G/A	A	0,0000004074623921	0,0008635771841					5,065438	3,33157					TRUE	FALSE	FALSE	FALSE	FALSE	FALSE
rs13140099_RP11-18H21.1_MARVELD1	4	153022375	G/A	A	0,0000002804768244						5,136114						TRUE	FALSE	FALSE	FALSE	FALSE	FALSE
rs13140099_RP11-18H21.1_B3GNT9	4	153022375	G/A	A	0,000000004591687382	0,02463668906					5,861332	2,247052					TRUE	FALSE	FALSE	FALSE	FALSE	FALSE
rs13140099_RP11-18H21.1_RP1-317E23.3	4	153022375	G/A	A	0,00000009169403816						5,342459						TRUE	FALSE	FALSE	FALSE	FALSE	FALSE
rs13140099_RP11-18H21.1_RP11-1277A3.1	4	153022375	G/A	A	0,0000000225115564	0,3742279194					5,591501	0,888582					TRUE	FALSE	FALSE	FALSE	FALSE	FALSE
rs13140099_RP11-18H21.1_RGPD3	4	153022375	G/A	A	0,0000002609065724						5,149698						TRUE	FALSE	FALSE	FALSE	FALSE	FALSE
rs13140099_RP11-18H21.1_RP11-486G15.2	4	153022375	G/A	A	0,000001002074621	0,2015007696					4,891231	1,277287					TRUE	FALSE	FALSE	FALSE	FALSE	FALSE
rs13140099_RP11-18H21.1_PTK7	4	153022375	G/A	A	0,00000003601124141	0,9771248084					5,509374	0,028674					TRUE	FALSE	FALSE	FALSE	FALSE	FALSE
rs13140099_RP11-18H21.1_CTD-2196E14.4	4	153022375	G/A	A	0,000000007081252657	0,1223080038					5,788986	1,545158					TRUE	FALSE	FALSE	FALSE	FALSE	FALSE
rs13140099_RP11-18H21.1_RP11-182I10.3	4	153022375	G/A	A	0,000000251472345	0,6349918187					5,156601	0,474713					TRUE	FALSE	FALSE	FALSE	FALSE	FALSE
rs13140099_RP11-18H21.1_ATP6V1G2	4	153022375	G/A	A	0,00000003500244108						5,514374						TRUE	FALSE	FALSE	FALSE	FALSE	FALSE
rs13140099_RP11-18H21.1_SPEG	4	153022375	G/A	A	0,0000006049566773	0,004042310457					4,989628	2,874841					TRUE	FALSE	FALSE	FALSE	FALSE	FALSE
rs13140099_RP11-18H21.1_DNASE1L3	4	153022375	G/A	A	0,00000001940774867						5,617199						TRUE	FALSE	FALSE	FALSE	FALSE	FALSE
rs13140099_RP11-18H21.1_GK-AS1	4	153022375	G/A	A	0,0000001044851965						5,318745						TRUE	FALSE	FALSE	FALSE	FALSE	FALSE
rs13140099_RP11-18H21.1_TROAP	4	153022375	G/A	A	0,0000001228059485						5,289269						TRUE	FALSE	FALSE	FALSE	FALSE	FALSE
rs13140099_RP11-18H21.1_TNFRSF9	4	153022375	G/A	A	0,0000001155900111	0,02503429075					5,300336	2,240873					TRUE	FALSE	FALSE	FALSE	FALSE	FALSE
rs13140099_RP11-18H21.1_AC090587.5	4	153022375	G/A	A	0,0000002111093309						5,189279						TRUE	FALSE	FALSE	FALSE	FALSE	FALSE
rs13140099_RP11-18H21.1_GPLD1	4	153022375	G/A	A	0,0000009215576776	0,3958287167					4,907689	0,849094					TRUE	FALSE	FALSE	FALSE	FALSE	FALSE
rs13140099_RP11-18H21.1_AL359091.2	4	153022375	G/A	A	0,000000180673383	0,1018986904					5,218197	1,635718					TRUE	FALSE	FALSE	FALSE	FALSE	FALSE
rs13140099_RP11-18H21.1_PLEKHG1	4	153022375	G/A	A	0,0000009185980805	0,08395090391					4,90832	1,728208					TRUE	FALSE	FALSE	FALSE	FALSE	FALSE
rs13140099_RP11-18H21.1_CD22	4	153022375	G/A	A	0,0000001433219657						5,260939						TRUE	FALSE	FALSE	FALSE	FALSE	FALSE
rs13140099_RP11-18H21.1_SLC22A15	4	153022375	G/A	A	0,0000003541330524	0,01473411081					5,092093	2,438849					TRUE	FALSE	FALSE	FALSE	FALSE	FALSE
rs13140099_RP11-18H21.1_MEGF11	4	153022375	G/A	A	0,0000005381512238	0,02924948347					5,012186	2,180108					TRUE	FALSE	FALSE	FALSE	FALSE	FALSE
rs13140099_RP11-18H21.1_RP11-443B7.1	4	153022375	G/A	A	0,00000009130404099						5,343231						TRUE	FALSE	FALSE	FALSE	FALSE	FALSE
rs13140099_RP11-18H21.1_RP11-393I2.4	4	153022375	G/A	A	0,0000004676292165	0,1009590021					5,03914	1,640222					TRUE	FALSE	FALSE	FALSE	FALSE	FALSE
rs13140099_RP11-18H21.1_RP11-492E3.2	4	153022375	G/A	A	0,0000005663000127						5,002369						TRUE	FALSE	FALSE	FALSE	FALSE	FALSE
rs13140099_RP11-18H21.1_RP1-20N2.6	4	153022375	G/A	A	0,00000001802920936						5,629921						TRUE	FALSE	FALSE	FALSE	FALSE	FALSE
rs13140099_RP11-18H21.1_AF127936.7	4	153022375	G/A	A	0,0000005005746409	0,4279394905					5,026092	0,792723					TRUE	FALSE	FALSE	FALSE	FALSE	FALSE
rs13140099_RP11-18H21.1_LRRC32	4	153022375	G/A	A	0,00000005029604978						5,450261						TRUE	FALSE	FALSE	FALSE	FALSE	FALSE
rs13140099_RP11-18H21.1_FAR2	4	153022375	G/A	A	0,0000009019888429	0,01623211142					4,911898	2,403654					TRUE	FALSE	FALSE	FALSE	FALSE	FALSE
rs13140099_RP11-18H21.1_RP11-63M22.2	4	153022375	G/A	A	0,0000008960046101						4,913203						TRUE	FALSE	FALSE	FALSE	FALSE	FALSE
rs13140099_RP11-18H21.1_CTA-384D8.36	4	153022375	G/A	A	0,00000001566458717	0,03103650435					5,654121	2,156604					TRUE	FALSE	FALSE	FALSE	FALSE	FALSE
rs13140099_RP11-18H21.1_C6orf25	4	153022375	G/A	A	0,0000001405272804	0,7927010859					5,264558	-0,262805					TRUE	FALSE	FALSE	FALSE	FALSE	FALSE
rs13140099_RP11-18H21.1_ZNF532	4	153022375	G/A	A	0,00000009592187356	0,00001125412296					5,334285	4,391558					TRUE	FALSE	FALSE	FALSE	FALSE	FALSE
rs35188965_SLC12A7_RP11-131N11.4	5	1104938	C/T	T	0,0000001442043						-5,25981						TRUE	FALSE	FALSE	FALSE	FALSE	FALSE
rs35188965_SLC12A7_MPZ	5	1104938	C/T	T	0,00000003247514793	0,0008987496316	0,1033527763		0,0004924678087		-5,52754	-3,320442	-1,628812		-3,48482		TRUE	FALSE	FALSE	FALSE	FALSE	FALSE
rs35188965_SLC12A7_RP11-890B15.3	5	1104938	C/T	T	0,0000005202222225	0,000004657377932	0,0853646323		0,3260299089		-5,0187	-4,579658	-1,720373		-0,982142		TRUE	FALSE	FALSE	FALSE	FALSE	FALSE
rs35188965_SLC12A7_RP11-265P11.2	5	1104938	C/T	T	0,0000009141951206						-4,909263						TRUE	FALSE	FALSE	FALSE	FALSE	FALSE
rs35188965_SLC12A7_LSM14B	5	1104938	C/T	T	0,00000075093158	0,01694698137	0,1432724577		0,1450745893		-4,947706	-2,387856	-1,463713		-1,457151		TRUE	FALSE	FALSE	FALSE	FALSE	FALSE
rs35188965_SLC12A7_CTA-384D8.35	5	1104938	C/T	T	0,00000007238285054		0,6201327054				-5,385153		-0,495662				TRUE	FALSE	FALSE	FALSE	FALSE	FALSE
rs35188965_SLC12A7_ZNF70	5	1104938	C/T	T	0,0000005647953218	0,03910664308			0,07088027345		-5,002882	-2,063063			-1,806244		TRUE	FALSE	FALSE	FALSE	FALSE	FALSE
rs35188965_SLC12A7_ZNF610	5	1104938	C/T	T	0,0000008342303292						-4,927184						TRUE	FALSE	FALSE	FALSE	FALSE	FALSE
rs35188965_SLC12A7_RP4-647C14.3	5	1104938	C/T	T	0,000000396776728		0,5452710433				-5,070498		-0,604861				TRUE	FALSE	FALSE	FALSE	FALSE	FALSE
rs35188965_SLC12A7_CEP120	5	1104938	C/T	T	0,0000007344755804	0,09807803024	0,08096006181		0,02241455667		-4,952019	-1,654244	-1,745143		-2,283269		TRUE	FALSE	FALSE	FALSE	FALSE	FALSE
rs35188965_SLC12A7_RP11-196G11.2	5	1104938	C/T	T	0,00000002485440706	0,000001534244004	0,1260553619		0,4611760198		-5,574288	-4,806723	-1,529844		-0,736912		TRUE	FALSE	FALSE	FALSE	FALSE	FALSE
rs35188965_SLC12A7_RP4-669L17.10	5	1104938	C/T	T	0,0000000003315053368	0,001096879105	0,8224815554				-6,283279	-3,264421	0,224354				TRUE	FALSE	FALSE	FALSE	FALSE	FALSE
rs35188965_SLC12A7_AMY2B	5	1104938	C/T	T	0,0000007849516543	0,0001362454744	0,04562172115		0,0006182807666		-4,939072	-3,814887	-1,998876		-3,423466		TRUE	FALSE	FALSE	FALSE	FALSE	FALSE
rs35188965_SLC12A7_RP11-141B14.1	5	1104938	C/T	T	0,0000008169156789	0,1974743883	0,09145788479		0,09907439576		-4,931282	-1,288781	-1,687757		-1,649358		TRUE	FALSE	FALSE	FALSE	FALSE	FALSE
rs35188965_SLC12A7_RP1-67K17.4	5	1104938	C/T	T	0,0000002760409983	0,00000974354235	0,4731936111				-5,139111	-4,422788	0,717293				TRUE	FALSE	FALSE	FALSE	FALSE	FALSE
rs35188965_SLC12A7_NQO1	5	1104938	C/T	T	0,0000003196358581	0,0000001750638425	0,001047945039		0,1483432216		-5,111485	-5,224037	-3,277328		-1,445408		TRUE	TRUE	FALSE	FALSE	FALSE	FALSE
rs35188965_SLC12A7_CTC-425F1.4	5	1104938	C/T	T	0,00000001192768856	0,00127939464	0,393808266		0,1042079457		-5,700757	-3,220562	-0,852731		-1,624787		TRUE	FALSE	FALSE	FALSE	FALSE	FALSE
rs35188965_SLC12A7_ZNF319	5	1104938	C/T	T	0,000000002411408543	0,003958849037	0,1634507737		0,007855217135		-5,967348	-2,881422	-1,393559		-2,65823		TRUE	FALSE	FALSE	FALSE	FALSE	FALSE
rs35188965_SLC12A7_IL17RC	5	1104938	C/T	T	0,0000003850047955	0,3939734263	0,1228317634		0,006563046468		-5,076226	-0,852434	-1,542996		-2,718239		TRUE	FALSE	FALSE	FALSE	FALSE	FALSE
rs35188965_SLC12A7_PDZK1IP1	5	1104938	C/T	T	0,000000005379370516		0,1945297707		0,6012361309		-5,83499		-1,297295		-0,522624		TRUE	FALSE	FALSE	FALSE	FALSE	FALSE
rs35188965_SLC12A7_CD244	5	1104938	C/T	T	0,00000002727273179	0,4727814659	0,3716404146		0,9719470658		-5,5581	-0,717961	-0,893405		0,035166		TRUE	FALSE	FALSE	FALSE	FALSE	FALSE
rs35188965_SLC12A7_DKFZP779L1853	5	1104938	C/T	T	0,0000000135795955	0,0004735502022	0,06246224303		0,001833582823		-5,678607	-3,495288	-1,863		-3,115942		TRUE	FALSE	FALSE	FALSE	FALSE	FALSE
rs35188965_SLC12A7_AC010336.1	5	1104938	C/T	T	0,0000002710952902	0,00200196501					-5,142508	-3,089941					TRUE	FALSE	FALSE	FALSE	FALSE	FALSE
rs35188965_SLC12A7_TNNC2	5	1104938	C/T	T	0,0000005837075221	0,0000009394731857	0,4323424924				-4,996531	-4,90391	-0,785189				TRUE	FALSE	FALSE	FALSE	FALSE	FALSE
rs35188965_SLC12A7_RP11-452L6.1	5	1104938	C/T	T	0,0000001056370378	0,0006849088514	0,01756760362				-5,31675	-3,39555	-2,374608				TRUE	FALSE	FALSE	FALSE	FALSE	FALSE
rs35188965_SLC12A7_CLK2	5	1104938	C/T	T	0,0000003307564643	0,01046117074	0,6516813089		0,0895949536		-5,105022	-2,560201	0,451428		-1,697538		TRUE	FALSE	FALSE	FALSE	FALSE	FALSE
rs35188965_SLC12A7_NRG4	5	1104938	C/T	T	0,000000629259673	0,002534356409					-4,982014	-3,019209					TRUE	FALSE	FALSE	FALSE	FALSE	FALSE
rs35188965_SLC12A7_ARMC5	5	1104938	C/T	T	0,0000001540337884	0,003459594858	0,2352297884		0,2329553024		-5,247671	-2,923645	-1,186995		-1,192781		TRUE	FALSE	FALSE	FALSE	FALSE	FALSE
rs35188965_SLC12A7_SLC43A3	5	1104938	C/T	T	0,0000005777304401	0,02125334126	0,34277214		0,789943849		-4,998517	-2,303453	0,948702		-0,266384		TRUE	FALSE	FALSE	FALSE	FALSE	FALSE
rs35188965_SLC12A7_GYS1	5	1104938	C/T	T	0,0000003793766013	0,0004715449195	0,2817915518		0,3215424024		-5,079025	-3,496421	-1,076303		-0,991293		TRUE	FALSE	FALSE	FALSE	FALSE	FALSE
rs35188965_SLC12A7_RDH16	5	1104938	C/T	T	0,0000004754818447						-5,035951						TRUE	FALSE	FALSE	FALSE	FALSE	FALSE
rs35188965_SLC12A7_LGALS14	5	1104938	C/T	T	0,0000003743255935						-5,081571						TRUE	FALSE	FALSE	FALSE	FALSE	FALSE
rs35188965_SLC12A7_KHDRBS3	5	1104938	C/T	T	0,0000007485331302		0,03885861907				-4,948329		-2,065681				TRUE	FALSE	FALSE	FALSE	FALSE	FALSE
rs35188965_SLC12A7_RP11-1070N10.3	5	1104938	C/T	T	0,0000001365576127		0,1227178315				-5,26982		-1,543466				TRUE	FALSE	FALSE	FALSE	FALSE	FALSE
rs35188965_SLC12A7_DOK4	5	1104938	C/T	T	0,00000006190933432	0,0000001286284994			0,0005290937766		-5,413197	-5,280789			-3,465578		TRUE	TRUE	FALSE	FALSE	FALSE	FALSE
rs35188965_SLC12A7_AKAP6	5	1104938	C/T	T	0,0000003656842191	0,07377907716					-5,086005	-1,787981					TRUE	FALSE	FALSE	FALSE	FALSE	FALSE
rs35188965_SLC12A7_MICALL1	5	1104938	C/T	T	0,0000005989660442	0,4537544289	0,3260639673		0,3182492383		-4,99155	-0,749171	-0,982073		-0,998062		TRUE	FALSE	FALSE	FALSE	FALSE	FALSE
rs35188965_SLC12A7_LYG2	5	1104938	C/T	T	0,0000005163207561	0,0000004820599941			0,04951323913		-5,020147	-5,033319			-1,964145		TRUE	TRUE	FALSE	FALSE	FALSE	FALSE
rs35188965_SLC12A7_RECQL5	5	1104938	C/T	T	0,00000007989427966	0,0006426981891	0,02062629342		0,1252829733		-5,367367	-3,412924	-2,314756		-1,532971		TRUE	FALSE	FALSE	FALSE	FALSE	FALSE
rs35188965_SLC12A7_RP11-563J2.2	5	1104938	C/T	T	0,0000004818552515	0,08176119053	0,1450459403		0,0006470195425		-5,0334	-1,740557	-1,457255		-3,411097		TRUE	FALSE	FALSE	FALSE	FALSE	FALSE
rs35188965_SLC12A7_CTD-2162K18.5	5	1104938	C/T	T	0,0000003729833108	0,0004609341122	0,05434324207		0,002696627314		-5,082253	-3,502488	-1,92409		-3,000358		TRUE	FALSE	FALSE	FALSE	FALSE	FALSE
rs35188965_SLC12A7_MEST	5	1104938	C/T	T	0,00000008297628459	0,003381668353	0,6248987989				-5,360534	-2,93073	0,488919				TRUE	FALSE	FALSE	FALSE	FALSE	FALSE
rs35188965_SLC12A7_PEX11G	5	1104938	C/T	T	0,0000006886286376	0,002278632211	0,7024146926		0,002118057712		-4,964543	-3,051286	-0,382063		-3,073159		TRUE	FALSE	FALSE	FALSE	FALSE	FALSE
rs35188965_SLC12A7_RP11-493K19.3	5	1104938	C/T	T	0,0000001694577447						-5,230057						TRUE	FALSE	FALSE	FALSE	FALSE	FALSE
rs35188965_SLC12A7_RP11-355B11.2	5	1104938	C/T	T	0,0000003424023273	0,007597657604	0,08723464319		0,01384400443		-5,098474	-2,669446	-1,710169		-2,461286		TRUE	FALSE	FALSE	FALSE	FALSE	FALSE
rs35188965_SLC12A7_ZNF232	5	1104938	C/T	T	0,0000004322026256	0,1149500801	0,7422976137		0,02662395632		-5,054198	-1,576329	-0,328812		-2,216987		TRUE	FALSE	FALSE	FALSE	FALSE	FALSE
rs35188965_SLC12A7_PIK3R2	5	1104938	C/T	T	0,0000005775828455	0,00000126483356	0,5750051931		0,1519681031		-4,998566	-4,845201	-0,560695		-1,432614		TRUE	FALSE	FALSE	FALSE	FALSE	FALSE
rs35188965_SLC12A7_B3GNT7	5	1104938	C/T	T	0,0000003537185632	0,0001599521243	0,001639765328		0,2578208619		-5,092315	-3,775087	-3,148739		1,131557		TRUE	FALSE	FALSE	FALSE	FALSE	FALSE
rs35188965_SLC12A7_ZNF436	5	1104938	C/T	T	0,0000001081739143	0,000001609740089	0,5568322671		0,2737141732		-5,312428	-4,797107	0,587553		-1,094549		TRUE	FALSE	FALSE	FALSE	FALSE	FALSE
rs35188965_SLC12A7_AP001189.4	5	1104938	C/T	T	0,0000001958620936	0,00002113869283	0,1195059694				-5,203223	-4,252511	-1,556851				TRUE	FALSE	FALSE	FALSE	FALSE	FALSE
rs35188965_SLC12A7_CCL4L2	5	1104938	C/T	T	0,0000006469694733	0,02326442845	0,5807763439		0,007419281758		-4,976642	-2,269064	0,552251		-2,677414		TRUE	FALSE	FALSE	FALSE	FALSE	FALSE
rs35188965_SLC12A7_GNGT2	5	1104938	C/T	T	0,0000000115770353	0,01990653285	0,204868549		0,892185037		-5,705841	-2,328105	-1,267802		-0,13554		TRUE	FALSE	FALSE	FALSE	FALSE	FALSE
rs35188965_SLC12A7_UCK2	5	1104938	C/T	T	0,0000006267627478	0,007005719481	0,04847532454		0,00890963098		-4,982783	-2,696572	-1,973178		-2,615502		TRUE	FALSE	FALSE	FALSE	FALSE	FALSE
rs35188965_SLC12A7_MS4A4A	5	1104938	C/T	T	0,0000005079243204	0,0291104124	0,007665312308				-5,023295	-2,181988	-2,666467				TRUE	FALSE	FALSE	FALSE	FALSE	FALSE
rs35188965_SLC12A7_ZBTB8A	5	1104938	C/T	T	0,00000008085890067	0,000001256308236			0,3343499078		-5,365201	-4,846544			-0,965389		TRUE	FALSE	FALSE	FALSE	FALSE	FALSE
rs35188965_SLC12A7_KIAA0754	5	1104938	C/T	T	0,000000815999053	0,002676675112	0,01474436382		0,05400475292		-4,931502	-3,002619	-2,438598		-1,926798		TRUE	FALSE	FALSE	FALSE	FALSE	FALSE
rs35188965_SLC12A7_FOXRED1	5	1104938	C/T	T	0,0000003618761855	0,00006002307778	0,05304457065		0,06664600164		-5,087991	-4,01272	-1,934558		-1,834054		TRUE	FALSE	FALSE	FALSE	FALSE	FALSE
rs35188965_SLC12A7_RP5-886K2.3	5	1104938	C/T	T	0,0000006938903241	0,004744622766	0,6126703705		0,002527854505		-4,963066	-2,823879	-0,506265		-3,019987		TRUE	FALSE	FALSE	FALSE	FALSE	FALSE
rs35188965_SLC12A7_C5orf34	5	1104938	C/T	T	0,000000006758597975	0,00000001193974326			0,08049169917		-5,796815	-5,700584			-1,74784		TRUE	TRUE	FALSE	FALSE	FALSE	FALSE
rs35188965_SLC12A7_ADIRF	5	1104938	C/T	T	0,0000002490766892		0,1910387969				-5,158394		-1,307512				TRUE	FALSE	FALSE	FALSE	FALSE	FALSE
rs35188965_SLC12A7_LPAR3	5	1104938	C/T	T	0,0000000843598446		0,2053904334				-5,357546		-1,266343				TRUE	FALSE	FALSE	FALSE	FALSE	FALSE
rs7731626_ANKRD55_KCNJ15	5	55444683	G/A	A	0,0000001483936939						5,254541						TRUE	FALSE	FALSE	FALSE	FALSE	FALSE
rs171531_ADAMTS6_RP11-266J6.2	5	64788843	A/G	G	0,0000003349126155	0,04381324681					-5,10266	-2,015873					TRUE	FALSE	FALSE	FALSE	FALSE	FALSE
rs171531_ADAMTS6_ABHD17C	5	64788843	A/G	G	0,0000003101517737	0,1545822175					-5,117171	-1,423531					TRUE	FALSE	FALSE	FALSE	FALSE	FALSE
rs171531_ADAMTS6_RP11-404F10.2	5	64788843	A/G	G	0,000000234663714						-5,169546						TRUE	FALSE	FALSE	FALSE	FALSE	FALSE
rs171531_ADAMTS6_RP11-513M16.7	5	64788843	A/G	G	0	0,01692344777					-6,491362	-2,388367					TRUE	FALSE	FALSE	FALSE	FALSE	FALSE
rs171531_ADAMTS6_JMJD7-PLA2G4B	5	64788843	A/G	G	0,0000004599546689	0,003232274381					-5,042306	-2,944739					TRUE	FALSE	FALSE	FALSE	FALSE	FALSE
rs171531_ADAMTS6_GPLD1	5	64788843	A/G	G	0,0000003631982473	0,1905061879					-5,087299	-1,309083					TRUE	FALSE	FALSE	FALSE	FALSE	FALSE
rs171531_ADAMTS6_PFKM	5	64788843	A/G	G	0,0000006836347897	0,09321355192					-4,965956	-1,678684					TRUE	FALSE	FALSE	FALSE	FALSE	FALSE
rs171531_ADAMTS6_C7orf13	5	64788843	A/G	G	0,0000006988910465	0,1147773762					-4,961672	-1,577079					TRUE	FALSE	FALSE	FALSE	FALSE	FALSE
rs171531_ADAMTS6_ST20	5	64788843	A/G	G	0,0000006891880264	0,3356111871					-4,964386	-0,962873					TRUE	FALSE	FALSE	FALSE	FALSE	FALSE
rs171531_ADAMTS6_OSGEPL1-AS1	5	64788843	A/G	G	0,0000007086363916	0,918524836					-4,958982	0,102292					TRUE	FALSE	FALSE	FALSE	FALSE	FALSE
rs171531_ADAMTS6_ZNF683	5	64788843	A/G	G	0,0000003255319115	0,165389284					-5,108032	1,387172					TRUE	FALSE	FALSE	FALSE	FALSE	FALSE
rs171531_ADAMTS6_ACSF2	5	64788843	A/G	G	0,0000004986836254	0,02365176107					-5,026819	-2,262739					TRUE	FALSE	FALSE	FALSE	FALSE	FALSE
rs171531_ADAMTS6_RP5-1136G13.2	5	64788843	A/G	G	0,0000006576000442	0,1167280747					-4,973485	-1,568656					TRUE	FALSE	FALSE	FALSE	FALSE	FALSE
rs171531_ADAMTS6_RP11-169D4.2	5	64788843	A/G	G	0,0000003828773234	0,157085778					-5,07728	-1,414941					TRUE	FALSE	FALSE	FALSE	FALSE	FALSE
rs171531_ADAMTS6_CAPN3	5	64788843	A/G	G	0,00000003001212695	0,04311238691					-5,541366	-2,02262					TRUE	FALSE	FALSE	FALSE	FALSE	FALSE
rs171531_ADAMTS6_HYAL3	5	64788843	A/G	G	0,0000002906952467	0,02318037123					-5,129382	-2,270449					TRUE	FALSE	FALSE	FALSE	FALSE	FALSE
rs171531_ADAMTS6_CCNI2	5	64788843	A/G	G	0,0000001120726704	0,005879707534					-5,305974	-2,754415					TRUE	FALSE	FALSE	FALSE	FALSE	FALSE
rs171531_ADAMTS6_SLC5A2	5	64788843	A/G	G	0,0000008248543475	0,9207080296					-4,929393	-0,099542					TRUE	FALSE	FALSE	FALSE	FALSE	FALSE
rs171531_ADAMTS6_RP11-401F2.3	5	64788843	A/G	G	0,000000132190172	0,2420870569					-5,275783	-1,169786					TRUE	FALSE	FALSE	FALSE	FALSE	FALSE
rs171531_ADAMTS6_FAM71F2	5	64788843	A/G	G	0,0000007728023763						-4,942113						TRUE	FALSE	FALSE	FALSE	FALSE	FALSE
rs171531_ADAMTS6_FMO4	5	64788843	A/G	G	0,0000004824114396	0,2232423783					-5,033179	-1,217952					TRUE	FALSE	FALSE	FALSE	FALSE	FALSE
rs171531_ADAMTS6_FBXL19-AS1	5	64788843	A/G	G	0,0000003267626529	0,01165357616					-5,107319	-2,522464					TRUE	FALSE	FALSE	FALSE	FALSE	FALSE
rs171531_ADAMTS6_RGS3	5	64788843	A/G	G	0,000000480548167	0,09765421069					-5,033921	1,656334					TRUE	FALSE	FALSE	FALSE	FALSE	FALSE
rs171531_ADAMTS6_RP11-90D4.3	5	64788843	A/G	G	0,0000005425682622						-5,010613						TRUE	FALSE	FALSE	FALSE	FALSE	FALSE
rs171531_ADAMTS6_TLR6	5	64788843	A/G	G	0,0000007855439389	0,01180870611					-4,938925	-2,51781					TRUE	FALSE	FALSE	FALSE	FALSE	FALSE
rs171531_ADAMTS6_RAPH1	5	64788843	A/G	G	0,0000001114726689	0,04770609742					-5,306953	-1,979977					TRUE	FALSE	FALSE	FALSE	FALSE	FALSE
rs171531_ADAMTS6_KLHL35	5	64788843	A/G	G	0,0000003567793283	0,0215008414					-5,090681	-2,299072					TRUE	FALSE	FALSE	FALSE	FALSE	FALSE
rs171531_ADAMTS6_RP11-11N7.4	5	64788843	A/G	G	0,0000001280390113						-5,281631						TRUE	FALSE	FALSE	FALSE	FALSE	FALSE
rs171531_ADAMTS6_ZNF225	5	64788843	A/G	G	0,0000007082828837	0,1382659431					-4,959079	-1,482279					TRUE	FALSE	FALSE	FALSE	FALSE	FALSE
rs171531_ADAMTS6_LINC00880	5	64788843	A/G	G	0,0000002503296405						-5,157455						TRUE	FALSE	FALSE	FALSE	FALSE	FALSE
rs171531_ADAMTS6_AGRN	5	64788843	A/G	G	0,0000001033501864	0,1904107416					-5,320733	-1,309365					TRUE	FALSE	FALSE	FALSE	FALSE	FALSE
rs171531_ADAMTS6_DDR1	5	64788843	A/G	G	0,0000009557644068	0,1279873507					-4,900534	-1,522087					TRUE	FALSE	FALSE	FALSE	FALSE	FALSE
rs171531_ADAMTS6_EFCAB11	5	64788843	A/G	G	0,0000006260618304	0,966035662					-4,982999	-0,042581					TRUE	FALSE	FALSE	FALSE	FALSE	FALSE
rs171531_ADAMTS6_RP11-277P12.20	5	64788843	A/G	G	0,0000004648462774	0,01332573995					-5,040282	-2,474943					TRUE	FALSE	FALSE	FALSE	FALSE	FALSE
rs171531_ADAMTS6_KIAA0391.1	5	64788843	A/G	G	0,0000003649682897	0,005941271535					-5,086377	-2,751005					TRUE	FALSE	FALSE	FALSE	FALSE	FALSE
rs171531_ADAMTS6_CTD-3222D19.7	5	64788843	A/G	G	0,0000005513694848	0,06057564416					-5,007516	-1,87658					TRUE	FALSE	FALSE	FALSE	FALSE	FALSE
rs171531_ADAMTS6_EVC2	5	64788843	A/G	G	0,0000009073533268	0,1288091867					-4,910736	-1,518815					TRUE	FALSE	FALSE	FALSE	FALSE	FALSE
rs171531_ADAMTS6_LINC00959	5	64788843	A/G	G	0,0000001004199846	0,5829796355					-5,325962	-0,549038					TRUE	FALSE	FALSE	FALSE	FALSE	FALSE
rs171531_ADAMTS6_RP11-477N3.1	5	64788843	A/G	G	0,0000003138002146	0,08913599131					-5,114964	-1,699973					TRUE	FALSE	FALSE	FALSE	FALSE	FALSE
rs171531_ADAMTS6_ZNF358	5	64788843	A/G	G	0,000000458095654	0,8857001611					-5,043081	-0,143747					TRUE	FALSE	FALSE	FALSE	FALSE	FALSE
rs171531_ADAMTS6_STX18-AS1	5	64788843	A/G	G	0,00000001281941439	0,885718634					-5,688455	0,143724					TRUE	FALSE	FALSE	FALSE	FALSE	FALSE
rs171531_ADAMTS6_AC005076.5	5	64788843	A/G	G	0,0000005169139473	0,06746806047					-5,019926	-1,828543					TRUE	FALSE	FALSE	FALSE	FALSE	FALSE
rs171531_ADAMTS6_SORD	5	64788843	A/G	G	0,00000009560504744	0,5309738178					-5,334885	-0,62652					TRUE	FALSE	FALSE	FALSE	FALSE	FALSE
rs171531_ADAMTS6_C6orf3	5	64788843	A/G	G	0,00000000856891243	0,6032199922					-5,756867	-0,519776					TRUE	FALSE	FALSE	FALSE	FALSE	FALSE
rs171531_ADAMTS6_CTA-293F17.1	5	64788843	A/G	G	0,000000008024303266	0,6456646575					-5,767947	-0,459793					TRUE	FALSE	FALSE	FALSE	FALSE	FALSE
rs171531_ADAMTS6_HLA-DQA2	5	64788843	A/G	G	0,0000005331560483	0,6600101831					-5,01398	-0,439899					TRUE	FALSE	FALSE	FALSE	FALSE	FALSE
rs432206_CENPK_LEPR	5	64858687	C/G	G	0,00000008574227468	0,07661599898			0,0008582733128		-5,354608	-1,770668			-3,333284		TRUE	FALSE	FALSE	FALSE	FALSE	FALSE
rs432206_CENPK_ARHGAP22	5	64858687	C/G	G	0,00000007413443992	0,0007375863187					-5,380851	-3,375213					TRUE	FALSE	FALSE	FALSE	FALSE	FALSE
rs432206_CENPK_EXTL3	5	64858687	C/G	G	0,000000007502397072	0,000359575999			0,9467645133		-5,779273	-3,568102			-0,06677		TRUE	FALSE	FALSE	FALSE	FALSE	FALSE
rs432206_CENPK_KCND3	5	64858687	C/G	G	0,0000000001279443753						-6,429595						TRUE	FALSE	FALSE	FALSE	FALSE	FALSE
rs432206_CENPK_TXNDC5	5	64858687	C/G	G	0,0000004121217265	0,0006601815258			0,8061821013		-5,063272	-3,405603			-0,245354		TRUE	FALSE	FALSE	FALSE	FALSE	FALSE
rs432206_CENPK_B3GNT8	5	64858687	C/G	G	0,00000001075766317	0,00000890853056					-5,718329	-4,4421					TRUE	FALSE	FALSE	FALSE	FALSE	FALSE
rs432206_CENPK_TSPYL5	5	64858687	C/G	G	0,00000004054198709	0,003733498909			0,09989434828		-5,488474	-2,899843			-1,645366		TRUE	FALSE	FALSE	FALSE	FALSE	FALSE
rs432206_CENPK_C2orf44	5	64858687	C/G	G	0,0000000166053364	0,00001753013746			0,7399680706		-5,644094	-4,294229			0,331896		TRUE	FALSE	FALSE	FALSE	FALSE	FALSE
rs432206_CENPK_KIF13A	5	64858687	C/G	G	0,0000001135848554	0,0557197674			0,04162429611		-5,303529	-1,913221			-2,037257		TRUE	FALSE	FALSE	FALSE	FALSE	FALSE
rs432206_CENPK_ZRSR1	5	64858687	C/G	G	0,0000003114125229	0,0000283333351					-5,116406	-4,186464					TRUE	FALSE	FALSE	FALSE	FALSE	FALSE
rs432206_CENPK_PHACTR1	5	64858687	C/G	G	0,00000006255980819	0,003205678534			0,02279874589		-5,411326	-2,947294			-2,27679		TRUE	FALSE	FALSE	FALSE	FALSE	FALSE
rs432206_CENPK_RP11-535A5.1	5	64858687	C/G	G	0,00000003332060607	0,01291451561			0,1707229076		-5,523028	-2,486118			-1,369885		TRUE	FALSE	FALSE	FALSE	FALSE	FALSE
rs432206_CENPK_CCL27	5	64858687	C/G	G	0,0000000002551452784						-6,323838						TRUE	FALSE	FALSE	FALSE	FALSE	FALSE
rs432206_CENPK_NICN1	5	64858687	C/G	G	0,0000003778024119	0,0001057094817			0,04468327635		-5,079815	-3,877099			-2,007624		TRUE	FALSE	FALSE	FALSE	FALSE	FALSE
rs432206_CENPK_UCP3	5	64858687	C/G	G	0,0000001137147417	0,008700747716			0,04867506436		-5,303321	-2,623594			-1,971427		TRUE	FALSE	FALSE	FALSE	FALSE	FALSE
rs432206_CENPK_RP11-160E2.19	5	64858687	C/G	G	0,00000001417826844						-5,671222						TRUE	FALSE	FALSE	FALSE	FALSE	FALSE
rs432206_CENPK_TNKS1BP1	5	64858687	C/G	G	0,00000004295137824	0,00003457963105			0,2703458177		-5,478266	-4,140999			-1,102267		TRUE	FALSE	FALSE	FALSE	FALSE	FALSE
rs432206_CENPK_CCNI2	5	64858687	C/G	G	0,00000006984465399	0,004810668151					-5,39157	-2,819446					TRUE	FALSE	FALSE	FALSE	FALSE	FALSE
rs432206_CENPK_CELF4	5	64858687	C/G	G	0,0000001271911018	0,1028853168					-5,282848	-1,631024					TRUE	FALSE	FALSE	FALSE	FALSE	FALSE
rs432206_CENPK_BEND3	5	64858687	C/G	G	0	0,4343873476			0,8563199876		-7,084139	-0,781706			-0,181061		TRUE	FALSE	FALSE	FALSE	FALSE	FALSE
rs432206_CENPK_CABP4	5	64858687	C/G	G	0,000000001642729741	0,00002024919566			0,3831960635		-6,029691	-4,262125			-0,872023		TRUE	FALSE	FALSE	FALSE	FALSE	FALSE
rs432206_CENPK_METTL6	5	64858687	C/G	G	0,0000002205457209	0,0001387783218			0,2242652306		-5,18113	-3,810336			-1,215264		TRUE	FALSE	FALSE	FALSE	FALSE	FALSE
rs432206_CENPK_RP11-449P15.2	5	64858687	C/G	G	0,000000001377766245	0,2533330387			0,1454826219		-6,058056	-1,142291			-1,455675		TRUE	FALSE	FALSE	FALSE	FALSE	FALSE
rs432206_CENPK_NAA60	5	64858687	C/G	G	0,0000002044728172	0,0007005435768			0,269171881		-5,195225	-3,389366			-1,104972		TRUE	FALSE	FALSE	FALSE	FALSE	FALSE
rs432206_CENPK_COL6A3	5	64858687	C/G	G	0,00000003233550638						-5,528297						TRUE	FALSE	FALSE	FALSE	FALSE	FALSE
rs432206_CENPK_PCTP	5	64858687	C/G	G	0,0000002622433524	0,004420742431			0,3146537002		-5,148739	-2,846466			-1,005505		TRUE	FALSE	FALSE	FALSE	FALSE	FALSE
rs432206_CENPK_ZNF799	5	64858687	C/G	G	0,0000003039586586	0,0004641976378			0,3139009006		-5,120976	-3,500608			-1,00707		TRUE	FALSE	FALSE	FALSE	FALSE	FALSE
rs432206_CENPK_SLC15A3	5	64858687	C/G	G	0,0000000003441177638	0,4964317231			0,5819072822		-6,277474	-0,680115			0,550601		TRUE	FALSE	FALSE	FALSE	FALSE	FALSE
rs432206_CENPK_PTCRA	5	64858687	C/G	G	0,000000137043635	0,01300405729			0,6544602677		-5,269168	-2,483658			-0,447575		TRUE	FALSE	FALSE	FALSE	FALSE	FALSE
rs432206_CENPK_LILRA6	5	64858687	C/G	G	0,0000002084391674	0,2760154692					-5,191649	-1,089314					TRUE	FALSE	FALSE	FALSE	FALSE	FALSE
rs432206_CENPK_GDPD1	5	64858687	C/G	G	0,00000009818519737	0,1937354821			0,9800923519		-5,330051	-1,299608			0,024953		TRUE	FALSE	FALSE	FALSE	FALSE	FALSE
rs432206_CENPK_RAD51	5	64858687	C/G	G	0,00000008713539927	0,6456807943					-5,351692	-0,459771					TRUE	FALSE	FALSE	FALSE	FALSE	FALSE
rs432206_CENPK_DEPDC4	5	64858687	C/G	G	0,000000001100821119	0,003136785767					-6,09406	-2,954005					TRUE	FALSE	FALSE	FALSE	FALSE	FALSE
rs432206_CENPK_RPA4	5	64858687	C/G	G	0	0,01195007048			0,2973323826		-7,034031	-2,513615			-1,042171		TRUE	FALSE	FALSE	FALSE	FALSE	FALSE
rs432206_CENPK_RNF31	5	64858687	C/G	G	0,00000003018080019	0,0003020100387			0,06356804034		-5,540385	-3,61357			-1,855197		TRUE	FALSE	FALSE	FALSE	FALSE	FALSE
rs432206_CENPK_TMEM44-AS1	5	64858687	C/G	G	0,00000004021033342	0,00502008972			0,002863921015		-5,489925	-2,805742			-2,981979		TRUE	FALSE	FALSE	FALSE	FALSE	FALSE
rs432206_CENPK_MADCAM1	5	64858687	C/G	G	0,00000002280551232	0,00003625912298			0,3942543871		-5,589248	-4,130109			-0,851927		TRUE	FALSE	FALSE	FALSE	FALSE	FALSE
rs432206_CENPK_FEZ1	5	64858687	C/G	G	0,0000002863324195	0,01411130384			0,5395725276		-5,132228	-2,454418			-0,61346		TRUE	FALSE	FALSE	FALSE	FALSE	FALSE
rs432206_CENPK_FAM66C	5	64858687	C/G	G	0,0000002427326856	0,04876010879			0,000607769587		-5,163224	-1,970683			-3,428123		TRUE	FALSE	FALSE	FALSE	FALSE	FALSE
rs432206_CENPK_ABHD6	5	64858687	C/G	G	0,0000001647798188	0,006690865519			0,3667830125		-5,23523	-2,711851			-0,902516		TRUE	FALSE	FALSE	FALSE	FALSE	FALSE
rs432206_CENPK_KCNMB3	5	64858687	C/G	G	0,0000000002623010793	0,001092470797			0,419587415		-6,319565	-3,265562			-0,807137		TRUE	FALSE	FALSE	FALSE	FALSE	FALSE
rs432206_CENPK_CTD-2210P24.4	5	64858687	C/G	G	0,00000000112489383	0,002004593068					-6,090598	-3,089551					TRUE	FALSE	FALSE	FALSE	FALSE	FALSE
rs432206_CENPK_MICALL1	5	64858687	C/G	G	0,00000006672293379	0,0003507142613			0,007300575034		-5,399779	-3,574637			-2,682813		TRUE	FALSE	FALSE	FALSE	FALSE	FALSE
rs432206_CENPK_ANKRD31	5	64858687	C/G	G	0,00000001730629395	0,00001708875278					-5,636975	-4,299884					TRUE	FALSE	FALSE	FALSE	FALSE	FALSE
rs432206_CENPK_RP11-345P4.7	5	64858687	C/G	G	0,00000002139409199	0,00000035936641					-5,600333	-5,089311					TRUE	TRUE	FALSE	FALSE	FALSE	FALSE
rs432206_CENPK_SPAG1	5	64858687	C/G	G	0,0000003126883013	0,001256895187			0,558708212		-5,115634	-3,225644			-0,584761		TRUE	FALSE	FALSE	FALSE	FALSE	FALSE
rs432206_CENPK_RP11-802E16.3	5	64858687	C/G	G	0,00000005330742052	0,0004158618207			0,0004875697815		-5,43991	-3,529808			-3,487494		TRUE	FALSE	FALSE	FALSE	FALSE	FALSE
rs432206_CENPK_TCF4	5	64858687	C/G	G	0,0000001195685366	0,000003243465897			0,07159808753		-5,294154	-4,654767			-1,801665		TRUE	FALSE	FALSE	FALSE	FALSE	FALSE
rs432206_CENPK_MMACHC	5	64858687	C/G	G	0,00000002013685142	0,07275060851					-5,610821	-1,794392					TRUE	FALSE	FALSE	FALSE	FALSE	FALSE
rs432206_CENPK_C20orf201	5	64858687	C/G	G	0,000000003748241147	0,0001948418173					-5,894937	-3,725612					TRUE	FALSE	FALSE	FALSE	FALSE	FALSE
rs432206_CENPK_FCAR	5	64858687	C/G	G	0,0000003620771137						-5,087886						TRUE	FALSE	FALSE	FALSE	FALSE	FALSE
rs432206_CENPK_SRRM2-AS1	5	64858687	C/G	G	0,00000007612305969	0,002599396327					-5,376085	-3,011524					TRUE	FALSE	FALSE	FALSE	FALSE	FALSE
rs432206_CENPK_GNAL	5	64858687	C/G	G	0,0000000007097792977	0,00005370531682			0,04304736077		-6,163893	-4,038887			-2,02325		TRUE	FALSE	FALSE	FALSE	FALSE	FALSE
rs432206_CENPK_SLC25A35	5	64858687	C/G	G	0,0000001880155437	0,0000003072609059			0,4259443323		-5,210812	-5,118938			-0,796151		TRUE	TRUE	FALSE	FALSE	FALSE	FALSE
rs432206_CENPK_RP11-384C4.7	5	64858687	C/G	G	0,0000002152110776	0,000002802569139					-5,185695	-4,684783					TRUE	FALSE	FALSE	FALSE	FALSE	FALSE
rs432206_CENPK_SH3BGR	5	64858687	C/G	G	0,000000028751683	0,02986757097			0,01364306208		-5,548873	-2,171842			-2,466527		TRUE	FALSE	FALSE	FALSE	FALSE	FALSE
rs432206_CENPK_SLC51A	5	64858687	C/G	G	0,0000000001261550049	0,1289074943			0,1993244992		-6,431736	-1,518424			-1,283478		TRUE	FALSE	FALSE	FALSE	FALSE	FALSE
rs432206_CENPK_RP1-202O8.3	5	64858687	C/G	G	0,0000003273036594	0,0003656223565			0,07876614806		-5,107006	-3,56373			-1,75789		TRUE	FALSE	FALSE	FALSE	FALSE	FALSE
rs432206_CENPK_UEVLD	5	64858687	C/G	G	0,0000003363533852	0,04533255262			0,04715947665		-5,101848	-2,001556			-1,984865		TRUE	FALSE	FALSE	FALSE	FALSE	FALSE
rs432206_CENPK_ZNF710	5	64858687	C/G	G	0,000000284981472	0,1769615865			0,4882797435		-5,133118	-1,35017			-0,693047		TRUE	FALSE	FALSE	FALSE	FALSE	FALSE
rs432206_CENPK_PVRL1	5	64858687	C/G	G	0,00000002676798285	0,0000003482274441			0,1211988825		-5,56136	-5,095279			-1,549761		TRUE	TRUE	FALSE	FALSE	FALSE	FALSE
rs432206_CENPK_NT5M	5	64858687	C/G	G	0,00000009360902011	0,01613034034			0,001805794514		-5,338712	-2,405953			-3,120443		TRUE	FALSE	FALSE	FALSE	FALSE	FALSE
rs432206_CENPK_FLJ00104	5	64858687	C/G	G	0,00000004597634119	0,0000006700059513			0,2791425268		-5,466209	-4,969862			-1,082248		TRUE	FALSE	FALSE	FALSE	FALSE	FALSE
rs432206_CENPK_HIATL2	5	64858687	C/G	G	0	0,002947405915			0,1551943111		-6,558199	-2,973171			-1,421421		TRUE	FALSE	FALSE	FALSE	FALSE	FALSE
rs432206_CENPK_RP11-356C4.3	5	64858687	C/G	G	0,0000000006831887263	0,04734340815			0,002184814671		-6,169933	-1,983215			-3,063887		TRUE	FALSE	FALSE	FALSE	FALSE	FALSE
rs432206_CENPK_DAPK1	5	64858687	C/G	G	0,000000124099038	0,00009148491152			0,004486653019		-5,287353	-3,912132			-2,841751		TRUE	FALSE	FALSE	FALSE	FALSE	FALSE
rs432206_CENPK_FAM109A	5	64858687	C/G	G	0,0000002794207995	0,000001153834552			0,02538580641		-5,136824	-4,863405			-2,235481		TRUE	FALSE	FALSE	FALSE	FALSE	FALSE
rs432206_CENPK_PIK3AP1	5	64858687	C/G	G	0,0000001121988718	0,2153160847			0,9603903719		-5,305769	-1,239079			-0,049664		TRUE	FALSE	FALSE	FALSE	FALSE	FALSE
rs432206_CENPK_RP11-275I4.2	5	64858687	C/G	G	0,000000001499321353	0,00005178601183			0,00862939114		-6,044438	-4,047417			-2,626398		TRUE	FALSE	FALSE	FALSE	FALSE	FALSE
rs432206_CENPK_RP11-344N10.5	5	64858687	C/G	G	0,0000002912526671	0,000004329689769					-5,129021	-4,594894					TRUE	FALSE	FALSE	FALSE	FALSE	FALSE
rs432206_CENPK_ITPR1-AS1	5	64858687	C/G	G	0,000000001583686606	0,0001615745279					-6,035605	-3,77257					TRUE	FALSE	FALSE	FALSE	FALSE	FALSE
rs432206_CENPK_DNM3	5	64858687	C/G	G	0,0000000002070195948	0,1892186414					-6,356041	-1,312894					TRUE	FALSE	FALSE	FALSE	FALSE	FALSE
rs432206_CENPK_MTMR8	5	64858687	C/G	G	0,0000002746271134	0,0009846251994			0,004292172541		-5,140076	-3,294883			-2,85585		TRUE	FALSE	FALSE	FALSE	FALSE	FALSE
rs432206_CENPK_MROH8	5	64858687	C/G	G	0,0000002641256465	0,1213981484			0,09428594313		-5,147397	-1,548932			-1,67321		TRUE	FALSE	FALSE	FALSE	FALSE	FALSE
rs432206_CENPK_AL627171.2	5	64858687	C/G	G	0,00000005947132718	0,0001877685777			0,1844087909		-5,420383	-3,734928			-1,327302		TRUE	FALSE	FALSE	FALSE	FALSE	FALSE
rs432206_CENPK_AC004067.5	5	64858687	C/G	G	0,000000009756647997	0,006178641874					-5,734906	-2,738147					TRUE	FALSE	FALSE	FALSE	FALSE	FALSE
rs432206_CENPK_APLF	5	64858687	C/G	G	0,0000001314908112	0,00000002415615259			0,9027090082		-5,276756	-5,579247			-0,12224		TRUE	TRUE	FALSE	FALSE	FALSE	FALSE
rs432206_CENPK_RP11-514O12.4	5	64858687	C/G	G	0,0000001260845878	0,00001993445583			0,0006902700468		-5,284448	-4,265624			-3,393415		TRUE	FALSE	FALSE	FALSE	FALSE	FALSE
rs432206_CENPK_MYO15A	5	64858687	C/G	G	0	0,0004315785632					-7,208154	-3,51998					TRUE	FALSE	FALSE	FALSE	FALSE	FALSE
rs432206_CENPK_FCER1A	5	64858687	C/G	G	0,0000001340217612	0,007395410899			0,1765227769		-5,27326	-2,678494			-1,351539		TRUE	FALSE	FALSE	FALSE	FALSE	FALSE
rs432206_CENPK_USP28	5	64858687	C/G	G	0,00000006629675322	0,5736931498			0,05278309511		-5,400929	-0,562621			-1,936691		TRUE	FALSE	FALSE	FALSE	FALSE	FALSE
rs432206_CENPK_ZNF853	5	64858687	C/G	G	0,0000001469802526	0,005426063842			0,01574834811		-5,256303	-2,780587			-2,414696		TRUE	FALSE	FALSE	FALSE	FALSE	FALSE
rs432206_CENPK_CTBP2	5	64858687	C/G	G	0	0,4366048184			0,1506297554		-6,841489	-0,777939			-1,437311		TRUE	FALSE	FALSE	FALSE	FALSE	FALSE
rs432206_CENPK_ZNF416	5	64858687	C/G	G	0,000000008184869884	0,000005444560382			0,0003753292433		-5,764606	-4,546885			-3,556849		TRUE	FALSE	FALSE	FALSE	FALSE	FALSE
rs432206_CENPK_TTLL7	5	64858687	C/G	G	0	0,01698680592					-7,095678	-2,386993					TRUE	FALSE	FALSE	FALSE	FALSE	FALSE
rs432206_CENPK_RP4-561L24.3	5	64858687	C/G	G	0,0000001253739364	0,003488194551			0,008132120508		-5,285482	-2,921081			-2,646535		TRUE	FALSE	FALSE	FALSE	FALSE	FALSE
rs432206_CENPK_AC093388.3	5	64858687	C/G	G	0,00000001780218585	0,02855202898			0,1585471592		-5,632106	-2,189617			-1,409975		TRUE	FALSE	FALSE	FALSE	FALSE	FALSE
rs432206_CENPK_CTB-129O4.1	5	64858687	C/G	G	0,00000005327274305	0,008055089923					-5,440026	-2,649752					TRUE	FALSE	FALSE	FALSE	FALSE	FALSE
rs432206_CENPK_AC097713.4	5	64858687	C/G	G	0,0000001148981988						-5,301431						TRUE	FALSE	FALSE	FALSE	FALSE	FALSE
rs432206_CENPK_AC018445.1	5	64858687	C/G	G	0,0000002869035599						-5,131853						TRUE	FALSE	FALSE	FALSE	FALSE	FALSE
rs432206_CENPK_PLXNA2	5	64858687	C/G	G	0,0000003852630486	0,0004263770687			0,2838707765		-5,076099	-3,523195			-1,071664		TRUE	FALSE	FALSE	FALSE	FALSE	FALSE
rs432206_CENPK_TDRD12	5	64858687	C/G	G	0,0000001117170364						-5,306554						TRUE	FALSE	FALSE	FALSE	FALSE	FALSE
rs432206_CENPK_APOBEC3F	5	64858687	C/G	G	0,0000001833065352	0,5404501201			0,2033572417		-5,215516	-0,612132			-1,272045		TRUE	FALSE	FALSE	FALSE	FALSE	FALSE
rs432206_CENPK_RP11-656D10.3	5	64858687	C/G	G	0	0,06484024174			0,6726168259		-6,967521	-1,846358			-0,422559		TRUE	FALSE	FALSE	FALSE	FALSE	FALSE
rs432206_CENPK_RP11-795F19.5	5	64858687	C/G	G	0,00000001588881284						-5,651679						TRUE	FALSE	FALSE	FALSE	FALSE	FALSE
rs432206_CENPK_RP11-677M14.7	5	64858687	C/G	G	0,0000003665253444	0,1750451625					-5,085569	-1,35617					TRUE	FALSE	FALSE	FALSE	FALSE	FALSE
rs432206_CENPK_KCNJ15	5	64858687	C/G	G	0,00000004418801386						-5,47324						TRUE	FALSE	FALSE	FALSE	FALSE	FALSE
rs432206_CENPK_DACT3	5	64858687	C/G	G	0,0000002548664812						-5,154089						TRUE	FALSE	FALSE	FALSE	FALSE	FALSE
rs432206_CENPK_EDN1	5	64858687	C/G	G	0,0000001432019315	0,2315657674					-5,261093	-1,196335					TRUE	FALSE	FALSE	FALSE	FALSE	FALSE
rs432206_CENPK_RGAG4	5	64858687	C/G	G	0,0000000023983639	0,001651489015			0,3575678658		-5,968233	-3,146656			-0,920009		TRUE	FALSE	FALSE	FALSE	FALSE	FALSE
rs432206_CENPK_ST7-OT4	5	64858687	C/G	G	0,00000006617398866	0,000334820868			0,2305362734		-5,401261	-3,586753			-1,198979		TRUE	FALSE	FALSE	FALSE	FALSE	FALSE
rs432206_CENPK_COQ3	5	64858687	C/G	G	0,00000001626789147	0,00004677700494			0,4388431301		-5,647626	-4,071173			-0,774148		TRUE	FALSE	FALSE	FALSE	FALSE	FALSE
rs432206_CENPK_RP6-65G23.3	5	64858687	C/G	G	0,0000004402778354	0,002151710112					-5,050664	-3,068452					TRUE	FALSE	FALSE	FALSE	FALSE	FALSE
rs432206_CENPK_AGAP4	5	64858687	C/G	G	0,0000003044290425	0,003219863174					-5,120684	-2,945929					TRUE	FALSE	FALSE	FALSE	FALSE	FALSE
rs432206_CENPK_BORA	5	64858687	C/G	G	0,0000002643999293	0,001079840146			0,05361515005		-5,147202	-3,268854			-1,929933		TRUE	FALSE	FALSE	FALSE	FALSE	FALSE
rs432206_CENPK_AKR1C1	5	64858687	C/G	G	0,0000000143122215	0,00006981678832					-5,669611	-3,976909					TRUE	FALSE	FALSE	FALSE	FALSE	FALSE
rs432206_CENPK_ECHDC3	5	64858687	C/G	G	0,0000001903687537						-5,208504						TRUE	FALSE	FALSE	FALSE	FALSE	FALSE
rs432206_CENPK_DCUN1D3	5	64858687	C/G	G	0,00000003714532404	0,001323831212			0,3218628999		-5,503913	-3,210763			-0,990637		TRUE	FALSE	FALSE	FALSE	FALSE	FALSE
rs432206_CENPK_RP11-192P3.5	5	64858687	C/G	G	0,0000002002078905						-5,199144						TRUE	FALSE	FALSE	FALSE	FALSE	FALSE
rs432206_CENPK_AC010761.8	5	64858687	C/G	G	0,000000194051413	0,005921965353			0,09716931086		-5,204948	-2,752071			-1,658734		TRUE	FALSE	FALSE	FALSE	FALSE	FALSE
rs432206_CENPK_AP001189.4	5	64858687	C/G	G	0,0000004351117546	0,1039442094					-5,052918	-1,626026					TRUE	FALSE	FALSE	FALSE	FALSE	FALSE
rs432206_CENPK_IGSF6	5	64858687	C/G	G	0,0000003706184953	0,0009451472529			0,04296363974		-5,083461	-3,306365			-2,024063		TRUE	FALSE	FALSE	FALSE	FALSE	FALSE
rs432206_CENPK_C8orf88	5	64858687	C/G	G	0,000000003182958028	0,0002611949892			0,05735403017		-5,921873	-3,651026			-1,900603		TRUE	FALSE	FALSE	FALSE	FALSE	FALSE
rs432206_CENPK_SH2B2	5	64858687	C/G	G	0	0,007315552534					-6,513888	-2,682128					TRUE	FALSE	FALSE	FALSE	FALSE	FALSE
rs432206_CENPK_SLC16A6	5	64858687	C/G	G	0,0000001932835512	0,0005922228267			0,09356927915		-5,205684	-3,435151			-1,676863		TRUE	FALSE	FALSE	FALSE	FALSE	FALSE
rs432206_CENPK_RP11-219G17.4	5	64858687	C/G	G	0,0000000008732045684						-6,131014						TRUE	FALSE	FALSE	FALSE	FALSE	FALSE
rs432206_CENPK_WBP2NL	5	64858687	C/G	G	0,0000000470028774	0,07749768035			0,0001302078597		-5,462291	-1,765393			-3,826065		TRUE	FALSE	FALSE	FALSE	FALSE	FALSE
rs432206_CENPK_CLEC10A	5	64858687	C/G	G	0,0000003387940779	0,000001171615818			0,01210824637		-5,100479	-4,860378			-2,508974		TRUE	FALSE	FALSE	FALSE	FALSE	FALSE
rs432206_CENPK_TMEM169	5	64858687	C/G	G	0,0000001473684326						-5,255817						TRUE	FALSE	FALSE	FALSE	FALSE	FALSE
rs432206_CENPK_RP11-141C7.4	5	64858687	C/G	G	0,00000005847422176						-5,423405						TRUE	FALSE	FALSE	FALSE	FALSE	FALSE
rs432206_CENPK_CTC-444N24.6	5	64858687	C/G	G	0,000000001631851811						-6,030765						TRUE	FALSE	FALSE	FALSE	FALSE	FALSE
rs432206_CENPK_DOLK	5	64858687	C/G	G	0,00000001781507224	0,06014512462			0,116545677		-5,631982	-1,879728			-1,569439		TRUE	FALSE	FALSE	FALSE	FALSE	FALSE
rs432206_CENPK_GPR114	5	64858687	C/G	G	0,000000002705032105	0,4539434933			0,1057233906		-5,948565	-0,748857			1,617718		TRUE	FALSE	FALSE	FALSE	FALSE	FALSE
rs432206_CENPK_RP11-252A24.3	5	64858687	C/G	G	0,00000002964386271	0,00004818042661			0,8100390926		-5,543527	-4,064283			-0,240376		TRUE	FALSE	FALSE	FALSE	FALSE	FALSE
rs432206_CENPK_LEPREL4	5	64858687	C/G	G	0,0000000002913497865	0,002311190381			0,1680554956		-6,303313	-3,047024			-1,378479		TRUE	FALSE	FALSE	FALSE	FALSE	FALSE
rs432206_CENPK_AF213884.2	5	64858687	C/G	G	0,0000002016694687	0,008214203498			0,4356483021		-5,197792	-2,643136			-0,779563		TRUE	FALSE	FALSE	FALSE	FALSE	FALSE
rs432206_CENPK_ZNF35	5	64858687	C/G	G	0,000000349062936	0,001359483717			0,01401144251		-5,094825	-3,203118			-2,45697		TRUE	FALSE	FALSE	FALSE	FALSE	FALSE
rs432206_CENPK_RP11-480A16.1	5	64858687	C/G	G	0,00000002345304755	0,00001844461135			0,5091262424		-5,584384	-4,282933			-0,660199		TRUE	FALSE	FALSE	FALSE	FALSE	FALSE
rs432206_CENPK_PTK7	5	64858687	C/G	G	0,0000002753007971	0,1290178133			0,7787134325		-5,139616	-1,517986			-0,280996		TRUE	FALSE	FALSE	FALSE	FALSE	FALSE
rs432206_CENPK_RP11-65L3.4	5	64858687	C/G	G	0,00000003413229236	0,03222805381			0,05619108804		-5,5188	-2,141571			-1,909551		TRUE	FALSE	FALSE	FALSE	FALSE	FALSE
rs432206_CENPK_BCL11A	5	64858687	C/G	G	0,00000003114670025	0,002558847204					-5,534866	-3,016294					TRUE	FALSE	FALSE	FALSE	FALSE	FALSE
rs432206_CENPK_HOMER2	5	64858687	C/G	G	0,00000005163391374	0,009455308836			0,1249123846		-5,44559	-2,595137			-1,534477		TRUE	FALSE	FALSE	FALSE	FALSE	FALSE
rs432206_CENPK_RP4-657D16.3	5	64858687	C/G	G	0,0000004154079379	0,05880643851			0,7957027404		-5,061758	-1,889638			-0,258913		TRUE	FALSE	FALSE	FALSE	FALSE	FALSE
rs432206_CENPK_AC016700.5	5	64858687	C/G	G	0,00000004517423293	0,001454565836			0,2734043561		-5,469329	-3,183599			-1,095256		TRUE	FALSE	FALSE	FALSE	FALSE	FALSE
rs432206_CENPK_PLCXD2	5	64858687	C/G	G	0,00000004557549989	0,001568206895			0,02801956327		-5,467761	-3,161756			-2,197012		TRUE	FALSE	FALSE	FALSE	FALSE	FALSE
rs432206_CENPK_AC142528.1	5	64858687	C/G	G	0,0000002108914779	0,00003478094958			0,00024183832		-5,189472	-4,139668			-3,670752		TRUE	FALSE	FALSE	FALSE	FALSE	FALSE
rs432206_CENPK_AP000253.1	5	64858687	C/G	G	0,000000006989277417						-5,791182						TRUE	FALSE	FALSE	FALSE	FALSE	FALSE
rs432206_CENPK_RP6-91H8.3	5	64858687	C/G	G	0	0,01080357569					-6,849033	-2,548989					TRUE	FALSE	FALSE	FALSE	FALSE	FALSE
rs432206_CENPK_TMEM187	5	64858687	C/G	G	0,0000001893178685	0,006228381137			0,3995311269		-5,209532	-2,735509			-0,842459		TRUE	FALSE	FALSE	FALSE	FALSE	FALSE
rs432206_CENPK_LINC00565	5	64858687	C/G	G	0,0000003629825008	0,0456397389			0,01459808096		-5,087412	-1,99871			-2,442199		TRUE	FALSE	FALSE	FALSE	FALSE	FALSE
rs432206_CENPK_GEN1	5	64858687	C/G	G	0,000000241412889	0,0004292027796			0,1997393907		-5,164244	-3,521444			-1,282294		TRUE	FALSE	FALSE	FALSE	FALSE	FALSE
rs432206_CENPK_GP6	5	64858687	C/G	G	0,00000004404877067	0,00005271335047					-5,473799	-4,043259					TRUE	FALSE	FALSE	FALSE	FALSE	FALSE
rs432206_CENPK_RP11-275I4.1	5	64858687	C/G	G	0,00000001251496674	0,0002058665864					-5,692559	-3,711707					TRUE	FALSE	FALSE	FALSE	FALSE	FALSE
rs432206_CENPK_PAM16	5	64858687	C/G	G	0,000000121294125	0,01345956605			0,009838229375		-5,291535	-2,471372			-2,581464		TRUE	FALSE	FALSE	FALSE	FALSE	FALSE
rs432206_CENPK_RP1-257A7.5	5	64858687	C/G	G	0,000000003653371397	0,16810849					-5,899169	-1,378307					TRUE	FALSE	FALSE	FALSE	FALSE	FALSE
rs432206_CENPK_NUMBL	5	64858687	C/G	G	0,000000001064579869	0,01292321056			0,03124926984		-6,099414	-2,485878			-2,153884		TRUE	FALSE	FALSE	FALSE	FALSE	FALSE
rs432206_CENPK_ASF1B	5	64858687	C/G	G	0,000000008170249034	0,003135738186			0,4530225395		-5,764908	-2,954108			-0,750386		TRUE	FALSE	FALSE	FALSE	FALSE	FALSE
rs432206_CENPK_RP11-179B2.2	5	64858687	C/G	G	0,000000140498082	0,000002114161593			0,01572420773		-5,264596	-4,742194			-2,415255		TRUE	FALSE	FALSE	FALSE	FALSE	FALSE
rs432206_CENPK_IRGM	5	64858687	C/G	G	0,000000007085803005	0,002300046513					-5,788878	-3,048477					TRUE	FALSE	FALSE	FALSE	FALSE	FALSE
rs432206_CENPK_CARD9	5	64858687	C/G	G	0,0000001041871335	0,001085656199					-5,319265	-3,267334					TRUE	FALSE	FALSE	FALSE	FALSE	FALSE
rs432206_CENPK_IL21R-AS1	5	64858687	C/G	G	0,0000002929686406	0,0004291730294			0,06809757169		-5,127915	-3,521463			-1,824361		TRUE	FALSE	FALSE	FALSE	FALSE	FALSE
rs432206_CENPK_AKAP6	5	64858687	C/G	G	0,0000004463955604	0,003667004104					-5,048027	-2,905471					TRUE	FALSE	FALSE	FALSE	FALSE	FALSE
rs432206_CENPK_TMEM62	5	64858687	C/G	G	0,00000006087314665	0,008810984981			0,1921539933		-5,416217	-2,619302			-1,304233		TRUE	FALSE	FALSE	FALSE	FALSE	FALSE
rs432206_CENPK_TNKS2-AS1	5	64858687	C/G	G	0,000000007903418287	0,030956379			0,00007168182164		-5,770505	-2,157633			-3,970633		TRUE	FALSE	FALSE	FALSE	FALSE	FALSE
rs432206_CENPK_TRMT5	5	64858687	C/G	G	0,00000002370803693	0,007769696433			0,7802510997		-5,582504	-2,661917			-0,278992		TRUE	FALSE	FALSE	FALSE	FALSE	FALSE
rs432206_CENPK_RP11-1007O24.2	5	64858687	C/G	G	0,000000007797615651						-5,772776						TRUE	FALSE	FALSE	FALSE	FALSE	FALSE
rs432206_CENPK_AC000068.5	5	64858687	C/G	G	0	0,003563434844					-6,492563	-2,914426					TRUE	FALSE	FALSE	FALSE	FALSE	FALSE
rs432206_CENPK_SH3BP5L	5	64858687	C/G	G	0,0000001609181184	0,064077242			0,4426073771		-5,239608	-1,851642			-0,767798		TRUE	FALSE	FALSE	FALSE	FALSE	FALSE
rs432206_CENPK_KIAA0391.1	5	64858687	C/G	G	0,000000001751105361	0,0003595446091					-6,019358	-3,568125					TRUE	FALSE	FALSE	FALSE	FALSE	FALSE
rs432206_CENPK_LMAN2L	5	64858687	C/G	G	0,00000003717736367	0,000118884565			0,003872442733		-5,503761	-3,848415			-2,88837		TRUE	FALSE	FALSE	FALSE	FALSE	FALSE
rs432206_CENPK_GPLD1	5	64858687	C/G	G	0,000000003057077723	0,00001649863627			0,5148332396		-5,928504	-4,307666			-0,65133		TRUE	FALSE	FALSE	FALSE	FALSE	FALSE
rs432206_CENPK_MCM8	5	64858687	C/G	G	0,00000005351589229	0,05069939551			0,08582043721		-5,439215	-1,954015			-1,717869		TRUE	FALSE	FALSE	FALSE	FALSE	FALSE
rs432206_CENPK_HHAT	5	64858687	C/G	G	0,0000001619745892	0,00008196180164					-5,2384	-3,93859					TRUE	FALSE	FALSE	FALSE	FALSE	FALSE
rs432206_CENPK_NFIX	5	64858687	C/G	G	0	0,0000007053222897			0,3078338733		-7,812161	-4,959892			-1,019778		TRUE	FALSE	FALSE	FALSE	FALSE	FALSE
rs432206_CENPK_TCAP	5	64858687	C/G	G	0,000000001846822033	0,0001252765003					-6,010737	-3,835564					TRUE	FALSE	FALSE	FALSE	FALSE	FALSE
rs432206_CENPK_CIB2	5	64858687	C/G	G	0,00000002936542713	0,03123157432			0,4178003154		-5,545179	-2,15411			-0,810243		TRUE	FALSE	FALSE	FALSE	FALSE	FALSE
rs432206_CENPK_RP11-266L9.5	5	64858687	C/G	G	0,0000001068187814						-5,314725						TRUE	FALSE	FALSE	FALSE	FALSE	FALSE
rs432206_CENPK_RP5-892K4.1	5	64858687	C/G	G	0,00000001024261694	0,1593711889					-5,726662	-1,40719					TRUE	FALSE	FALSE	FALSE	FALSE	FALSE
rs432206_CENPK_RP13-516M14.1	5	64858687	C/G	G	0,0000000005314308494	0,5646383274			0,3866603807		-6,209531	-0,575966			-0,86569		TRUE	FALSE	FALSE	FALSE	FALSE	FALSE
rs432206_CENPK_AMY2B	5	64858687	C/G	G	0,000000008663788784	0,00003274123983			0,5138778658		-5,755008	-4,153511			-0,652811		TRUE	FALSE	FALSE	FALSE	FALSE	FALSE
rs432206_CENPK_GK-AS1	5	64858687	C/G	G	0						-7,003614						TRUE	FALSE	FALSE	FALSE	FALSE	FALSE
rs432206_CENPK_LCAT	5	64858687	C/G	G	0,0000000007681662671	0,001277950658			0,02467885604		-6,15137	-3,220886			-2,246393		TRUE	FALSE	FALSE	FALSE	FALSE	FALSE
rs432206_CENPK_LYG2	5	64858687	C/G	G	0,0000000178299547	0,02612863962			0,01841968467		-5,631838	-2,224294			-2,357072		TRUE	FALSE	FALSE	FALSE	FALSE	FALSE
rs432206_CENPK_CASC5	5	64858687	C/G	G	0,0000004539666893	0,001224273119			0,2738407325		-5,044812	-3,233164			-1,094261		TRUE	FALSE	FALSE	FALSE	FALSE	FALSE
rs432206_CENPK_ZNF575	5	64858687	C/G	G	0,0000000231882697	0,0000119716463			0,004205585047		-5,586357	-4,378104			-2,862315		TRUE	FALSE	FALSE	FALSE	FALSE	FALSE
rs432206_CENPK_PALLD	5	64858687	C/G	G	0,000000301786034	0,07931616514			0,4495335382		-5,122328	-1,754668			0,756193		TRUE	FALSE	FALSE	FALSE	FALSE	FALSE
rs432206_CENPK_EXT1	5	64858687	C/G	G	0,00000003560587699	0,06836864969			0,2245779911		-5,511366	-1,822569			-1,214445		TRUE	FALSE	FALSE	FALSE	FALSE	FALSE
rs432206_CENPK_PLA2G7	5	64858687	C/G	G	0,00000001004808679	0,06879688973			0,1621120943		-5,729915	-1,819751			-1,398003		TRUE	FALSE	FALSE	FALSE	FALSE	FALSE
rs432206_CENPK_TYRO3	5	64858687	C/G	G	0,000000004552743267	0,0000001290253863					-5,862746	-5,280225					TRUE	TRUE	FALSE	FALSE	FALSE	FALSE
rs432206_CENPK_AMZ1	5	64858687	C/G	G	0,00000001458958542	0,003638752445			0,7497906451		-5,666321	-2,907891			0,318915		TRUE	FALSE	FALSE	FALSE	FALSE	FALSE
rs432206_CENPK_GDPD3	5	64858687	C/G	G	0,00000004882496031	0,01120678845					-5,455537	-2,536184					TRUE	FALSE	FALSE	FALSE	FALSE	FALSE
rs432206_CENPK_ZNF582	5	64858687	C/G	G	0,0000002165284369	0,006721101352			0,07620981657		-5,184557	-2,710356			-1,773114		TRUE	FALSE	FALSE	FALSE	FALSE	FALSE
rs432206_CENPK_PINK1-AS	5	64858687	C/G	G	0,00000007500267307	0,0001046705354			0,03336689841		-5,378755	-3,879502			-2,127641		TRUE	FALSE	FALSE	FALSE	FALSE	FALSE
rs432206_CENPK_RP11-158M2.3	5	64858687	C/G	G	0,000000001887916691	0,07534912363			0,02033522574		-6,007168	-1,778333			-2,320104		TRUE	FALSE	FALSE	FALSE	FALSE	FALSE
rs432206_CENPK_RP13-131K19.6	5	64858687	C/G	G	0,00000002498013591	0,00001318321493			0,126721245		-5,57341	-4,357042			-1,52716		TRUE	FALSE	FALSE	FALSE	FALSE	FALSE
rs432206_CENPK_RP11-386G11.10	5	64858687	C/G	G	0,00000002041992524	0,01560123785			0,6149316361		-5,608405	-2,418113			-0,503046		TRUE	FALSE	FALSE	FALSE	FALSE	FALSE
rs432206_CENPK_SENCR	5	64858687	C/G	G	0,0000001646320653	0,2018968486			0,01279471766		-5,235395	-1,276166			-2,489433		TRUE	FALSE	FALSE	FALSE	FALSE	FALSE
rs432206_CENPK_ERBB3	5	64858687	C/G	G	0,00000006446111932	0,02591125171					-5,405963	-2,227539					TRUE	FALSE	FALSE	FALSE	FALSE	FALSE
rs432206_CENPK_SLC22A15	5	64858687	C/G	G	0,00000004321177327	0,01048030224			0,00206729163		-5,477196	-2,559566			-3,080391		TRUE	FALSE	FALSE	FALSE	FALSE	FALSE
rs432206_CENPK_KPTN	5	64858687	C/G	G	0,00000005738619067	0,0005930621016			0,04708412129		-5,42676	-3,434768			-1,985543		TRUE	FALSE	FALSE	FALSE	FALSE	FALSE
rs432206_CENPK_SEMA3A	5	64858687	C/G	G	0,000000330189444						-5,105346						TRUE	FALSE	FALSE	FALSE	FALSE	FALSE
rs432206_CENPK_RP11-11N7.4	5	64858687	C/G	G	0,000000000433502872						-6,241461						TRUE	FALSE	FALSE	FALSE	FALSE	FALSE
rs432206_CENPK_PACSIN1	5	64858687	C/G	G	0,0000002386996244	0,002815832372			0,1189936089		-5,166358	-2,987159			-1,559012		TRUE	FALSE	FALSE	FALSE	FALSE	FALSE
rs432206_CENPK_MAP7	5	64858687	C/G	G	0,0000004491480668	0,02716787001					-5,046852	-2,209097					TRUE	FALSE	FALSE	FALSE	FALSE	FALSE
rs432206_CENPK_LINC01138	5	64858687	C/G	G	0,0000002103057102	0,02692656946			0,6038359403		-5,18999	-2,212581			-0,518892		TRUE	FALSE	FALSE	FALSE	FALSE	FALSE
rs432206_CENPK_RP11-532F6.3	5	64858687	C/G	G	0,00000005564637485	0,0001481787523			0,8843971029		-5,432255	-3,794102			-0,145397		TRUE	FALSE	FALSE	FALSE	FALSE	FALSE
rs432206_CENPK_ZBTB42	5	64858687	C/G	G	0,00000001285821535	0,000002382534718			0,1484506657		-5,687938	-4,717933			-1,445026		TRUE	FALSE	FALSE	FALSE	FALSE	FALSE
rs432206_CENPK_RP11-178L8.7	5	64858687	C/G	G	0,0000004105340662						-5,064007						TRUE	FALSE	FALSE	FALSE	FALSE	FALSE
rs432206_CENPK_RP1-90J20.12	5	64858687	C/G	G	0,0000001926469237	0,03248689129			0,02480681876		-5,206296	-2,138368			-2,244398		TRUE	FALSE	FALSE	FALSE	FALSE	FALSE
rs432206_CENPK_GINS3	5	64858687	C/G	G	0,000000001067977835	0,1539631236			0,7077509642		-6,098905	-1,425672			-0,374878		TRUE	FALSE	FALSE	FALSE	FALSE	FALSE
rs432206_CENPK_DKFZP761J1410	5	64858687	C/G	G	0,0000003259078112	0,000003394089067			0,0207776773		-5,107814	-4,645406			-2,312		TRUE	FALSE	FALSE	FALSE	FALSE	FALSE
rs432206_CENPK_C7orf13	5	64858687	C/G	G	0,00000008635420091	0,00002804802882					-5,353322	-4,188762					TRUE	FALSE	FALSE	FALSE	FALSE	FALSE
rs432206_CENPK_OVCH1-AS1	5	64858687	C/G	G	0,0000001050168125	0,006384854087					-5,317822	-2,727333					TRUE	FALSE	FALSE	FALSE	FALSE	FALSE
rs432206_CENPK_TEPP	5	64858687	C/G	G	0,0000000003577768753	0,01102248578					-6,271417	-2,541985					TRUE	FALSE	FALSE	FALSE	FALSE	FALSE
rs432206_CENPK_SH2D4A	5	64858687	C/G	G	0,000000002820789652						-5,941701						TRUE	FALSE	FALSE	FALSE	FALSE	FALSE
rs432206_CENPK_GAS2L1	5	64858687	C/G	G	0,0000000143946694	0,1066136837			0,04634877854		-5,668627	-1,613602			-1,992203		TRUE	FALSE	FALSE	FALSE	FALSE	FALSE
rs432206_CENPK_WNT10B	5	64858687	C/G	G	0,000000007974777369	0,07680932589					-5,768991	-1,769507					TRUE	FALSE	FALSE	FALSE	FALSE	FALSE
rs432206_CENPK_PEX12	5	64858687	C/G	G	0,000000003255209282	0,000007879637794			0,1833798051		-5,918181	-4,468428			-1,33042		TRUE	FALSE	FALSE	FALSE	FALSE	FALSE
rs432206_CENPK_KIAA0895L	5	64858687	C/G	G	0,0000002275104109	0,01622355432			0,003683071447		-5,175328	-2,403847			-2,904103		TRUE	FALSE	FALSE	FALSE	FALSE	FALSE
rs432206_CENPK_RTN4R	5	64858687	C/G	G	0,00000001681183371	0,000003216837958					-5,641967	-4,656466					TRUE	FALSE	FALSE	FALSE	FALSE	FALSE
rs432206_CENPK_RP1-223E5.4	5	64858687	C/G	G	0,00000007026471166	0,00004766969051					-5,390493	-4,066768					TRUE	FALSE	FALSE	FALSE	FALSE	FALSE
rs432206_CENPK_RP11-687F6.1	5	64858687	C/G	G	0,0000003700656567	0,07480622191					-5,083745	-1,781651					TRUE	FALSE	FALSE	FALSE	FALSE	FALSE
rs432206_CENPK_TNK1	5	64858687	C/G	G	0,0000001701782807	0,1149091564					-5,229273	-1,576506					TRUE	FALSE	FALSE	FALSE	FALSE	FALSE
rs432206_CENPK_TFEB	5	64858687	C/G	G	0,0000001835767786	0,009499330968			0,4430235235		-5,215243	-2,593541			-0,767098		TRUE	FALSE	FALSE	FALSE	FALSE	FALSE
rs432206_CENPK_GPR56	5	64858687	C/G	G	0,000000003706171297	0,1920496927			0,1215508676		-5,896801	-1,30454			1,548297		TRUE	FALSE	FALSE	FALSE	FALSE	FALSE
rs432206_CENPK_RP11-196G11.2	5	64858687	C/G	G	0,0000000002191975435	0,01827768343			0,9361330407		-6,34725	-2,359944			-0,080131		TRUE	FALSE	FALSE	FALSE	FALSE	FALSE
rs432206_CENPK_RP11-418J17.1	5	64858687	C/G	G	0,0000000835641651	0,09304201564			0,6961366562		-5,359259	-1,679565			-0,390541		TRUE	FALSE	FALSE	FALSE	FALSE	FALSE
rs432206_CENPK_CTD-2547L24.4	5	64858687	C/G	G	0,0000001538322587	0,00000007293167256			0,003776952539		-5,247913	-5,383795			-2,896214		TRUE	TRUE	FALSE	FALSE	FALSE	FALSE
rs432206_CENPK_RP11-770J1.3	5	64858687	C/G	G	0,00000002616422703	0,01323710502					-5,56534	-2,477326					TRUE	FALSE	FALSE	FALSE	FALSE	FALSE
rs432206_CENPK_NR1H3	5	64858687	C/G	G	0,00000003880644479	0,0005166289576			0,02769804835		-5,496199	-3,471983			-2,201537		TRUE	FALSE	FALSE	FALSE	FALSE	FALSE
rs432206_CENPK_MARVELD2	5	64858687	C/G	G	0,00000009604487856						-5,334052						TRUE	FALSE	FALSE	FALSE	FALSE	FALSE
rs432206_CENPK_BST1	5	64858687	C/G	G	0,000000001904432301	0,001932606657			0,001043684756		-6,005755	-3,100398			-3,278478		TRUE	FALSE	FALSE	FALSE	FALSE	FALSE
rs432206_CENPK_CTA-384D8.36	5	64858687	C/G	G	0,0000000001409371143	0,1764183659			0,03372136487		-6,414876	-1,351865			-2,123388		TRUE	FALSE	FALSE	FALSE	FALSE	FALSE
rs432206_CENPK_KIFC3	5	64858687	C/G	G	0,0000001511151066	0,000791152728			0,4669036861		-5,251196	-3,355872			-0,727526		TRUE	FALSE	FALSE	FALSE	FALSE	FALSE
rs432206_CENPK_CLHC1	5	64858687	C/G	G	0,0000001471765679	0,00005343093882			0,003516182818		-5,256057	-4,040089			-2,91859		TRUE	FALSE	FALSE	FALSE	FALSE	FALSE
rs432206_CENPK_MCM3AP-AS1	5	64858687	C/G	G	0,000000004964265397	0,002340215419			0,01192804776		-5,848366	-3,043271			-2,514266		TRUE	FALSE	FALSE	FALSE	FALSE	FALSE
rs432206_CENPK_LGALS14	5	64858687	C/G	G	0,0000003382613515						-5,100777						TRUE	FALSE	FALSE	FALSE	FALSE	FALSE
rs432206_CENPK_KRT86	5	64858687	C/G	G	0,00000001648438883	0,000003461157478			0,679637962		-5,645352	-4,641365			0,412957		TRUE	FALSE	FALSE	FALSE	FALSE	FALSE
rs432206_CENPK_ITPRIPL2	5	64858687	C/G	G	0,000000001061148205	0,1337164674			0,168032225		-6,09993	-1,499606			-1,378554		TRUE	FALSE	FALSE	FALSE	FALSE	FALSE
rs432206_CENPK_GOLM1	5	64858687	C/G	G	0,00000004234025265	0,02150781517			0,3968015596		-5,480802	-2,298949			-0,847347		TRUE	FALSE	FALSE	FALSE	FALSE	FALSE
rs432206_CENPK_ACTR3C	5	64858687	C/G	G	0,00000001331187777	0,0003891907906			0,4011120759		-5,682013	-3,547307			-0,839637		TRUE	FALSE	FALSE	FALSE	FALSE	FALSE
rs432206_CENPK_RP11-134P9.3	5	64858687	C/G	G	0,0000003603122745	0,002134871871			0,2986705488		-5,088813	-3,070798			-1,039289		TRUE	FALSE	FALSE	FALSE	FALSE	FALSE
rs432206_CENPK_EML1	5	64858687	C/G	G	0,000000008991910911	0,001999554403					-5,748725	-3,090298					TRUE	FALSE	FALSE	FALSE	FALSE	FALSE
rs432206_CENPK_PLOD1	5	64858687	C/G	G	0,00000001631726227	0,1183836176			0,6475203292		-5,647105	-1,561594			0,45721		TRUE	FALSE	FALSE	FALSE	FALSE	FALSE
rs432206_CENPK_ASCL2	5	64858687	C/G	G	0,00000002681843809	0,6499634111			0,4634031321		-5,561032	-0,453813			0,733255		TRUE	FALSE	FALSE	FALSE	FALSE	FALSE
rs432206_CENPK_PIPOX	5	64858687	C/G	G	0,00000005746028928						-5,42653						TRUE	FALSE	FALSE	FALSE	FALSE	FALSE
rs432206_CENPK_TIMELESS	5	64858687	C/G	G	0,00000000292646851	0,005793191708			0,5311670456		-5,935671	-2,759263			-0,626225		TRUE	FALSE	FALSE	FALSE	FALSE	FALSE
rs432206_CENPK_ZNF252P-AS1	5	64858687	C/G	G	0,00000002486780553	0,0226181603			0,01604845288		-5,574194	-2,279823			-2,407812		TRUE	FALSE	FALSE	FALSE	FALSE	FALSE
rs432206_CENPK_RP11-167N5.5	5	64858687	C/G	G	0,0000002515994628	0,05751736061					-5,156507	-1,899358					TRUE	FALSE	FALSE	FALSE	FALSE	FALSE
rs432206_CENPK_RP11-1277A3.1	5	64858687	C/G	G	0,0000003283775354	0,1238465736					-5,106387	-1,538827					TRUE	FALSE	FALSE	FALSE	FALSE	FALSE
rs432206_CENPK_ZNF565	5	64858687	C/G	G	0,0000003290481862	0,0002223017569			0,4753237042		-5,106001	-3,692224			-0,713844		TRUE	FALSE	FALSE	FALSE	FALSE	FALSE
rs432206_CENPK_CTC-241N9.1	5	64858687	C/G	G	0,0000000004808485949	0,001711687119					-6,22523	-3,136172					TRUE	FALSE	FALSE	FALSE	FALSE	FALSE
rs432206_CENPK_VASH2	5	64858687	C/G	G	0,0000001806686286	0,000002897859631					-5,218202	-4,67793					TRUE	FALSE	FALSE	FALSE	FALSE	FALSE
rs432206_CENPK_RP11-360L9.4	5	64858687	C/G	G	0,00000004194915923						-5,482443						TRUE	FALSE	FALSE	FALSE	FALSE	FALSE
rs432206_CENPK_ENKD1	5	64858687	C/G	G	0,000000438787507	0,000007663334354			0,2482848746		-5,051311	-4,47438			-1,154525		TRUE	FALSE	FALSE	FALSE	FALSE	FALSE
rs432206_CENPK_RAI2	5	64858687	C/G	G	0,000000001738345482	0,001045618136					-6,020541	-3,277956					TRUE	FALSE	FALSE	FALSE	FALSE	FALSE
rs432206_CENPK_AC109333.10	5	64858687	C/G	G	0,00000003459466857	0,004234087419					-5,516434	-2,860174					TRUE	FALSE	FALSE	FALSE	FALSE	FALSE
rs432206_CENPK_FAM227A	5	64858687	C/G	G	0,00000002664378602	0,1208475355					-5,562172	-1,551226					TRUE	FALSE	FALSE	FALSE	FALSE	FALSE
rs432206_CENPK_LINC01011	5	64858687	C/G	G	0,0000002962071376	0,002825809066			0,1919959098		-5,125844	-2,986078			-1,304697		TRUE	FALSE	FALSE	FALSE	FALSE	FALSE
rs432206_CENPK_GLIPR1L2	5	64858687	C/G	G	0,00000001931176726						-5,618056						TRUE	FALSE	FALSE	FALSE	FALSE	FALSE
rs432206_CENPK_CEACAM4	5	64858687	C/G	G	0,0000003336816064						-5,103356						TRUE	FALSE	FALSE	FALSE	FALSE	FALSE
rs432206_CENPK_GBGT1	5	64858687	C/G	G	0,00000005191623602	0,04412456871					-5,44462	-2,012906					TRUE	FALSE	FALSE	FALSE	FALSE	FALSE
rs432206_CENPK_FAM109B	5	64858687	C/G	G	0,0000000007320853941						-6,158994						TRUE	FALSE	FALSE	FALSE	FALSE	FALSE
rs432206_CENPK_LPAR5	5	64858687	C/G	G	0,00000008185373277	0,0003022400149			0,7276934688		-5,362994	-3,613372			-0,348195		TRUE	FALSE	FALSE	FALSE	FALSE	FALSE
rs432206_CENPK_CSF2RB	5	64858687	C/G	G	0,0000000209039136	0,003388099554			0,1389326736		-5,604349	-2,930139			-1,479777		TRUE	FALSE	FALSE	FALSE	FALSE	FALSE
rs432206_CENPK_RP11-138I1.2	5	64858687	C/G	G	0,00000005156866318	0,001755294547			0,1370856871		-5,445815	-3,128787			-1,486732		TRUE	FALSE	FALSE	FALSE	FALSE	FALSE
rs432206_CENPK_MORN1	5	64858687	C/G	G	0,00000005369935052	0,000003638429097			0,04663356768		-5,438605	-4,631035			-1,989613		TRUE	FALSE	FALSE	FALSE	FALSE	FALSE
rs432206_CENPK_SLC4A8	5	64858687	C/G	G	0,000000007071695637	0,02103931644			0,0668023295		-5,789213	-2,307278			-1,833002		TRUE	FALSE	FALSE	FALSE	FALSE	FALSE
rs432206_CENPK_AC093609.1	5	64858687	C/G	G	0,0000003704171378	0,02835624552			0,3134722757		-5,083564	-2,192322			-1,007963		TRUE	FALSE	FALSE	FALSE	FALSE	FALSE
rs432206_CENPK_RP11-362K14.5	5	64858687	C/G	G	0,000000005044484184						-5,845698						TRUE	FALSE	FALSE	FALSE	FALSE	FALSE
rs432206_CENPK_ZNF696	5	64858687	C/G	G	0,0000001089137047	0,002680062099			0,01889190394		-5,311187	-3,002234			-2,347657		TRUE	FALSE	FALSE	FALSE	FALSE	FALSE
rs432206_CENPK_KB-1208A12.3	5	64858687	C/G	G	0,0000002841382911	0,276533083					-5,133675	-1,088141					TRUE	FALSE	FALSE	FALSE	FALSE	FALSE
rs432206_CENPK_C1orf233	5	64858687	C/G	G	0,0000002573496215	0,02504274211			0,5486386782		-5,152272	-2,240743			0,599801		TRUE	FALSE	FALSE	FALSE	FALSE	FALSE
rs432206_CENPK_AC015987.1	5	64858687	C/G	G	0,0000001845404494	0,01018281037			0,08441130963		-5,214272	-2,569559			-1,725645		TRUE	FALSE	FALSE	FALSE	FALSE	FALSE
rs432206_CENPK_FAM129B	5	64858687	C/G	G	0,0000001242055303	0,000252412596			0,229250249		-5,287196	-3,6598			-1,202292		TRUE	FALSE	FALSE	FALSE	FALSE	FALSE
rs432206_CENPK_IL17RC	5	64858687	C/G	G	0	0,003914792015			0,1535539822		-7,259452	-2,884947			-1,42709		TRUE	FALSE	FALSE	FALSE	FALSE	FALSE
rs432206_CENPK_BEST4	5	64858687	C/G	G	0,0000003144941019	0,0003199766586					-5,114547	-3,598566					TRUE	FALSE	FALSE	FALSE	FALSE	FALSE
rs432206_CENPK_EIF3CL	5	64858687	C/G	G	0,0000000003547379275						-6,272745						TRUE	FALSE	FALSE	FALSE	FALSE	FALSE
rs432206_CENPK_CTB-118N6.3	5	64858687	C/G	G	0,00000005072813926	0,08970326927			0,003322116593		-5,448739	-1,696965			-2,936245		TRUE	FALSE	FALSE	FALSE	FALSE	FALSE
rs432206_CENPK_SERHL2	5	64858687	C/G	G	0						-6,486655						TRUE	FALSE	FALSE	FALSE	FALSE	FALSE
rs432206_CENPK_RP5-1043L13.1	5	64858687	C/G	G	0,00000006122038343	0,0008515536352			0,01102025322		-5,4152	-3,33547			-2,542056		TRUE	FALSE	FALSE	FALSE	FALSE	FALSE
rs432206_CENPK_DLG2	5	64858687	C/G	G	0,0000002636648864	0,004700479049			0,07672154688		-5,147725	-2,826874			-1,770034		TRUE	FALSE	FALSE	FALSE	FALSE	FALSE
rs432206_CENPK_ZNF185	5	64858687	C/G	G	0,00000002138562443	0,009111044186					-5,600401	-2,607859					TRUE	FALSE	FALSE	FALSE	FALSE	FALSE
rs432206_CENPK_RCAN1	5	64858687	C/G	G	0,0000001549895148	0,1140755241			0,01027380565		-5,246531	-1,580137			-2,566475		TRUE	FALSE	FALSE	FALSE	FALSE	FALSE
rs432206_CENPK_TREML1	5	64858687	C/G	G	0,0000003126684335	0,000000007977590736			0,0005575772412		-5,115646	-5,768931			-3,451453		TRUE	TRUE	FALSE	FALSE	FALSE	FALSE
rs432206_CENPK_CNFN	5	64858687	C/G	G	0,0000004126452803	0,0002724901342			0,03185774841		-5,06303	-3,64014			-2,146191		TRUE	FALSE	FALSE	FALSE	FALSE	FALSE
rs432206_CENPK_DBN1	5	64858687	C/G	G	0,00000001887049392	0,06995597148			0,2998664451		-5,62205	-1,812196			-1,03672		TRUE	FALSE	FALSE	FALSE	FALSE	FALSE
rs432206_CENPK_ITGA3	5	64858687	C/G	G	0,000000001553252478	0,009283546046			0,2860340961		-6,038737	-2,601432			1,066862		TRUE	FALSE	FALSE	FALSE	FALSE	FALSE
rs432206_CENPK_SNX24	5	64858687	C/G	G	0,000000241343239	0,08678697921			0,1060989977		-5,164298	-1,712596			-1,615978		TRUE	FALSE	FALSE	FALSE	FALSE	FALSE
rs432206_CENPK_ABLIM2	5	64858687	C/G	G	0,0000001192896939	0,00001197001491			0,006611167639		-5,294581	-4,378133			-2,715821		TRUE	FALSE	FALSE	FALSE	FALSE	FALSE
rs432206_CENPK_USP49	5	64858687	C/G	G	0,0000003854145695	0,008836649084			0,2851519013		-5,076024	-2,61831			-1,068818		TRUE	FALSE	FALSE	FALSE	FALSE	FALSE
rs432206_CENPK_AXL	5	64858687	C/G	G	0,0000002431093463	0,1195774727					-5,162934	-1,55655					TRUE	FALSE	FALSE	FALSE	FALSE	FALSE
rs432206_CENPK_ZNF175	5	64858687	C/G	G	0	0,00001499735997			0,04613972103		-7,163442	-4,328727			-1,994113		TRUE	FALSE	FALSE	FALSE	FALSE	FALSE
rs432206_CENPK_RP11-544I20.2	5	64858687	C/G	G	0,000000003667122924						-5,898549						TRUE	FALSE	FALSE	FALSE	FALSE	FALSE
rs432206_CENPK_ELMO3	5	64858687	C/G	G	0,00000007291561971	0,001741320576			0,007645204987		-5,383834	-3,131135			-2,66735		TRUE	FALSE	FALSE	FALSE	FALSE	FALSE
rs432206_CENPK_ADAMTSL4-AS1	5	64858687	C/G	G	0,00000001889339763	0,000006441139982			0,02433229327		-5,62184	-4,511366			-2,251841		TRUE	FALSE	FALSE	FALSE	FALSE	FALSE
rs432206_CENPK_TOMM40L	5	64858687	C/G	G	0,00000004593037932	0,0000005283603383			0,2961503423		-5,466386	-5,015717			-1,044724		TRUE	TRUE	FALSE	FALSE	FALSE	FALSE
rs432206_CENPK_NGFR	5	64858687	C/G	G	0,00000002333654696	0,02540582504			0,2921652724		-5,585249	-2,235176			-1,053383		TRUE	FALSE	FALSE	FALSE	FALSE	FALSE
rs432206_CENPK_AC007952.5	5	64858687	C/G	G	0,0000001279025135						-5,281826						TRUE	FALSE	FALSE	FALSE	FALSE	FALSE
rs432206_CENPK_MEGF6	5	64858687	C/G	G	0,000000009449601409	0,00005821450818					-5,740323	-4,019934					TRUE	FALSE	FALSE	FALSE	FALSE	FALSE
rs432206_CENPK_RP11-438L19.1	5	64858687	C/G	G	0,000000434514833	0,0006251273045					-5,05318	-3,420471					TRUE	FALSE	FALSE	FALSE	FALSE	FALSE
rs432206_CENPK_RP11-637A17.2	5	64858687	C/G	G	0,000000261873797	0,0002254176945			0,03023674396		-5,149004	-3,688683			-2,166975		TRUE	FALSE	FALSE	FALSE	FALSE	FALSE
rs432206_CENPK_H1FX-AS1	5	64858687	C/G	G	0,0000002032573372						-5,196334						TRUE	FALSE	FALSE	FALSE	FALSE	FALSE
rs432206_CENPK_SEMA3E	5	64858687	C/G	G	0,0000001473252621						-5,255871						TRUE	FALSE	FALSE	FALSE	FALSE	FALSE
rs432206_CENPK_RP4-784A16.5	5	64858687	C/G	G	0,00000006296453106						-5,410171						TRUE	FALSE	FALSE	FALSE	FALSE	FALSE
rs432206_CENPK_CTD-2031P19.3	5	64858687	C/G	G	0,00000004119575904						-5,485648						TRUE	FALSE	FALSE	FALSE	FALSE	FALSE
rs432206_CENPK_YY2	5	64858687	C/G	G	0,000000008821719474	0,0000164703658			0,4752696525		-5,751955	-4,308045			-0,713931		TRUE	FALSE	FALSE	FALSE	FALSE	FALSE
rs432206_CENPK_CDC6	5	64858687	C/G	G	0,00000001148947099	0,01593776648			0,06990235889		-5,707133	-2,410338			-1,812543		TRUE	FALSE	FALSE	FALSE	FALSE	FALSE
rs432206_CENPK_SCRN1	5	64858687	C/G	G	0,000000004474643152	0,1799045454			0,00230169306		-5,865617	-1,341049			-3,048262		TRUE	FALSE	FALSE	FALSE	FALSE	FALSE
rs432206_CENPK_ZNF768	5	64858687	C/G	G	0,000000001278925291	0,0002979635939			0,2592053403		-6,070022	-3,617064			-1,128271		TRUE	FALSE	FALSE	FALSE	FALSE	FALSE
rs432206_CENPK_ALG10	5	64858687	C/G	G	0,00000004448821287	0,0000003574596659			0,08506954383		-5,472041	-5,09032			-1,722		TRUE	TRUE	FALSE	FALSE	FALSE	FALSE
rs432206_CENPK_GSDMA	5	64858687	C/G	G	0,000000134032431	0,006258287657					-5,273245	-2,733932					TRUE	FALSE	FALSE	FALSE	FALSE	FALSE
rs432206_CENPK_RP11-79P5.9	5	64858687	C/G	G	0,000000176633039	0,0003492784113					-5,222385	-3,57571					TRUE	FALSE	FALSE	FALSE	FALSE	FALSE
rs432206_CENPK_POC1A	5	64858687	C/G	G	0,00000002409545791	0,01943954121			0,7828979283		-5,579685	-2,336993			0,275545		TRUE	FALSE	FALSE	FALSE	FALSE	FALSE
rs432206_CENPK_PTCHD3P1	5	64858687	C/G	G	0,0000001201092747	0,004068592763			0,03618597824		-5,293329	-2,872794			-2,094831		TRUE	FALSE	FALSE	FALSE	FALSE	FALSE
rs432206_CENPK_ZNF70	5	64858687	C/G	G	0,0000001905693859	0,00004593024476			0,3324735246		-5,208309	-4,075426			-0,969144		TRUE	FALSE	FALSE	FALSE	FALSE	FALSE
rs432206_CENPK_DOCK9-AS2	5	64858687	C/G	G	0,00000002570121795	0,007152043711			0,2892728372		-5,568452	-2,689681			-1,059718		TRUE	FALSE	FALSE	FALSE	FALSE	FALSE
rs432206_CENPK_POLR2J2	5	64858687	C/G	G	0,00000002962333756	0,0009344449863			0,0466909496		-5,543648	-3,309555			-1,989093		TRUE	FALSE	FALSE	FALSE	FALSE	FALSE
rs432206_CENPK_KIAA1211L	5	64858687	C/G	G	0,000000001632088651	0,007360916006					-6,030742	-2,680059					TRUE	FALSE	FALSE	FALSE	FALSE	FALSE
rs432206_CENPK_CTD-2196E14.4	5	64858687	C/G	G	0,00000001738223706	0,007413847616					-5,636221	-2,67766					TRUE	FALSE	FALSE	FALSE	FALSE	FALSE
rs432206_CENPK_DLEU2L	5	64858687	C/G	G	0,00000008405904956	0,00001608158517			0,06220292054		-5,358192	-4,313327			-1,864847		TRUE	FALSE	FALSE	FALSE	FALSE	FALSE
rs432206_CENPK_GALR2	5	64858687	C/G	G	0,00000002262947952	0,07013814794					-5,590593	-1,811017					TRUE	FALSE	FALSE	FALSE	FALSE	FALSE
rs432206_CENPK_ZSCAN22	5	64858687	C/G	G	0,0000000001186361149	0,01178316589			0,007264920869		-6,441067	-2,518572			-2,68445		TRUE	FALSE	FALSE	FALSE	FALSE	FALSE
rs432206_CENPK_RP4-669L17.10	5	64858687	C/G	G	0,0000001390326425	0,0001194510639					-5,266522	-3,84725					TRUE	FALSE	FALSE	FALSE	FALSE	FALSE
rs432206_CENPK_FAM212B	5	64858687	C/G	G	0,0000001166826908	0,003336362247			0,094987543		-5,298618	-2,934918			-1,669655		TRUE	FALSE	FALSE	FALSE	FALSE	FALSE
rs432206_CENPK_REM2	5	64858687	C/G	G	0,00000007948329333	0,1418802131					-5,368298	-1,468825					TRUE	FALSE	FALSE	FALSE	FALSE	FALSE
rs432206_CENPK_SLC4A5	5	64858687	C/G	G	0,0000001181877732	0,0001196499532					-5,296277	-3,846842					TRUE	FALSE	FALSE	FALSE	FALSE	FALSE
rs432206_CENPK_AC069278.4	5	64858687	C/G	G	0,00000007966716796	0,002742572268			0,02304024586		-5,367881	-2,995209			-2,272767		TRUE	FALSE	FALSE	FALSE	FALSE	FALSE
rs432206_CENPK_C2orf74	5	64858687	C/G	G	0,0000001414414792	0,07120524375			0,04838506424		-5,263366	-1,804166			-1,973971		TRUE	FALSE	FALSE	FALSE	FALSE	FALSE
rs432206_CENPK_TTC38	5	64858687	C/G	G	0,0000002661597743	0,01687991982			0,01758337502		-5,145957	-2,389313			2,374277		TRUE	FALSE	FALSE	FALSE	FALSE	FALSE
rs432206_CENPK_RP11-145G20.1	5	64858687	C/G	G	0,000000002595031676						-5,955358						TRUE	FALSE	FALSE	FALSE	FALSE	FALSE
rs432206_CENPK_CTC-425F1.4	5	64858687	C/G	G	0,00000001147480884	0,002106906346			0,2129992858		-5,707351	-3,074734			-1,24536		TRUE	FALSE	FALSE	FALSE	FALSE	FALSE
rs432206_CENPK_C1orf51	5	64858687	C/G	G	0,00000003177492069						-5,531365						TRUE	FALSE	FALSE	FALSE	FALSE	FALSE
rs432206_CENPK_FCHO2	5	64858687	C/G	G	0,00000001091497464	0,01310924043			0,159478821		-5,715861	-2,480788			-1,406827		TRUE	FALSE	FALSE	FALSE	FALSE	FALSE
rs432206_CENPK_ATP8B1	5	64858687	C/G	G	0,000000004930020529						-5,849517						TRUE	FALSE	FALSE	FALSE	FALSE	FALSE
rs432206_CENPK_HECTD2	5	64858687	C/G	G	0,0000002661069067	0,0007464137612			0,4372070713		-5,145995	-3,371938			-0,776918		TRUE	FALSE	FALSE	FALSE	FALSE	FALSE
rs432206_CENPK_RP11-533E19.5	5	64858687	C/G	G	0,000000006580320586	0,002507581813			0,3946106789		-5,801299	-3,022425			-0,851286		TRUE	FALSE	FALSE	FALSE	FALSE	FALSE
rs432206_CENPK_KHDC1	5	64858687	C/G	G	0,00000003000841425	0,005279424792			0,009224690625		-5,541388	-2,789471			-2,603613		TRUE	FALSE	FALSE	FALSE	FALSE	FALSE
rs432206_CENPK_LINC00959	5	64858687	C/G	G	0,000000005566140507	0,0002741049416			0,3239154801		-5,829297	-3,638618			-0,986444		TRUE	FALSE	FALSE	FALSE	FALSE	FALSE
rs432206_CENPK_WDR78	5	64858687	C/G	G	0,000000434839522	0,1291718075					-5,053037	-1,517376					TRUE	FALSE	FALSE	FALSE	FALSE	FALSE
rs432206_CENPK_RP11-309G3.3	5	64858687	C/G	G	0,0000002738353921	0,01870977084			0,06251760545		-5,140619	-2,351264			-1,862607		TRUE	FALSE	FALSE	FALSE	FALSE	FALSE
rs432206_CENPK_IPO9-AS1	5	64858687	C/G	G	0,0000000917720431	0,21174243			0,0146200595		-5,342305	-1,248789			-2,441656		TRUE	FALSE	FALSE	FALSE	FALSE	FALSE
rs432206_CENPK_ANKEF1	5	64858687	C/G	G	0,00000001654323268	0,01615544007			0,79262532		-5,644739	-2,405385			-0,262903		TRUE	FALSE	FALSE	FALSE	FALSE	FALSE
rs432206_CENPK_HYAL3	5	64858687	C/G	G	0,00000000185788619	0,0005691335204					-6,009768	-3,445913					TRUE	FALSE	FALSE	FALSE	FALSE	FALSE
rs432206_CENPK_TOR4A	5	64858687	C/G	G	0,000000003064539921	0,002883339058			0,004644302982		-5,928103	-2,979909			-2,830722		TRUE	FALSE	FALSE	FALSE	FALSE	FALSE
rs432206_CENPK_RP11-803B1.8	5	64858687	C/G	G	0,0000000001919031892	0,0007423516208					-6,367684	-3,37344					TRUE	FALSE	FALSE	FALSE	FALSE	FALSE
rs432206_CENPK_GLCE	5	64858687	C/G	G	0,0000002337029235	0,01065953509			0,01674632729		-5,170312	-2,553666			-2,39223		TRUE	FALSE	FALSE	FALSE	FALSE	FALSE
rs432206_CENPK_LCTL	5	64858687	C/G	G	0,0000004606964272	0,0000002126381456			0,002916995444		-5,041998	-5,187936			-2,976352		TRUE	TRUE	FALSE	FALSE	FALSE	FALSE
rs432206_CENPK_LSM11	5	64858687	C/G	G	0,00000000201893115	0,008203173817			0,002059768071		-5,996277	-2,643591			-3,081476		TRUE	FALSE	FALSE	FALSE	FALSE	FALSE
rs432206_CENPK_SGSM1	5	64858687	C/G	G	0,000000004019690542	0,000003131112504			0,1066337635		-5,883381	-4,662026			-1,61351		TRUE	FALSE	FALSE	FALSE	FALSE	FALSE
rs432206_CENPK_PDZK1IP1	5	64858687	C/G	G	0				0,1676290654		-6,764918				-1,379862		TRUE	FALSE	FALSE	FALSE	FALSE	FALSE
rs432206_CENPK_MILR1	5	64858687	C/G	G	0,00000006410499003	0,00006160123442					-5,406956	-4,006592					TRUE	FALSE	FALSE	FALSE	FALSE	FALSE
rs432206_CENPK_NEDD4L	5	64858687	C/G	G	0,00000001295605082	0,0003870792206			0,3451386516		-5,686644	-3,54874			-0,944061		TRUE	FALSE	FALSE	FALSE	FALSE	FALSE
rs432206_CENPK_RP11-351D16.3	5	64858687	C/G	G	0,00000000108085499	0,000002947426075			0,1235394377		-6,096988	-4,67445			-1,540086		TRUE	FALSE	FALSE	FALSE	FALSE	FALSE
rs432206_CENPK_TTC8	5	64858687	C/G	G	0,000000002992108608	0,060843879					-5,932031	-1,874628					TRUE	FALSE	FALSE	FALSE	FALSE	FALSE
rs432206_CENPK_LINC01136	5	64858687	C/G	G	0	0,0001799297749			0,3634595672		-6,57685	-3,745647			-0,908793		TRUE	FALSE	FALSE	FALSE	FALSE	FALSE
rs432206_CENPK_DOK4	5	64858687	C/G	G	0,00000006790910759	0,0002250322152			0,03566718792		-5,396617	-3,689119			-2,100701		TRUE	FALSE	FALSE	FALSE	FALSE	FALSE
rs432206_CENPK_KLRK1	5	64858687	C/G	G	0,000000002040503266	0,0145934363			0,1998725596		-5,994549	-2,442314			-1,281915		TRUE	FALSE	FALSE	FALSE	FALSE	FALSE
rs432206_CENPK_STRIP2	5	64858687	C/G	G	0,00000001274042778	0,009244032418			0,07350175548		-5,68951	-2,602895			-1,789702		TRUE	FALSE	FALSE	FALSE	FALSE	FALSE
rs432206_CENPK_DDR2	5	64858687	C/G	G	0,000000000262919741	0,05531996631			0,4894159245		-6,319201	-1,916355			-0,691238		TRUE	FALSE	FALSE	FALSE	FALSE	FALSE
rs432206_CENPK_NUP62CL	5	64858687	C/G	G	0,00000001746933352	0,009780296339			0,1050469116		-5,63536	-2,583502			-1,620864		TRUE	FALSE	FALSE	FALSE	FALSE	FALSE
rs432206_CENPK_CTD-3195I5.5	5	64858687	C/G	G	0,0000000003914379675	0,02298469686			0,2326321346		-6,257404	-2,273689			-1,193606		TRUE	FALSE	FALSE	FALSE	FALSE	FALSE
rs432206_CENPK_ST7	5	64858687	C/G	G	0,00000002658411423	0,008151340768			0,7889716674		-5,562563	-2,645736			-0,267646		TRUE	FALSE	FALSE	FALSE	FALSE	FALSE
rs432206_CENPK_ZNF283	5	64858687	C/G	G	0,00000001779455456	0,003480734393			0,003022821382		-5,63218	-2,921748			-2,965408		TRUE	FALSE	FALSE	FALSE	FALSE	FALSE
rs432206_CENPK_MIR940	5	64858687	C/G	G	0,00000009396996296	0,0146969421			0,3282206905		-5,338014	-2,439762			-0,977704		TRUE	FALSE	FALSE	FALSE	FALSE	FALSE
rs432206_CENPK_EPAS1	5	64858687	C/G	G	0,000000002611750034	0,0001759832812			0,8195616036		-5,954308	-3,75121			0,228109		TRUE	FALSE	FALSE	FALSE	FALSE	FALSE
rs432206_CENPK_C11orf35	5	64858687	C/G	G	0	0,06042228122			0,8365209257		-6,766126	-1,8777			-0,206346		TRUE	FALSE	FALSE	FALSE	FALSE	FALSE
rs432206_CENPK_C9orf91	5	64858687	C/G	G	0,0000001300767272	0,04964389538			0,152503949		-5,278738	-1,96302			-1,430743		TRUE	FALSE	FALSE	FALSE	FALSE	FALSE
rs432206_CENPK_HCRT	5	64858687	C/G	G	0,000000000604342381	0,00000002582433494			0,001503152932		-6,189294	-5,567619			-3,174074		TRUE	TRUE	FALSE	FALSE	FALSE	FALSE
rs432206_CENPK_CCDC15	5	64858687	C/G	G	0,000000003193204658	0,3048083786			0,8532912391		-5,921344	-1,026177			0,184921		TRUE	FALSE	FALSE	FALSE	FALSE	FALSE
rs432206_CENPK_AC006116.20	5	64858687	C/G	G	0,00000008748858199	0,02230677687			0,3201246036		-5,350961	-2,285103			-0,994202		TRUE	FALSE	FALSE	FALSE	FALSE	FALSE
rs432206_CENPK_DNAJC6	5	64858687	C/G	G	0,000000131608774	0,000004143862776					-5,276592	-4,604033					TRUE	FALSE	FALSE	FALSE	FALSE	FALSE
rs432206_CENPK_FAM71D	5	64858687	C/G	G	0,0000002727912251	0,0116670962			0,2214327108		-5,141336	-2,522057			-1,222727		TRUE	FALSE	FALSE	FALSE	FALSE	FALSE
rs432206_CENPK_DNAH17	5	64858687	C/G	G	0,000000001863955634	0,008437949068					-6,00924	-2,634024					TRUE	FALSE	FALSE	FALSE	FALSE	FALSE
rs432206_CENPK_SH3BGRL2	5	64858687	C/G	G	0,00000003895190091	0,2197869998					-5,495539	-1,227095					TRUE	FALSE	FALSE	FALSE	FALSE	FALSE
rs432206_CENPK_RP5-1112D6.8	5	64858687	C/G	G	0,000000004335709629	0,002461568949			0,02931636061		-5,870848	-3,028026			-2,179206		TRUE	FALSE	FALSE	FALSE	FALSE	FALSE
rs432206_CENPK_TP53TG3D	5	64858687	C/G	G	0	0,0001783214963					-7,087293	-3,7479					TRUE	FALSE	FALSE	FALSE	FALSE	FALSE
rs432206_CENPK_FAM72B	5	64858687	C/G	G	0,0000004576096264				0,7509716734		-5,043284				0,317358		TRUE	FALSE	FALSE	FALSE	FALSE	FALSE
rs432206_CENPK_PDE5A	5	64858687	C/G	G	0,000000005620475952	0,008764256426			0,257483495		-5,827675	-2,621115			-1,132359		TRUE	FALSE	FALSE	FALSE	FALSE	FALSE
rs432206_CENPK_RP11-497H16.9	5	64858687	C/G	G	0,0000001660154577	0,01219583966			0,0003248558031		-5,23385	-2,506427			-3,594628		TRUE	FALSE	FALSE	FALSE	FALSE	FALSE
rs432206_CENPK_NPTXR	5	64858687	C/G	G	0,00000001581886077	0,08915627098			0,06107238427		-5,652437	-1,699865			-1,872971		TRUE	FALSE	FALSE	FALSE	FALSE	FALSE
rs432206_CENPK_RP11-435B5.4	5	64858687	C/G	G	0,000000309083891	0,004940616571					-5,117822	-2,81088					TRUE	FALSE	FALSE	FALSE	FALSE	FALSE
rs432206_CENPK_EPHX1	5	64858687	C/G	G	0,0000000001067194586	0,001494275608			0,9434358191		-6,457113	-3,175793			-0,070952		TRUE	FALSE	FALSE	FALSE	FALSE	FALSE
rs432206_CENPK_RP11-1020A11.2	5	64858687	C/G	G	0,000000007001810974						-5,790881						TRUE	FALSE	FALSE	FALSE	FALSE	FALSE
rs432206_CENPK_RP11-458F8.4	5	64858687	C/G	G	0,0000000001207815349	0,0002311289196					-6,438347	-3,682311					TRUE	FALSE	FALSE	FALSE	FALSE	FALSE
rs432206_CENPK_STARD4-AS1	5	64858687	C/G	G	0,0000001971120226	0,01349040844			0,005955655826		-5,202041	-2,470554			-2,750213		TRUE	FALSE	FALSE	FALSE	FALSE	FALSE
rs432206_CENPK_HIST1H2AG	5	64858687	C/G	G	0,00000002199795609	0,02389457522			0,4766657627		-5,595506	-2,25882			-0,711675		TRUE	FALSE	FALSE	FALSE	FALSE	FALSE
rs432206_CENPK_ECEL1	5	64858687	C/G	G	0,0000002922325677						-5,128389						TRUE	FALSE	FALSE	FALSE	FALSE	FALSE
rs432206_CENPK_RP11-802O23.3	5	64858687	C/G	G	0,0000001943829521	0,002773058047					-5,204631	-2,991835					TRUE	FALSE	FALSE	FALSE	FALSE	FALSE
rs432206_CENPK_KLHDC9	5	64858687	C/G	G	0,00000000268310253	0,00244320393					-5,949898	-3,030288					TRUE	FALSE	FALSE	FALSE	FALSE	FALSE
rs432206_CENPK_GGT1	5	64858687	C/G	G	0,0000002409167562	0,1421669971			0,3712872506		-5,164629	-1,467769			-0,894065		TRUE	FALSE	FALSE	FALSE	FALSE	FALSE
rs432206_CENPK_HMGN3-AS1	5	64858687	C/G	G	0,0000003277836884	0,000008819906674			0,08062165674		-5,106729	-4,44425			-1,74709		TRUE	FALSE	FALSE	FALSE	FALSE	FALSE
rs432206_CENPK_WDR35	5	64858687	C/G	G	0,000000001774259527	0,02851356979			0,9059625872		-6,017231	-2,190147			0,118133		TRUE	FALSE	FALSE	FALSE	FALSE	FALSE
rs432206_CENPK_SNX21	5	64858687	C/G	G	0	0,02627040297					-6,965312	-2,222191					TRUE	FALSE	FALSE	FALSE	FALSE	FALSE
rs432206_CENPK_FAM203A	5	64858687	C/G	G	0,00000002217581291	0,00009659436025			0,520603821		-5,594109	-3,898991			-0,642415		TRUE	FALSE	FALSE	FALSE	FALSE	FALSE
rs432206_CENPK_TEX9	5	64858687	C/G	G	0,00000001188450219						-5,701375						TRUE	FALSE	FALSE	FALSE	FALSE	FALSE
rs432206_CENPK_CTTN	5	64858687	C/G	G	0	0,000003195710208					-7,036108	-4,657823					TRUE	FALSE	FALSE	FALSE	FALSE	FALSE
rs432206_CENPK_NRTN	5	64858687	C/G	G	0						-6,633614						TRUE	FALSE	FALSE	FALSE	FALSE	FALSE
rs432206_CENPK_AC009501.4	5	64858687	C/G	G	0,00000002625818676	0,00006125800712			0,009239229167		-5,564715	-4,007912			-2,603073		TRUE	FALSE	FALSE	FALSE	FALSE	FALSE
rs432206_CENPK_USP27X	5	64858687	C/G	G	0,0000003275248958	0,0018895667			0,03428393242		-5,106878	-3,107062			-2,116716		TRUE	FALSE	FALSE	FALSE	FALSE	FALSE
rs432206_CENPK_CASC1	5	64858687	C/G	G	0,00000004686100343						-5,462827						TRUE	FALSE	FALSE	FALSE	FALSE	FALSE
rs432206_CENPK_NHSL2	5	64858687	C/G	G	0,00000006510072543	0,4092165296			0,0005134795491		-5,404193	-0,825273			-3,473624		TRUE	FALSE	FALSE	FALSE	FALSE	FALSE
rs432206_CENPK_CTD-2012K14.6	5	64858687	C/G	G	0,0000002235257498	0,002452400325			0,0002997498424		-5,178626	-3,029154			-3,615516		TRUE	FALSE	FALSE	FALSE	FALSE	FALSE
rs432206_CENPK_NDOR1	5	64858687	C/G	G	0,00000001302244299	0,00002522402656			0,2065231381		-5,68577	-4,212786			-1,263184		TRUE	FALSE	FALSE	FALSE	FALSE	FALSE
rs432206_CENPK_LCN2	5	64858687	C/G	G	0,00000007219838229	0,01508598613					-5,385612	-2,430308					TRUE	FALSE	FALSE	FALSE	FALSE	FALSE
rs432206_CENPK_MYH7B	5	64858687	C/G	G	0,0000001544676192						-5,247153						TRUE	FALSE	FALSE	FALSE	FALSE	FALSE
rs432206_CENPK_CDPF1	5	64858687	C/G	G	0,00000001783391313	0,009178158499			0,0400570455		-5,631799	-2,605346			-2,05316		TRUE	FALSE	FALSE	FALSE	FALSE	FALSE
rs432206_CENPK_RP11-571L19.8	5	64858687	C/G	G	0,00000006445826228	0,0055322803					-5,405971	-2,774287					TRUE	FALSE	FALSE	FALSE	FALSE	FALSE
rs432206_CENPK_LRRC20	5	64858687	C/G	G	0,0000001833181345	0,1596448412					-5,215504	-1,406267					TRUE	FALSE	FALSE	FALSE	FALSE	FALSE
rs432206_CENPK_ZNF433	5	64858687	C/G	G	0,0000002818162737				0,3663366784		-5,135219				-0,903357		TRUE	FALSE	FALSE	FALSE	FALSE	FALSE
rs432206_CENPK_TCN2	5	64858687	C/G	G	0,00000007536697657						-5,377882						TRUE	FALSE	FALSE	FALSE	FALSE	FALSE
rs432206_CENPK_ASPRV1	5	64858687	C/G	G	0,0000003158649498						-5,113726						TRUE	FALSE	FALSE	FALSE	FALSE	FALSE
rs432206_CENPK_SYCP3	5	64858687	C/G	G	0,0000001988801713	0,00006282092824			0,05628584296		-5,200381	-4,001956			-1,908816		TRUE	FALSE	FALSE	FALSE	FALSE	FALSE
rs432206_CENPK_RP11-84A19.2	5	64858687	C/G	G	0,00000002606698853	0,002582054202					-5,565989	-3,013556					TRUE	FALSE	FALSE	FALSE	FALSE	FALSE
rs432206_CENPK_AHRR	5	64858687	C/G	G	0,0000001799579147	0,132831211					-5,218932	-1,50303					TRUE	FALSE	FALSE	FALSE	FALSE	FALSE
rs432206_CENPK_ITPRIPL1	5	64858687	C/G	G	0,0000001568296114	0,01017804926			0,4224101596		-5,244355	-2,569721			-0,802247		TRUE	FALSE	FALSE	FALSE	FALSE	FALSE
rs432206_CENPK_TPST1	5	64858687	C/G	G	0,00000001046667087	0,00002077838595			0,01747939434		-5,722988	-4,256358			-2,376466		TRUE	FALSE	FALSE	FALSE	FALSE	FALSE
rs432206_CENPK_ARSB	5	64858687	C/G	G	0,0000004333190623	0,006826055696			0,264847823		-5,053706	-2,705213			-1,115006		TRUE	FALSE	FALSE	FALSE	FALSE	FALSE
rs432206_CENPK_RGL1	5	64858687	C/G	G	0,00000003355025339	0,002939375452			0,000001050508838		-5,521822	-2,974008			-4,881933		TRUE	FALSE	FALSE	FALSE	FALSE	FALSE
rs432206_CENPK_SIPA1L2	5	64858687	C/G	G	0,000000008240510563	0,0009549942056					-5,763463	-3,303461					TRUE	FALSE	FALSE	FALSE	FALSE	FALSE
rs432206_CENPK_NREP	5	64858687	C/G	G	0,0000001046330889	0,2885963617			0,182514716		-5,318488	-1,061206			-1,333052		TRUE	FALSE	FALSE	FALSE	FALSE	FALSE
rs432206_CENPK_NRG4	5	64858687	C/G	G	0,0000001069292416	0,002611641134					-5,314536	-3,010097					TRUE	FALSE	FALSE	FALSE	FALSE	FALSE
rs432206_CENPK_CCDC173	5	64858687	C/G	G	0,00000002807862669	0,0008890153148			0,2662334641		-5,553014	-3,323481			-1,111778		TRUE	FALSE	FALSE	FALSE	FALSE	FALSE
rs432206_CENPK_SLX1A	5	64858687	C/G	G	0,00000004808318377	0,04827885618			0,00007053382853		-5,458257	-1,974906			-3,974478		TRUE	FALSE	FALSE	FALSE	FALSE	FALSE
rs432206_CENPK_ERMP1	5	64858687	C/G	G	0,0000001654565893	0,01463704809			0,5627105286		-5,234473	-2,441237			-0,57882		TRUE	FALSE	FALSE	FALSE	FALSE	FALSE
rs432206_CENPK_PIGZ	5	64858687	C/G	G	0,00000007294233371	0,003203769638			0,03950944509		-5,383768	-2,947479			-2,058841		TRUE	FALSE	FALSE	FALSE	FALSE	FALSE
rs432206_CENPK_CD72	5	64858687	C/G	G	0,0000003684711999	0,002745002845			0,1863534864		-5,084564	-2,994938			-1,321444		TRUE	FALSE	FALSE	FALSE	FALSE	FALSE
rs432206_CENPK_AC068831.10	5	64858687	C/G	G	0,000000002374276139						-5,96988						TRUE	FALSE	FALSE	FALSE	FALSE	FALSE
rs432206_CENPK_DHRS11	5	64858687	C/G	G	0,00000006332638207	0,000340826892			0,03481732888		-5,409145	-3,582113			-2,110477		TRUE	FALSE	FALSE	FALSE	FALSE	FALSE
rs432206_CENPK_RP11-1E4.1	5	64858687	C/G	G	0,00000002851662599	0,00007925047849			0,281877139		-5,550308	-3,946655			-1,076112		TRUE	FALSE	FALSE	FALSE	FALSE	FALSE
rs432206_CENPK_DNAJB5	5	64858687	C/G	G	0,0000002602300756	0,0000001836662522			0,00455159874		-5,150185	-5,215152			-2,837166		TRUE	TRUE	FALSE	FALSE	FALSE	FALSE
rs432206_CENPK_CHRNA10	5	64858687	C/G	G	0,000000004516627963	0,0003029994117					-5,864068	-3,612722					TRUE	FALSE	FALSE	FALSE	FALSE	FALSE
rs432206_CENPK_AC007292.3	5	64858687	C/G	G	0,0000000005722575233	0,143167723			0,00009576265756		-6,197888	-1,464096			-3,901085		TRUE	FALSE	FALSE	FALSE	FALSE	FALSE
rs432206_CENPK_ZNF598	5	64858687	C/G	G	0,00000007635849066	0,02052820582			0,1254919705		-5,375528	-2,316551			-1,532123		TRUE	FALSE	FALSE	FALSE	FALSE	FALSE
rs432206_CENPK_RP11-45M22.5	5	64858687	C/G	G	0,0000000001611123628						-6,394463						TRUE	FALSE	FALSE	FALSE	FALSE	FALSE
rs432206_CENPK_SV2A	5	64858687	C/G	G	0,00000005359027819	0,05856658818					-5,438967	-1,891433					TRUE	FALSE	FALSE	FALSE	FALSE	FALSE
rs432206_CENPK_ALDH1B1	5	64858687	C/G	G	0,0000000005137087987	0,00009234666006			0,1892304249		-6,214859	-3,909868			-1,312859		TRUE	FALSE	FALSE	FALSE	FALSE	FALSE
rs432206_CENPK_PIWIL1	5	64858687	C/G	G	0,00000003619597694						-5,508473						TRUE	FALSE	FALSE	FALSE	FALSE	FALSE
rs432206_CENPK_RP11-89F3.2	5	64858687	C/G	G	0,0000002745640425						-5,140119						TRUE	FALSE	FALSE	FALSE	FALSE	FALSE
rs432206_CENPK_LINC00299	5	64858687	C/G	G	0,00000006730339701	0,0001891506783			0,4568009489		-5,398225	-3,733082			-0,744125		TRUE	FALSE	FALSE	FALSE	FALSE	FALSE
rs432206_CENPK_CTC-459I6.1	5	64858687	C/G	G	0	0,102056003					-6,531965	-1,634967					TRUE	FALSE	FALSE	FALSE	FALSE	FALSE
rs432206_CENPK_ALDH2	5	64858687	C/G	G	0,000000002504790264	0,0006097778627			0,7551439765		-5,961143	-3,427228			0,311864		TRUE	FALSE	FALSE	FALSE	FALSE	FALSE
rs432206_CENPK_MAP3K14-AS1	5	64858687	C/G	G	0,00000001068493652	0,00004451391254					-5,719482	-4,082708					TRUE	FALSE	FALSE	FALSE	FALSE	FALSE
rs432206_CENPK_SVOPL	5	64858687	C/G	G	0,00000003323223794						-5,523495						TRUE	FALSE	FALSE	FALSE	FALSE	FALSE
rs432206_CENPK_CCR2	5	64858687	C/G	G	0,000000009888566797	0,003741214978					-5,732629	-2,899196					TRUE	FALSE	FALSE	FALSE	FALSE	FALSE
rs432206_CENPK_EFHD1	5	64858687	C/G	G	0,00000009541765564						-5,335241						TRUE	FALSE	FALSE	FALSE	FALSE	FALSE
rs432206_CENPK_RP13-991F5.2	5	64858687	C/G	G	0,00000004465937666						-5,471361						TRUE	FALSE	FALSE	FALSE	FALSE	FALSE
rs432206_CENPK_FGF23	5	64858687	C/G	G	0,000000422186399	0,0529439765					-5,058672	-1,935378					TRUE	FALSE	FALSE	FALSE	FALSE	FALSE
rs432206_CENPK_CACNB1	5	64858687	C/G	G	0,000000361949779	0,0000001855033913			0,841884047		-5,087953	-5,213307			0,199484		TRUE	TRUE	FALSE	FALSE	FALSE	FALSE
rs432206_CENPK_RP11-169D4.2	5	64858687	C/G	G	0	0,0001914010265			0,003474902301		-6,597449	-3,730104			-2,92227		TRUE	FALSE	FALSE	FALSE	FALSE	FALSE
rs432206_CENPK_HHEX	5	64858687	C/G	G	0,000000004435521508	0,1699775102			0,8663532178		-5,867074	-1,372276			-0,168292		TRUE	FALSE	FALSE	FALSE	FALSE	FALSE
rs432206_CENPK_HMGA1P4	5	64858687	C/G	G	0,0000000001054186673	0,0000689240723			0,003974857867		-6,458969	-3,97997			-2,88015		TRUE	FALSE	FALSE	FALSE	FALSE	FALSE
rs432206_CENPK_PCP2	5	64858687	C/G	G	0,00000005943574517	0,0008167098327			0,5363823886		-5,42049	-3,347069			-0,618293		TRUE	FALSE	FALSE	FALSE	FALSE	FALSE
rs432206_CENPK_CTB-50L17.16	5	64858687	C/G	G	0	0,008639788417					-6,848421	-2,625988					TRUE	FALSE	FALSE	FALSE	FALSE	FALSE
rs432206_CENPK_AARS2	5	64858687	C/G	G	0,000000007571243942	0,0002395648651			0,2624802295		-5,777736	-3,673165			-1,120548		TRUE	FALSE	FALSE	FALSE	FALSE	FALSE
rs432206_CENPK_NEURL2	5	64858687	C/G	G	0,0000002672822967	0,04818885115					-5,145167	-1,975699					TRUE	FALSE	FALSE	FALSE	FALSE	FALSE
rs432206_CENPK_FAAH	5	64858687	C/G	G	0,00000009641520073	0,002255554496			0,0004877112254		-5,333354	-3,054341			-3,487416		TRUE	FALSE	FALSE	FALSE	FALSE	FALSE
rs432206_CENPK_AL357673.1	5	64858687	C/G	G	0,00000007310662621						-5,383364						TRUE	FALSE	FALSE	FALSE	FALSE	FALSE
rs432206_CENPK_C2orf81	5	64858687	C/G	G	0,00000004231409372	0,01412386729					-5,480911	-2,454098					TRUE	FALSE	FALSE	FALSE	FALSE	FALSE
rs432206_CENPK_RP11-53I6.3	5	64858687	C/G	G	0,00000009651022237	0,007321762943			0,03765775327		-5,333175	-2,681844			-2,078561		TRUE	FALSE	FALSE	FALSE	FALSE	FALSE
rs432206_CENPK_ZNF319	5	64858687	C/G	G	0,00000004782682662	0,0001789957228			0,9472731613		-5,459206	-3,746953			-0,066131		TRUE	FALSE	FALSE	FALSE	FALSE	FALSE
rs432206_CENPK_TBX19	5	64858687	C/G	G	0,000000009242075615	0,0001246597894			0,013316131		-5,744082	-3,836777			-2,475201		TRUE	FALSE	FALSE	FALSE	FALSE	FALSE
rs432206_CENPK_CNNM4	5	64858687	C/G	G	0,000000004684631467	0,009525779173			0,06110281196		-5,858004	-2,592584			-1,872751		TRUE	FALSE	FALSE	FALSE	FALSE	FALSE
rs432206_CENPK_RP11-105C19.1	5	64858687	C/G	G	0,00000003386838033						-5,520164						TRUE	FALSE	FALSE	FALSE	FALSE	FALSE
rs432206_CENPK_FAM86B1	5	64858687	C/G	G	0,0000003238844763	0,0001319218692					-5,108991	-3,822843					TRUE	FALSE	FALSE	FALSE	FALSE	FALSE
rs432206_CENPK_MAP6D1	5	64858687	C/G	G	0,0000001530146743	0,0000905534497					-5,248894	-3,914602					TRUE	FALSE	FALSE	FALSE	FALSE	FALSE
rs432206_CENPK_RP11-558F24.4	5	64858687	C/G	G	0,00000001155455793	0,00000001522986272			0,604990918		-5,706172	-5,658954			0,517237		TRUE	TRUE	FALSE	FALSE	FALSE	FALSE
rs432206_CENPK_RNF135	5	64858687	C/G	G	0,00000006604458076	0,008641473863			0,01591193696		-5,401612	-2,625922			-2,410929		TRUE	FALSE	FALSE	FALSE	FALSE	FALSE
rs432206_CENPK_BRDT	5	64858687	C/G	G	0,0000002805703556	0,005662888833					-5,136052	-2,766688					TRUE	FALSE	FALSE	FALSE	FALSE	FALSE
rs432206_CENPK_GCNT2	5	64858687	C/G	G	0,00000005152416373	0,002054375205			0,1877236518		-5,445969	-3,082257			-1,317343		TRUE	FALSE	FALSE	FALSE	FALSE	FALSE
rs432206_CENPK_RP11-55K13.1	5	64858687	C/G	G	0,00000001232999154	0,008288163654					-5,6951	-2,6401					TRUE	FALSE	FALSE	FALSE	FALSE	FALSE
rs432206_CENPK_RP4-647C14.3	5	64858687	C/G	G	0,0000001184598861						-5,295856						TRUE	FALSE	FALSE	FALSE	FALSE	FALSE
rs432206_CENPK_PFKFB2	5	64858687	C/G	G	0,0000004508359815	0,001175184987			0,0105449559		-5,046135	-3,244835			-2,557427		TRUE	FALSE	FALSE	FALSE	FALSE	FALSE
rs432206_CENPK_KLHL34	5	64858687	C/G	G	0,0000002794428896						-5,136809						TRUE	FALSE	FALSE	FALSE	FALSE	FALSE
rs432206_CENPK_LILRA2	5	64858687	C/G	G	0,000000002109714677	0,002195666669			0,2300548873		-5,989126	-3,062404			-1,200217		TRUE	FALSE	FALSE	FALSE	FALSE	FALSE
rs432206_CENPK_IL2	5	64858687	C/G	G	0						-6,522269						TRUE	FALSE	FALSE	FALSE	FALSE	FALSE
rs432206_CENPK_RHEBL1	5	64858687	C/G	G	0,0000002545288933	0,001080742944			0,05221615898		-5,154338	-3,268617			-1,941347		TRUE	FALSE	FALSE	FALSE	FALSE	FALSE
rs432206_CENPK_RP11-388M20.1	5	64858687	C/G	G	0,00000003842946079	0,0006811921204					-5,497921	-3,397039					TRUE	FALSE	FALSE	FALSE	FALSE	FALSE
rs432206_CENPK_RP5-1180C10.2	5	64858687	C/G	G	0,0000004504923751	0,001240254677			0,02302360495		-5,046281	-3,229457			-2,273043		TRUE	FALSE	FALSE	FALSE	FALSE	FALSE
rs432206_CENPK_TK1	5	64858687	C/G	G	0,00000006887436808	0,00101902458			0,002256821774		-5,394083	-3,285221			-3,054173		TRUE	FALSE	FALSE	FALSE	FALSE	FALSE
rs432206_CENPK_PTK6	5	64858687	C/G	G	0,00000002279366503						-5,589338						TRUE	FALSE	FALSE	FALSE	FALSE	FALSE
rs432206_CENPK_GCNT1	5	64858687	C/G	G	0	0,02280403606			0,4705972876		-6,891054	-2,276702			-0,721508		TRUE	FALSE	FALSE	FALSE	FALSE	FALSE
rs432206_CENPK_MATN1	5	64858687	C/G	G	0,00000002639967633	0,00008523375942					-5,563777	-3,929186					TRUE	FALSE	FALSE	FALSE	FALSE	FALSE
rs432206_CENPK_FOXP4	5	64858687	C/G	G	0	0,001105091395			0,09956770682		-6,946618	-3,262308			-1,646953		TRUE	FALSE	FALSE	FALSE	FALSE	FALSE
rs432206_CENPK_IGFBP7	5	64858687	C/G	G	0,0000000434507756	0,01747683573			0,408342188		-5,47622	-2,37652			0,826815		TRUE	FALSE	FALSE	FALSE	FALSE	FALSE
rs432206_CENPK_LINC01059	5	64858687	C/G	G	0	0,01130566582			0,2642694119		-6,514108	-2,533106			-1,116357		TRUE	FALSE	FALSE	FALSE	FALSE	FALSE
rs432206_CENPK_CTC-338M12.4	5	64858687	C/G	G	0,0000000002316268957	0,0002383031398			0,5312537293		-6,338757	-3,674513			-0,626093		TRUE	FALSE	FALSE	FALSE	FALSE	FALSE
rs432206_CENPK_AC131097.3	5	64858687	C/G	G	0,0000002047586319	0,1469062611					-5,194965	-1,450546					TRUE	FALSE	FALSE	FALSE	FALSE	FALSE
rs432206_CENPK_RP11-277P12.20	5	64858687	C/G	G	0,0000000002664932273	0,006930390816			0,01473355199		-6,317114	-2,700171			-2,438863		TRUE	FALSE	FALSE	FALSE	FALSE	FALSE
rs432206_CENPK_CACNB3	5	64858687	C/G	G	0,000000002831518243	0,005940691782			0,06312852348		-5,941079	-2,751037			-1,858285		TRUE	FALSE	FALSE	FALSE	FALSE	FALSE
rs432206_CENPK_RP11-498D10.6	5	64858687	C/G	G	0,0000003533217542	0,001222851238			0,1397777359		-5,092527	-3,233496			-1,476619		TRUE	FALSE	FALSE	FALSE	FALSE	FALSE
rs432206_CENPK_NRG1	5	64858687	C/G	G	0,0000000009658598818	0,001046740306					-6,114952	-3,277653					TRUE	FALSE	FALSE	FALSE	FALSE	FALSE
rs432206_CENPK_CTIF	5	64858687	C/G	G	0,00000000781341007	0,01061801848			0,004346920341		-5,772435	-2,555025			-2,851824		TRUE	FALSE	FALSE	FALSE	FALSE	FALSE
rs432206_CENPK_TPTEP1	5	64858687	C/G	G	0,0000001635454341	0,002331652545			0,001301179032		-5,236618	-3,044374			-3,21572		TRUE	FALSE	FALSE	FALSE	FALSE	FALSE
rs432206_CENPK_TLR4	5	64858687	C/G	G	0,00000005390176959	0,0003690880592			0,01561737391		-5,437935	-3,561254			-2,417737		TRUE	FALSE	FALSE	FALSE	FALSE	FALSE
rs432206_CENPK_TIGD4	5	64858687	C/G	G	0,00000001095384176						-5,715257						TRUE	FALSE	FALSE	FALSE	FALSE	FALSE
rs432206_CENPK_TBC1D8B	5	64858687	C/G	G	0,0000001486580156	0,0000004505860927					-5,254214	-5,046241					TRUE	TRUE	FALSE	FALSE	FALSE	FALSE
rs432206_CENPK_RP3-466P17.1	5	64858687	C/G	G	0,00000001026483957	0,0188832417					-5,726294	-2,347828					TRUE	FALSE	FALSE	FALSE	FALSE	FALSE
rs432206_CENPK_LINC00106	5	64858687	C/G	G	0,00000001352644819	0,0360855257					-5,679278	-2,095962					TRUE	FALSE	FALSE	FALSE	FALSE	FALSE
rs432206_CENPK_AC084219.3	5	64858687	C/G	G	0						-6,641936						TRUE	FALSE	FALSE	FALSE	FALSE	FALSE
rs432206_CENPK_AC018755.1	5	64858687	C/G	G	0,000000006859871554	0,00001325857771			0,1463992549		-5,79432	-4,355793			-1,452368		TRUE	FALSE	FALSE	FALSE	FALSE	FALSE
rs432206_CENPK_MID2	5	64858687	C/G	G	0,0000000004592170533	0,00000574201101					-6,232443	-4,535673					TRUE	FALSE	FALSE	FALSE	FALSE	FALSE
rs432206_CENPK_GPSM1	5	64858687	C/G	G	0,00000009143967404	0,0009348916832			0,3320888799		-5,342963	-3,309421			-0,969915		TRUE	FALSE	FALSE	FALSE	FALSE	FALSE
rs432206_CENPK_RP11-81N13.1	5	64858687	C/G	G	0,00000004363152311	0,09918450011					-5,475485	-1,64882					TRUE	FALSE	FALSE	FALSE	FALSE	FALSE
rs432206_CENPK_CTD-2410N18.3	5	64858687	C/G	G	0,0000001529630569						-5,248957						TRUE	FALSE	FALSE	FALSE	FALSE	FALSE
rs432206_CENPK_FSTL3	5	64858687	C/G	G	0	0,000008386892395			0,07665879811		-7,184789	-4,455062			-1,77041		TRUE	FALSE	FALSE	FALSE	FALSE	FALSE
rs432206_CENPK_RP11-867G23.3	5	64858687	C/G	G	0,0000000003229917194	0,2762093856					-6,287321	-1,088874					TRUE	FALSE	FALSE	FALSE	FALSE	FALSE
rs432206_CENPK_RASGEF1A	5	64858687	C/G	G	0,0000004480564805	0,03841615347			0,03254868247		-5,047317	-2,070387			-2,137607		TRUE	FALSE	FALSE	FALSE	FALSE	FALSE
rs432206_CENPK_RP11-385F7.1	5	64858687	C/G	G	0,00000001222514199	0,1277887946			0,002467716968		-5,696556	-1,52288			-3,027272		TRUE	FALSE	FALSE	FALSE	FALSE	FALSE
rs432206_CENPK_KIF3C	5	64858687	C/G	G	0,0000004214627924	0,0004969060588			0,6408392607		-5,058999	-3,482419			-0,466526		TRUE	FALSE	FALSE	FALSE	FALSE	FALSE
rs432206_CENPK_RP11-423O2.5	5	64858687	C/G	G	0,000000000265742139	0,1041671431			0,03347620135		-6,31755	-1,624978			-2,126325		TRUE	FALSE	FALSE	FALSE	FALSE	FALSE
rs432206_CENPK_FHL2	5	64858687	C/G	G	0,0000000002974016089	0,01325889387			0,2922703573		-6,300127	-2,476739			-1,053154		TRUE	FALSE	FALSE	FALSE	FALSE	FALSE
rs432206_CENPK_WFS1	5	64858687	C/G	G	0,00000001152605935	0,3082436107					-5,706592	-1,018914					TRUE	FALSE	FALSE	FALSE	FALSE	FALSE
rs432206_CENPK_RP11-314A20.2	5	64858687	C/G	G	0,0000000113898405						-5,708616						TRUE	FALSE	FALSE	FALSE	FALSE	FALSE
rs432206_CENPK_RP13-580F15.2	5	64858687	C/G	G	0,00000001547829167	0,0002800196009			0,6441210423		-5,656176	-3,633115			0,461945		TRUE	FALSE	FALSE	FALSE	FALSE	FALSE
rs432206_CENPK_RP11-320M2.1	5	64858687	C/G	G	0,0000002328696581	0,4345855963					-5,17098	-0,781369					TRUE	FALSE	FALSE	FALSE	FALSE	FALSE
rs432206_CENPK_RP11-160H22.5	5	64858687	C/G	G	0,00000002233569216	0,05706927098			0,2428082202		-5,592862	-1,90278			-1,167996		TRUE	FALSE	FALSE	FALSE	FALSE	FALSE
rs432206_CENPK_ANKRD6	5	64858687	C/G	G	0,000000001972928806	0,00004801120894			0,002758797042		-6,00002	-4,065103			-2,993409		TRUE	FALSE	FALSE	FALSE	FALSE	FALSE
rs432206_CENPK_CRB3	5	64858687	C/G	G	0,0000002822517024	0,003364250252					-5,134928	-2,932334					TRUE	FALSE	FALSE	FALSE	FALSE	FALSE
rs432206_CENPK_LY6G5B	5	64858687	C/G	G	0,00000001467257586	0,0002587745697			0,02973916442		-5,665349	-3,653416			-2,173547		TRUE	FALSE	FALSE	FALSE	FALSE	FALSE
rs432206_CENPK_TFEC	5	64858687	C/G	G	0,000000003777504287	0,1882955483			0,02572627338		-5,893653	-1,315638			-2,230319		TRUE	FALSE	FALSE	FALSE	FALSE	FALSE
rs432206_CENPK_AGAP3	5	64858687	C/G	G	0,0000000712109411	0,01861305901			0,6634224051		-5,388089	-2,353191			-0,435193		TRUE	FALSE	FALSE	FALSE	FALSE	FALSE
rs432206_CENPK_RP4-548D19.3	5	64858687	C/G	G	0,00000004039248452	0,001351504292			0,03653330491		-5,489127	-3,204813			-2,090942		TRUE	FALSE	FALSE	FALSE	FALSE	FALSE
rs432206_CENPK_LINC00896	5	64858687	C/G	G	0,00000008402216681						-5,358271						TRUE	FALSE	FALSE	FALSE	FALSE	FALSE
rs432206_CENPK_C11orf82	5	64858687	C/G	G	0,00000008039638054	0,01513639376			0,04502120378		-5,366237	-2,429099			-2,004456		TRUE	FALSE	FALSE	FALSE	FALSE	FALSE
rs432206_CENPK_RDH10	5	64858687	C/G	G	0,0000003741122273	0,01840499675			0,07175849623		-5,08168	-2,357368			-1,800647		TRUE	FALSE	FALSE	FALSE	FALSE	FALSE
rs432206_CENPK_MRPL30	5	64858687	C/G	G	0,000000009058283583	0,03347281565					-5,747481	-2,126366					TRUE	FALSE	FALSE	FALSE	FALSE	FALSE
rs432206_CENPK_GPT2	5	64858687	C/G	G	0,0000001499971287	0,00001684341921			0,3156159842		-5,252563	-4,303088			-1,003508		TRUE	FALSE	FALSE	FALSE	FALSE	FALSE
rs432206_CENPK_CHST10	5	64858687	C/G	G	0,00000002270727148	0,113720362			0,216271934		-5,589998	-1,58169			-1,236502		TRUE	FALSE	FALSE	FALSE	FALSE	FALSE
rs432206_CENPK_RUNDC3B	5	64858687	C/G	G	0,0000000240753698	0,00009754911717			0,9184376078		-5,57983	-3,896608			0,102402		TRUE	FALSE	FALSE	FALSE	FALSE	FALSE
[truncated: 16,845 more rows]
