# Supplementary material for: Identification of genetic variants that impact gene co-expression relationships using large-scale single-cell data
Source: Genome Biol. 2023 Apr 18;24:80. doi: 10.1186/s13059-023-02897-x (PMC10111756; doi:10.1186/s13059-023-02897-x)
Supplement: Supplementary file 8 — Additional file 8: Table S13. BIOS replication for unfiltered co-eQTLs for major cell types [file 13059_2023_2897_MOESM8_ESM.csv]

cell_type	SNP_eQTLgene_gene2	assessed_allele	coef	std err	t	p value	lowerCI	upperCI	Number of Individuals in BIOS	corrected_p
CD4+T	rs1628955_ANKDD1A_TMEM44-AS1	T	0.0189	0.019	0.997	0.319	-0.018	0.056	2491	0.604963545981773
CD4+T	rs1628955_ANKDD1A_CCDC157	T	-0.0237	0.031	-0.776	0.438	-0.084	0.036	2491	0.704307692307692
CD4+T	rs1628955_ANKDD1A_PDP2	T	0.0123	0.022	0.566	0.572	-0.03	0.055	2491	0.801044967880086
CD4+T	rs1628955_ANKDD1A_SELP	T	0.0209	0.017	1.226	0.22	-0.013	0.054	2491	0.494918918918919
CD4+T	rs1628955_ANKDD1A_SCRG1	T	-0.01	0.01	-0.973	0.331	-0.03	0.01	2491	0.613986223662885
CD4+T	rs1628955_ANKDD1A_AC133528.2	T	0.0017	0.025	0.069	0.945	-0.047	0.051	2491	0.981445099818512
CD4+T	rs1628955_ANKDD1A_CTD-2270L9.4	T	-0.01	0.01	-0.958	0.338	-0.03	0.01	2491	0.618450839328537
CD4+T	rs1628955_ANKDD1A_SAMD1	T	-0.0646	0.038	-1.698	0.09	-0.139	0.01	2491	0.309324324324324
CD4+T	rs1628955_ANKDD1A_GAS6	T	0.0214	0.024	0.884	0.377	-0.026	0.069	2491	0.656238022813688
CD4+T	rs1628955_ANKDD1A_OCM	T	0.006	0.015	0.405	0.685	-0.023	0.035	2491	0.873031737193764
CD4+T	rs1628955_ANKDD1A_CA13	T	6e-04	0.019	0.032	0.975	-0.038	0.039	2491	0.990139751552795
CD4+T	rs1628955_ANKDD1A_C9orf43	T	0.0088	0.012	0.753	0.451	-0.014	0.032	2491	0.714768911917098
CD4+T	rs1628955_ANKDD1A_NDOR1	T	-0.0346	0.049	-0.703	0.482	-0.131	0.062	2491	0.736268268268268
CD4+T	rs1628955_ANKDD1A_SLC12A4	T	3e-04	0.049	0.005	0.996	-0.095	0.096	2491	0.998398948981826
CD4+T	rs1628955_ANKDD1A_ATP5L2	T	-0.0039	0.012	-0.314	0.754	-0.028	0.02	2491	0.90670133963751
CD4+T	rs1628955_ANKDD1A_GLB1L	T	-0.0142	0.014	-1.019	0.308	-0.041	0.013	2491	0.593194783340345
CD4+T	rs1628955_ANKDD1A_ALS2	T	0.0547	0.035	1.579	0.114	-0.013	0.123	2491	0.351442424242424
CD4+T	rs1628955_ANKDD1A_DLGAP3	T	-0.0117	0.018	-0.651	0.515	-0.047	0.024	2491	0.757606041131105
CD4+T	rs1628955_ANKDD1A_FBLIM1	T	0.0095	0.013	0.732	0.464	-0.016	0.035	2491	0.724485675306958
CD4+T	rs1628955_ANKDD1A_WDR25	T	-0.022	0.033	-0.664	0.507	-0.087	0.043	2491	0.751877551020408
CD4+T	rs1628955_ANKDD1A_RP11-429J17.2	T	-0.0033	0.016	-0.206	0.837	-0.035	0.028	2491	0.944022172949002
CD4+T	rs1628955_ANKDD1A_NINL	T	-0.0075	0.011	-0.673	0.501	-0.029	0.014	2491	0.749343963553531
CD4+T	rs1628955_ANKDD1A_KLHDC10	T	0.0533	0.036	1.482	0.139	-0.017	0.124	2491	0.388487179487179
CD4+T	rs1628955_ANKDD1A_C1RL-AS1	T	0.0225	0.021	1.052	0.293	-0.019	0.064	2491	0.576678417884781
CD4+T	rs1628955_ANKDD1A_KALRN	T	0.0153	0.016	0.965	0.335	-0.016	0.046	2491	0.616906677393403
CD4+T	rs1628955_ANKDD1A_PDGFB	T	0.0211	0.016	1.277	0.202	-0.011	0.053	2491	0.475697530864198
CD4+T	rs1628955_ANKDD1A_RP11-867G23.8	T	0.0074	0.014	0.515	0.607	-0.021	0.036	2491	0.825808618127786
CD4+T	rs1628955_ANKDD1A_INTS5	T	-0.0186	0.044	-0.427	0.669	-0.104	0.067	2491	0.862484370599831
CD4+T	rs1628955_ANKDD1A_FKBP1B	T	-1e-04	0.012	-0.012	0.99	-0.023	0.023	2491	0.997188118811881
CD4+T	rs1628955_ANKDD1A_RP11-293A21.1	T	-0.0064	0.009	-0.679	0.497	-0.025	0.012	2491	0.747213793103448
CD4+T	rs1628955_ANKDD1A_TSTD3	T	-0.0049	0.01	-0.506	0.613	-0.024	0.014	2491	0.829534141294709
CD4+T	rs1628955_ANKDD1A_KISS1R	T	-0.0088	0.011	-0.779	0.436	-0.031	0.013	2491	0.702325123152709
CD4+T	rs1628955_ANKDD1A_AP5S1	T	-0.0458	0.045	-1.025	0.305	-0.133	0.042	2491	0.590147928994083
CD4+T	rs67694303_RP11-661P17.1_SPATA7	T	-0.0662	0.081	-0.822	0.411	-0.224	0.092	2491	0.683457319288049
CD4+T	rs11636944_SYNM_RPGRIP1L	G	0.01	0.051	0.196	0.845	-0.09	0.11	2491	0.948837380426784
CD4+T	rs11636944_SYNM_ZBTB42	G	-0.0829	0.075	-1.106	0.269	-0.23	0.064	2491	0.553475056179775
CD4+T	rs11636944_SYNM_CTD-2192J16.22	G	0.0304	0.033	0.935	0.35	-0.033	0.094	2491	0.630082579630358
CD4+T	rs11636944_SYNM_BMPR1A	G	-0.0565	0.043	-1.32	0.187	-0.14	0.027	2491	0.459520128824477
CD4+T	rs11636944_SYNM_WDHD1	G	-0.0273	0.055	-0.495	0.621	-0.135	0.081	2491	0.833950718685832
CD4+T	rs11636944_SYNM_RP11-98D18.9	G	0.034	0.029	1.192	0.234	-0.022	0.09	2491	0.51012
CD4+T	rs11636944_SYNM_RP5-1042K10.10	G	-0.0439	0.032	-1.354	0.176	-0.108	0.02	2491	0.445153591160221
CD4+T	rs11636944_SYNM_LINC00884	G	-0.0036	0.03	-0.122	0.903	-0.062	0.055	2491	0.96654991816694
CD4+T	rs11636944_SYNM_ALDH1B1	G	0.1151	0.086	1.338	0.181	-0.054	0.284	2491	0.453044286495353
CD4+T	rs11636944_SYNM_VPS52	G	-0.0055	0.145	-0.038	0.97	-0.289	0.278	2491	0.988929477196885
CD4+T	rs11636944_SYNM_S100A13	G	-0.0154	0.058	-0.263	0.792	-0.13	0.099	2491	0.924942857142857
CD4+T	rs11636944_SYNM_SIRPB1	G	0.0262	0.044	0.596	0.551	-0.06	0.113	2491	0.787290262172285
CD4+T	rs11636944_SYNM_ZNF416	G	0.0082	0.089	0.092	0.927	-0.166	0.182	2491	0.97433264604811
CD4+T	rs11636944_SYNM_CCDC86	G	0.0084	0.095	0.088	0.93	-0.179	0.196	2491	0.975158039395328
CD4+T	rs11636944_SYNM_CTNND1	G	0.125	0.082	1.523	0.128	-0.036	0.286	2491	0.372526382708201
CD4+T	rs11636944_SYNM_C2orf81	G	-0.0577	0.061	-0.952	0.341	-0.176	0.061	2491	0.619975377283558
CD4+T	rs11636944_SYNM_BCAT1	G	0.0187	0.031	0.6	0.549	-0.042	0.08	2491	0.785413125
CD4+T	rs11636944_SYNM_DERL3	G	-0.0422	0.042	-0.999	0.318	-0.125	0.041	2491	0.604318804483188
CD4+T	rs11636944_SYNM_ACAD11	G	0.0784	0.045	1.729	0.084	-0.011	0.167	2491	0.299029548989113
CD4+T	rs11636944_SYNM_TPST1	G	0.0146	0.029	0.501	0.616	-0.043	0.072	2491	0.831382075471698
CD4+T	rs11636944_SYNM_CTD-3074O7.12	G	0.0015	0.093	0.016	0.987	-0.182	0.185	2491	0.995480502313285
CD4+T	rs11636944_SYNM_TMTC2	G	0.0174	0.063	0.278	0.781	-0.106	0.14	2491	0.920787535410765
CD4+T	rs11636944_SYNM_PTPLA	G	-0.0443	0.032	-1.397	0.163	-0.107	0.018	2491	0.425193162393162
CD4+T	rs11636944_SYNM_ETNK2	G	-0.0195	0.04	-0.49	0.624	-0.097	0.059	2491	0.835528517110266
CD4+T	rs11636944_SYNM_NDOR1	G	0.1553	0.13	1.197	0.231	-0.099	0.41	2491	0.508422115384615
CD4+T	rs11636944_SYNM_ZNF577	G	-0.1111	0.054	-2.066	0.039	-0.216	-0.006	2491	0.186564263322884
CD4+T	rs11636944_SYNM_FTO	G	0.0022	0.08	0.028	0.978	-0.154	0.159	2491	0.991646511627907
CD4+T	rs11636944_SYNM_RP1-151F17.1	G	0.0188	0.033	0.568	0.57	-0.046	0.084	2491	0.799957081545064
CD4+T	rs11636944_SYNM_TRIP6	G	-0.0995	0.082	-1.216	0.224	-0.26	0.061	2491	0.499256085686465
CD4+T	rs11636944_SYNM_CDKN2B	G	0.0178	0.038	0.462	0.644	-0.058	0.093	2491	0.844281786941581
CD4+T	rs11636944_SYNM_ZNF304	G	-0.1532	0.078	-1.974	0.048	-0.305	-0.001	2491	0.212313043478261
CD4+T	rs11636944_SYNM_C19orf57	G	-0.0945	0.04	-2.389	0.017	-0.172	-0.017	2491	0.109
CD4+T	rs11636944_SYNM_LCMT2	G	-0.0848	0.103	-0.824	0.41	-0.287	0.117	2491	0.682290076335878
CD4+T	rs11636944_SYNM_ZNF526	G	0.1057	0.122	0.865	0.387	-0.134	0.345	2491	0.664548387096774
CD4+T	rs11636944_SYNM_PHF7	G	0.0055	0.083	0.066	0.947	-0.157	0.168	2491	0.982109979633401
CD4+T	rs11636944_SYNM_RP11-930P14.2	G	-0.0753	0.032	-2.378	0.017	-0.137	-0.013	2491	0.109
CD4+T	rs11636944_SYNM_PTCRA	G	0.0382	0.04	0.956	0.339	-0.04	0.117	2491	0.618550019928258
CD4+T	rs11636944_SYNM_EDN1	G	-0.1171	0.039	-2.996	0.003	-0.194	-0.04	2491	0.0325450236966824
CD4+T	rs11636944_SYNM_RP11-730K11.1	G	-0.0281	0.037	-0.763	0.446	-0.1	0.044	2491	0.711176593521421
CD4+T	rs11636944_SYNM_FAM85A	G	-0.0468	0.03	-1.568	0.117	-0.105	0.012	2491	0.357322214809873
CD4+T	rs11636944_SYNM_FAIM	G	-0.0348	0.057	-0.611	0.541	-0.146	0.077	2491	0.780308128544424
CD4+T	rs11636944_SYNM_DOK4	G	-0.0535	0.042	-1.282	0.2	-0.135	0.028	2491	0.473422957600827
CD4+T	rs11636944_SYNM_AC099850.1	G	0.0026	0.031	0.085	0.932	-0.058	0.063	2491	0.975913998170174
CD4+T	rs11636944_SYNM_RP11-388M20.1	G	0.0274	0.041	0.67	0.503	-0.053	0.108	2491	0.749343963553531
CD4+T	rs11636944_SYNM_ZNF284	G	-0.0942	0.076	-1.241	0.215	-0.243	0.055	2491	0.490663010967099
CD4+T	rs11636944_SYNM_FAM171A1	G	-0.0857	0.055	-1.571	0.116	-0.193	0.021	2491	0.355216053511706
CD4+T	rs11636944_SYNM_DAPK1	G	0.0665	0.054	1.221	0.222	-0.04	0.173	2491	0.497219178082192
CD4+T	rs11636944_SYNM_RP11-872J21.3	G	-0.0677	0.03	-2.256	0.024	-0.127	-0.009	2491	0.138030150753769
CD4+T	rs11636944_SYNM_ACTR3B	G	-0.0202	0.101	-0.201	0.841	-0.218	0.177	2491	0.946202506758417
CD4+T	rs11636944_SYNM_NOP9	G	0.0347	0.141	0.246	0.805	-0.241	0.311	2491	0.931805309734513
CD4+T	rs11636944_SYNM_BNIPL	G	-0.1118	0.062	-1.799	0.072	-0.234	0.01	2491	0.270177049180328
CD4+T	rs11636944_SYNM_RP11-277P12.20	G	-0.0084	0.034	-0.249	0.803	-0.075	0.058	2491	0.931354251012146
CD4+T	rs11636944_SYNM_AGTRAP	G	0.2958	0.084	3.532	0	0.132	0.46	2491	0
CD4+T	rs11636944_SYNM_CTD-2574D22.2	G	0.0093	0.028	0.332	0.74	-0.045	0.064	2491	0.899792828685259
CD4+T	rs11636944_SYNM_DNAJC9-AS1	G	0.0102	0.028	0.37	0.712	-0.044	0.064	2491	0.885984234846426
CD4+T	rs11636944_SYNM_ACOX3	G	0.2774	0.114	2.439	0.015	0.054	0.5	2491	0.100248175182482
CD4+T	rs11636944_SYNM_CDH23	G	0.0214	0.081	0.265	0.791	-0.137	0.18	2491	0.924942857142857
CD4+T	rs11636944_SYNM_NAP1L2	G	-0.1187	0.047	-2.547	0.011	-0.21	-0.027	2491	0.0803157894736842
CD4+T	rs11636944_SYNM_KSR1	G	0.0381	0.068	0.559	0.577	-0.096	0.172	2491	0.805582799634035
CD4+T	rs11636944_SYNM_PHF13	G	-0.1254	0.107	-1.167	0.243	-0.336	0.085	2491	0.523507764705882
CD4+T	rs11636944_SYNM_KIF13A	G	0.1208	0.065	1.862	0.063	-0.006	0.248	2491	0.249709090909091
CD4+T	rs11636944_SYNM_RP11-291B21.2	G	0.0083	0.026	0.319	0.75	-0.043	0.06	2491	0.904504741833509
CD4+T	rs11636944_SYNM_GPR84	G	0.1386	0.037	3.776	0	0.067	0.211	2491	0
CD4+T	rs11636944_SYNM_DPY19L3	G	0.0122	0.074	0.165	0.869	-0.133	0.157	2491	0.955809935205184
CD4+T	rs11636944_SYNM_GATS	G	2.0802	0.794	2.619	0.009	0.523	3.638	2491	0.0704307692307692
CD4+T	rs11636944_SYNM_C12orf66	G	-0.1493	0.086	-1.738	0.082	-0.318	0.019	2491	0.294197492163009
CD4+T	rs11636944_SYNM_ZNF185	G	0.0063	0.05	0.125	0.9	-0.092	0.104	2491	0.965822784810127
CD4+T	rs11636944_SYNM_IPO13	G	0.1533	0.149	1.031	0.302	-0.138	0.445	2491	0.587322005097706
CD4+T	rs11636944_SYNM_DHODH	G	-0.0574	0.107	-0.537	0.591	-0.267	0.152	2491	0.815676213445885
CD4+T	rs11636944_SYNM_ZNF749	G	0.0349	0.062	0.566	0.571	-0.086	0.156	2491	0.800624196018377
CD4+T	rs11636944_SYNM_SLC37A2	G	0.0721	0.062	1.166	0.244	-0.049	0.193	2491	0.524674495068107
CD4+T	rs11636944_SYNM_RP11-445H22.3	G	0.0383	0.034	1.129	0.259	-0.028	0.105	2491	0.541911334552102
CD4+T	rs11636944_SYNM_LRRC37A3	G	0.1306	0.054	2.416	0.016	0.025	0.237	2491	0.105090387374462
CD4+T	rs11636944_SYNM_ZNF785	G	-0.2721	0.091	-2.98	0.003	-0.451	-0.093	2491	0.0325450236966824
CD4+T	rs11636944_SYNM_CCR9	G	-0.0245	0.03	-0.827	0.408	-0.083	0.034	2491	0.68069387755102
CD4+T	rs11636944_SYNM_WDR12	G	-0.1966	0.091	-2.166	0.03	-0.375	-0.019	2491	0.158591224018476
CD4+T	rs11636944_SYNM_IFT140	G	-0.1121	0.079	-1.412	0.158	-0.268	0.044	2491	0.419318260869565
CD4+T	rs11636944_SYNM_ABHD4	G	0.1472	0.086	1.713	0.087	-0.021	0.316	2491	0.304267379679144
CD4+T	rs11636944_SYNM_RP11-774O3.3	G	-0.0504	0.058	-0.873	0.383	-0.164	0.063	2491	0.662150302114804
CD4+T	rs11636944_SYNM_B3GNT9	G	0.0657	0.067	0.985	0.325	-0.065	0.197	2491	0.609275184275184
CD4+T	rs11636944_SYNM_ITGA10	G	-0.09	0.056	-1.604	0.109	-0.2	0.02	2491	0.344376811594203
CD4+T	rs11636944_SYNM_MLK4	G	-0.0104	0.043	-0.245	0.807	-0.094	0.073	2491	0.931999495459132
CD4+T	rs11636944_SYNM_ASRGL1	G	0.0672	0.057	1.186	0.236	-0.044	0.178	2491	0.513501901140684
CD4+T	rs11636944_SYNM_EVC2	G	0.027	0.032	0.844	0.399	-0.036	0.09	2491	0.675276155268022
CD4+T	rs11636944_SYNM_ABHD6	G	0.0592	0.1	0.589	0.556	-0.138	0.256	2491	0.790486956521739
CD4+T	rs11636944_SYNM_LRRC27	G	-0.0709	0.067	-1.056	0.291	-0.203	0.061	2491	0.575215025906736
CD4+T	rs11636944_SYNM_MFAP3L	G	-0.0155	0.042	-0.37	0.712	-0.098	0.067	2491	0.885984234846426
CD4+T	rs11636944_SYNM_GREB1L	G	-0.0142	0.027	-0.529	0.597	-0.067	0.038	2491	0.820001800180018
CD4+T	rs11636944_SYNM_CTTN	G	0.0465	0.037	1.273	0.203	-0.025	0.118	2491	0.477070841889117
CD4+T	rs11636944_SYNM_ATP8B1	G	-3e-04	0.042	-0.007	0.994	-0.083	0.082	2491	0.998361562088635
CD4+T	rs11636944_SYNM_CACNB3	G	0.0306	0.059	0.516	0.606	-0.086	0.147	2491	0.825429336506992
CD4+T	rs11636944_SYNM_ERMARD	G	-0.1505	0.11	-1.367	0.172	-0.366	0.065	2491	0.440143096702068
CD4+T	rs11636944_SYNM_RP11-421L21.2	G	0.0141	0.03	0.47	0.638	-0.045	0.073	2491	0.840991649870429
CD4+T	rs11636944_SYNM_ZNF235	G	-0.1163	0.076	-1.533	0.125	-0.265	0.032	2491	0.369670542635659
CD4+T	rs11636944_SYNM_PINK1-AS	G	-0.1327	0.077	-1.718	0.086	-0.284	0.019	2491	0.30215502686109
CD4+T	rs11636944_SYNM_TTC4	G	0.0392	0.04	0.975	0.33	-0.04	0.118	2491	0.612627737226277
CD4+T	rs11636944_SYNM_ZNF674	G	-0.0792	0.06	-1.31	0.19	-0.198	0.039	2491	0.462424242424242
CD4+T	rs11636944_SYNM_MBLAC2	G	-0.0023	0.027	-0.085	0.932	-0.055	0.05	2491	0.975913998170174
CD4+T	rs11636944_SYNM_ACSM3	G	-0.1318	0.052	-2.546	0.011	-0.233	-0.03	2491	0.0803157894736842
CD4+T	rs11636944_SYNM_RP5-1007M22.2	G	-0.1583	0.058	-2.734	0.006	-0.272	-0.045	2491	0.0537534246575342
CD4+T	rs11636944_SYNM_TNK2-AS1	G	0.0905	0.049	1.858	0.063	-0.005	0.186	2491	0.249709090909091
CD4+T	rs11636944_SYNM_PEAK1	G	0.1113	0.081	1.372	0.17	-0.048	0.27	2491	0.436979225154408
CD4+T	rs11636944_SYNM_CTD-3093M3.1	G	0.0808	0.05	1.617	0.106	-0.017	0.179	2491	0.337225851285615
CD4+T	rs11636944_SYNM_TUBB6	G	0.0306	0.04	0.76	0.447	-0.048	0.11	2491	0.711531988873435
CD4+T	rs11636944_SYNM_IRAK2	G	0.0725	0.071	1.015	0.31	-0.068	0.213	2491	0.595044025157233
CD4+T	rs11636944_SYNM_LACE1	G	-0.0825	0.058	-1.417	0.156	-0.197	0.032	2491	0.415213953488372
CD4+T	rs11636944_SYNM_IL1R2	G	0.0539	0.045	1.207	0.227	-0.034	0.142	2491	0.503735336888027
CD4+T	rs11636944_SYNM_SEPT10	G	0.0407	0.043	0.944	0.345	-0.044	0.125	2491	0.624272727272727
CD4+T	rs11636944_SYNM_CHST10	G	0.0445	0.06	0.743	0.458	-0.073	0.162	2491	0.720028846153846
CD4+T	rs11636944_SYNM_ARSB	G	0.2037	0.074	2.77	0.006	0.059	0.348	2491	0.0537534246575342
CD4+T	rs11636944_SYNM_ASF1B	G	0.0017	0.055	0.031	0.975	-0.106	0.109	2491	0.990139751552795
CD4+T	rs11636944_SYNM_RP11-522I20.3	G	0.0144	0.029	0.5	0.617	-0.042	0.071	2491	0.832241013553329
CD4+T	rs11636944_SYNM_TTC30B	G	-0.1104	0.051	-2.15	0.032	-0.211	-0.01	2491	0.164602247191011
CD4+T	rs11636944_SYNM_SLC9A7	G	0.0889	0.054	1.652	0.099	-0.017	0.194	2491	0.325123385939742
CD4+T	rs11636944_SYNM_RP11-386G11.5	G	0.047	0.029	1.648	0.099	-0.009	0.103	2491	0.325123385939742
CD4+T	rs11636944_SYNM_TMTC3	G	0.014	0.059	0.238	0.812	-0.101	0.129	2491	0.934238753455642
CD4+T	rs11636944_SYNM_WBP5	G	-0.0448	0.028	-1.616	0.106	-0.099	0.01	2491	0.337225851285615
CD4+T	rs11636944_SYNM_NOTCH4	G	-0.0067	0.047	-0.141	0.888	-0.099	0.086	2491	0.964018022290728
CD4+T	rs11636944_SYNM_BSCL2	G	-0.0539	0.064	-0.839	0.402	-0.18	0.072	2491	0.677348546190652
CD4+T	rs11636944_SYNM_AC010226.4	G	0.0602	0.031	1.946	0.052	0	0.121	2491	0.222898876404494
CD4+T	rs11636944_SYNM_HTRA4	G	0.0386	0.026	1.47	0.142	-0.013	0.09	2491	0.392795166163142
CD4+T	rs11636944_SYNM_FAM109A	G	0.0804	0.088	0.914	0.361	-0.092	0.253	2491	0.641808932038835
CD4+T	rs11636944_SYNM_WDR90	G	-0.2991	0.08	-3.722	0	-0.457	-0.142	2491	0
CD4+T	rs11636944_SYNM_ZACN	G	-0.0242	0.028	-0.865	0.387	-0.079	0.031	2491	0.664548387096774
CD4+T	rs11636944_SYNM_NEURL4	G	-0.1284	0.123	-1.045	0.296	-0.369	0.113	2491	0.580834976425204
CD4+T	rs11636944_SYNM_TFEB	G	0.2223	0.095	2.351	0.019	0.037	0.408	2491	0.116441767068273
CD4+T	rs11636944_SYNM_SLC16A4	G	0.0148	0.038	0.389	0.697	-0.06	0.09	2491	0.877817331499312
CD4+T	rs11636944_SYNM_MTHFSD	G	-0.1013	0.135	-0.752	0.452	-0.365	0.163	2491	0.714768911917098
CD4+T	rs11636944_SYNM_C17orf96	G	0.0421	0.035	1.194	0.233	-0.027	0.111	2491	0.50988240917782
CD4+T	rs11636944_SYNM_ZNF443	G	-0.0513	0.047	-1.083	0.279	-0.144	0.042	2491	0.56441095890411
CD4+T	rs11636944_SYNM_MMP23B	G	0.0027	0.025	0.109	0.913	-0.046	0.052	2491	0.969996286841495
CD4+T	rs11636944_SYNM_TCAP	G	-0.0454	0.07	-0.647	0.518	-0.183	0.092	2491	0.760065384615385
CD4+T	rs11636944_SYNM_RP11-574F21.2	G	-0.035	0.028	-1.252	0.211	-0.09	0.02	2491	0.485894366197183
CD4+T	rs11636944_SYNM_SNX33	G	0.0077	0.089	0.087	0.931	-0.166	0.181	2491	0.97553627832456
CD4+T	rs11636944_SYNM_AP001469.9	G	0.0028	0.046	0.061	0.952	-0.088	0.094	2491	0.983872944356837
CD4+T	rs11636944_SYNM_RP11-20I23.8	G	0.0032	0.029	0.11	0.913	-0.054	0.061	2491	0.969996286841495
CD4+T	rs11636944_SYNM_RP1-43E13.2	G	-0.0623	0.029	-2.178	0.03	-0.118	-0.006	2491	0.158591224018476
CD4+T	rs11636944_SYNM_SERHL2	G	-0.0682	0.057	-1.197	0.232	-0.18	0.044	2491	0.508910397700048
CD4+T	rs11636944_SYNM_HARBI1	G	0.0057	0.086	0.067	0.947	-0.163	0.174	2491	0.982109979633401
CD4+T	rs11636944_SYNM_DPH1	G	-0.0829	0.091	-0.911	0.362	-0.261	0.096	2491	0.642339534883721
CD4+T	rs11636944_SYNM_AMACR	G	0.0069	0.032	0.218	0.827	-0.055	0.069	2491	0.940591563275434
CD4+T	rs11636944_SYNM_AC093391.2	G	0.0551	0.051	1.078	0.281	-0.045	0.155	2491	0.566703964757709
CD4+T	rs11636944_SYNM_PAFAH2	G	0.1036	0.102	1.018	0.309	-0.096	0.303	2491	0.594120957580848
CD4+T	rs11636944_SYNM_SPTBN5	G	0.0488	0.039	1.241	0.215	-0.028	0.126	2491	0.490663010967099
CD4+T	rs11636944_SYNM_CPT1B	G	-0.042	0.037	-1.141	0.254	-0.114	0.03	2491	0.535858064516129
CD4+T	rs11636944_SYNM_KIAA1522	G	0.0495	0.05	0.992	0.321	-0.048	0.147	2491	0.605745259686727
CD4+T	rs11636944_SYNM_AMIGO1	G	-0.1879	0.067	-2.784	0.005	-0.32	-0.056	2491	0.0470020533880903
CD4+T	rs11636944_SYNM_TAF5L	G	-0.0227	0.117	-0.193	0.847	-0.253	0.208	2491	0.949452987267385
CD4+T	rs11636944_SYNM_RDH10	G	0.0407	0.062	0.661	0.509	-0.08	0.162	2491	0.752163331181407
CD4+T	rs11636944_SYNM_PSMG3-AS1	G	-0.1111	0.076	-1.463	0.143	-0.26	0.038	2491	0.394607594936709
CD4+T	rs11636944_SYNM_MTBP	G	-0.0724	0.056	-1.287	0.198	-0.183	0.038	2491	0.47210625
CD4+T	rs11636944_SYNM_FARP2	G	-0.0136	0.066	-0.205	0.837	-0.143	0.116	2491	0.944022172949002
CD4+T	rs11636944_SYNM_TBC1D24	G	0.1114	0.104	1.07	0.285	-0.093	0.316	2491	0.571999123191583
CD4+T	rs11636944_SYNM_MEX3B	G	-0.0057	0.031	-0.185	0.853	-0.067	0.055	2491	0.949879710144927
CD4+T	rs11636944_SYNM_ZNF726	G	-0.0542	0.035	-1.563	0.118	-0.122	0.014	2491	0.358701195219123
CD4+T	rs11636944_SYNM_RP11-112J3.16	G	-0.0435	0.038	-1.131	0.258	-0.119	0.032	2491	0.541303391384051
CD4+T	rs11636944_SYNM_TVP23C	G	0.0208	0.056	0.372	0.71	-0.089	0.13	2491	0.884938742172611
CD4+T	rs11636944_SYNM_POLD1	G	-0.0217	0.12	-0.181	0.856	-0.257	0.213	2491	0.949879710144927
CD4+T	rs11636944_SYNM_CA2	G	-0.0012	0.037	-0.033	0.974	-0.074	0.072	2491	0.990139751552795
CD4+T	rs11636944_SYNM_ADCK1	G	-0.0064	0.062	-0.103	0.918	-0.128	0.116	2491	0.971026802218115
CD4+T	rs11636944_SYNM_FIZ1	G	-0.0574	0.128	-0.45	0.653	-0.308	0.193	2491	0.850237201365188
CD4+T	rs11636944_SYNM_DARS2	G	-0.0204	0.114	-0.179	0.858	-0.244	0.203	2491	0.949879710144927
CD4+T	rs11636944_SYNM_RP11-713P17.3	G	-0.0369	0.032	-1.154	0.249	-0.1	0.026	2491	0.530196279069767
CD4+T	rs11636944_SYNM_GEN1	G	-0.0432	0.052	-0.825	0.41	-0.146	0.06	2491	0.682290076335878
CD4+T	rs11636944_SYNM_LEKR1	G	-0.1117	0.027	-4.166	0	-0.164	-0.059	2491	0
CD4+T	rs11636944_SYNM_RP11-517P14.2	G	-0.0949	0.045	-2.121	0.034	-0.183	-0.007	2491	0.170858397365532
CD4+T	rs11636944_SYNM_ANKS6	G	-0.2238	0.082	-2.718	0.007	-0.385	-0.062	2491	0.0597873134328358
CD4+T	rs11636944_SYNM_EFNA1	G	-0.0903	0.035	-2.584	0.01	-0.159	-0.022	2491	0.0754200988467874
CD4+T	rs11636944_SYNM_FANCI	G	-0.0727	0.081	-0.894	0.371	-0.232	0.087	2491	0.651491369390104
CD4+T	rs11636944_SYNM_AMZ1	G	-0.0314	0.028	-1.108	0.268	-0.087	0.024	2491	0.55216201620162
CD4+T	rs11636944_SYNM_TADA1	G	-0.1935	0.1	-1.937	0.053	-0.389	0.002	2491	0.225916201117318
CD4+T	rs11636944_SYNM_SLC5A2	G	-0.0707	0.032	-2.222	0.026	-0.133	-0.008	2491	0.143753623188406
CD4+T	rs11636944_SYNM_GORASP1	G	0.2713	0.117	2.31	0.021	0.041	0.502	2491	0.124369987063389
CD4+T	rs11636944_SYNM_DNAH14	G	-0.0112	0.029	-0.387	0.699	-0.068	0.045	2491	0.879126923076923
CD4+T	rs11636944_SYNM_KLRK1	G	-0.0148	0.037	-0.4	0.689	-0.087	0.058	2491	0.874477959523149
CD4+T	rs11636944_SYNM_PLCXD1	G	-0.1046	0.056	-1.883	0.06	-0.214	0.004	2491	0.243510638297872
CD4+T	rs11636944_SYNM_KIF9-AS1	G	-0.0644	0.034	-1.872	0.061	-0.132	0.003	2491	0.245609498680739
CD4+T	rs11636944_SYNM_NPR2	G	-0.0753	0.058	-1.295	0.195	-0.189	0.039	2491	0.468122705820661
CD4+T	rs11636944_SYNM_STS	G	0.1123	0.065	1.716	0.086	-0.016	0.241	2491	0.30215502686109
CD4+T	rs11636944_SYNM_TIGD5	G	0.074	0.086	0.86	0.39	-0.095	0.243	2491	0.666699029126214
CD4+T	rs11636944_SYNM_FOXD2	G	0.0205	0.042	0.492	0.623	-0.061	0.102	2491	0.835166617862372
CD4+T	rs11636944_SYNM_TMEM63B	G	0.1539	0.087	1.761	0.078	-0.017	0.325	2491	0.2834
CD4+T	rs11636944_SYNM_MAMLD1	G	-0.0398	0.032	-1.242	0.214	-0.103	0.023	2491	0.4896011994003
CD4+T	rs11636944_SYNM_PRICKLE3	G	0.1212	0.1	1.212	0.225	-0.075	0.317	2491	0.500267119961146
CD4+T	rs11636944_SYNM_TTC18	G	-0.0347	0.046	-0.752	0.452	-0.125	0.056	2491	0.714768911917098
CD4+T	rs11636944_SYNM_TPCN2	G	-0.0706	0.096	-0.735	0.463	-0.259	0.118	2491	0.72415920737957
CD4+T	rs11636944_SYNM_MCU	G	0.1143	0.103	1.111	0.267	-0.088	0.316	2491	0.550845425867508
CD4+T	rs11636944_SYNM_RP11-58B17.2	G	0.0323	0.041	0.789	0.43	-0.048	0.113	2491	0.699687234042553
CD4+T	rs11636944_SYNM_RP11-147L13.8	G	0.0018	0.032	0.056	0.955	-0.062	0.065	2491	0.984305998651988
CD4+T	rs11636944_SYNM_KLHL12	G	-0.1036	0.137	-0.758	0.449	-0.372	0.165	2491	0.713227619708536
CD4+T	rs11636944_SYNM_FAM209A	G	-0.0397	0.05	-0.788	0.431	-0.138	0.059	2491	0.699687234042553
CD4+T	rs11636944_SYNM_QPRT	G	0.0315	0.058	0.54	0.589	-0.083	0.146	2491	0.814881233000907
CD4+T	rs11636944_SYNM_RPS10P7	G	-0.0442	0.05	-0.882	0.378	-0.142	0.054	2491	0.656979498861048
CD4+T	rs11636944_SYNM_RPPH1	G	-0.5548	0.433	-1.283	0.2	-1.403	0.293	2491	0.473422957600827
CD4+T	rs11636944_SYNM_ZSCAN22	G	0.0907	0.098	0.926	0.354	-0.101	0.283	2491	0.634290410958904
CD4+T	rs11636944_SYNM_B3GNT5	G	0.0063	0.038	0.165	0.869	-0.068	0.081	2491	0.955809935205184
CD4+T	rs11636944_SYNM_ZNF668	G	0.1111	0.096	1.152	0.25	-0.078	0.3	2491	0.531583836507199
CD4+T	rs11636944_SYNM_TBC1D8B	G	-0.0589	0.032	-1.846	0.065	-0.121	0.004	2491	0.254116140051238
CD4+T	rs11636944_SYNM_LRRC1	G	-0.0345	0.048	-0.711	0.477	-0.13	0.061	2491	0.733033232628399
CD4+T	rs11636944_SYNM_RP11-95D17.1	G	0.0105	0.063	0.167	0.868	-0.113	0.134	2491	0.955676767676768
CD4+T	rs11636944_SYNM_FAM212A	G	0.059	0.056	1.058	0.29	-0.05	0.168	2491	0.574230103806228
CD4+T	rs11636944_SYNM_UBA6-AS1	G	-0.0977	0.083	-1.176	0.24	-0.261	0.065	2491	0.519735099337748
CD4+T	rs11636944_SYNM_CABLES2	G	0.0209	0.109	0.191	0.848	-0.194	0.236	2491	0.949602247740044
CD4+T	rs11636944_SYNM_SLC25A17	G	-0.1473	0.126	-1.17	0.242	-0.394	0.1	2491	0.522090480678605
CD4+T	rs11636944_SYNM_LINC00663	G	-0.0748	0.052	-1.445	0.149	-0.176	0.027	2491	0.404580071174377
CD4+T	rs11636944_SYNM_ZNF684	G	-0.0115	0.049	-0.237	0.813	-0.107	0.084	2491	0.934660647103085
CD4+T	rs11636944_SYNM_RP11-802E16.3	G	0.1184	0.075	1.579	0.114	-0.029	0.265	2491	0.351442424242424
CD4+T	rs11636944_SYNM_AARS2	G	-0.1562	0.113	-1.386	0.166	-0.377	0.065	2491	0.430565439093484
CD4+T	rs11636944_SYNM_OSGEPL1-AS1	G	-0.0751	0.031	-2.446	0.015	-0.135	-0.015	2491	0.100248175182482
CD4+T	rs11636944_SYNM_NRG1	G	-1.005e-05	0.022	0	1	-0.042	0.042	2491	1
CD4+T	rs11636944_SYNM_SPECC1	G	0.1947	0.08	2.438	0.015	0.038	0.351	2491	0.100248175182482
CD4+T	rs11636944_SYNM_AC107081.5	G	-0.0366	0.027	-1.363	0.173	-0.089	0.016	2491	0.440976614699332
CD4+T	rs11636944_SYNM_PEX11G	G	0.0034	0.039	0.087	0.931	-0.074	0.08	2491	0.97553627832456
CD4+T	rs11636944_SYNM_FOXRED2	G	0.0369	0.043	0.854	0.393	-0.048	0.122	2491	0.67032563338301
CD4+T	rs11636944_SYNM_RP11-260E18.1	G	-0.0269	0.028	-0.957	0.339	-0.082	0.028	2491	0.618550019928258
CD4+T	rs11636944_SYNM_STARD4-AS1	G	-0.0354	0.032	-1.097	0.273	-0.099	0.028	2491	0.557446030330062
CD4+T	rs11636944_SYNM_PAWR	G	-0.0117	0.04	-0.293	0.769	-0.09	0.067	2491	0.9151246105919
CD4+T	rs11636944_SYNM_CAB39L	G	-0.0269	0.079	-0.339	0.735	-0.182	0.129	2491	0.898246129204485
CD4+T	rs11636944_SYNM_CHKB-AS1	G	-0.0063	0.027	-0.233	0.816	-0.059	0.047	2491	0.93648734018551
CD4+T	rs11636944_SYNM_RP11-705O1.8	G	0.0034	0.028	0.122	0.903	-0.051	0.058	2491	0.96654991816694
CD4+T	rs11636944_SYNM_DTHD1	G	0.0587	0.032	1.811	0.07	-0.005	0.122	2491	0.266384039900249
CD4+T	rs11636944_SYNM_RP11-126L15.4	G	-0.0466	0.028	-1.674	0.094	-0.101	0.008	2491	0.315955947136564
CD4+T	rs11636944_SYNM_BIVM	G	-0.0185	0.057	-0.324	0.746	-0.131	0.094	2491	0.903488888888889
CD4+T	rs11636944_SYNM_KIAA0391.1	G	-0.0239	0.028	-0.843	0.399	-0.08	0.032	2491	0.675276155268022
CD4+T	rs11636944_SYNM_SLC25A35	G	0.0543	0.082	0.661	0.509	-0.107	0.216	2491	0.752163331181407
CD4+T	rs11636944_SYNM_MYO1C	G	0.0685	0.081	0.842	0.4	-0.091	0.228	2491	0.675719557195572
CD4+T	rs11636944_SYNM_HLA-DOA	G	-0.0182	0.053	-0.345	0.73	-0.121	0.085	2491	0.894763052208835
CD4+T	rs11636944_SYNM_KIAA0895	G	-0.0558	0.028	-1.958	0.05	-0.112	7.25e-05	2491	0.216556291390728
CD4+T	rs11636944_SYNM_MRM1	G	-0.2255	0.097	-2.335	0.02	-0.415	-0.036	2491	0.120315374507227
CD4+T	rs11636944_SYNM_RP5-1021I20.1	G	-0.0052	0.028	-0.189	0.85	-0.059	0.049	2491	0.949750853242321
CD4+T	rs11636944_SYNM_CTD-3110H11.1	G	-0.0277	0.022	-1.283	0.2	-0.07	0.015	2491	0.473422957600827
CD4+T	rs11636944_SYNM_STOX1	G	9e-04	0.016	0.054	0.957	-0.031	0.033	2491	0.984305998651988
CD4+T	rs11636944_SYNM_ACPL2	G	-0.0112	0.061	-0.184	0.854	-0.13	0.108	2491	0.949879710144927
CD4+T	rs11636944_SYNM_ZSCAN30	G	-0.0351	0.112	-0.313	0.754	-0.255	0.185	2491	0.90670133963751
CD4+T	rs11636944_SYNM_LA16c-OS12.2	G	-0.0035	0.038	-0.093	0.926	-0.077	0.07	2491	0.97433264604811
CD4+T	rs11636944_SYNM_ATP6AP1L	G	-0.0088	0.029	-0.309	0.758	-0.065	0.047	2491	0.908647289866457
CD4+T	rs11636944_SYNM_KCTD11	G	-0.0536	0.105	-0.512	0.609	-0.259	0.152	2491	0.827054879857609
CD4+T	rs11636944_SYNM_IFNLR1	G	-0.0152	0.044	-0.342	0.733	-0.102	0.072	2491	0.896759486905398
CD4+T	rs11636944_SYNM_AC005082.12	G	-0.0276	0.02	-1.392	0.164	-0.067	0.011	2491	0.42682888004548
CD4+T	rs11636944_SYNM_RP5-886K2.3	G	0.0064	0.045	0.14	0.888	-0.082	0.095	2491	0.964018022290728
CD4+T	rs11636944_SYNM_CEP128	G	0.023	0.056	0.408	0.683	-0.087	0.133	2491	0.871210365004179
CD4+T	rs11636944_SYNM_LRRC61	G	-0.0242	0.069	-0.351	0.726	-0.159	0.111	2491	0.893448387096774
CD4+T	rs36053285_RP11-526I2.5_NUMBL	C	-0.0959	0.045	-2.122	0.034	-0.185	-0.007	2491	0.170858397365532
CD4+T	rs36053285_RP11-526I2.5_MLK4	C	0.0087	0.023	0.377	0.707	-0.037	0.054	2491	0.884571194315387
CD4+T	rs36053285_RP11-526I2.5_RP1-92O14.3	C	0.0377	0.019	1.955	0.051	0	0.075	2491	0.219434210526316
CD4+T	rs36053285_RP11-526I2.5_RP11-514O12.4	C	0.0132	0.02	0.658	0.511	-0.026	0.052	2491	0.754388261851016
CD4+T	rs36053285_RP11-526I2.5_RP4-647C14.3	C	0.0065	0.018	0.355	0.723	-0.029	0.042	2491	0.892154716981132
CD4+T	rs11648403_TMEM8A_ARMC12	T	-0.0299	0.011	-2.636	0.008	-0.052	-0.008	2491	0.0650515097690941
CD4+T	rs11648403_TMEM8A_CTD-2561B21.11	T	-0.0163	0.007	-2.45	0.014	-0.029	-0.003	2491	0.0958026905829596
CD4+T	rs11648403_TMEM8A_TRIM2	T	-0.0321	0.009	-3.582	0	-0.05	-0.015	2491	0
CD4+T	rs11648403_TMEM8A_HMGA1P4	T	-0.0066	0.007	-0.891	0.373	-0.021	0.008	2491	0.65275
CD4+T	rs11648403_TMEM8A_PTOV1-AS1	T	0.0867	0.022	3.959	0	0.044	0.13	2491	0
CD4+T	rs11648403_TMEM8A_LIMK1	T	0.0509	0.018	2.791	0.005	0.015	0.087	2491	0.0470020533880903
CD4+T	rs11648403_TMEM8A_PTPRS	T	0.0068	0.01	0.664	0.507	-0.013	0.027	2491	0.751877551020408
CD4+T	rs11648403_TMEM8A_RP11-730K11.1	T	-0.0209	0.009	-2.24	0.025	-0.039	-0.003	2491	0.141470951792336
CD4+T	rs11648403_TMEM8A_CACNB1	T	-0.0364	0.021	-1.725	0.085	-0.078	0.005	2491	0.300951276102088
CD4+T	rs11648403_TMEM8A_RP11-73K9.2	T	-0.0043	0.007	-0.585	0.558	-0.019	0.01	2491	0.792100465116279
CD4+T	rs2071951_NARFL_DLGAP3	C	-0.0012	0.013	-0.091	0.927	-0.027	0.025	2491	0.97433264604811
CD4+T	rs4984808_LA16c-358B7.3_THAP9	C	0.0264	0.025	1.056	0.291	-0.023	0.075	2491	0.575215025906736
CD4+T	rs4984808_LA16c-358B7.3_ARFIP1	C	0.0481	0.034	1.416	0.157	-0.019	0.115	2491	0.416906032482599
CD4+T	rs4984808_LA16c-358B7.3_BORA	C	-0.0229	0.036	-0.636	0.525	-0.093	0.048	2491	0.765917782026769
CD4+T	rs4984808_LA16c-358B7.3_TCF4	C	-0.0044	0.029	-0.153	0.879	-0.061	0.052	2491	0.959709515859766
CD4+T	rs4984808_LA16c-358B7.3_METTL6	C	-0.0999	0.051	-1.952	0.051	-0.2	0	2491	0.219434210526316
CD4+T	rs4984808_LA16c-358B7.3_CLEC7A	C	0.0485	0.032	1.532	0.126	-0.014	0.111	2491	0.370950482315113
CD4+T	rs4984808_LA16c-358B7.3_ITPK1-AS1	C	0.0114	0.014	0.81	0.418	-0.016	0.039	2491	0.690490280777538
CD4+T	rs4984808_LA16c-358B7.3_G6PC3	C	0.0072	0.054	0.135	0.893	-0.098	0.112	2491	0.964187264150943
CD4+T	rs8048206_TMEM204_PTPRS	C	6e-04	0.028	0.02	0.984	-0.054	0.055	2491	0.994426490066225
CD4+T	rs8048206_TMEM204_ZNF596	C	-0.0295	0.036	-0.83	0.407	-0.099	0.04	2491	0.680513513513514
CD4+T	rs8048206_TMEM204_KIF9-AS1	C	0.0085	0.023	0.371	0.71	-0.036	0.054	2491	0.884938742172611
CD4+T	rs4786384_RP11-473M20.9_CTC-508F8.1	C	-0.0042	0.014	-0.299	0.765	-0.031	0.023	2491	0.913689016436212
CD4+T	rs4786384_RP11-473M20.9_PDZD4	C	0.0488	0.02	2.394	0.017	0.009	0.089	2491	0.109
CD4+T	rs9928759_RP11-473I1.5_PDZK1IP1	A	-0.0387	0.024	-1.639	0.101	-0.085	0.008	2491	0.328860597439545
CD4+T	rs16967494_MYH11_RP13-582O9.5	T	0.0201	0.024	0.836	0.403	-0.027	0.067	2491	0.678035281146637
CD4+T	rs16967494_MYH11_NQO1	T	0.0363	0.024	1.533	0.126	-0.01	0.083	2491	0.370950482315113
CD4+T	rs16967494_MYH11_RP11-326K13.4	T	-0.0123	0.016	-0.774	0.439	-0.043	0.019	2491	0.704431125131441
CD4+T	rs16967494_MYH11_CDC6	T	0.0089	0.014	0.634	0.526	-0.019	0.037	2491	0.766399745385105
CD4+T	rs16967494_MYH11_ITGAM	T	0.0157	0.033	0.479	0.632	-0.049	0.08	2491	0.837907906168549
CD4+T	rs16967494_MYH11_MTMR10	T	0.0069	0.036	0.191	0.848	-0.064	0.077	2491	0.949602247740044
CD4+T	rs16967494_MYH11_LRRC1	T	-1e-04	0.021	-0.005	0.996	-0.041	0.04	2491	0.998398948981826
CD4+T	rs16967494_MYH11_GNG10	T	-0.0141	0.012	-1.14	0.255	-0.038	0.01	2491	0.537472375690608
CD4+T	rs16967494_MYH11_EGR2	T	-2e-04	0.014	-0.013	0.99	-0.028	0.028	2491	0.997188118811881
CD4+T	rs16967494_MYH11_GSTO2	T	-0.0297	0.018	-1.632	0.103	-0.065	0.006	2491	0.332534555712271
CD4+T	rs16967494_MYH11_RP11-98D18.9	T	-0.0102	0.013	-0.816	0.415	-0.035	0.014	2491	0.687113924050633
CD4+T	rs16967494_MYH11_CDK2	T	0.0721	0.045	1.601	0.11	-0.016	0.16	2491	0.345154215215901
CD4+T	rs16967494_MYH11_MCAM	T	-0.0132	0.015	-0.868	0.386	-0.043	0.017	2491	0.664326315789474
CD4+T	rs16967494_MYH11_CCDC40	T	-0.0114	0.012	-0.981	0.327	-0.034	0.011	2491	0.611022857142857
CD4+T	rs16967494_MYH11_FLVCR1	T	-0.023	0.024	-0.941	0.347	-0.071	0.025	2491	0.625912529550827
CD4+T	rs16967494_MYH11_CEP57L1	T	-0.0324	0.022	-1.472	0.141	-0.076	0.011	2491	0.391448150394178
CD4+T	rs16967494_MYH11_RP11-533E19.5	T	0.0061	0.012	0.524	0.6	-0.017	0.029	2491	0.822641509433962
CD4+T	rs16967494_MYH11_RP11-53I6.3	T	0.0091	0.013	0.701	0.483	-0.016	0.035	2491	0.737058
CD4+T	rs16967494_MYH11_C2orf42	T	0.0682	0.059	1.155	0.248	-0.048	0.184	2491	0.529051258154706
CD4+T	rs16967494_MYH11_GBA	T	0.0502	0.04	1.243	0.214	-0.029	0.129	2491	0.4896011994003
CD4+T	rs16967494_MYH11_MFSD4	T	-0.0084	0.02	-0.424	0.671	-0.047	0.03	2491	0.863118291654959
CD4+T	rs16967494_MYH11_TMEM79	T	0.0143	0.048	0.299	0.765	-0.08	0.108	2491	0.913689016436212
CD4+T	rs16967494_MYH11_ZNF212	T	0.178	0.063	2.845	0.004	0.055	0.301	2491	0.040070021881838
CD4+T	rs16967494_MYH11_ADM2	T	-0.0561	0.022	-2.531	0.011	-0.1	-0.013	2491	0.0803157894736842
CD4+T	rs16967494_MYH11_RP11-214O1.2	T	-0.0076	0.017	-0.433	0.665	-0.042	0.027	2491	0.860477671000565
CD4+T	rs16967494_MYH11_HID1	T	0.0058	0.021	0.28	0.779	-0.035	0.047	2491	0.920088235294118
CD4+T	rs16967494_MYH11_ZDHHC8	T	0.0174	0.052	0.336	0.737	-0.084	0.119	2491	0.898770911028237
CD4+T	rs16967494_MYH11_IL23R	T	-0.0198	0.01	-2.045	0.041	-0.039	-0.001	2491	0.19113849287169
CD4+T	rs16967494_MYH11_LINC00526	T	-0.0041	0.019	-0.211	0.833	-0.042	0.034	2491	0.942762422744128
CD4+T	rs16967494_MYH11_SCML2	T	-0.0379	0.016	-2.365	0.018	-0.069	-0.006	2491	0.112573770491803
CD4+T	rs16967494_MYH11_CD72	T	0.0281	0.017	1.676	0.094	-0.005	0.061	2491	0.315955947136564
CD4+T	rs16967494_MYH11_HTRA4	T	0.001	0.011	0.084	0.933	-0.021	0.023	2491	0.976068098720292
CD4+T	rs16967494_MYH11_KLHL25	T	-0.0358	0.036	-0.992	0.321	-0.106	0.035	2491	0.605745259686727
CD4+T	rs16967494_MYH11_UBAP1L	T	-0.0424	0.033	-1.288	0.198	-0.107	0.022	2491	0.47210625
CD4+T	rs16967494_MYH11_GJB2	T	0.0237	0.026	0.9	0.368	-0.028	0.075	2491	0.647963076923077
CD4+T	rs16967494_MYH11_CDAN1	T	-0.0349	0.06	-0.581	0.561	-0.153	0.083	2491	0.793406858202039
CD4+T	rs16967494_MYH11_HOXB4	T	0.0098	0.021	0.468	0.64	-0.031	0.051	2491	0.842415181138585
CD4+T	rs16967494_MYH11_RNASEK-C17orf49	T	0.0258	0.022	1.178	0.239	-0.017	0.069	2491	0.518550710900474
CD4+T	rs16967494_MYH11_SLC51A	T	-0.0331	0.031	-1.056	0.291	-0.095	0.028	2491	0.575215025906736
CD4+T	rs16967494_MYH11_POPDC2	T	0.0362	0.031	1.179	0.239	-0.024	0.096	2491	0.518550710900474
CD4+T	rs16967494_MYH11_ZNF367	T	-0.0253	0.023	-1.091	0.276	-0.071	0.02	2491	0.561069271758437
CD4+T	rs16967494_MYH11_USP6NL	T	0.0186	0.028	0.66	0.51	-0.037	0.074	2491	0.753154838709677
CD4+T	rs16967494_MYH11_GYS1	T	0.0311	0.066	0.473	0.637	-0.098	0.16	2491	0.840991649870429
CD4+T	rs16967494_MYH11_SLC38A7	T	-0.0043	0.045	-0.095	0.925	-0.093	0.085	2491	0.97433264604811
CD4+T	rs16967494_MYH11_VAT1	T	0.0621	0.045	1.385	0.166	-0.026	0.15	2491	0.430565439093484
CD4+T	rs16967494_MYH11_SIRPB1	T	0.0362	0.02	1.84	0.066	-0.002	0.075	2491	0.256492359932088
CD4+T	rs16967494_MYH11_SCIMP	T	0.0794	0.033	2.417	0.016	0.015	0.144	2491	0.105090387374462
CD4+T	rs16967494_MYH11_CRTAM	T	-0.002	0.02	-0.103	0.918	-0.041	0.037	2491	0.971026802218115
CD4+T	rs16967494_MYH11_TEAD1	T	1.055e-05	0.015	0.001	0.999	-0.029	0.029	2491	0.999436625874126
CD4+T	rs16967494_MYH11_ZNF133	T	0.0732	0.048	1.518	0.129	-0.021	0.168	2491	0.373537001897533
CD4+T	rs16967494_MYH11_PSAT1	T	-0.0393	0.022	-1.807	0.071	-0.082	0.003	2491	0.268404624277457
CD4+T	rs16967494_MYH11_SPEG	T	-0.0196	0.017	-1.148	0.251	-0.053	0.014	2491	0.532226956924502
CD4+T	rs16967494_MYH11_ZHX1-C8ORF76	T	0.013	0.012	1.079	0.281	-0.011	0.037	2491	0.566703964757709
CD4+T	rs16967494_MYH11_TMEM164	T	0.0174	0.018	0.96	0.337	-0.018	0.053	2491	0.618351102204409
CD4+T	rs16967494_MYH11_CCHCR1	T	-0.0386	0.043	-0.903	0.367	-0.122	0.045	2491	0.646699769053118
CD4+T	rs16967494_MYH11_SYP	T	-0.0173	0.022	-0.793	0.428	-0.06	0.025	2491	0.699687234042553
CD4+T	rs16967494_MYH11_PHLPP2	T	-0.0523	0.033	-1.586	0.113	-0.117	0.012	2491	0.351197556008147
CD4+T	rs16967494_MYH11_SPAG5	T	-0.0131	0.017	-0.792	0.429	-0.046	0.019	2491	0.699687234042553
CD4+T	rs16967494_MYH11_RP11-112J3.16	T	-0.0251	0.016	-1.527	0.127	-0.057	0.007	2491	0.371268199233716
CD4+T	rs16967494_MYH11_C8orf58	T	0.0151	0.041	0.364	0.716	-0.066	0.096	2491	0.888787418655097
CD4+T	rs16967494_MYH11_TMEM176B	T	-0.0028	0.005	-0.571	0.568	-0.012	0.007	2491	0.797884013501074
CD4+T	rs16967494_MYH11_SYVN1	T	0.0624	0.054	1.157	0.248	-0.043	0.168	2491	0.529051258154706
CD4+T	rs16967494_MYH11_RP11-103G8.2	T	0.0125	0.016	0.776	0.438	-0.019	0.044	2491	0.704307692307692
CD4+T	rs16967494_MYH11_ACPL2	T	-0.0372	0.025	-1.479	0.139	-0.086	0.012	2491	0.388487179487179
CD4+T	rs163242_ACSM1_TOPBP1	G	0.0045	0.128	0.036	0.972	-0.246	0.255	2491	0.989507671781187
CD4+T	rs2731750_CSNK2A2_PPP1R32	A	0.005	0.018	0.283	0.777	-0.03	0.04	2491	0.919148837209302
CD4+T	rs2731750_CSNK2A2_TNKS1BP1	A	0.0117	0.016	0.719	0.472	-0.02	0.044	2491	0.730252112200067
CD4+T	rs2289149_LINC00920_GPR27	C	0.0037	0.03	0.122	0.903	-0.056	0.063	2491	0.96654991816694
CD4+T	rs11150882_C17orf97_CLDN7	A	0.041	0.043	0.95	0.342	-0.044	0.126	2491	0.6213
CD4+T	rs11150882_C17orf97_PFKM	A	0.1248	0.104	1.204	0.229	-0.078	0.328	2491	0.505234698795181
CD4+T	rs11150882_C17orf97_SRGAP3	A	0.0399	0.05	0.793	0.428	-0.059	0.138	2491	0.699687234042553
CD4+T	rs11150882_C17orf97_ZNF296	A	0.1463	0.083	1.758	0.079	-0.017	0.31	2491	0.286351543942993
CD4+T	rs11150882_C17orf97_QSOX2	A	-0.015	0.092	-0.164	0.87	-0.194	0.164	2491	0.955809935205184
CD4+T	rs11150882_C17orf97_PNMAL2	A	-0.0027	0.021	-0.126	0.9	-0.044	0.039	2491	0.965822784810127
CD4+T	rs11150882_C17orf97_BNIPL	A	-0.0064	0.065	-0.099	0.921	-0.134	0.121	2491	0.972178464376297
CD4+T	rs11150882_C17orf97_RNF139-AS1	A	0.0759	0.07	1.082	0.279	-0.062	0.214	2491	0.56441095890411
CD4+T	rs11150882_C17orf97_ATAD3C	A	0.0549	0.036	1.536	0.125	-0.015	0.125	2491	0.369670542635659
CD4+T	rs11150882_C17orf97_C7orf25	A	0.0203	0.03	0.671	0.502	-0.039	0.08	2491	0.749343963553531
CD4+T	rs11150882_C17orf97_TMEM116	A	0.1775	0.084	2.117	0.034	0.013	0.342	2491	0.170858397365532
CD4+T	rs11150882_C17orf97_ZNF683	A	0.0041	0.018	0.223	0.824	-0.032	0.04	2491	0.94048167539267
CD4+T	rs11150882_C17orf97_CNFN	A	0.0471	0.036	1.314	0.189	-0.023	0.117	2491	0.4614624
CD4+T	rs11150882_C17orf97_HDAC9	A	0.0516	0.057	0.913	0.361	-0.059	0.162	2491	0.641808932038835
CD4+T	rs11150882_C17orf97_SEMA4A	A	-0.0862	0.064	-1.339	0.181	-0.213	0.04	2491	0.453044286495353
CD4+T	rs11150882_C17orf97_KAT2B	A	-0.1659	0.076	-2.174	0.03	-0.316	-0.016	2491	0.158591224018476
CD4+T	rs11150882_C17orf97_PSPN	A	-0.1131	0.091	-1.244	0.214	-0.291	0.065	2491	0.4896011994003
CD4+T	rs11150882_C17orf97_IL1R2	A	-0.0634	0.046	-1.394	0.164	-0.153	0.026	2491	0.42682888004548
CD4+T	rs11150882_C17orf97_ALG14	A	0.0857	0.05	1.727	0.084	-0.012	0.183	2491	0.299029548989113
CD4+T	rs11150882_C17orf97_MREG	A	-0.0853	0.058	-1.466	0.143	-0.199	0.029	2491	0.394607594936709
CD4+T	rs11150882_C17orf97_SNX21	A	0.0033	0.077	0.043	0.966	-0.149	0.155	2491	0.987572130415364
CD4+T	rs11150882_C17orf97_OSM	A	-0.0351	0.048	-0.737	0.461	-0.129	0.058	2491	0.722264887063655
CD4+T	rs11150882_C17orf97_RP1-151F17.1	A	-0.0449	0.037	-1.225	0.221	-0.117	0.027	2491	0.495707006369427
CD4+T	rs11150882_C17orf97_EIF3CL	A	0.2121	0.072	2.932	0.003	0.07	0.354	2491	0.0325450236966824
CD4+T	rs11150882_C17orf97_HGD	A	-0.0173	0.047	-0.371	0.71	-0.109	0.074	2491	0.884938742172611
CD4+T	rs11150882_C17orf97_RP11-384C4.7	A	-0.0766	0.045	-1.702	0.089	-0.165	0.012	2491	0.30727149321267
CD4+T	rs11150882_C17orf97_TMEM231	A	0.0115	0.045	0.255	0.798	-0.077	0.1	2491	0.929088646177292
CD4+T	rs11150882_C17orf97_LINC00441	A	0.0342	0.03	1.132	0.258	-0.025	0.093	2491	0.541303391384051
CD4+T	rs11150882_C17orf97_TNK1	A	0.097	0.058	1.668	0.095	-0.017	0.211	2491	0.31814923189466
CD4+T	rs11150882_C17orf97_NAT14	A	-0.0016	0.077	-0.021	0.983	-0.152	0.148	2491	0.994074221338635
CD4+T	rs11150882_C17orf97_PYROXD2	A	0.0058	0.084	0.069	0.945	-0.159	0.17	2491	0.981445099818512
CD4+T	rs11150882_C17orf97_RP11-398K22.12	A	0.0816	0.053	1.542	0.123	-0.022	0.185	2491	0.36659765625
CD4+T	rs11150882_C17orf97_CACNB3	A	0.1586	0.067	2.376	0.018	0.028	0.29	2491	0.112573770491803
CD4+T	rs11150882_C17orf97_KB-1732A1.1	A	0.0164	0.035	0.467	0.641	-0.052	0.085	2491	0.842520241171404
CD4+T	rs11150882_C17orf97_LZTS2	A	0.2561	0.114	2.25	0.025	0.033	0.479	2491	0.141470951792336
CD4+T	rs11150882_C17orf97_LINC01024	A	0.0981	0.041	2.417	0.016	0.019	0.178	2491	0.105090387374462
CD4+T	rs11150882_C17orf97_HYAL3	A	0.0216	0.049	0.442	0.658	-0.074	0.117	2491	0.854802497162316
CD4+T	rs11150882_C17orf97_RP11-138I1.2	A	-0.0282	0.029	-0.966	0.334	-0.085	0.029	2491	0.616056406124094
CD4+T	rs11150882_C17orf97_GALNT3	A	-0.0956	0.063	-1.508	0.132	-0.22	0.029	2491	0.378631578947368
CD4+T	rs11150882_C17orf97_CCR5	A	0.1132	0.049	2.296	0.022	0.017	0.21	2491	0.128628352490421
CD4+T	rs11150882_C17orf97_FBXL8	A	0.1611	0.066	2.434	0.015	0.031	0.291	2491	0.100248175182482
CD4+T	rs11150882_C17orf97_RP11-875O11.1	A	0.0433	0.039	1.103	0.27	-0.034	0.12	2491	0.554038547736441
CD4+T	rs11150882_C17orf97_EIF2S3L	A	0.032	0.024	1.337	0.181	-0.015	0.079	2491	0.453044286495353
CD4+T	rs11150882_C17orf97_RCBTB1	A	0.017	0.079	0.215	0.83	-0.138	0.172	2491	0.940995542347697
CD4+T	rs11150882_C17orf97_MFSD4	A	0.0206	0.05	0.411	0.681	-0.078	0.119	2491	0.870113871057773
CD4+T	rs11150882_C17orf97_TFR2	A	0.0989	0.067	1.473	0.141	-0.033	0.231	2491	0.391448150394178
CD4+T	rs11150882_C17orf97_SNAI1	A	0.0121	0.033	0.36	0.719	-0.054	0.078	2491	0.889857258718573
CD4+T	rs11150882_C17orf97_MPZ	A	-0.1272	0.074	-1.721	0.085	-0.272	0.018	2491	0.300951276102088
CD4+T	rs11150882_C17orf97_GGT1	A	0.0561	0.071	0.787	0.432	-0.084	0.196	2491	0.700317280453258
CD4+T	rs11150882_C17orf97_SH2B2	A	-0.1421	0.07	-2.02	0.044	-0.28	-0.004	2491	0.201230769230769
CD4+T	rs11150882_C17orf97_RP13-516M14.1	A	-0.0111	0.086	-0.129	0.898	-0.18	0.158	2491	0.965822784810127
CD4+T	rs11150882_C17orf97_ZACN	A	-0.0025	0.03	-0.083	0.934	-0.061	0.056	2491	0.976444850422471
CD4+T	rs11150882_C17orf97_HSPA4L	A	0.0168	0.032	0.52	0.603	-0.046	0.08	2491	0.82404
CD4+T	rs11150882_C17orf97_DENND1A	A	-0.0421	0.088	-0.48	0.631	-0.214	0.13	2491	0.83779524361949
CD4+T	rs11150882_C17orf97_RP1-315G1.3	A	-0.0294	0.031	-0.948	0.343	-0.09	0.031	2491	0.622375743162901
CD4+T	rs11150882_C17orf97_NAGLU	A	0.469	0.121	3.886	0	0.232	0.706	2491	0
CD4+T	rs11150882_C17orf97_RP11-452L6.7	A	-0.012	0.03	-0.401	0.688	-0.07	0.047	2491	0.874477959523149
CD4+T	rs11150882_C17orf97_ANKS6	A	0.2445	0.088	2.768	0.006	0.071	0.418	2491	0.0537534246575342
CD4+T	rs11150882_C17orf97_C4orf33	A	-0.21	0.073	-2.876	0.004	-0.353	-0.067	2491	0.040070021881838
CD4+T	rs11150882_C17orf97_KHDC1	A	0.0176	0.039	0.452	0.651	-0.059	0.094	2491	0.850050770108386
CD4+T	rs11150882_C17orf97_DMGDH	A	0.0065	0.03	0.217	0.828	-0.052	0.065	2491	0.940591563275434
CD4+T	rs11150882_C17orf97_FSD1	A	0.0761	0.035	2.149	0.032	0.007	0.146	2491	0.164602247191011
CD4+T	rs11150882_C17orf97_SNHG18	A	0.0175	0.026	0.67	0.503	-0.034	0.069	2491	0.749343963553531
CD4+T	rs11150882_C17orf97_PTGS1	A	0.0433	0.059	0.738	0.461	-0.072	0.158	2491	0.722264887063655
CD4+T	rs11150882_C17orf97_ADIRF	A	0.0279	0.03	0.942	0.346	-0.03	0.086	2491	0.624847337278106
CD4+T	rs11150882_C17orf97_NOD2	A	-0.0327	0.051	-0.646	0.518	-0.132	0.067	2491	0.760065384615385
CD4+T	rs11150882_C17orf97_BTN2A2	A	-0.0765	0.102	-0.752	0.452	-0.276	0.123	2491	0.714768911917098
CD4+T	rs11150882_C17orf97_JAKMIP1	A	0.0819	0.037	2.216	0.027	0.009	0.154	2491	0.148386554621849
CD4+T	rs11150882_C17orf97_HLA-DQA2	A	0.0164	0.01	1.704	0.089	-0.002	0.035	2491	0.30727149321267
CD4+T	rs3966782_MINK1_RP11-770J1.4	C	0.0103	0.008	1.269	0.205	-0.006	0.026	2491	0.479555442003066
CD4+T	rs2074219_ELP5_RP5-1024G6.8	A	-0.0064	0.011	-0.601	0.548	-0.027	0.014	2491	0.784472795497186
CD4+T	rs2074219_ELP5_RP11-314N13.3	A	0.0146	0.007	1.994	0.046	0	0.029	2491	0.206458823529412
CD4+T	rs2074219_ELP5_CNNM4	A	-0.0385	0.022	-1.734	0.083	-0.082	0.005	2491	0.297086786551994
CD4+T	rs2074219_ELP5_RP11-849H4.4	A	0.002	0.008	0.241	0.81	-0.015	0.019	2491	0.933110216406643
CD4+T	rs2074219_ELP5_PTK6	A	-0.0073	0.012	-0.6	0.548	-0.031	0.017	2491	0.784472795497186
CD4+T	rs2074219_ELP5_RP4-669L17.10	A	-6e-04	0.009	-0.068	0.946	-0.018	0.017	2491	0.982038095238095
CD4+T	rs2074219_ELP5_GPR89C	A	-0.0184	0.033	-0.552	0.581	-0.084	0.047	2491	0.808947080291971
CD4+T	rs2074219_ELP5_KCNJ15	A	0.0047	0.008	0.577	0.564	-0.011	0.02	2491	0.795438077634011
CD4+T	rs2074219_ELP5_CTD-2561B21.11	A	0.0061	0.006	1.087	0.277	-0.005	0.017	2491	0.561854674346478
CD4+T	rs2074219_ELP5_RP11-15A1.3	A	0.0017	0.006	0.291	0.771	-0.01	0.013	2491	0.915837571354437
CD4+T	rs2074219_ELP5_ATL1	A	0.0023	0.009	0.255	0.799	-0.015	0.02	2491	0.929088646177292
CD4+T	rs2074219_ELP5_ACOT11	A	-0.005	0.008	-0.654	0.513	-0.02	0.01	2491	0.756852723171125
CD4+T	rs2074219_ELP5_SYNGR3	A	-0.0019	0.007	-0.273	0.785	-0.016	0.012	2491	0.922178598922248
CD4+T	rs2074219_ELP5_ACSM1	A	-4.547e-05	0.007	-0.006	0.995	-0.014	0.014	2491	0.998398948981826
CD4+T	rs1695213_KRBA2_OSBPL2	C	0.109	0.112	0.97	0.332	-0.111	0.329	2491	0.614596037201779
CD4+T	rs62065493_CDK5R1_PRELID2	G	0.0036	0.014	0.254	0.799	-0.024	0.032	2491	0.929088646177292
CD4+T	rs62065493_CDK5R1_AC068831.10	G	0.0104	0.014	0.745	0.457	-0.017	0.038	2491	0.719197662426951
CD4+T	rs62065493_CDK5R1_CHKB-AS1	G	0.0012	0.014	0.081	0.935	-0.027	0.029	2491	0.976598220396988
CD4+T	rs62065493_CDK5R1_RP11-580I16.2	G	-0.0357	0.021	-1.66	0.097	-0.078	0.006	2491	0.320856936416185
CD4+T	rs62065493_CDK5R1_MUC12	G	0.0101	0.014	0.714	0.475	-0.018	0.038	2491	0.732171717171717
CD4+T	rs62065493_CDK5R1_LGALS14	G	0.0046	0.017	0.273	0.785	-0.029	0.038	2491	0.922178598922248
CD4+T	rs62065493_CDK5R1_TULP3	G	0.0103	0.047	0.22	0.826	-0.082	0.102	2491	0.940591563275434
CD4+T	rs62065493_CDK5R1_ERBB3	G	0.0354	0.014	2.565	0.01	0.008	0.063	2491	0.0754200988467874
CD4+T	rs62065493_CDK5R1_AC099850.1	G	0.0022	0.016	0.139	0.89	-0.028	0.033	2491	0.964187264150943
CD4+T	rs62065493_CDK5R1_TMEM53	G	-0.0586	0.039	-1.496	0.135	-0.135	0.018	2491	0.382681114551084
CD4+T	rs62065493_CDK5R1_RP11-261C10.3	G	-0.018	0.017	-1.031	0.302	-0.052	0.016	2491	0.587322005097706
CD4+T	rs2522968_TADA2A_SMC6	G	0.0044	0.018	0.245	0.807	-0.031	0.039	2491	0.931999495459132
CD4+T	rs7215297_NT5C3B_ZNF711	T	-0.0484	0.015	-3.248	0.001	-0.078	-0.019	2491	0.0132312138728323
CD4+T	rs7215297_NT5C3B_CTD-2012K14.7	T	-0.0246	0.014	-1.773	0.076	-0.052	0.003	2491	0.279460240963855
CD4+T	rs7215297_NT5C3B_ZNF300	T	0.0063	0.019	0.336	0.737	-0.03	0.043	2491	0.898770911028237
CD4+T	rs7215297_NT5C3B_ZNF835	T	-0.0036	0.017	-0.211	0.833	-0.037	0.03	2491	0.942762422744128
CD4+T	rs7215297_NT5C3B_AF127936.7	T	0.0023	0.013	0.178	0.859	-0.023	0.028	2491	0.949879710144927
CD4+T	rs7215297_NT5C3B_BCDIN3D-AS1	T	-0.0092	0.018	-0.522	0.602	-0.044	0.025	2491	0.823164874551971
CD4+T	rs7215297_NT5C3B_ZSCAN20	T	0.0053	0.024	0.218	0.828	-0.042	0.053	2491	0.940591563275434
CD4+T	rs7215297_NT5C3B_MAMDC4	T	-0.0041	0.029	-0.144	0.886	-0.06	0.052	2491	0.963674982181041
CD4+T	rs7215297_NT5C3B_QPRT	T	0.0512	0.027	1.898	0.058	-0.002	0.104	2491	0.238351885098743
CD4+T	rs7215297_NT5C3B_SYNGR3	T	0.0038	0.016	0.242	0.809	-0.027	0.035	2491	0.932662301687232
CD4+T	rs7215297_NT5C3B_HSPA6	T	0.0926	0.021	4.455	0	0.052	0.133	2491	0
CD4+T	rs7215297_NT5C3B_ARHGAP44	T	-0.0393	0.016	-2.531	0.011	-0.07	-0.009	2491	0.0803157894736842
CD4+T	rs7215297_NT5C3B_ERCC6L	T	-0.0176	0.016	-1.097	0.273	-0.049	0.014	2491	0.557446030330062
CD4+T	rs7215297_NT5C3B_ACE	T	-0.0081	0.017	-0.465	0.642	-0.042	0.026	2491	0.84310843373494
CD4+T	rs7215297_NT5C3B_RP11-977G19.12	T	0.011	0.016	0.673	0.501	-0.021	0.043	2491	0.749343963553531
CD4+T	rs7215297_NT5C3B_AC009505.2	T	-0.0158	0.015	-1.087	0.277	-0.044	0.013	2491	0.561854674346478
CD4+T	rs7215297_NT5C3B_NEURL1	T	0.0507	0.021	2.37	0.018	0.009	0.093	2491	0.112573770491803
CD4+T	rs62066723_CTD-2020K17.4_TYMS	C	0.0297	0.057	0.517	0.605	-0.083	0.142	2491	0.824803454437165
CD4+T	rs62066723_CTD-2020K17.4_RP11-217B1.2	C	-0.0236	0.04	-0.585	0.558	-0.103	0.055	2491	0.792100465116279
CD4+T	rs62066723_CTD-2020K17.4_SCRG1	C	0.0339	0.039	0.861	0.389	-0.043	0.111	2491	0.665735327102804
CD4+T	rs62066723_CTD-2020K17.4_BRIP1	C	0.0156	0.05	0.311	0.756	-0.083	0.114	2491	0.907675845790716
CD4+T	rs2532233_KANSL1-AS1_NRG1	T	-0.008	0.02	-0.392	0.695	-0.048	0.032	2491	0.876745659961422
CD4+T	rs2532233_KANSL1-AS1_CTPS2	T	0.1134	0.092	1.238	0.216	-0.066	0.293	2491	0.491230998509687
CD4+T	rs2532233_KANSL1-AS1_PTPRK	T	0.0145	0.034	0.431	0.667	-0.051	0.08	2491	0.861118443316413
CD4+T	rs2532233_KANSL1-AS1_HSPA4L	T	0.0366	0.029	1.265	0.206	-0.02	0.093	2491	0.480911779704232
CD4+T	rs2532233_KANSL1-AS1_ITGA10	T	-0.0375	0.052	-0.715	0.475	-0.14	0.065	2491	0.732171717171717
CD4+T	rs2532233_KANSL1-AS1_TEPP	T	-0.0163	0.031	-0.531	0.596	-0.076	0.044	2491	0.819365765765766
CD4+T	rs2532233_KANSL1-AS1_TNKS1BP1	T	-0.0525	0.071	-0.744	0.457	-0.191	0.086	2491	0.719197662426951
CD4+T	rs2532233_KANSL1-AS1_CDK3	T	0.0298	0.035	0.861	0.389	-0.038	0.098	2491	0.665735327102804
CD4+T	rs2532233_KANSL1-AS1_PTK6	T	-0.0294	0.058	-0.508	0.611	-0.143	0.084	2491	0.828051509769094
CD4+T	rs2532233_KANSL1-AS1_RP11-267M23.4	T	-0.0188	0.027	-0.704	0.481	-0.071	0.033	2491	0.735968582887701
CD4+T	rs2532233_KANSL1-AS1_RP11-81A22.5	T	0.0212	0.028	0.767	0.443	-0.033	0.075	2491	0.707625261688765
CD4+T	rs2532233_KANSL1-AS1_SCML2	T	0.0743	0.035	2.143	0.032	0.006	0.142	2491	0.164602247191011
CD4+T	rs2532233_KANSL1-AS1_SLC22A4	T	0.078	0.049	1.59	0.112	-0.018	0.174	2491	0.3488
CD4+T	rs2532233_KANSL1-AS1_VASH2	T	-0.098	0.039	-2.5	0.012	-0.175	-0.021	2491	0.0859718309859155
CD4+T	rs2532233_KANSL1-AS1_AC091633.3	T	-0.0123	0.031	-0.401	0.688	-0.072	0.048	2491	0.874477959523149
CD4+T	rs2532233_KANSL1-AS1_AL627309.1	T	0.1331	0.045	2.962	0.003	0.045	0.221	2491	0.0325450236966824
CD4+T	rs2532233_KANSL1-AS1_RGPD1	T	-0.0249	0.016	-1.551	0.121	-0.056	0.007	2491	0.363715036112935
CD4+T	rs2532233_KANSL1-AS1_C1orf198	T	-0.0017	0.061	-0.028	0.978	-0.122	0.119	2491	0.991646511627907
CD4+T	rs2532233_KANSL1-AS1_CTD-2349P21.9	T	0.0152	0.029	0.517	0.605	-0.042	0.073	2491	0.824803454437165
CD4+T	rs2532233_KANSL1-AS1_XXbac-B476C20.9	T	-0.0029	0.029	-0.1	0.92	-0.06	0.054	2491	0.972019386106624
CD4+T	rs2532233_KANSL1-AS1_FAM65C	T	0.0601	0.047	1.268	0.205	-0.033	0.153	2491	0.479555442003066
CD4+T	rs2532233_KANSL1-AS1_SLC16A13	T	0.0837	0.092	0.914	0.361	-0.096	0.263	2491	0.641808932038835
CD4+T	rs2532233_KANSL1-AS1_CTC-246B18.10	T	0.0121	0.028	0.432	0.666	-0.043	0.067	2491	0.860798418972332
CD4+T	rs2532233_KANSL1-AS1_ASCL5	T	-0.0354	0.027	-1.302	0.193	-0.089	0.018	2491	0.464783798001052
CD4+T	rs2532233_KANSL1-AS1_AC007382.1	T	0.0091	0.03	0.306	0.76	-0.049	0.067	2491	0.91009155113785
CD4+T	rs2532233_KANSL1-AS1_RP11-260E18.1	T	-0.0111	0.026	-0.433	0.665	-0.061	0.039	2491	0.860477671000565
CD4+T	rs2532233_KANSL1-AS1_KLRC2	T	-0.0402	0.018	-2.229	0.026	-0.076	-0.005	2491	0.143753623188406
CD4+T	rs2532233_KANSL1-AS1_PRCD	T	-0.0169	0.041	-0.416	0.677	-0.097	0.063	2491	0.866696308724832
CD4+T	rs2532233_KANSL1-AS1_CTD-3065J16.9	T	-0.0222	0.033	-0.678	0.498	-0.086	0.042	2491	0.748009823182711
CD4+T	rs2532233_KANSL1-AS1_FANCL	T	-0.0613	0.057	-1.078	0.281	-0.173	0.05	2491	0.566703964757709
CD4+T	rs2532233_KANSL1-AS1_SPTBN5	T	-0.0699	0.039	-1.802	0.072	-0.146	0.006	2491	0.270177049180328
CD4+T	rs2532233_KANSL1-AS1_ZNF737	T	-0.0011	0.06	-0.018	0.986	-0.119	0.117	2491	0.99512962962963
CD4+T	rs2532233_KANSL1-AS1_MARVELD2	T	-0.0028	0.026	-0.105	0.916	-0.055	0.049	2491	0.970480907197408
CD4+T	rs2532233_KANSL1-AS1_ZNF425	T	0.0905	0.056	1.616	0.106	-0.019	0.2	2491	0.337225851285615
CD4+T	rs2532233_KANSL1-AS1_HEY2	T	-0.0292	0.024	-1.23	0.219	-0.076	0.017	2491	0.494126170527353
CD4+T	rs2532233_KANSL1-AS1_L1TD1	T	-0.033	0.019	-1.699	0.09	-0.071	0.005	2491	0.309324324324324
CD4+T	rs2532233_KANSL1-AS1_FLJ20306	T	0.0258	0.031	0.831	0.406	-0.035	0.087	2491	0.680332357247438
CD4+T	rs2532233_KANSL1-AS1_RP11-162A12.2	T	-0.0938	0.058	-1.63	0.103	-0.207	0.019	2491	0.332534555712271
CD4+T	rs2532233_KANSL1-AS1_CIITA	T	-0.0497	0.069	-0.719	0.472	-0.185	0.086	2491	0.730252112200067
CD4+T	rs2532233_KANSL1-AS1_CBFA2T3	T	0.0881	0.075	1.173	0.241	-0.059	0.235	2491	0.52165390070922
CD4+T	rs2532233_KANSL1-AS1_CTD-3088G3.8	T	0.0308	0.046	0.67	0.503	-0.059	0.121	2491	0.749343963553531
CD4+T	rs2532233_KANSL1-AS1_LPCAT2	T	0.1171	0.053	2.197	0.028	0.013	0.222	2491	0.153146953405018
CD4+T	rs2532233_KANSL1-AS1_AP000704.5	T	-0.0548	0.033	-1.657	0.098	-0.12	0.01	2491	0.322765467625899
CD4+T	rs2532233_KANSL1-AS1_ERBB3	T	-0.0187	0.027	-0.688	0.492	-0.072	0.035	2491	0.743849405548217
CD4+T	rs2532233_KANSL1-AS1_PRSS27	T	0.0128	0.04	0.323	0.747	-0.065	0.091	2491	0.903504887714663
CD4+T	rs2532233_KANSL1-AS1_FAM212A	T	-0.0698	0.057	-1.235	0.217	-0.181	0.041	2491	0.493015384615385
CD4+T	rs2532233_KANSL1-AS1_ZNF23	T	0.0294	0.029	1.007	0.314	-0.028	0.087	2491	0.600456140350877
CD4+T	rs2532233_KANSL1-AS1_ST7-OT4	T	0.078	0.065	1.204	0.229	-0.049	0.205	2491	0.505234698795181
CD4+T	rs2532233_KANSL1-AS1_CTD-2576D5.4	T	-0.0213	0.026	-0.83	0.407	-0.072	0.029	2491	0.680513513513514
CD4+T	rs2532233_KANSL1-AS1_RP11-798G7.6	T	-0.1215	0.023	-5.39	0	-0.166	-0.077	2491	0
CD4+T	rs2532233_KANSL1-AS1_ALG10	T	-0.0458	0.041	-1.129	0.259	-0.125	0.034	2491	0.541911334552102
CD4+T	rs2532233_KANSL1-AS1_CDKN3	T	-0.0107	0.025	-0.42	0.674	-0.06	0.039	2491	0.864790358744395
CD4+T	rs2532233_KANSL1-AS1_TLR7	T	-0.0247	0.055	-0.452	0.651	-0.132	0.082	2491	0.850050770108386
CD4+T	rs2532233_KANSL1-AS1_LCAT	T	-0.0737	0.093	-0.796	0.426	-0.255	0.108	2491	0.698255639097744
CD4+T	rs2532233_KANSL1-AS1_RP11-345P4.7	T	-0.0116	0.028	-0.413	0.68	-0.067	0.044	2491	0.869078726968174
CD4+T	rs2532233_KANSL1-AS1_RAI14	T	0.0357	0.021	1.692	0.091	-0.006	0.077	2491	0.311358744394619
CD4+T	rs2532233_KANSL1-AS1_SOX7	T	-0.0051	0.024	-0.212	0.832	-0.052	0.042	2491	0.942329539831766
CD4+T	rs2532233_KANSL1-AS1_PMCH	T	-0.0492	0.068	-0.722	0.47	-0.183	0.084	2491	0.728388625592417
CD4+T	rs2532233_KANSL1-AS1_RP4-647C14.3	T	-0.0127	0.032	-0.4	0.689	-0.075	0.049	2491	0.874477959523149
CD4+T	rs2532233_KANSL1-AS1_SLC15A3	T	0.1199	0.082	1.46	0.144	-0.041	0.281	2491	0.396173076923077
CD4+T	rs2532233_KANSL1-AS1_KIF3C	T	0.1203	0.061	1.967	0.049	0	0.24	2491	0.214662200956938
CD4+T	rs2532233_KANSL1-AS1_HOXA1	T	0.0204	0.033	0.608	0.543	-0.045	0.086	2491	0.781715094339623
CD4+T	rs2532233_KANSL1-AS1_RP11-403I13.5	T	0.0029	0.026	0.112	0.911	-0.049	0.054	2491	0.969897209302326
CD4+T	rs2532233_KANSL1-AS1_TLR4	T	0.0927	0.05	1.859	0.063	-0.005	0.19	2491	0.249709090909091
CD4+T	rs2532233_KANSL1-AS1_RP11-105C19.1	T	-0.0353	0.024	-1.491	0.136	-0.082	0.011	2491	0.384563310685608
CD4+T	rs2532233_KANSL1-AS1_FN1	T	-0.0017	0.031	-0.054	0.957	-0.063	0.06	2491	0.984305998651988
CD4+T	rs2532233_KANSL1-AS1_OSCP1	T	-0.0124	0.036	-0.349	0.727	-0.082	0.057	2491	0.893718045112782
CD4+T	rs2532233_KANSL1-AS1_PLCD3	T	0.1075	0.056	1.91	0.056	-0.003	0.218	2491	0.233273885350318
CD4+T	rs2532233_KANSL1-AS1_C9orf66	T	0.0769	0.045	1.72	0.086	-0.011	0.165	2491	0.30215502686109
CD4+T	rs2532233_KANSL1-AS1_ASGR1	T	0.0154	0.055	0.281	0.779	-0.092	0.123	2491	0.920088235294118
CD4+T	rs2532233_KANSL1-AS1_RP11-867G23.3	T	-0.0992	0.041	-2.434	0.015	-0.179	-0.019	2491	0.100248175182482
CD4+T	rs2532233_KANSL1-AS1_PYROXD2	T	-0.0054	0.071	-0.075	0.94	-0.145	0.135	2491	0.979362767410105
CD4+T	rs2532233_KANSL1-AS1_RP11-255G21.1	T	-0.0529	0.201	-0.263	0.792	-0.447	0.341	2491	0.924942857142857
CD4+T	rs2532233_KANSL1-AS1_STARD9	T	-0.0965	0.059	-1.627	0.104	-0.213	0.02	2491	0.334348314606742
CD4+T	rs2532233_KANSL1-AS1_MYO15A	T	0.0466	0.043	1.071	0.284	-0.039	0.132	2491	0.570742756804214
CD4+T	rs2532233_KANSL1-AS1_USP46-AS1	T	-0.0354	0.026	-1.338	0.181	-0.087	0.016	2491	0.453044286495353
CD4+T	rs2532233_KANSL1-AS1_RP11-358B23.1	T	0.019	0.029	0.661	0.509	-0.037	0.075	2491	0.752163331181407
CD4+T	rs2532233_KANSL1-AS1_TRAM2-AS1	T	-0.06	0.033	-1.809	0.071	-0.125	0.005	2491	0.268404624277457
CD4+T	rs2532233_KANSL1-AS1_POP1	T	3.089e-05	0.086	0	1	-0.169	0.169	2491	1
CD4+T	rs2532233_KANSL1-AS1_LY6G5B	T	0.0365	0.064	0.569	0.57	-0.089	0.162	2491	0.799957081545064
CD4+T	rs2532233_KANSL1-AS1_AKAP6	T	-0.0326	0.028	-1.147	0.251	-0.088	0.023	2491	0.532226956924502
CD4+T	rs2532233_KANSL1-AS1_GOLGA6L4	T	0.0323	0.028	1.161	0.246	-0.022	0.087	2491	0.527983122362869
CD4+T	rs2532233_KANSL1-AS1_RP5-903G2.2	T	0.0157	0.033	0.47	0.638	-0.05	0.081	2491	0.840991649870429
CD4+T	rs2532233_KANSL1-AS1_RP11-384C4.7	T	-0.0482	0.04	-1.194	0.232	-0.127	0.031	2491	0.508910397700048
CD4+T	rs2532233_KANSL1-AS1_ZNF629	T	0.0223	0.056	0.395	0.693	-0.088	0.133	2491	0.87615410107705
CD4+T	rs2532233_KANSL1-AS1_DLG5	T	0.0255	0.032	0.796	0.426	-0.037	0.088	2491	0.698255639097744
CD4+T	rs2532233_KANSL1-AS1_NPAS2	T	-0.0143	0.026	-0.559	0.576	-0.064	0.036	2491	0.80443197071385
CD4+T	rs2532233_KANSL1-AS1_RP11-10L12.4	T	0.0209	0.03	0.693	0.488	-0.038	0.08	2491	0.740983084577114
CD4+T	rs2532233_KANSL1-AS1_AC195454.1	T	0.0417	0.029	1.423	0.155	-0.016	0.099	2491	0.413755102040816
CD4+T	rs2532233_KANSL1-AS1_LCA5L	T	0.0162	0.024	0.666	0.506	-0.031	0.064	2491	0.751368147907882
CD4+T	rs2532233_KANSL1-AS1_RP11-137H2.4	T	0.0395	0.026	1.529	0.126	-0.011	0.09	2491	0.370950482315113
CD4+T	rs2532233_KANSL1-AS1_SIRT4	T	-0.0094	0.049	-0.189	0.85	-0.106	0.088	2491	0.949750853242321
CD4+T	rs2532233_KANSL1-AS1_AC097713.4	T	0.0376	0.029	1.32	0.187	-0.018	0.094	2491	0.459520128824477
CD4+T	rs2532233_KANSL1-AS1_CRIM1	T	-0.0024	0.054	-0.045	0.964	-0.108	0.103	2491	0.987070454037128
CD4+T	rs2532233_KANSL1-AS1_RP11-178L8.7	T	0.0184	0.026	0.697	0.486	-0.033	0.07	2491	0.739417746759721
CD4+T	rs2532233_KANSL1-AS1_SLC17A9	T	-0.1035	0.068	-1.516	0.13	-0.237	0.03	2491	0.375719696969697
CD4+T	rs2532233_KANSL1-AS1_ZSCAN31	T	-0.0118	0.032	-0.371	0.711	-0.074	0.051	2491	0.885461915125136
CD4+T	rs2532233_KANSL1-AS1_UNC5CL	T	0.0228	0.075	0.306	0.76	-0.123	0.169	2491	0.91009155113785
CD4+T	rs2532233_KANSL1-AS1_RP11-849F2.8	T	-0.1119	0.071	-1.586	0.113	-0.25	0.026	2491	0.351197556008147
CD4+T	rs2532233_KANSL1-AS1_HMMR	T	0.0123	0.024	0.519	0.604	-0.034	0.059	2491	0.824176453055142
CD4+T	rs2532233_KANSL1-AS1_RP11-818O24.3	T	0.0326	0.029	1.133	0.257	-0.024	0.089	2491	0.540940689655172
CD4+T	rs2532233_KANSL1-AS1_CDS1	T	-0.0284	0.028	-0.997	0.319	-0.084	0.027	2491	0.604963545981773
CD4+T	rs2532233_KANSL1-AS1_RP11-20B24.4	T	0.8094	0.802	1.01	0.313	-0.763	2.381	2491	0.599545606694561
CD4+T	rs2532233_KANSL1-AS1_RP11-73M18.10	T	0.0364	0.029	1.276	0.202	-0.02	0.092	2491	0.475697530864198
CD4+T	rs2532233_KANSL1-AS1_C9orf117	T	-0.0291	0.048	-0.611	0.541	-0.123	0.064	2491	0.780308128544424
CD4+T	rs2532233_KANSL1-AS1_GPR141	T	0.1195	0.05	2.399	0.016	0.022	0.217	2491	0.105090387374462
CD4+T	rs2532233_KANSL1-AS1_MACC1	T	-0.0031	0.028	-0.111	0.912	-0.057	0.051	2491	0.969996286841495
CD4+T	rs2532233_KANSL1-AS1_PFKFB2	T	0.1502	0.054	2.787	0.005	0.045	0.256	2491	0.0470020533880903
CD4+T	rs2532233_KANSL1-AS1_CTD-2357A8.3	T	-0.0418	0.027	-1.552	0.121	-0.095	0.011	2491	0.363715036112935
CD4+T	rs2532233_KANSL1-AS1_DDX43	T	-0.0482	0.023	-2.082	0.037	-0.094	-0.003	2491	0.180006376195537
CD4+T	rs2532233_KANSL1-AS1_SLCO4C1	T	0.0571	0.036	1.583	0.114	-0.014	0.128	2491	0.351442424242424
CD4+T	rs2532233_KANSL1-AS1_RP11-277A4.4	T	-0.022	0.026	-0.84	0.401	-0.073	0.029	2491	0.676161325966851
CD4+T	rs2532233_KANSL1-AS1_CHRNA10	T	-0.0041	0.067	-0.062	0.951	-0.136	0.127	2491	0.983872944356837
CD4+T	rs2532233_KANSL1-AS1_RP11-480A16.1	T	0.0639	0.034	1.854	0.064	-0.004	0.131	2491	0.251711340206186
CD4+T	rs2532233_KANSL1-AS1_SERHL2	T	-0.0375	0.052	-0.727	0.467	-0.139	0.064	2491	0.725951103565365
CD4+T	rs2532233_KANSL1-AS1_CDCA5	T	-0.071	0.037	-1.918	0.055	-0.144	0.002	2491	0.231212121212121
CD4+T	rs2532233_KANSL1-AS1_RASAL1	T	0.0209	0.025	0.829	0.407	-0.028	0.07	2491	0.680513513513514
CD4+T	rs2532233_KANSL1-AS1_GEN1	T	0.007	0.054	0.128	0.898	-0.099	0.113	2491	0.965822784810127
CD4+T	rs2532233_KANSL1-AS1_ZFPM1	T	-0.1331	0.052	-2.546	0.011	-0.236	-0.031	2491	0.0803157894736842
CD4+T	rs2532233_KANSL1-AS1_B3GNT1	T	-0.0911	0.074	-1.233	0.218	-0.236	0.054	2491	0.494061386138614
CD4+T	rs2532233_KANSL1-AS1_TP53TG3D	T	0.0055	0.023	0.238	0.812	-0.04	0.05	2491	0.934238753455642
CD4+T	rs2532233_KANSL1-AS1_GPRASP2	T	0.0064	0.043	0.147	0.883	-0.078	0.091	2491	0.961554234062797
CD4+T	rs2532233_KANSL1-AS1_RP11-20I23.6	T	-0.0067	0.03	-0.225	0.822	-0.065	0.052	2491	0.939369945082376
CD4+T	rs2532233_KANSL1-AS1_RP11-950C14.3	T	-0.0267	0.028	-0.952	0.341	-0.082	0.028	2491	0.619975377283558
CD4+T	rs2532233_KANSL1-AS1_NRP2	T	0.0189	0.032	0.585	0.559	-0.045	0.083	2491	0.792291640866873
CD4+T	rs2532233_KANSL1-AS1_METTL21B	T	-0.0145	0.043	-0.339	0.735	-0.098	0.069	2491	0.898246129204485
CD4+T	rs2532233_KANSL1-AS1_RP11-96K19.2	T	0.0602	0.038	1.6	0.11	-0.014	0.134	2491	0.345154215215901
CD4+T	rs2532233_KANSL1-AS1_THRB	T	0.0376	0.026	1.441	0.15	-0.014	0.089	2491	0.405611340815121
CD4+T	rs2532233_KANSL1-AS1_MRPL30.1	T	-0.0085	0.045	-0.191	0.849	-0.096	0.079	2491	0.949602247740044
CD4+T	rs2532233_KANSL1-AS1_LINC00887	T	-0.0253	0.037	-0.692	0.489	-0.097	0.046	2491	0.741272185430464
CD4+T	rs2532233_KANSL1-AS1_NREP	T	0.0686	0.07	0.983	0.326	-0.068	0.206	2491	0.609901103391908
CD4+T	rs2532233_KANSL1-AS1_PRX	T	-0.0165	0.058	-0.285	0.776	-0.13	0.097	2491	0.918915675116399
CD4+T	rs2532233_KANSL1-AS1_FRS3	T	0.1478	0.082	1.805	0.071	-0.013	0.308	2491	0.268404624277457
CD4+T	rs2532233_KANSL1-AS1_EML6	T	-0.0178	0.029	-0.611	0.541	-0.075	0.039	2491	0.780308128544424
CD4+T	rs2532233_KANSL1-AS1_IL1R2	T	0.0702	0.043	1.647	0.1	-0.013	0.154	2491	0.326533523537803
CD4+T	rs2532233_KANSL1-AS1_TEAD3	T	0.0106	0.027	0.394	0.694	-0.042	0.063	2491	0.876450206896552
CD4+T	rs2532233_KANSL1-AS1_C22orf15	T	-0.0514	0.034	-1.499	0.134	-0.119	0.016	2491	0.382213084112149
CD4+T	rs2532233_KANSL1-AS1_GGH	T	-0.0592	0.041	-1.435	0.151	-0.14	0.022	2491	0.407593160377358
CD4+T	rs2532233_KANSL1-AS1_RP11-492I21.1	T	0.0947	0.044	2.141	0.032	0.008	0.181	2491	0.164602247191011
CD4+T	rs2532233_KANSL1-AS1_BCDIN3D-AS1	T	-0.0677	0.036	-1.877	0.061	-0.138	0.003	2491	0.245609498680739
CD4+T	rs2532233_KANSL1-AS1_AC069363.1	T	0.0268	0.021	1.267	0.205	-0.015	0.068	2491	0.479555442003066
CD4+T	rs2532233_KANSL1-AS1_SLC6A4	T	-0.0071	0.03	-0.235	0.814	-0.066	0.052	2491	0.934660647103085
CD4+T	rs2532233_KANSL1-AS1_ALG1L	T	-0.0037	0.023	-0.165	0.869	-0.048	0.041	2491	0.955809935205184
CD4+T	rs2532233_KANSL1-AS1_IRF6	T	-0.0181	0.019	-0.933	0.351	-0.056	0.02	2491	0.631386247544204
CD4+T	rs2532233_KANSL1-AS1_ZNF532	T	0.0437	0.056	0.777	0.437	-0.067	0.154	2491	0.703688357368977
CD4+T	rs2532233_KANSL1-AS1_RP11-293A21.1	T	-0.0098	0.023	-0.425	0.671	-0.055	0.036	2491	0.863118291654959
CD4+T	rs118186458_LRRC37A2_RP11-111F5.4	C	0.0704	0.106	0.666	0.505	-0.137	0.278	2491	0.750857421240663
CD4+T	rs117521606_ARL17A_AC007551.3	C	0.0058	0.042	0.139	0.89	-0.077	0.088	2491	0.964187264150943
CD4+T	rs117521606_ARL17A_RAG1	C	0.036	0.036	0.995	0.32	-0.035	0.107	2491	0.605355371900826
CD4+T	rs62074125_NSF_SERPINF1	C	-0.0087	0.016	-0.54	0.59	-0.04	0.023	2491	0.815279203139149
CD4+T	rs1022088_HOXB2_CTF1	A	-0.0243	0.019	-1.279	0.201	-0.062	0.013	2491	0.474563176895307
CD4+T	rs1022088_HOXB2_RP11-169D4.2	A	0.0069	0.027	0.253	0.801	-0.047	0.06	2491	0.929996956632006
CD4+T	rs1022088_HOXB2_AKR1E2	A	0.0022	0.016	0.138	0.89	-0.028	0.033	2491	0.964187264150943
CD4+T	rs1022088_HOXB2_GRIN2C	A	0.0346	0.025	1.374	0.169	-0.015	0.084	2491	0.435631756756757
CD4+T	rs1022088_HOXB2_SLC29A2	A	0.0097	0.035	0.277	0.782	-0.059	0.078	2491	0.921254760679362
CD4+T	rs7214534_HOXB-AS1_RP11-16E18.3	C	0.0082	0.034	0.239	0.811	-0.059	0.075	2491	0.933792253521127
CD4+T	rs7214534_HOXB-AS1_RP11-111M22.2	C	0.0383	0.047	0.809	0.418	-0.055	0.131	2491	0.690490280777538
CD4+T	rs7214534_HOXB-AS1_SORD	C	-0.1323	0.056	-2.343	0.019	-0.243	-0.022	2491	0.116441767068273
CD4+T	rs7214534_HOXB-AS1_SLC5A10	C	0.0418	0.053	0.791	0.429	-0.062	0.145	2491	0.699687234042553
CD4+T	rs7214534_HOXB-AS1_AKR1E2	C	0.0017	0.026	0.065	0.949	-0.05	0.053	2491	0.982701198823796
CD4+T	rs7214534_HOXB-AS1_AP001469.9	C	0.0218	0.045	0.488	0.626	-0.066	0.11	2491	0.836005834305718
CD4+T	rs7214534_HOXB-AS1_TST	C	-0.0837	0.064	-1.309	0.191	-0.209	0.042	2491	0.462644444444444
CD4+T	rs7214534_HOXB-AS1_FOXM1	C	0.1026	0.055	1.86	0.063	-0.006	0.211	2491	0.249709090909091
CD4+T	rs7214534_HOXB-AS1_RP11-167N5.5	C	-0.0035	0.027	-0.128	0.898	-0.056	0.049	2491	0.965822784810127
CD4+T	rs9890200_SPATA20_ZNF710	C	-0.1654	0.036	-4.577	0	-0.236	-0.095	2491	0
CD4+T	rs9890200_SPATA20_SLC27A4	C	-0.0757	0.046	-1.643	0.1	-0.166	0.015	2491	0.326533523537803
CD4+T	rs9890200_SPATA20_KCNAB3	C	-0.0109	0.028	-0.394	0.693	-0.065	0.043	2491	0.87615410107705
CD4+T	rs9890200_SPATA20_RP11-588G21.2	C	0.0288	0.018	1.582	0.114	-0.007	0.065	2491	0.351442424242424
CD4+T	rs9890200_SPATA20_HDAC6	C	-0.0741	0.057	-1.301	0.193	-0.186	0.038	2491	0.464783798001052
CD4+T	rs9890200_SPATA20_ST7-OT4	C	-0.0025	0.024	-0.106	0.916	-0.049	0.044	2491	0.970480907197408
CD4+T	rs9890200_SPATA20_SRR	C	-0.0194	0.021	-0.941	0.347	-0.06	0.021	2491	0.625912529550827
CD4+T	rs9890200_SPATA20_ELOVL4	C	-0.023	0.012	-1.921	0.055	-0.046	0	2491	0.231212121212121
CD4+T	rs9890200_SPATA20_RP11-401P9.4	C	0.011	0.018	0.619	0.536	-0.024	0.046	2491	0.775785014227
CD4+T	rs9890200_SPATA20_PPT2	C	0.0478	0.025	1.884	0.06	-0.002	0.098	2491	0.243510638297872
CD4+T	rs9890200_SPATA20_DCBLD2	C	-0.0087	0.017	-0.503	0.615	-0.043	0.025	2491	0.83076718796105
CD4+T	rs9890200_SPATA20_SEMA4B	C	-0.0837	0.033	-2.527	0.012	-0.149	-0.019	2491	0.0859718309859155
CD4+T	rs8064882_STXBP4_RP11-77H9.8	T	-2.183e-05	0.02	-0.001	0.999	-0.04	0.04	2491	0.999436625874126
CD4+T	rs35797125_RAD51C_FAM72A	A	0.0249	0.012	2.022	0.043	0.001	0.049	2491	0.198042253521127
CD4+T	rs17792777_ST6GALNAC1_RP3-322G13.5	T	-0.0208	0.034	-0.62	0.535	-0.087	0.045	2491	0.774827586206897
CD4+T	rs75500402_FASN_TCN2	G	-0.032	0.012	-2.661	0.008	-0.056	-0.008	2491	0.0650515097690941
CD4+T	rs75500402_FASN_CTC-338M12.4	G	0.0061	0.015	0.417	0.677	-0.023	0.035	2491	0.866696308724832
CD4+T	rs75500402_FASN_LINC01059	G	-0.0018	0.012	-0.158	0.875	-0.025	0.021	2491	0.958720535500837
CD4+T	rs2246577_FN3KRP_PRSS27	C	-0.0031	0.01	-0.314	0.754	-0.022	0.016	2491	0.90670133963751
CD4+T	rs2246577_FN3KRP_ZNRF3	C	-0.0144	0.008	-1.704	0.089	-0.031	0.002	2491	0.30727149321267
CD4+T	rs2246577_FN3KRP_GIPC2	C	-0.0081	0.007	-1.203	0.229	-0.021	0.005	2491	0.505234698795181
CD4+T	rs2246577_FN3KRP_SLC6A8	C	0.0075	0.006	1.233	0.218	-0.004	0.019	2491	0.494061386138614
CD4+T	rs2246577_FN3KRP_RNF157-AS1	C	0.0055	0.009	0.587	0.557	-0.013	0.024	2491	0.791171579273968
CD4+T	rs8072584_TBCD_GP9	G	0.0146	0.009	1.667	0.096	-0.003	0.032	2491	0.318931785195936
CD4+T	rs8072584_TBCD_MME	G	0.0181	0.012	1.542	0.123	-0.005	0.041	2491	0.36659765625
CD4+T	rs8072584_TBCD_NUP62CL	G	-0.0199	0.008	-2.419	0.016	-0.036	-0.004	2491	0.105090387374462
CD4+T	rs7235451_ZBTB14_CD200R1	G	-0.0543	0.023	-2.336	0.02	-0.1	-0.009	2491	0.120315374507227
CD4+T	rs9956536_TWSG1_AMZ1	G	0.0103	0.014	0.718	0.473	-0.018	0.039	2491	0.731304964539007
CD4+T	rs9958799_ZNF519_ZGPAT	C	-0.2137	0.123	-1.731	0.083	-0.456	0.028	2491	0.297086786551994
CD4+T	rs12954962_RP11-403A21.2_RP4-635E18.7	T	0.0146	0.028	0.519	0.604	-0.041	0.07	2491	0.824176453055142
CD4+T	rs12954962_RP11-403A21.2_AP000476.1	T	-0.017	0.025	-0.685	0.493	-0.066	0.032	2491	0.744377968337731
CD4+T	rs12954962_RP11-403A21.2_ZNF35	T	0.0156	0.071	0.22	0.826	-0.123	0.155	2491	0.940591563275434
CD4+T	rs12954962_RP11-403A21.2_KRT72	T	-0.0154	0.015	-1.032	0.302	-0.045	0.014	2491	0.587322005097706
CD4+T	rs4891245_ZADH2_CTD-2325M2.1	G	0.0069	0.006	1.231	0.218	-0.004	0.018	2491	0.494061386138614
CD4+T	rs4891245_ZADH2_CHST15	G	-0.0019	0.013	-0.151	0.88	-0.027	0.023	2491	0.96034326579261
CD4+T	rs4891245_ZADH2_SLC2A9	G	-0.0108	0.014	-0.745	0.456	-0.039	0.018	2491	0.719107130554599
CD4+T	rs4891245_ZADH2_ASCL5	G	8e-04	0.006	0.139	0.889	-0.01	0.012	2491	0.964187264150943
CD4+T	rs4891245_ZADH2_FSCN3	G	0.0045	0.006	0.775	0.438	-0.007	0.016	2491	0.704307692307692
CD4+T	rs4891245_ZADH2_LNP1	G	7e-04	0.007	0.102	0.919	-0.013	0.014	2491	0.971635565819861
CD4+T	rs4891245_ZADH2_RP11-277L2.5	G	0.0759	0.052	1.45	0.147	-0.027	0.178	2491	0.401052443384982
CD4+T	rs4891245_ZADH2_GDAP1	G	-0.0099	0.012	-0.852	0.394	-0.033	0.013	2491	0.670781703235404
CD4+T	rs1651887_MED16_MAGIX	A	-0.0172	0.018	-0.964	0.335	-0.052	0.018	2491	0.616906677393403
CD4+T	rs1651887_MED16_TIMELESS	A	0.0534	0.026	2.043	0.041	0.002	0.105	2491	0.19113849287169
CD4+T	rs1651887_MED16_KIF19	A	0.0169	0.006	2.653	0.008	0.004	0.029	2491	0.0650515097690941
CD4+T	rs1651887_MED16_RP13-991F5.2	A	0.0073	0.01	0.76	0.447	-0.012	0.026	2491	0.711531988873435
CD4+T	rs1651887_MED16_TLR4	A	-0.0218	0.015	-1.418	0.156	-0.052	0.008	2491	0.415213953488372
CD4+T	rs1651887_MED16_RHD	A	-0.0029	0.002	-1.176	0.24	-0.008	0.002	2491	0.519735099337748
CD4+T	rs1651887_MED16_AC073115.7	A	0.0045	0.007	0.605	0.545	-0.01	0.019	2491	0.783116760828625
CD4+T	rs1651887_MED16_C9orf9	A	0.0151	0.017	0.884	0.377	-0.018	0.049	2491	0.656238022813688
CD4+T	rs2365703_KISS1R_THOC5	G	-0.1062	0.1	-1.066	0.286	-0.302	0.089	2491	0.572
CD4+T	rs1978713_ZNF266_EPS8L1	C	-0.021	0.011	-1.832	0.067	-0.043	0.001	2491	0.258840506329114
CD4+T	rs55887446_PGPEP1_METTL1	T	-0.0239	0.018	-1.309	0.191	-0.06	0.012	2491	0.462644444444444
CD4+T	rs55887446_PGPEP1_LAT2	T	0.0124	0.021	0.601	0.548	-0.028	0.053	2491	0.784472795497186
CD4+T	rs55887446_PGPEP1_NAPB	T	0.0223	0.023	0.961	0.336	-0.023	0.068	2491	0.61775421686747
CD4+T	rs2058077_AC005253.2_DHX58	T	-0.011	0.025	-0.44	0.66	-0.06	0.038	2491	0.856185888353641
CD4+T	rs2058077_AC005253.2_AC084219.3	T	-0.0123	0.014	-0.883	0.378	-0.04	0.015	2491	0.656979498861048
CD4+T	rs2058077_AC005253.2_ZNF57	T	0.0307	0.031	0.99	0.322	-0.03	0.091	2491	0.606632098765432
CD4+T	rs2058077_AC005253.2_RP11-401F2.3	T	0.0079	0.013	0.59	0.555	-0.018	0.034	2491	0.790046641791045
CD4+T	rs2058077_AC005253.2_SEPT10	T	-0.0167	0.022	-0.766	0.444	-0.059	0.026	2491	0.708728033472803
CD4+T	rs2058077_AC005253.2_GDF11	T	-0.0258	0.041	-0.636	0.525	-0.105	0.054	2491	0.765917782026769
CD4+T	rs2058077_AC005253.2_LIMK1	T	0.0104	0.037	0.28	0.78	-0.063	0.083	2491	0.920319587628866
CD4+T	rs2058077_AC005253.2_RLN1	T	0.0066	0.013	0.521	0.602	-0.018	0.031	2491	0.823164874551971
CD4+T	rs2058077_AC005253.2_FAM203A	T	-0.02	0.02	-0.998	0.318	-0.059	0.019	2491	0.604318804483188
CD4+T	rs2058077_AC005253.2_COCH	T	0.0022	0.013	0.178	0.859	-0.023	0.027	2491	0.949879710144927
CD4+T	rs67876192_ZNF429_AC099850.1	C	-6e-04	0.015	-0.042	0.966	-0.03	0.029	2491	0.987572130415364
CD4+T	rs4338909_ZNF100_CCDC40	G	0.0126	0.012	1.072	0.284	-0.01	0.036	2491	0.570742756804214
CD4+T	rs4338909_ZNF100_FLJ00104	G	-0.0533	0.027	-2.006	0.045	-0.105	-0.001	2491	0.203768545994065
CD4+T	rs4338909_ZNF100_DPH1	G	-0.0628	0.042	-1.502	0.133	-0.145	0.019	2491	0.380071161048689
CD4+T	rs4338909_ZNF100_ELOVL6	G	-0.017	0.022	-0.788	0.431	-0.059	0.025	2491	0.699687234042553
CD4+T	rs4338909_ZNF100_ADCY4	G	0.0094	0.03	0.309	0.757	-0.05	0.069	2491	0.9084
CD4+T	rs4338909_ZNF100_LCN2	G	0.0152	0.009	1.683	0.092	-0.003	0.033	2491	0.312909361069837
CD4+T	rs4338909_ZNF100_AASS	G	-0.0059	0.014	-0.434	0.665	-0.032	0.021	2491	0.860477671000565
CD4+T	rs4338909_ZNF100_EFHB	G	6e-04	0.009	0.065	0.948	-0.016	0.018	2491	0.982109979633401
CD4+T	rs4338909_ZNF100_CELSR2	G	-0.0692	0.024	-2.864	0.004	-0.117	-0.022	2491	0.040070021881838
CD4+T	rs4338909_ZNF100_RP11-403I13.5	G	0.0013	0.012	0.103	0.918	-0.023	0.026	2491	0.971026802218115
CD4+T	rs4338909_ZNF100_ZNF425	G	-0.0116	0.026	-0.451	0.652	-0.062	0.039	2491	0.850144118484762
CD4+T	rs4338909_ZNF100_ZNF41	G	-0.0822	0.05	-1.654	0.098	-0.18	0.015	2491	0.322765467625899
CD4+T	rs4338909_ZNF100_RP11-72M17.1	G	-0.0013	0.013	-0.104	0.917	-0.026	0.023	2491	0.971026802218115
CD4+T	rs4338909_ZNF100_LINC01136	G	0.0193	0.013	1.467	0.142	-0.006	0.045	2491	0.392795166163142
CD4+T	rs4338909_ZNF100_ZSCAN22	G	-0.0584	0.046	-1.258	0.208	-0.149	0.033	2491	0.482872210953347
CD4+T	rs4338909_ZNF100_RP11-55K13.1	G	-0.017	0.018	-0.956	0.339	-0.052	0.018	2491	0.618550019928258
CD4+T	rs4338909_ZNF100_ELMO3	G	-0.0424	0.039	-1.08	0.28	-0.12	0.035	2491	0.565933774834437
CD4+T	rs4338909_ZNF100_CTD-2054N24.2	G	-0.0255	0.017	-1.511	0.131	-0.059	0.008	2491	0.377418502202643
CD4+T	rs4338909_ZNF100_CTD-2015H6.3	G	0.0126	0.018	0.696	0.487	-0.023	0.048	2491	0.739955526053767
CD4+T	rs4338909_ZNF100_AC109333.10	G	-0.0124	0.017	-0.722	0.47	-0.046	0.021	2491	0.728388625592417
CD4+T	rs4338909_ZNF100_TPPP3	G	0.0267	0.018	1.492	0.136	-0.008	0.062	2491	0.384563310685608
CD4+T	rs4338909_ZNF100_DDX43	G	-0.0081	0.011	-0.769	0.442	-0.029	0.013	2491	0.707014675052411
CD4+T	rs4338909_ZNF100_AFMID	G	0.025	0.032	0.782	0.434	-0.038	0.088	2491	0.701572033898305
CD4+T	rs4338909_ZNF100_RP11-315I20.1	G	-0.0204	0.025	-0.832	0.406	-0.069	0.028	2491	0.680332357247438
CD4+T	rs4338909_ZNF100_RP11-117D22.2	G	0.0046	0.019	0.242	0.809	-0.033	0.042	2491	0.932662301687232
CD4+T	rs8105767_ZNF257_RP11-420A6.2	G	0.0136	0.026	0.522	0.602	-0.038	0.065	2491	0.823164874551971
CD4+T	rs8105767_ZNF257_C9orf66	G	0.0157	0.043	0.362	0.717	-0.069	0.101	2491	0.889305337306963
CD4+T	rs2916061_ZNF681_ZFP41	A	0.0225	0.064	0.353	0.724	-0.103	0.147	2491	0.892666846215998
CD4+T	rs56378871_ZFP82_CENPO	A	-0.0365	0.036	-1.018	0.309	-0.107	0.034	2491	0.594120957580848
CD4+T	rs2291004_ZNF793_RP11-73M18.10	A	-0.0035	0.021	-0.162	0.871	-0.045	0.038	2491	0.956449508275366
CD4+T	rs3745936_CEACAM21_AC093609.1	T	0.0061	0.012	0.494	0.621	-0.018	0.03	2491	0.833950718685832
CD4+T	rs75660000_PTGIR_RP11-802E16.3	C	0.0192	0.036	0.53	0.596	-0.052	0.09	2491	0.819365765765766
CD4+T	rs75660000_PTGIR_NDOR1	C	-0.0498	0.064	-0.779	0.436	-0.175	0.076	2491	0.702325123152709
CD4+T	rs75660000_PTGIR_PARS2	C	0.0081	0.042	0.195	0.845	-0.074	0.09	2491	0.948837380426784
CD4+T	rs3848528_FKRP_RAB38	T	0.0044	0.006	0.753	0.452	-0.007	0.016	2491	0.714768911917098
CD4+T	rs9676777_CTC-241F20.3_AP000704.5	A	0.0162	0.016	1.024	0.306	-0.015	0.047	2491	0.59158277027027
CD4+T	rs9676777_CTC-241F20.3_AL590822.2	A	-0.044	0.033	-1.343	0.179	-0.108	0.02	2491	0.450501374381528
CD4+T	rs9676777_CTC-241F20.3_GS1-259H13.2	A	-0.0354	0.013	-2.82	0.005	-0.06	-0.011	2491	0.0470020533880903
CD4+T	rs9676777_CTC-241F20.3_AIFM2	A	-0.0638	0.032	-1.996	0.046	-0.126	-0.001	2491	0.206458823529412
CD4+T	rs9676777_CTC-241F20.3_ITPKC	A	-0.096	0.057	-1.676	0.094	-0.208	0.016	2491	0.315955947136564
CD4+T	rs9676777_CTC-241F20.3_RP11-228B15.4	A	-0.0311	0.023	-1.332	0.183	-0.077	0.015	2491	0.45506463878327
CD4+T	rs9676777_CTC-241F20.3_RP5-1024G6.8	A	-0.0658	0.023	-2.876	0.004	-0.111	-0.021	2491	0.040070021881838
CD4+T	rs9676777_CTC-241F20.3_RNFT2	A	-0.0066	0.02	-0.328	0.743	-0.046	0.033	2491	0.902003182179793
CD4+T	rs9676777_CTC-241F20.3_AC010883.5	A	-0.0123	0.021	-0.59	0.556	-0.053	0.029	2491	0.790486956521739
CD4+T	rs9676777_CTC-241F20.3_KIF3C	A	0.061	0.028	2.174	0.03	0.006	0.116	2491	0.158591224018476
CD4+T	rs9676777_CTC-241F20.3_TONSL	A	-0.0173	0.032	-0.54	0.589	-0.08	0.046	2491	0.814881233000907
CD4+T	rs8111526_VRK3_VSIG10	C	0.0021	0.008	0.271	0.787	-0.013	0.017	2491	0.923816923076923
CD4+T	rs4802995_ZNF600_NRL	C	-0.0025	0.043	-0.058	0.954	-0.086	0.081	2491	0.983872944356837
CD4+T	rs57086064_ZNF677_PARD6G	G	-0.0103	0.026	-0.399	0.69	-0.061	0.04	2491	0.875019390581717
CD4+T	rs4801230_ZNF773_RP11-401P9.4	A	-0.0065	0.015	-0.433	0.665	-0.036	0.023	2491	0.860477671000565
CD4+T	rs2802_ZNF552_MIR181A1HG	A	-0.0087	0.015	-0.576	0.564	-0.038	0.021	2491	0.795438077634011
CD4+T	rs260503_CTD-3138B18.5_BTK	T	-0.0313	0.058	-0.542	0.588	-0.144	0.082	2491	0.814482299546142
CD4+T	rs6109773_ISM1_COL6A3	G	-0.0439	0.048	-0.909	0.363	-0.139	0.051	2491	0.643116873065016
CD4+T	rs817352_LINC00176_POPDC2	T	0.1038	0.061	1.688	0.091	-0.017	0.224	2491	0.311358744394619
CD4+T	rs817352_LINC00176_C17orf96	T	-0.052	0.033	-1.58	0.114	-0.117	0.013	2491	0.351442424242424
CD4+T	rs817352_LINC00176_BCAR3	T	0.0093	0.038	0.245	0.807	-0.065	0.084	2491	0.931999495459132
CD4+T	rs817352_LINC00176_RP1-197B17.3	T	-0.0786	0.038	-2.065	0.039	-0.153	-0.004	2491	0.186564263322884
CD4+T	rs817352_LINC00176_SLC25A51	T	-0.0141	0.091	-0.154	0.878	-0.193	0.165	2491	0.95953306278348
CD4+T	rs817352_LINC00176_RP11-580I16.2	T	-0.0765	0.039	-1.978	0.048	-0.152	-0.001	2491	0.212313043478261
CD4+T	rs817352_LINC00176_CNFN	T	0.0081	0.031	0.261	0.794	-0.052	0.069	2491	0.92704208110176
CD4+T	rs817352_LINC00176_AZI1	T	0.08	0.081	0.985	0.325	-0.079	0.239	2491	0.609275184275184
CD4+T	rs817352_LINC00176_TRIM62	T	-0.1505	0.125	-1.206	0.228	-0.395	0.094	2491	0.505219748305905
CD4+T	rs817352_LINC00176_FASTKD1	T	-0.1288	0.068	-1.894	0.058	-0.262	0.005	2491	0.238351885098743
CD4+T	rs817352_LINC00176_RFC3	T	0.0583	0.068	0.857	0.391	-0.075	0.192	2491	0.668159014557671
CD4+T	rs817352_LINC00176_ZNF805	T	0.0368	0.053	0.69	0.49	-0.068	0.141	2491	0.742050942772081
CD4+T	rs817352_LINC00176_ZNF771	T	0.0633	0.035	1.83	0.067	-0.005	0.131	2491	0.258840506329114
CD4+T	rs817352_LINC00176_KB-1208A12.3	T	0.0063	0.038	0.164	0.87	-0.069	0.081	2491	0.955809935205184
CD4+T	rs817352_LINC00176_RP11-91G21.1	T	-0.0783	0.224	-0.35	0.726	-0.517	0.36	2491	0.893448387096774
CD4+T	rs817352_LINC00176_BATF3	T	-0.0763	0.042	-1.822	0.068	-0.158	0.006	2491	0.261820016820858
CD4+T	rs817352_LINC00176_CACFD1	T	0.0611	0.076	0.804	0.422	-0.088	0.21	2491	0.693686175942549
CD4+T	rs817352_LINC00176_PDZK1IP1	T	0.0098	0.025	0.401	0.688	-0.038	0.058	2491	0.874477959523149
CD4+T	rs817352_LINC00176_RP11-783K16.5	T	0.0629	0.032	1.961	0.05	5.39e-06	0.126	2491	0.216556291390728
CD4+T	rs817352_LINC00176_SLC25A15	T	0.1298	0.062	2.084	0.037	0.008	0.252	2491	0.180006376195537
CD4+T	rs817352_LINC00176_CTB-50L17.16	T	0.0283	0.027	1.066	0.286	-0.024	0.08	2491	0.572
CD4+T	rs817352_LINC00176_ADORA2A-AS1	T	0.0686	0.041	1.666	0.096	-0.012	0.149	2491	0.318931785195936
CD4+T	rs817352_LINC00176_PIGS	T	-0.2509	0.165	-1.518	0.129	-0.575	0.073	2491	0.373537001897533
CD4+T	rs817352_LINC00176_KIAA1467	T	0.1578	0.075	2.101	0.036	0.011	0.305	2491	0.177022556390977
CD4+T	rs817352_LINC00176_LRP8	T	-0.2165	0.07	-3.078	0.002	-0.354	-0.079	2491	0.0241583113456464
CD4+T	rs817352_LINC00176_TNFSF4	T	0.0722	0.047	1.539	0.124	-0.02	0.164	2491	0.368618181818182
CD4+T	rs817352_LINC00176_PLCG2	T	-0.0652	0.083	-0.785	0.433	-0.228	0.098	2491	0.701572033898305
CD4+T	rs817352_LINC00176_KCNC4	T	0.0602	0.058	1.032	0.302	-0.054	0.175	2491	0.587322005097706
CD4+T	rs817352_LINC00176_B3GNT9	T	0.0796	0.061	1.303	0.193	-0.04	0.199	2491	0.464783798001052
CD4+T	rs817352_LINC00176_OGG1	T	-0.1678	0.143	-1.17	0.242	-0.449	0.113	2491	0.522090480678605
CD4+T	rs817352_LINC00176_AP006222.2	T	-0.0034	0.024	-0.143	0.887	-0.051	0.044	2491	0.963846665084263
CD4+T	rs817352_LINC00176_ZNF345	T	0.0395	0.069	0.572	0.567	-0.096	0.175	2491	0.797458064516129
CD4+T	rs817352_LINC00176_TMEM237	T	-0.0341	0.047	-0.727	0.467	-0.126	0.058	2491	0.725951103565365
CD4+T	rs817352_LINC00176_HEATR3	T	0.0586	0.074	0.795	0.427	-0.086	0.203	2491	0.698644031451036
CD4+T	rs817352_LINC00176_C10orf91	T	0.0853	0.023	3.78	0	0.041	0.13	2491	0
CD4+T	rs817352_LINC00176_PORCN	T	-0.0425	0.1	-0.425	0.671	-0.239	0.154	2491	0.863118291654959
CD4+T	rs817352_LINC00176_GAREML	T	0.0392	0.054	0.727	0.467	-0.067	0.145	2491	0.725951103565365
CD4+T	rs817352_LINC00176_TMEM119	T	-0.0302	0.025	-1.231	0.219	-0.078	0.018	2491	0.494126170527353
CD4+T	rs817352_LINC00176_CASK	T	0.1746	0.085	2.06	0.04	0.008	0.341	2491	0.188589083419156
CD4+T	rs817352_LINC00176_AMN	T	0.2108	0.036	5.787	0	0.139	0.282	2491	0
CD4+T	rs817352_LINC00176_ZNF213	T	-0.0108	0.105	-0.103	0.918	-0.217	0.195	2491	0.971026802218115
CD4+T	rs817352_LINC00176_TNFRSF13B	T	-0.0171	0.026	-0.66	0.509	-0.068	0.034	2491	0.752163331181407
CD4+T	rs817352_LINC00176_PLEKHN1	T	-0.0307	0.036	-0.849	0.396	-0.102	0.04	2491	0.672935412026726
CD4+T	rs817352_LINC00176_CIPC	T	-0.0367	0.075	-0.489	0.625	-0.184	0.111	2491	0.835645443925234
CD4+T	rs817352_LINC00176_TNKS2-AS1	T	0.0078	0.023	0.336	0.737	-0.038	0.053	2491	0.898770911028237
CD4+T	rs817352_LINC00176_ADM	T	-0.0283	0.032	-0.89	0.374	-0.091	0.034	2491	0.652753335874952
CD4+T	rs817352_LINC00176_ERBB3	T	0.0041	0.025	0.168	0.866	-0.044	0.052	2491	0.954622682398266
CD4+T	rs817352_LINC00176_ZDHHC9	T	0.4001	0.071	5.612	0	0.26	0.54	2491	0
CD4+T	rs817352_LINC00176_PHACTR1	T	-0.0705	0.053	-1.322	0.186	-0.175	0.034	2491	0.458046261430877
CD4+T	rs817352_LINC00176_ERBB2	T	-0.0538	0.038	-1.407	0.16	-0.129	0.021	2491	0.42242214532872
CD4+T	rs817352_LINC00176_ZNF280C	T	0.0186	0.056	0.333	0.739	-0.091	0.128	2491	0.899532571124701
CD4+T	rs817352_LINC00176_BACE1	T	-0.0953	0.069	-1.376	0.169	-0.231	0.04	2491	0.435631756756757
CD4+T	rs817352_LINC00176_ZNF492	T	0.0365	0.025	1.479	0.139	-0.012	0.085	2491	0.388487179487179
CD4+T	rs817352_LINC00176_CTTNBP2NL	T	-0.0836	0.042	-2.012	0.044	-0.165	-0.002	2491	0.201230769230769
CD4+T	rs817352_LINC00176_PINLYP	T	4e-04	0.028	0.016	0.988	-0.054	0.055	2491	0.996269603524229
CD4+T	rs817352_LINC00176_RPA4	T	-0.0234	0.036	-0.646	0.518	-0.094	0.048	2491	0.760065384615385
CD4+T	rs817352_LINC00176_AC009950.2	T	-0.0784	0.034	-2.332	0.02	-0.144	-0.012	2491	0.120315374507227
CD4+T	rs817352_LINC00176_SLC12A4	T	-0.2663	0.116	-2.304	0.021	-0.493	-0.04	2491	0.124369987063389
CD4+T	rs817352_LINC00176_USP49	T	-0.3157	0.077	-4.095	0	-0.467	-0.165	2491	0
CD4+T	rs817352_LINC00176_KIF11	T	-0.0451	0.042	-1.084	0.278	-0.127	0.036	2491	0.56338379814077
CD4+T	rs817352_LINC00176_UBTD2	T	-0.0942	0.077	-1.217	0.224	-0.246	0.058	2491	0.499256085686465
CD4+T	rs817352_LINC00176_PDP2	T	-0.0663	0.052	-1.266	0.206	-0.169	0.036	2491	0.480911779704232
CD4+T	rs817352_LINC00176_SLC4A10	T	0.0163	0.017	0.948	0.343	-0.017	0.05	2491	0.622375743162901
CD4+T	rs817352_LINC00176_CCDC85C	T	0.2625	0.055	4.737	0	0.154	0.371	2491	0
CD4+T	rs817352_LINC00176_THNSL1	T	0.2346	0.056	4.217	0	0.126	0.344	2491	0
CD4+T	rs817352_LINC00176_CTD-2012K14.7	T	0.0015	0.026	0.058	0.953	-0.049	0.052	2491	0.983872944356837
CD4+T	rs817352_LINC00176_TTC30B	T	-0.029	0.048	-0.606	0.545	-0.123	0.065	2491	0.783116760828625
CD4+T	rs817352_LINC00176_HK3	T	-0.1594	0.062	-2.57	0.01	-0.281	-0.038	2491	0.0754200988467874
CD4+T	rs817352_LINC00176_RP11-178L8.7	T	0.0506	0.025	2.057	0.04	0.002	0.099	2491	0.188589083419156
CD4+T	rs817352_LINC00176_KCNJ14	T	0.0764	0.035	2.17	0.03	0.007	0.145	2491	0.158591224018476
CD4+T	rs817352_LINC00176_NAA60	T	0.0788	0.04	1.967	0.049	0	0.157	2491	0.214662200956938
CD4+T	rs817352_LINC00176_LINC00665	T	0.1217	0.033	3.682	0	0.057	0.187	2491	0
CD4+T	rs817352_LINC00176_LACE1	T	0.0449	0.05	0.896	0.37	-0.053	0.143	2491	0.650234165067179
CD4+T	rs817352_LINC00176_C7orf57	T	-0.0164	0.025	-0.652	0.515	-0.066	0.033	2491	0.757606041131105
CD4+T	rs817352_LINC00176_QPCTL	T	0.2328	0.081	2.885	0.004	0.075	0.391	2491	0.040070021881838
CD4+T	rs817352_LINC00176_RP11-246A10.1	T	-0.064	0.026	-2.49	0.013	-0.114	-0.014	2491	0.0904468085106383
CD4+T	rs817352_LINC00176_AL627309.1	T	-0.0827	0.043	-1.945	0.052	-0.166	0.001	2491	0.222898876404494
CD4+T	rs817352_LINC00176_ZCCHC18	T	-6e-04	0.045	-0.013	0.989	-0.09	0.088	2491	0.996619414483821
CD4+T	rs817352_LINC00176_NINJ2	T	0.0212	0.057	0.372	0.71	-0.091	0.133	2491	0.884938742172611
CD4+T	rs817352_LINC00176_CDC14B	T	-0.0031	0.056	-0.055	0.956	-0.113	0.107	2491	0.984305998651988
CD4+T	rs817352_LINC00176_BCL2L15	T	0.0198	0.044	0.45	0.652	-0.067	0.106	2491	0.850144118484762
CD4+T	rs817352_LINC00176_RP11-218M22.1	T	-0.0577	0.058	-0.994	0.32	-0.171	0.056	2491	0.605355371900826
CD4+T	rs817352_LINC00176_CTA-204B4.2	T	0.1586	0.064	2.485	0.013	0.033	0.284	2491	0.0904468085106383
CD4+T	rs817352_LINC00176_NRL	T	-0.063	0.064	-0.991	0.322	-0.188	0.062	2491	0.606632098765432
CD4+T	rs817352_LINC00176_HS6ST1	T	-0.1725	0.098	-1.752	0.08	-0.366	0.021	2491	0.289060773480663
CD4+T	rs817352_LINC00176_ERLIN1	T	-0.1346	0.083	-1.619	0.106	-0.298	0.028	2491	0.337225851285615
CD4+T	rs817352_LINC00176_LRRC20	T	0.0182	0.064	0.285	0.776	-0.107	0.144	2491	0.918915675116399
CD4+T	rs817352_LINC00176_CTB-55O6.12	T	-0.134	0.078	-1.712	0.087	-0.287	0.019	2491	0.304267379679144
CD4+T	rs817352_LINC00176_C2CD4D	T	-0.0508	0.027	-1.88	0.06	-0.104	0.002	2491	0.243510638297872
CD4+T	rs817352_LINC00176_GFPT2	T	-0.0705	0.018	-3.954	0	-0.105	-0.036	2491	0
CD4+T	rs817352_LINC00176_CARD6	T	-0.1073	0.062	-1.728	0.084	-0.229	0.014	2491	0.299029548989113
CD4+T	rs817352_LINC00176_RP3-475N16.1	T	0.0239	0.089	0.27	0.787	-0.15	0.198	2491	0.923816923076923
CD4+T	rs817352_LINC00176_RP11-314A20.2	T	0.1147	0.034	3.374	0.001	0.048	0.181	2491	0.0132312138728323
CD4+T	rs817352_LINC00176_ZSCAN21	T	-0.1789	0.074	-2.418	0.016	-0.324	-0.034	2491	0.105090387374462
CD4+T	rs817352_LINC00176_CTC-508F8.1	T	0.0498	0.026	1.9	0.058	-0.002	0.101	2491	0.238351885098743
CD4+T	rs817352_LINC00176_RP3-477O4.16	T	0.0341	0.028	1.23	0.219	-0.02	0.089	2491	0.494126170527353
CD4+T	rs817352_LINC00176_DNMBP	T	-0.1419	0.064	-2.233	0.026	-0.267	-0.017	2491	0.143753623188406
CD4+T	rs817352_LINC00176_RP5-1148A21.3	T	-0.0018	0.028	-0.065	0.948	-0.057	0.053	2491	0.982109979633401
CD4+T	rs817352_LINC00176_PRRG4	T	-0.0594	0.035	-1.703	0.089	-0.128	0.009	2491	0.30727149321267
CD4+T	rs817352_LINC00176_RP1-20N2.6	T	-0.0675	0.038	-1.788	0.074	-0.142	0.007	2491	0.275200649878148
CD4+T	rs817352_LINC00176_VAV3	T	-0.2421	0.073	-3.317	0.001	-0.385	-0.099	2491	0.0132312138728323
CD4+T	rs817352_LINC00176_PNPLA7	T	0.1612	0.04	3.999	0	0.082	0.24	2491	0
CD4+T	rs817352_LINC00176_FLJ27365	T	-0.0557	0.055	-1.004	0.316	-0.164	0.053	2491	0.602518950437318
CD4+T	rs817352_LINC00176_NAP1L6	T	0.0486	0.028	1.711	0.087	-0.007	0.104	2491	0.304267379679144
CD4+T	rs817352_LINC00176_CEP85	T	-0.0016	0.097	-0.017	0.987	-0.192	0.189	2491	0.995480502313285
CD4+T	rs817352_LINC00176_SLC9A7	T	-0.0104	0.049	-0.212	0.832	-0.107	0.086	2491	0.942329539831766
CD4+T	rs817352_LINC00176_FAM149B1	T	-0.1356	0.116	-1.169	0.243	-0.363	0.092	2491	0.523507764705882
CD4+T	rs817352_LINC00176_IQCK	T	0.0552	0.035	1.588	0.112	-0.013	0.123	2491	0.3488
CD4+T	rs817352_LINC00176_GLCE	T	0.0054	0.071	0.076	0.94	-0.133	0.144	2491	0.979362767410105
CD4+T	rs817352_LINC00176_KSR1	T	-0.0168	0.063	-0.265	0.791	-0.141	0.108	2491	0.924942857142857
CD4+T	rs817352_LINC00176_CD99L2	T	0.0759	0.129	0.587	0.557	-0.177	0.329	2491	0.791171579273968
CD4+T	rs817352_LINC00176_APITD1	T	0.0966	0.032	3.035	0.002	0.034	0.159	2491	0.0241583113456464
CD4+T	rs817352_LINC00176_CSRP2BP	T	0.3696	0.107	3.455	0.001	0.16	0.579	2491	0.0132312138728323
CD4+T	rs817352_LINC00176_RP11-275I4.2	T	-0.0119	0.025	-0.469	0.639	-0.061	0.038	2491	0.841340811044003
CD4+T	rs817352_LINC00176_CTD-2196E14.4	T	-0.0605	0.043	-1.417	0.157	-0.144	0.023	2491	0.416906032482599
CD4+T	rs817352_LINC00176_ZNF34	T	0.0313	0.087	0.359	0.72	-0.14	0.202	2491	0.889892008639309
CD4+T	rs817352_LINC00176_RP6-91H8.3	T	-0.0175	0.043	-0.412	0.68	-0.101	0.066	2491	0.869078726968174
CD4+T	rs817352_LINC00176_KIFC2	T	0.0581	0.069	0.845	0.398	-0.077	0.193	2491	0.674831111111111
CD4+T	rs817352_LINC00176_EFCAB13	T	0.0347	0.038	0.908	0.364	-0.04	0.11	2491	0.643643105446118
CD4+T	rs817352_LINC00176_TSPAN6	T	0.1093	0.026	4.14	0	0.058	0.161	2491	0
CD4+T	rs817352_LINC00176_C19orf47	T	-0.0266	0.122	-0.217	0.828	-0.267	0.214	2491	0.940591563275434
CD4+T	rs817352_LINC00176_HEMGN	T	0.0646	0.029	2.231	0.026	0.008	0.121	2491	0.143753623188406
CD4+T	rs817352_LINC00176_ASCL2	T	-0.1466	0.042	-3.493	0	-0.229	-0.064	2491	0
CD4+T	rs817352_LINC00176_AP000350.4	T	0.0319	0.015	2.094	0.036	0.002	0.062	2491	0.177022556390977
CD4+T	rs817352_LINC00176_FGL2	T	-0.2017	0.054	-3.722	0	-0.308	-0.095	2491	0
CD4+T	rs817352_LINC00176_C19orf40	T	0.0156	0.044	0.358	0.721	-0.07	0.101	2491	0.890647058823529
CD4+T	rs817352_LINC00176_OTUD7A	T	0.0177	0.028	0.632	0.527	-0.037	0.073	2491	0.767124324324324
CD4+T	rs817352_LINC00176_SOCS5	T	-0.1175	0.07	-1.678	0.093	-0.255	0.02	2491	0.313977876106195
CD4+T	rs817352_LINC00176_CEP57L1	T	-0.117	0.045	-2.6	0.009	-0.205	-0.029	2491	0.0704307692307692
CD4+T	rs817352_LINC00176_RP11-763B22.4	T	-0.1537	0.11	-1.398	0.162	-0.369	0.062	2491	0.424276887871854
CD4+T	rs817352_LINC00176_CAPS2	T	-5e-04	0.032	-0.017	0.987	-0.064	0.063	2491	0.995480502313285
CD4+T	rs817352_LINC00176_RP5-1125A11.1	T	0.0446	0.031	1.425	0.154	-0.017	0.106	2491	0.412046756282876
CD4+T	rs817352_LINC00176_ZNF470	T	0.1968	0.051	3.888	0	0.098	0.296	2491	0
CD4+T	rs817352_LINC00176_ADD2	T	0.1092	0.047	2.342	0.019	0.018	0.201	2491	0.116441767068273
CD4+T	rs817352_LINC00176_GALNS	T	-0.2074	0.099	-2.105	0.035	-0.401	-0.014	2491	0.173785249457701
CD4+T	rs817352_LINC00176_CCRL2	T	-0.17	0.054	-3.145	0.002	-0.276	-0.064	2491	0.0241583113456464
CD4+T	rs817352_LINC00176_PAM16	T	0.0422	0.068	0.622	0.534	-0.091	0.175	2491	0.774113996200127
CD4+T	rs817352_LINC00176_AC195454.1	T	-0.0042	0.028	-0.152	0.879	-0.059	0.05	2491	0.959709515859766
CD4+T	rs817352_LINC00176_GEMIN2	T	0.071	0.048	1.478	0.139	-0.023	0.165	2491	0.388487179487179
CD4+T	rs817352_LINC00176_TSSK6	T	0.2441	0.073	3.365	0.001	0.102	0.386	2491	0.0132312138728323
CD4+T	rs817352_LINC00176_TIGD6	T	-0.0106	0.059	-0.181	0.857	-0.126	0.105	2491	0.949879710144927
CD4+T	rs817352_LINC00176_EIF3CL	T	0.0902	0.06	1.501	0.133	-0.028	0.208	2491	0.380071161048689
CD4+T	rs817352_LINC00176_CCSER1	T	0.0438	0.026	1.716	0.086	-0.006	0.094	2491	0.30215502686109
CD4+T	rs817352_LINC00176_PIK3R2	T	-0.0391	0.027	-1.464	0.143	-0.091	0.013	2491	0.394607594936709
CD4+T	rs817352_LINC00176_SLC39A14	T	0.0597	0.065	0.923	0.356	-0.067	0.186	2491	0.636131147540984
CD4+T	rs817352_LINC00176_GAB2	T	-0.1919	0.06	-3.203	0.001	-0.309	-0.074	2491	0.0132312138728323
CD4+T	rs817352_LINC00176_FAM173B	T	-0.0466	0.073	-0.638	0.524	-0.19	0.097	2491	0.765917782026769
CD4+T	rs817352_LINC00176_SLCO4C1	T	-0.1101	0.034	-3.263	0.001	-0.176	-0.044	2491	0.0132312138728323
CD4+T	rs817352_LINC00176_EOMES	T	-0.1623	0.039	-4.167	0	-0.239	-0.086	2491	0
CD4+T	rs817352_LINC00176_PLA2G15	T	-0.0288	0.083	-0.347	0.729	-0.192	0.134	2491	0.894735120643432
CD4+T	rs817352_LINC00176_MAP3K6	T	-0.0068	0.062	-0.109	0.913	-0.129	0.116	2491	0.969996286841495
CD4+T	rs817352_LINC00176_SLC23A2	T	-0.0359	0.092	-0.391	0.696	-0.216	0.144	2491	0.877281938325991
CD4+T	rs817352_LINC00176_RP11-223C24.1	T	0.0809	0.025	3.292	0.001	0.033	0.129	2491	0.0132312138728323
CD4+T	rs817352_LINC00176_KIAA1671	T	-0.0951	0.027	-3.555	0	-0.147	-0.043	2491	0
CD4+T	rs817352_LINC00176_TMEM182	T	-0.0202	0.038	-0.525	0.6	-0.096	0.055	2491	0.822641509433962
CD4+T	rs817352_LINC00176_HOXB3	T	-0.0438	0.04	-1.104	0.27	-0.122	0.034	2491	0.554038547736441
CD4+T	rs817352_LINC00176_DOLPP1	T	0.2828	0.125	2.258	0.024	0.037	0.528	2491	0.138030150753769
CD4+T	rs817352_LINC00176_TMC4	T	-0.0462	0.029	-1.619	0.106	-0.102	0.01	2491	0.337225851285615
CD4+T	rs817352_LINC00176_C17orf103	T	-0.0452	0.057	-0.789	0.43	-0.158	0.067	2491	0.699687234042553
CD4+T	rs817352_LINC00176_ZNF341	T	-0.1321	0.105	-1.255	0.21	-0.339	0.074	2491	0.48530035335689
CD4+T	rs817352_LINC00176_TRIB3	T	0.0788	0.059	1.339	0.181	-0.037	0.194	2491	0.453044286495353
CD4+T	rs817352_LINC00176_C2CD2L	T	0.0567	0.116	0.488	0.625	-0.171	0.284	2491	0.835645443925234
CD4+T	rs817352_LINC00176_SCD	T	-0.0174	0.043	-0.403	0.687	-0.102	0.067	2491	0.874477959523149
CD4+T	rs817352_LINC00176_ALS2	T	-0.0438	0.084	-0.524	0.601	-0.208	0.12	2491	0.823164874551971
CD4+T	rs817352_LINC00176_RPL17-C18orf32	T	3.8813	0.931	4.167	0	2.055	5.708	2491	0
CD4+T	rs817352_LINC00176_TGFB3	T	0.0878	0.049	1.804	0.071	-0.008	0.183	2491	0.268404624277457
CD4+T	rs817352_LINC00176_RP11-277A4.4	T	-0.0571	0.025	-2.251	0.024	-0.107	-0.007	2491	0.138030150753769
CD4+T	rs817352_LINC00176_TBC1D2	T	-0.1575	0.073	-2.149	0.032	-0.301	-0.014	2491	0.164602247191011
CD4+T	rs817352_LINC00176_RP11-848P1.4	T	-0.0127	0.028	-0.448	0.654	-0.069	0.043	2491	0.850330019880716
CD4+T	rs817352_LINC00176_ENO1-AS1	T	0.0401	0.027	1.495	0.135	-0.012	0.093	2491	0.382681114551084
CD4+T	rs817352_LINC00176_RP11-72M17.1	T	0.0603	0.025	2.445	0.015	0.012	0.109	2491	0.100248175182482
CD4+T	rs817352_LINC00176_RPS6KL1	T	0.1382	0.032	4.271	0	0.075	0.202	2491	0
CD4+T	rs817352_LINC00176_AARS2	T	0.1023	0.103	0.995	0.32	-0.099	0.304	2491	0.605355371900826
CD4+T	rs817352_LINC00176_RP11-176H8.1	T	0.0329	0.026	1.259	0.208	-0.018	0.084	2491	0.482872210953347
CD4+T	rs817352_LINC00176_IL18BP	T	-0.2292	0.096	-2.389	0.017	-0.417	-0.041	2491	0.109
CD4+T	rs817352_LINC00176_CTB-129O4.1	T	0.0554	0.043	1.284	0.199	-0.029	0.14	2491	0.473422957600827
CD4+T	rs817352_LINC00176_CCDC30	T	-0.2202	0.064	-3.456	0.001	-0.345	-0.095	2491	0.0132312138728323
CD4+T	rs817352_LINC00176_ZDHHC11	T	0.025	0.034	0.727	0.468	-0.042	0.092	2491	0.726518819938963
CD4+T	rs817352_LINC00176_TCEAL2	T	0.0244	0.019	1.282	0.2	-0.013	0.062	2491	0.473422957600827
CD4+T	rs817352_LINC00176_UEVLD	T	-0.2641	0.08	-3.283	0.001	-0.422	-0.106	2491	0.0132312138728323
CD4+T	rs817352_LINC00176_FLVCR2	T	-0.0929	0.051	-1.81	0.07	-0.193	0.008	2491	0.266384039900249
CD4+T	rs817352_LINC00176_SDSL	T	-0.0686	0.038	-1.801	0.072	-0.143	0.006	2491	0.270177049180328
CD4+T	rs817352_LINC00176_LIN52	T	-0.041	0.076	-0.539	0.59	-0.19	0.108	2491	0.815279203139149
CD4+T	rs817352_LINC00176_B4GALT5	T	-0.1565	0.049	-3.183	0.001	-0.253	-0.06	2491	0.0132312138728323
CD4+T	rs817352_LINC00176_RAB3A	T	0.0632	0.065	0.966	0.334	-0.065	0.192	2491	0.616056406124094
CD4+T	rs817352_LINC00176_HMGA1P4	T	-0.0214	0.027	-0.787	0.431	-0.075	0.032	2491	0.699687234042553
CD4+T	rs817352_LINC00176_SLC25A25	T	0.2041	0.105	1.935	0.053	-0.003	0.411	2491	0.225916201117318
CD4+T	rs817352_LINC00176_ZNF674-AS1	T	0.0389	0.064	0.611	0.542	-0.086	0.164	2491	0.780766519823789
CD4+T	rs817352_LINC00176_YAE1D1	T	0.0454	0.049	0.924	0.356	-0.051	0.142	2491	0.636131147540984
CD4+T	rs817352_LINC00176_DHX32	T	0.223	0.078	2.863	0.004	0.07	0.376	2491	0.040070021881838
CD4+T	rs817352_LINC00176_RAD51AP1	T	-0.0783	0.028	-2.824	0.005	-0.133	-0.024	2491	0.0470020533880903
CD4+T	rs817352_LINC00176_LIME1	T	0.0112	0.054	0.206	0.836	-0.095	0.118	2491	0.943824414303329
CD4+T	rs817352_LINC00176_RP11-254F7.2	T	0.0313	0.051	0.614	0.539	-0.069	0.131	2491	0.778895833333333
CD4+T	rs817352_LINC00176_ERMP1	T	-0.0409	0.075	-0.546	0.585	-0.188	0.106	2491	0.812046694966646
CD4+T	rs817352_LINC00176_IL1R1	T	-0.1008	0.046	-2.179	0.029	-0.191	-0.01	2491	0.156929078014184
CD4+T	rs817352_LINC00176_ZNF546	T	0.2154	0.062	3.471	0.001	0.094	0.337	2491	0.0132312138728323
CD4+T	rs817352_LINC00176_ZNF696	T	0.1568	0.073	2.133	0.033	0.013	0.301	2491	0.167673695893452
CD4+T	rs817352_LINC00176_RP11-532F12.5	T	0.0519	0.026	1.973	0.049	0	0.104	2491	0.214662200956938
CD4+T	rs817352_LINC00176_FAM179A	T	-0.2397	0.044	-5.481	0	-0.325	-0.154	2491	0
CD4+T	rs817352_LINC00176_ARL15	T	-0.3272	0.095	-3.436	0.001	-0.514	-0.14	2491	0.0132312138728323
CD4+T	rs817352_LINC00176_NAA60.1	T	-0.1862	0.115	-1.625	0.104	-0.411	0.039	2491	0.334348314606742
CD4+T	rs817352_LINC00176_GSTM2	T	0.103	0.036	2.83	0.005	0.032	0.174	2491	0.0470020533880903
CD4+T	rs817352_LINC00176_PTDSS2	T	0.2309	0.114	2.027	0.043	0.008	0.454	2491	0.198042253521127
CD4+T	rs817352_LINC00176_LMO2	T	-0.1458	0.064	-2.284	0.022	-0.271	-0.021	2491	0.128628352490421
CD4+T	rs817352_LINC00176_SSH3	T	0.0141	0.083	0.17	0.865	-0.149	0.177	2491	0.95397976391231
CD4+T	rs817352_LINC00176_RP11-496I9.1	T	0.0486	0.035	1.395	0.163	-0.02	0.117	2491	0.425193162393162
CD4+T	rs817352_LINC00176_ZNF717	T	0.2059	0.059	3.504	0	0.091	0.321	2491	0
CD4+T	rs817352_LINC00176_LEPR	T	-0.0281	0.036	-0.786	0.432	-0.098	0.042	2491	0.700317280453258
CD4+T	rs817352_LINC00176_PIK3C2B	T	0.177	0.065	2.735	0.006	0.05	0.304	2491	0.0537534246575342
CD4+T	rs817352_LINC00176_NUDT6	T	0.0289	0.033	0.889	0.374	-0.035	0.093	2491	0.652753335874952
CD4+T	rs817352_LINC00176_LACC1	T	-0.1099	0.044	-2.488	0.013	-0.197	-0.023	2491	0.0904468085106383
CD4+T	rs817352_LINC00176_TRIM35	T	0.0268	0.111	0.242	0.808	-0.19	0.244	2491	0.93221370967742
CD4+T	rs817352_LINC00176_AC022182.3	T	0.0144	0.028	0.523	0.601	-0.04	0.068	2491	0.823164874551971
CD4+T	rs817352_LINC00176_CEP170B	T	0.1443	0.03	4.882	0	0.086	0.202	2491	0
CD4+T	rs817352_LINC00176_NLRP12	T	-0.0963	0.062	-1.544	0.123	-0.218	0.026	2491	0.36659765625
CD4+T	rs817352_LINC00176_RP11-158M2.3	T	-0.0311	0.029	-1.061	0.289	-0.088	0.026	2491	0.574230103806228
CD4+T	rs817352_LINC00176_FBXO31	T	0.1954	0.105	1.858	0.063	-0.011	0.402	2491	0.249709090909091
CD4+T	rs817352_LINC00176_RP11-165J3.6	T	-0.05	0.038	-1.311	0.19	-0.125	0.025	2491	0.462424242424242
CD4+T	rs817352_LINC00176_RP11-506M13.3	T	-0.0108	0.025	-0.424	0.672	-0.061	0.039	2491	0.863434184675835
CD4+T	rs817352_LINC00176_FUT4	T	-0.1672	0.078	-2.144	0.032	-0.32	-0.014	2491	0.164602247191011
CD4+T	rs817352_LINC00176_PPP1R13L	T	0.1467	0.056	2.605	0.009	0.036	0.257	2491	0.0704307692307692
CD4+T	rs817352_LINC00176_SUV39H2	T	0.018	0.058	0.308	0.758	-0.097	0.133	2491	0.908647289866457
CD4+T	rs817352_LINC00176_RP3-462E2.5	T	0.0203	0.036	0.563	0.573	-0.05	0.091	2491	0.8022
CD4+T	rs817352_LINC00176_KIAA0513	T	-0.1384	0.072	-1.933	0.053	-0.279	0.002	2491	0.225916201117318
CD4+T	rs817352_LINC00176_AGBL2	T	0.1176	0.048	2.467	0.014	0.024	0.211	2491	0.0958026905829596
CD4+T	rs817352_LINC00176_C7orf61	T	0.0084	0.042	0.201	0.841	-0.074	0.091	2491	0.946202506758417
CD4+T	rs817352_LINC00176_RP11-47I22.3	T	-0.0296	0.026	-1.154	0.249	-0.08	0.021	2491	0.530196279069767
CD4+T	rs817352_LINC00176_GRAMD1B	T	-0.1733	0.054	-3.191	0.001	-0.28	-0.067	2491	0.0132312138728323
CD4+T	rs817352_LINC00176_GEN1	T	-0.1841	0.049	-3.776	0	-0.28	-0.088	2491	0
CD4+T	rs817352_LINC00176_ZNF30	T	0.1939	0.054	3.595	0	0.088	0.3	2491	0
CD4+T	rs817352_LINC00176_RP11-793H13.11	T	0.0377	0.036	1.051	0.293	-0.033	0.108	2491	0.576678417884781
CD4+T	rs817352_LINC00176_ZNF358	T	0.1069	0.06	1.78	0.075	-0.011	0.225	2491	0.276895161290323
CD4+T	rs817352_LINC00176_CTAGE5	T	-0.044	0.047	-0.931	0.352	-0.137	0.049	2491	0.632687868080094
CD4+T	rs817352_LINC00176_CTD-3093M3.1	T	-0.0603	0.045	-1.349	0.178	-0.148	0.027	2491	0.44921940463065
CD4+T	rs817352_LINC00176_AC092835.2	T	0.0105	0.025	0.417	0.677	-0.039	0.06	2491	0.866696308724832
CD4+T	rs817352_LINC00176_DNAJC27-AS1	T	0.0189	0.036	0.527	0.598	-0.051	0.089	2491	0.821128974205159
CD4+T	rs817352_LINC00176_RP11-192P3.5	T	-0.01	0.024	-0.413	0.68	-0.057	0.037	2491	0.869078726968174
CD4+T	rs817352_LINC00176_VANGL1	T	-0.1097	0.052	-2.111	0.035	-0.212	-0.008	2491	0.173785249457701
CD4+T	rs817352_LINC00176_RP11-1007O24.3	T	-0.0065	0.03	-0.218	0.828	-0.065	0.052	2491	0.940591563275434
CD4+T	rs817352_LINC00176_LINC00852	T	0.1077	0.054	1.989	0.047	0.002	0.214	2491	0.208899029126213
CD4+T	rs817352_LINC00176_LRRC56	T	0.1133	0.049	2.303	0.021	0.017	0.21	2491	0.124369987063389
CD4+T	rs817352_LINC00176_PSPN	T	0.0882	0.074	1.197	0.232	-0.056	0.233	2491	0.508910397700048
CD4+T	rs817352_LINC00176_FOXD2-AS1	T	-0.1327	0.06	-2.222	0.026	-0.25	-0.016	2491	0.143753623188406
CD4+T	rs817352_LINC00176_RP11-799D4.4	T	0.3792	0.053	7.113	0	0.275	0.484	2491	0
CD4+T	rs817352_LINC00176_TMPRSS3	T	-0.0584	0.032	-1.851	0.064	-0.12	0.003	2491	0.251711340206186
CD4+T	rs817352_LINC00176_EFCAB11	T	0.0462	0.047	0.977	0.329	-0.047	0.139	2491	0.612509963399756
CD4+T	rs817352_LINC00176_GSPT2	T	0.3432	0.089	3.856	0	0.169	0.518	2491	0
CD4+T	rs817352_LINC00176_MCF2L2	T	-0.0126	0.037	-0.346	0.73	-0.084	0.059	2491	0.894763052208835
CD4+T	rs817352_LINC00176_RP11-158K1.3	T	-0.0722	0.068	-1.064	0.288	-0.205	0.061	2491	0.5739939050936
CD4+T	rs817352_LINC00176_ZNF607	T	0.0858	0.059	1.45	0.147	-0.03	0.202	2491	0.401052443384982
CD4+T	rs817352_LINC00176_MCTP1	T	-0.2118	0.06	-3.508	0	-0.33	-0.093	2491	0
CD4+T	rs817352_LINC00176_ZNF674	T	-0.1816	0.057	-3.164	0.002	-0.294	-0.069	2491	0.0241583113456464
CD4+T	rs817352_LINC00176_CRAT	T	0.1294	0.072	1.799	0.072	-0.012	0.27	2491	0.270177049180328
CD4+T	rs817352_LINC00176_SV2C	T	-0.0121	0.025	-0.495	0.621	-0.06	0.036	2491	0.833950718685832
CD4+T	rs817352_LINC00176_IL1R2	T	-0.0334	0.042	-0.801	0.423	-0.115	0.048	2491	0.694831001076426
CD4+T	rs817352_LINC00176_EEF2K	T	0.0194	0.078	0.249	0.803	-0.133	0.172	2491	0.931354251012146
CD4+T	rs817352_LINC00176_SLC37A4	T	0.3039	0.096	3.173	0.002	0.116	0.492	2491	0.0241583113456464
CD4+T	rs817352_LINC00176_TPPP	T	-0.0084	0.033	-0.26	0.795	-0.072	0.055	2491	0.927736426204435
CD4+T	rs817352_LINC00176_AGAP10	T	-0.001	0.045	-0.022	0.983	-0.09	0.088	2491	0.994074221338635
CD4+T	rs817352_LINC00176_AVIL	T	-0.0574	0.046	-1.245	0.213	-0.148	0.033	2491	0.488534068136272
CD4+T	rs817352_LINC00176_SLC7A7	T	-0.1072	0.066	-1.634	0.102	-0.236	0.021	2491	0.330705382436261
CD4+T	rs817352_LINC00176_HIST1H2BG	T	0.068	0.029	2.318	0.021	0.01	0.126	2491	0.124369987063389
CD4+T	rs817352_LINC00176_ANKRD27	T	-0.1447	0.13	-1.112	0.266	-0.4	0.11	2491	0.549277401894452
CD4+T	rs817352_LINC00176_KIAA1598	T	-0.0778	0.04	-1.965	0.05	-0.155	0	2491	0.216556291390728
CD4+T	rs817352_LINC00176_PHLPP1	T	0.0439	0.052	0.851	0.395	-0.057	0.145	2491	0.671734769687964
CD4+T	rs817352_LINC00176_C19orf44	T	0.0967	0.057	1.686	0.092	-0.016	0.209	2491	0.312909361069837
CD4+T	rs817352_LINC00176_RP11-6F2.5	T	-0.129	0.078	-1.663	0.096	-0.281	0.023	2491	0.318931785195936
CD4+T	rs817352_LINC00176_KIAA0825	T	-0.0446	0.038	-1.175	0.24	-0.119	0.03	2491	0.519735099337748
CD4+T	rs817352_LINC00176_RP11-617F23.1	T	-0.0642	0.056	-1.156	0.248	-0.173	0.045	2491	0.529051258154706
CD4+T	rs817352_LINC00176_VMO1	T	-0.0508	0.019	-2.622	0.009	-0.089	-0.013	2491	0.0704307692307692
CD4+T	rs817352_LINC00176_ELF4	T	-0.3609	0.097	-3.737	0	-0.55	-0.171	2491	0
CD4+T	rs817352_LINC00176_DKK3	T	-0.002	0.018	-0.11	0.913	-0.037	0.033	2491	0.969996286841495
CD4+T	rs817352_LINC00176_RAB20	T	-0.0759	0.038	-1.975	0.048	-0.151	-0.001	2491	0.212313043478261
CD4+T	rs817352_LINC00176_HDHD1	T	0.0222	0.101	0.22	0.826	-0.175	0.219	2491	0.940591563275434
CD4+T	rs817352_LINC00176_RP11-433J8.1	T	0.0049	0.025	0.195	0.846	-0.044	0.054	2491	0.949261764705882
CD4+T	rs817352_LINC00176_GCN1L1	T	0.1439	0.115	1.25	0.211	-0.082	0.37	2491	0.485894366197183
CD4+T	rs817352_LINC00176_HLF	T	0.0037	0.029	0.128	0.898	-0.053	0.061	2491	0.965822784810127
CD4+T	rs817352_LINC00176_ZNF658	T	0.1461	0.033	4.44	0	0.082	0.211	2491	0
CD4+T	rs817352_LINC00176_RP6-206I17.1	T	0.0997	0.064	1.546	0.122	-0.027	0.226	2491	0.365043137254902
CD4+T	rs817352_LINC00176_CATSPERG	T	-0.0584	0.048	-1.229	0.219	-0.152	0.035	2491	0.494126170527353
CD4+T	rs817352_LINC00176_TMEM164	T	-0.0155	0.039	-0.4	0.689	-0.092	0.061	2491	0.874477959523149
CD4+T	rs817352_LINC00176_ZNF699	T	-0.0657	0.04	-1.645	0.1	-0.144	0.013	2491	0.326533523537803
CD4+T	rs817352_LINC00176_NRGN	T	0.046	0.036	1.278	0.201	-0.025	0.117	2491	0.474563176895307
CD4+T	rs817352_LINC00176_ALG10B	T	-0.0704	0.033	-2.11	0.035	-0.136	-0.005	2491	0.173785249457701
CD4+T	rs817352_LINC00176_TNNC2	T	0.0351	0.028	1.259	0.208	-0.02	0.09	2491	0.482872210953347
CD4+T	rs817352_LINC00176_PSAT1	T	0.1291	0.046	2.793	0.005	0.038	0.22	2491	0.0470020533880903
CD4+T	rs817352_LINC00176_IFT140	T	0.4775	0.069	6.955	0	0.343	0.612	2491	0
CD4+T	rs817352_LINC00176_C15orf65	T	0.0108	0.024	0.455	0.649	-0.036	0.057	2491	0.848407195888064
CD4+T	rs817352_LINC00176_PRSS27	T	0.0283	0.037	0.756	0.45	-0.045	0.102	2491	0.714320388349515
CD4+T	rs817352_LINC00176_LATS2	T	-0.2323	0.061	-3.82	0	-0.352	-0.113	2491	0
CD4+T	rs817352_LINC00176_KIAA0226L	T	-0.0378	0.048	-0.794	0.427	-0.131	0.055	2491	0.698644031451036
CD4+T	rs817352_LINC00176_BAMBI	T	-0.0078	0.022	-0.359	0.72	-0.05	0.035	2491	0.889892008639309
CD4+T	rs817352_LINC00176_ABHD4	T	-0.1031	0.082	-1.25	0.211	-0.265	0.059	2491	0.485894366197183
CD4+T	rs817352_LINC00176_RP11-583F2.5	T	-0.0292	0.026	-1.125	0.261	-0.08	0.022	2491	0.544106557377049
CD4+T	rs817352_LINC00176_TPO	T	-0.0041	0.019	-0.219	0.827	-0.041	0.033	2491	0.940591563275434
CD4+T	rs817352_LINC00176_AC017002.1	T	-0.0767	0.026	-2.945	0.003	-0.128	-0.026	2491	0.0325450236966824
CD4+T	rs817352_LINC00176_ZNF490	T	-0.0706	0.049	-1.45	0.147	-0.166	0.025	2491	0.401052443384982
CD4+T	rs817352_LINC00176_DLG3	T	-0.2427	0.06	-4.062	0	-0.36	-0.126	2491	0
CD4+T	rs817352_LINC00176_RP11-95P2.1	T	0.2158	0.056	3.849	0	0.106	0.326	2491	0
CD4+T	rs817352_LINC00176_AC092301.3	T	0.0273	0.03	0.899	0.369	-0.032	0.087	2491	0.649224442736357
CD4+T	rs817352_LINC00176_ARSB	T	-0.1866	0.065	-2.85	0.004	-0.315	-0.058	2491	0.040070021881838
CD4+T	rs817352_LINC00176_GTDC1	T	-0.4023	0.087	-4.651	0	-0.572	-0.233	2491	0
CD4+T	rs817352_LINC00176_GMPPB	T	-0.0417	0.035	-1.191	0.234	-0.11	0.027	2491	0.51012
CD4+T	rs817352_LINC00176_MAP6D1	T	-0.0716	0.056	-1.269	0.205	-0.182	0.039	2491	0.479555442003066
CD4+T	rs817352_LINC00176_PRRT2	T	0.2492	0.051	4.874	0	0.149	0.349	2491	0
CD4+T	rs817352_LINC00176_TRIM47	T	0.2436	0.051	4.768	0	0.143	0.344	2491	0
CD4+T	rs817352_LINC00176_KPTN	T	-0.1452	0.058	-2.489	0.013	-0.26	-0.031	2491	0.0904468085106383
CD4+T	rs817352_LINC00176_DYSF	T	-0.0696	0.044	-1.576	0.115	-0.156	0.017	2491	0.353335570469799
CD4+T	rs817352_LINC00176_CYTH3	T	-0.1926	0.071	-2.721	0.007	-0.331	-0.054	2491	0.0597873134328358
CD4+T	rs817352_LINC00176_MCM4	T	-0.1024	0.061	-1.683	0.092	-0.222	0.017	2491	0.312909361069837
CD4+T	rs817352_LINC00176_ZNF223.1	T	0.0497	0.028	1.745	0.081	-0.006	0.106	2491	0.29175295043273
CD4+T	rs817352_LINC00176_ASPRV1	T	-0.0952	0.044	-2.189	0.029	-0.181	-0.01	2491	0.156929078014184
CD4+T	rs817352_LINC00176_CTA-445C9.14	T	0.0856	0.033	2.588	0.01	0.021	0.151	2491	0.0754200988467874
CD4+T	rs817352_LINC00176_RP11-754B17.1	T	-0.0052	0.024	-0.22	0.826	-0.052	0.042	2491	0.940591563275434
CD4+T	rs817352_LINC00176_SYP	T	-0.0317	0.044	-0.715	0.475	-0.119	0.055	2491	0.732171717171717
CD4+T	rs817352_LINC00176_ZBTB3	T	0.0055	0.103	0.054	0.957	-0.196	0.207	2491	0.984305998651988
CD4+T	rs817352_LINC00176_NDC1	T	0.0562	0.094	0.596	0.551	-0.129	0.241	2491	0.787290262172285
CD4+T	rs817352_LINC00176_ZNF77	T	0.1368	0.059	2.306	0.021	0.02	0.253	2491	0.124369987063389
CD4+T	rs817352_LINC00176_CDKN3	T	-0.0566	0.025	-2.239	0.025	-0.106	-0.007	2491	0.141470951792336
CD4+T	rs817352_LINC00176_RP11-228B15.4	T	0.2074	0.049	4.24	0	0.111	0.303	2491	0
CD4+T	rs817352_LINC00176_RHOBTB3	T	-0.001	0.04	-0.024	0.981	-0.079	0.077	2491	0.993588053097345
CD4+T	rs817352_LINC00176_RFPL2	T	0.0607	0.025	2.392	0.017	0.011	0.111	2491	0.109
CD4+T	rs817352_LINC00176_LMNA	T	0.0822	0.042	1.963	0.05	0	0.164	2491	0.216556291390728
CD4+T	rs817352_LINC00176_FSD1L	T	-0.1696	0.041	-4.109	0	-0.251	-0.089	2491	0
CD4+T	rs817352_LINC00176_PTPLA	T	0.0597	0.029	2.026	0.043	0.002	0.118	2491	0.198042253521127
CD4+T	rs817352_LINC00176_MYOM1	T	-0.0643	0.056	-1.147	0.251	-0.174	0.046	2491	0.532226956924502
CD4+T	rs817352_LINC00176_TIGD2	T	-0.0417	0.062	-0.669	0.504	-0.164	0.081	2491	0.750101430429129
CD4+T	rs817352_LINC00176_TRH	T	0.0039	0.039	0.1	0.921	-0.073	0.081	2491	0.972178464376297
CD4+T	rs817352_LINC00176_ZNF230	T	-0.1202	0.06	-1.99	0.047	-0.239	-0.002	2491	0.208899029126213
CD4+T	rs817352_LINC00176_KIF3C	T	-0.062	0.059	-1.052	0.293	-0.177	0.054	2491	0.576678417884781
CD4+T	rs817352_LINC00176_HOMER2	T	-0.0257	0.044	-0.587	0.557	-0.112	0.06	2491	0.791171579273968
CD4+T	rs817352_LINC00176_PLCB3	T	-0.0468	0.088	-0.533	0.594	-0.219	0.125	2491	0.818336442973217
CD4+T	rs817352_LINC00176_PRUNE	T	0.1859	0.113	1.639	0.101	-0.037	0.408	2491	0.328860597439545
CD4+T	rs817352_LINC00176_HEATR6	T	-0.1534	0.078	-1.959	0.05	-0.307	0	2491	0.216556291390728
CD4+T	rs817352_LINC00176_ETV7	T	-0.06	0.018	-3.429	0.001	-0.094	-0.026	2491	0.0132312138728323
CD4+T	rs817352_LINC00176_C19orf83	T	-0.2191	0.157	-1.395	0.163	-0.527	0.089	2491	0.425193162393162
CD4+T	rs817352_LINC00176_SMYD5	T	0.3795	0.083	4.58	0	0.217	0.542	2491	0
CD4+T	rs817352_LINC00176_CTC-241N9.1	T	0.0172	0.025	0.685	0.494	-0.032	0.066	2491	0.745396176664469
CD4+T	rs817352_LINC00176_FBXO6	T	-0.1224	0.046	-2.663	0.008	-0.213	-0.032	2491	0.0650515097690941
CD4+T	rs817352_LINC00176_TBL2	T	0.1381	0.13	1.059	0.29	-0.118	0.394	2491	0.574230103806228
CD4+T	rs817352_LINC00176_CREB3L4	T	0.0556	0.084	0.662	0.508	-0.109	0.22	2491	0.752163331181407
CD4+T	rs817352_LINC00176_BCL2L1	T	0.0032	0.03	0.107	0.915	-0.055	0.061	2491	0.970480907197408
CD4+T	rs817352_LINC00176_CA2	T	-0.0019	0.035	-0.053	0.957	-0.07	0.066	2491	0.984305998651988
CD4+T	rs817352_LINC00176_ZNF513	T	-0.0128	0.12	-0.107	0.915	-0.247	0.222	2491	0.970480907197408
CD4+T	rs817352_LINC00176_WNT2B	T	-2e-04	0.029	-0.006	0.995	-0.057	0.057	2491	0.998398948981826
CD4+T	rs817352_LINC00176_KCNMB1	T	-0.1073	0.049	-2.191	0.029	-0.203	-0.011	2491	0.156929078014184
CD4+T	rs817352_LINC00176_SH3D21	T	-0.0217	0.048	-0.45	0.653	-0.116	0.073	2491	0.850237201365188
CD4+T	rs817352_LINC00176_AC096772.6	T	0.039	0.075	0.52	0.603	-0.108	0.186	2491	0.82404
CD4+T	rs817352_LINC00176_CRHR1	T	-0.1157	0.049	-2.377	0.018	-0.211	-0.02	2491	0.112573770491803
CD4+T	rs817352_LINC00176_AC025171.1	T	-0.0678	0.069	-0.977	0.329	-0.204	0.068	2491	0.612509963399756
CD4+T	rs817352_LINC00176_RP11-327F22.2	T	-0.0227	0.068	-0.333	0.739	-0.157	0.111	2491	0.899532571124701
CD4+T	rs817352_LINC00176_ZNF425	T	0.0744	0.051	1.449	0.147	-0.026	0.175	2491	0.401052443384982
CD4+T	rs817352_LINC00176_ARHGAP8	T	-0.0291	0.024	-1.224	0.221	-0.076	0.018	2491	0.495707006369427
CD4+T	rs817352_LINC00176_CCDC62	T	-0.0056	0.035	-0.16	0.873	-0.074	0.063	2491	0.957726815240834
CD4+T	rs817352_LINC00176_HSD11B1	T	0.0187	0.023	0.832	0.406	-0.025	0.063	2491	0.680332357247438
CD4+T	rs817352_LINC00176_RP11-403I13.5	T	-0.0197	0.025	-0.795	0.427	-0.068	0.029	2491	0.698644031451036
CD4+T	rs817352_LINC00176_RP11-362K14.5	T	0.0068	0.029	0.236	0.813	-0.05	0.063	2491	0.934660647103085
CD4+T	rs817352_LINC00176_SPAG4	T	-0.0505	0.031	-1.634	0.102	-0.111	0.01	2491	0.330705382436261
CD4+T	rs817352_LINC00176_ZNF500	T	0.3142	0.095	3.305	0.001	0.128	0.501	2491	0.0132312138728323
CD4+T	rs817352_LINC00176_RP11-656D10.3	T	0.0483	0.026	1.853	0.064	-0.003	0.099	2491	0.251711340206186
CD4+T	rs817352_LINC00176_CARD9	T	-0.0237	0.064	-0.373	0.709	-0.148	0.101	2491	0.884938742172611
CD4+T	rs817352_LINC00176_ZBTB45	T	0.1833	0.12	1.529	0.126	-0.052	0.418	2491	0.370950482315113
CD4+T	rs817352_LINC00176_TMTC2	T	0.0096	0.056	0.172	0.864	-0.1	0.119	2491	0.953795997106342
CD4+T	rs817352_LINC00176_STK35	T	-0.135	0.127	-1.066	0.286	-0.383	0.113	2491	0.572
CD4+T	rs817352_LINC00176_DIRC2	T	-0.0392	0.063	-0.619	0.536	-0.164	0.085	2491	0.775785014227
CD4+T	rs817352_LINC00176_KB-431C1.4	T	-0.0897	0.052	-1.727	0.084	-0.192	0.012	2491	0.299029548989113
CD4+T	rs817352_LINC00176_CHST7	T	0.0633	0.05	1.272	0.203	-0.034	0.161	2491	0.477070841889117
CD4+T	rs817352_LINC00176_RP11-774O3.3	T	0.1555	0.052	2.965	0.003	0.053	0.258	2491	0.0325450236966824
CD4+T	rs817352_LINC00176_AC099850.1	T	0.0015	0.028	0.053	0.958	-0.053	0.056	2491	0.984891982932854
CD4+T	rs817352_LINC00176_FAM86C1	T	0.0458	0.039	1.169	0.243	-0.031	0.123	2491	0.523507764705882
CD4+T	rs817352_LINC00176_RPL34-AS1	T	0.0711	0.026	2.762	0.006	0.021	0.122	2491	0.0537534246575342
CD4+T	rs817352_LINC00176_TTC28	T	0.1077	0.036	2.95	0.003	0.036	0.179	2491	0.0325450236966824
CD4+T	rs817352_LINC00176_CCDC121	T	0.0146	0.045	0.321	0.748	-0.075	0.104	2491	0.903997888067582
CD4+T	rs817352_LINC00176_EPB41L5	T	0.0299	0.071	0.422	0.673	-0.109	0.169	2491	0.864476430976431
CD4+T	rs817352_LINC00176_RP11-517P14.2	T	-0.0141	0.04	-0.351	0.726	-0.093	0.065	2491	0.893448387096774
CD4+T	rs817352_LINC00176_ESCO2	T	-0.0443	0.025	-1.776	0.076	-0.093	0.005	2491	0.279460240963855
CD4+T	rs817352_LINC00176_PARD3B	T	0.0577	0.02	2.84	0.005	0.018	0.098	2491	0.0470020533880903
CD4+T	rs817352_LINC00176_KB-1507C5.2	T	0.0116	0.028	0.409	0.682	-0.044	0.067	2491	0.870905439330544
CD4+T	rs817352_LINC00176_IGFBP7	T	0.0638	0.023	2.822	0.005	0.019	0.108	2491	0.0470020533880903
CD4+T	rs817352_LINC00176_AC093627.9	T	0.0271	0.031	0.874	0.382	-0.034	0.088	2491	0.661420574886536
CD4+T	rs817352_LINC00176_SLC15A3	T	-0.165	0.079	-2.085	0.037	-0.32	-0.01	2491	0.180006376195537
CD4+T	rs817352_LINC00176_SLC2A8	T	-0.1702	0.066	-2.57	0.01	-0.3	-0.04	2491	0.0754200988467874
CD4+T	rs817352_LINC00176_CTTN	T	0.0292	0.033	0.887	0.375	-0.035	0.094	2491	0.653502093642939
CD4+T	rs817352_LINC00176_CTD-2506J14.1	T	0.1303	0.04	3.235	0.001	0.051	0.209	2491	0.0132312138728323
CD4+T	rs817352_LINC00176_RFX7	T	-0.067	0.074	-0.907	0.364	-0.212	0.078	2491	0.643643105446118
CD4+T	rs817352_LINC00176_POLR3G	T	-0.057	0.036	-1.587	0.113	-0.128	0.013	2491	0.351197556008147
CD4+T	rs817352_LINC00176_RP4-612B15.3	T	0.0109	0.03	0.363	0.716	-0.048	0.07	2491	0.888787418655097
CD4+T	rs817352_LINC00176_LRRC69	T	-0.0801	0.038	-2.091	0.037	-0.155	-0.005	2491	0.180006376195537
CD4+T	rs817352_LINC00176_AE000662.92	T	0.0464	0.03	1.525	0.127	-0.013	0.106	2491	0.371268199233716
CD4+T	rs817352_LINC00176_RP11-617D20.1	T	0.1159	0.034	3.43	0.001	0.05	0.182	2491	0.0132312138728323
CD4+T	rs817352_LINC00176_ORC6	T	0.0177	0.035	0.503	0.615	-0.051	0.087	2491	0.83076718796105
CD4+T	rs817352_LINC00176_TMOD1	T	0.0153	0.023	0.669	0.503	-0.03	0.06	2491	0.749343963553531
CD4+T	rs817352_LINC00176_RABGEF1	T	-0.0639	0.026	-2.437	0.015	-0.115	-0.012	2491	0.100248175182482
CD4+T	rs817352_LINC00176_LAYN	T	0.0838	0.029	2.94	0.003	0.028	0.14	2491	0.0325450236966824
CD4+T	rs817352_LINC00176_MED18	T	0.0229	0.122	0.188	0.851	-0.217	0.263	2491	0.949750853242321
CD4+T	rs817352_LINC00176_MADCAM1	T	0.0071	0.031	0.229	0.819	-0.054	0.068	2491	0.938518648310388
CD4+T	rs817352_LINC00176_INTS7	T	-0.4999	0.105	-4.767	0	-0.706	-0.294	2491	0
CD4+T	rs817352_LINC00176_C9orf24	T	0.0513	0.026	1.983	0.047	0.001	0.102	2491	0.208899029126213
CD4+T	rs817352_LINC00176_TTYH2	T	-0.1777	0.083	-2.139	0.033	-0.341	-0.015	2491	0.167673695893452
CD4+T	rs817352_LINC00176_TNFRSF11A	T	0.0492	0.03	1.615	0.107	-0.011	0.109	2491	0.339463617463617
CD4+T	rs817352_LINC00176_ANK1	T	0.0335	0.031	1.088	0.277	-0.027	0.094	2491	0.561854674346478
CD4+T	rs817352_LINC00176_KLHL35	T	0.0081	0.03	0.267	0.79	-0.051	0.067	2491	0.924942857142857
CD4+T	rs817352_LINC00176_POU5F2	T	-0.0245	0.031	-0.787	0.431	-0.086	0.037	2491	0.699687234042553
CD4+T	rs817352_LINC00176_TPRG1	T	-0.1546	0.03	-5.192	0	-0.213	-0.096	2491	0
CD4+T	rs817352_LINC00176_CTD-2196E14.9	T	-0.1087	0.036	-2.993	0.003	-0.18	-0.037	2491	0.0325450236966824
CD4+T	rs817352_LINC00176_EFNA3	T	0.0887	0.049	1.799	0.072	-0.008	0.185	2491	0.270177049180328
CD4+T	rs817352_LINC00176_LRRC25	T	-0.0824	0.069	-1.195	0.232	-0.218	0.053	2491	0.508910397700048
CD4+T	rs817352_LINC00176_TBC1D12	T	-0.1171	0.042	-2.765	0.006	-0.2	-0.034	2491	0.0537534246575342
CD4+T	rs817352_LINC00176_ELOVL4	T	-0.0287	0.028	-1.029	0.303	-0.083	0.026	2491	0.588017804154303
CD4+T	rs817352_LINC00176_KTN1-AS1	T	0.0972	0.033	2.924	0.003	0.032	0.162	2491	0.0325450236966824
CD4+T	rs817352_LINC00176_GJC3	T	0.081	0.025	3.253	0.001	0.032	0.13	2491	0.0132312138728323
CD4+T	rs817352_LINC00176_ACOT7	T	-0.154	0.065	-2.356	0.019	-0.282	-0.026	2491	0.116441767068273
CD4+T	rs817352_LINC00176_CD3EAP	T	0.0949	0.044	2.143	0.032	0.008	0.182	2491	0.164602247191011
CD4+T	rs817352_LINC00176_CTD-2288F12.1	T	-0.01	0.025	-0.399	0.69	-0.059	0.039	2491	0.875019390581717
CD4+T	rs817352_LINC00176_RP11-267M23.4	T	0.0235	0.025	0.929	0.353	-0.026	0.073	2491	0.632994124559342
CD4+T	rs817352_LINC00176_DCP1B	T	0.1219	0.101	1.208	0.227	-0.076	0.32	2491	0.503735336888027
CD4+T	rs817352_LINC00176_AP000442.1	T	-0.0559	0.038	-1.481	0.139	-0.13	0.018	2491	0.388487179487179
CD4+T	rs817352_LINC00176_RGS9	T	-0.1446	0.03	-4.852	0	-0.203	-0.086	2491	0
CD4+T	rs817352_LINC00176_COLQ	T	0.0409	0.037	1.094	0.274	-0.032	0.114	2491	0.558242990654206
CD4+T	rs817352_LINC00176_AC007383.3	T	-0.0378	0.034	-1.119	0.263	-0.104	0.028	2491	0.546285843920145
CD4+T	rs817352_LINC00176_IKZF2	T	-0.1347	0.042	-3.211	0.001	-0.217	-0.052	2491	0.0132312138728323
CD4+T	rs817352_LINC00176_C4orf21	T	-0.0891	0.053	-1.681	0.093	-0.193	0.015	2491	0.313977876106195
CD4+T	rs817352_LINC00176_ZSCAN5A	T	-0.0104	0.068	-0.153	0.878	-0.143	0.123	2491	0.95953306278348
CD4+T	rs817352_LINC00176_RP11-1C8.6	T	0.033	0.025	1.312	0.19	-0.016	0.082	2491	0.462424242424242
CD4+T	rs817352_LINC00176_VPS33B	T	0.1066	0.135	0.787	0.431	-0.159	0.372	2491	0.699687234042553
CD4+T	rs817352_LINC00176_CRAMP1L	T	-0.0952	0.101	-0.947	0.344	-0.292	0.102	2491	0.623695841584158
CD4+T	rs817352_LINC00176_ZNF616	T	-0.0215	0.095	-0.226	0.821	-0.208	0.165	2491	0.939369945082376
CD4+T	rs817352_LINC00176_SLC29A3	T	-0.0651	0.088	-0.736	0.462	-0.239	0.108	2491	0.722842105263158
CD4+T	rs817352_LINC00176_ZBTB39	T	0.1631	0.096	1.705	0.088	-0.024	0.351	2491	0.306127659574468
CD4+T	rs817352_LINC00176_GAS6	T	-0.0769	0.058	-1.331	0.183	-0.19	0.036	2491	0.45506463878327
CD4+T	rs817352_LINC00176_C1orf233	T	0.171	0.061	2.816	0.005	0.052	0.29	2491	0.0470020533880903
CD4+T	rs817352_LINC00176_LMLN	T	0.1137	0.054	2.114	0.035	0.008	0.219	2491	0.173785249457701
CD4+T	rs817352_LINC00176_MOB1B	T	-0.1531	0.061	-2.493	0.013	-0.274	-0.033	2491	0.0904468085106383
CD4+T	rs817352_LINC00176_USP2	T	0.0628	0.026	2.377	0.018	0.011	0.115	2491	0.112573770491803
CD4+T	rs817352_LINC00176_IL13RA1	T	-0.1226	0.058	-2.111	0.035	-0.236	-0.009	2491	0.173785249457701
CD4+T	rs817352_LINC00176_SLX1A	T	-0.0203	0.042	-0.479	0.632	-0.103	0.063	2491	0.837907906168549
CD4+T	rs817352_LINC00176_RP11-37B2.1	T	-0.0444	0.049	-0.906	0.365	-0.141	0.052	2491	0.644167309175019
CD4+T	rs817352_LINC00176_RP11-325F22.2	T	0.0104	0.045	0.231	0.818	-0.078	0.099	2491	0.938312202455525
CD4+T	rs817352_LINC00176_KBTBD8	T	-0.0259	0.044	-0.583	0.56	-0.113	0.061	2491	0.792727272727273
CD4+T	rs817352_LINC00176_RP11-138P22.1	T	0.0337	0.034	1.004	0.316	-0.032	0.099	2491	0.602518950437318
CD4+T	rs817352_LINC00176_RP11-146F11.1	T	0.0836	0.034	2.446	0.015	0.017	0.151	2491	0.100248175182482
CD4+T	rs817352_LINC00176_CDKN2A	T	-0.099	0.037	-2.689	0.007	-0.171	-0.027	2491	0.0597873134328358
CD4+T	rs817352_LINC00176_ANKRD6	T	0.1048	0.07	1.498	0.134	-0.032	0.242	2491	0.382213084112149
CD4+T	rs817352_LINC00176_MAP3K9	T	0.0802	0.055	1.45	0.147	-0.028	0.189	2491	0.401052443384982
CD4+T	rs817352_LINC00176_CTD-2538C1.2	T	0.075	0.04	1.87	0.062	-0.004	0.154	2491	0.247675392670157
CD4+T	rs817352_LINC00176_PCP2	T	-0.0847	0.05	-1.685	0.092	-0.183	0.014	2491	0.312909361069837
CD4+T	rs817352_LINC00176_ST8SIA1	T	-0.0104	0.035	-0.301	0.764	-0.078	0.057	2491	0.913689016436212
CD4+T	rs817352_LINC00176_PET112	T	-0.0386	0.097	-0.399	0.69	-0.228	0.151	2491	0.875019390581717
CD4+T	rs817352_LINC00176_RP11-798G7.6	T	-0.0066	0.02	-0.324	0.746	-0.047	0.034	2491	0.903488888888889
CD4+T	rs817352_LINC00176_FAH	T	-0.0818	0.073	-1.119	0.263	-0.225	0.062	2491	0.546285843920145
CD4+T	rs817352_LINC00176_NEURL2	T	0.0685	0.044	1.574	0.116	-0.017	0.154	2491	0.355216053511706
CD4+T	rs817352_LINC00176_DSN1	T	-0.0651	0.105	-0.621	0.535	-0.271	0.141	2491	0.774827586206897
CD4+T	rs817352_LINC00176_CDK2AP1	T	-0.0351	0.064	-0.549	0.583	-0.16	0.09	2491	0.810253187613843
CD4+T	rs817352_LINC00176_RP11-111M22.2	T	0.0127	0.046	0.274	0.784	-0.078	0.104	2491	0.922178598922248
CD4+T	rs817352_LINC00176_ZNF286A	T	0.0893	0.059	1.504	0.133	-0.027	0.206	2491	0.380071161048689
CD4+T	rs817352_LINC00176_HGD	T	0.0952	0.037	2.553	0.011	0.022	0.168	2491	0.0803157894736842
CD4+T	rs817352_LINC00176_PTPN14	T	-0.043	0.033	-1.3	0.194	-0.108	0.022	2491	0.466455882352941
CD4+T	rs817352_LINC00176_RP11-147L13.2	T	0.0156	0.026	0.594	0.553	-0.036	0.067	2491	0.7881799501868
CD4+T	rs817352_LINC00176_ZNF343	T	0.2177	0.091	2.387	0.017	0.039	0.397	2491	0.109
CD4+T	rs817352_LINC00176_TRMT5	T	0.3518	0.082	4.276	0	0.19	0.513	2491	0
CD4+T	rs817352_LINC00176_RP11-166P13.3	T	0.0618	0.033	1.865	0.062	-0.003	0.127	2491	0.247675392670157
CD4+T	rs817352_LINC00176_PLD6	T	0.3086	0.047	6.588	0	0.217	0.4	2491	0
CD4+T	rs817352_LINC00176_DNAJB5	T	0.0086	0.036	0.24	0.81	-0.061	0.078	2491	0.933110216406643
CD4+T	rs817352_LINC00176_METTL20	T	0.0112	0.056	0.201	0.841	-0.098	0.12	2491	0.946202506758417
CD4+T	rs817352_LINC00176_FPGT-TNNI3K	T	0.0506	0.026	1.912	0.056	-0.001	0.102	2491	0.233273885350318
CD4+T	rs817352_LINC00176_RNLS	T	-0.0716	0.056	-1.28	0.201	-0.181	0.038	2491	0.474563176895307
CD4+T	rs817352_LINC00176_HPSE	T	-0.0623	0.049	-1.279	0.201	-0.158	0.033	2491	0.474563176895307
CD4+T	rs817352_LINC00176_CEBPA	T	0.0425	0.025	1.697	0.09	-0.007	0.091	2491	0.309324324324324
CD4+T	rs817352_LINC00176_RP11-356C4.3	T	-0.0633	0.024	-2.64	0.008	-0.11	-0.016	2491	0.0650515097690941
CD4+T	rs817352_LINC00176_RP11-73M18.9	T	0.082	0.039	2.129	0.033	0.006	0.158	2491	0.167673695893452
CD4+T	rs817352_LINC00176_RP11-318A15.2	T	-0.0183	0.027	-0.682	0.495	-0.071	0.034	2491	0.746413043478261
CD4+T	rs817352_LINC00176_FPGT	T	-0.173	0.055	-3.151	0.002	-0.281	-0.065	2491	0.0241583113456464
CD4+T	rs817352_LINC00176_NANP	T	-0.1299	0.061	-2.146	0.032	-0.249	-0.011	2491	0.164602247191011
CD4+T	rs817352_LINC00176_PLEKHG3	T	-0.0971	0.073	-1.326	0.185	-0.241	0.047	2491	0.457058823529412
CD4+T	rs817352_LINC00176_SCGB1A1	T	0.0346	0.034	1.018	0.309	-0.032	0.101	2491	0.594120957580848
CD4+T	rs817352_LINC00176_FBXL13	T	-0.0522	0.033	-1.6	0.11	-0.116	0.012	2491	0.345154215215901
CD4+T	rs817352_LINC00176_DNAH1	T	-0.0876	0.093	-0.943	0.346	-0.27	0.094	2491	0.624847337278106
CD4+T	rs817352_LINC00176_RP11-263K19.4	T	0.0142	0.029	0.495	0.621	-0.042	0.07	2491	0.833950718685832
CD4+T	rs817352_LINC00176_RN7SL832P	T	0.0357	0.027	1.318	0.188	-0.017	0.089	2491	0.460740899357602
CD4+T	rs817352_LINC00176_RP11-611L7.1	T	-0.0646	0.088	-0.737	0.461	-0.237	0.107	2491	0.722264887063655
CD4+T	rs817352_LINC00176_ZNF182	T	0.0177	0.12	0.147	0.883	-0.218	0.254	2491	0.961554234062797
CD4+T	rs817352_LINC00176_RP11-252A24.3	T	-0.0027	0.027	-0.1	0.92	-0.056	0.05	2491	0.972019386106624
CD4+T	rs817352_LINC00176_TMEM44-AS1	T	-0.091	0.046	-1.965	0.049	-0.182	0	2491	0.214662200956938
CD4+T	rs817352_LINC00176_SMCO4	T	-0.0746	0.05	-1.507	0.132	-0.172	0.023	2491	0.378631578947368
CD4+T	rs817352_LINC00176_AL627171.2	T	0.0263	0.026	1.001	0.317	-0.025	0.078	2491	0.603420374220374
CD4+T	rs817352_LINC00176_SEMA5A	T	0.0446	0.022	2.049	0.041	0.002	0.087	2491	0.19113849287169
CD4+T	rs817352_LINC00176_FGFRL1	T	0.0076	0.066	0.116	0.908	-0.122	0.137	2491	0.968894528521537
CD4+T	rs817352_LINC00176_AKAP3	T	0.1143	0.031	3.658	0	0.053	0.175	2491	0
CD4+T	rs817352_LINC00176_CCNA2	T	-0.0309	0.034	-0.908	0.364	-0.098	0.036	2491	0.643643105446118
CD4+T	rs817352_LINC00176_ITCH-AS1	T	-0.0748	0.045	-1.658	0.097	-0.163	0.014	2491	0.320856936416185
CD4+T	rs817352_LINC00176_CCND2-AS1	T	0.0369	0.024	1.539	0.124	-0.01	0.084	2491	0.368618181818182
CD4+T	rs817352_LINC00176_UBTD1	T	-0.0043	0.064	-0.066	0.947	-0.131	0.122	2491	0.982109979633401
CD4+T	rs817352_LINC00176_MAPK11	T	0.0695	0.058	1.19	0.234	-0.045	0.184	2491	0.51012
CD4+T	rs817352_LINC00176_NKD1	T	0.1003	0.033	2.999	0.003	0.035	0.166	2491	0.0325450236966824
CD4+T	rs817352_LINC00176_MTBP	T	0.0998	0.051	1.966	0.049	0	0.199	2491	0.214662200956938
CD4+T	rs817352_LINC00176_ASB2	T	-0.0527	0.043	-1.233	0.218	-0.136	0.031	2491	0.494061386138614
CD4+T	rs817352_LINC00176_AC007292.3	T	-0.0014	0.033	-0.044	0.965	-0.066	0.063	2491	0.987431828341529
CD4+T	rs817352_LINC00176_LGALS8-AS1	T	0.0117	0.026	0.449	0.653	-0.039	0.063	2491	0.850237201365188
CD4+T	rs817352_LINC00176_GHDC	T	-0.0636	0.129	-0.493	0.622	-0.317	0.189	2491	0.834803869832894
CD4+T	rs817352_LINC00176_TCTN1	T	0.1804	0.064	2.816	0.005	0.055	0.306	2491	0.0470020533880903
CD4+T	rs817352_LINC00176_GGACT	T	0.0644	0.057	1.12	0.263	-0.048	0.177	2491	0.546285843920145
CD4+T	rs817352_LINC00176_ZNF41	T	0.0517	0.102	0.507	0.612	-0.148	0.252	2491	0.829161290322581
CD4+T	rs817352_LINC00176_HEXIM2	T	-0.1169	0.07	-1.673	0.094	-0.254	0.02	2491	0.315955947136564
CD4+T	rs817352_LINC00176_BCL2L2	T	-0.0324	0.082	-0.397	0.691	-0.193	0.128	2491	0.875317653569452
CD4+T	rs817352_LINC00176_CRTC1	T	0.53	0.103	5.163	0	0.329	0.731	2491	0
CD4+T	rs817352_LINC00176_RP11-423H2.3	T	0.131	0.033	4.01	0	0.067	0.195	2491	0
CD4+T	rs817352_LINC00176_SLC16A6	T	-0.2116	0.067	-3.167	0.002	-0.343	-0.081	2491	0.0241583113456464
CD4+T	rs817352_LINC00176_POLH	T	-0.2478	0.099	-2.514	0.012	-0.441	-0.054	2491	0.0859718309859155
CD4+T	rs817352_LINC00176_RAB23	T	0.0392	0.035	1.132	0.258	-0.029	0.107	2491	0.541303391384051
CD4+T	rs817352_LINC00176_GMPR	T	0.0134	0.026	0.509	0.611	-0.038	0.065	2491	0.828051509769094
CD4+T	rs817352_LINC00176_DDR2	T	-0.0378	0.026	-1.429	0.153	-0.09	0.014	2491	0.410811730205279
CD4+T	rs817352_LINC00176_CTD-2256P15.2	T	0.0335	0.03	1.121	0.262	-0.025	0.092	2491	0.545446111869031
CD4+T	rs817352_LINC00176_CPLX1	T	0.0954	0.025	3.809	0	0.046	0.145	2491	0
CD4+T	rs817352_LINC00176_FSIP1	T	0.0092	0.027	0.344	0.731	-0.043	0.061	2491	0.895269662921348
CD4+T	rs817352_LINC00176_FLT1	T	0.0525	0.026	2.019	0.044	0.002	0.103	2491	0.201230769230769
CD4+T	rs817352_LINC00176_CHAF1B	T	0.0186	0.057	0.325	0.745	-0.093	0.131	2491	0.902994440031771
CD4+T	rs817352_LINC00176_RTTN	T	0.1251	0.082	1.533	0.125	-0.035	0.285	2491	0.369670542635659
CD4+T	rs817352_LINC00176_BTBD8	T	-0.0019	0.026	-0.072	0.943	-0.053	0.05	2491	0.98092569870484
CD4+T	rs817352_LINC00176_MUC12	T	-0.0539	0.026	-2.07	0.039	-0.105	-0.003	2491	0.186564263322884
CD4+T	rs817352_LINC00176_CLIC5	T	0.0079	0.037	0.215	0.83	-0.064	0.08	2491	0.940995542347697
CD4+T	rs817352_LINC00176_PPM1L	T	-0.1813	0.057	-3.203	0.001	-0.292	-0.07	2491	0.0132312138728323
CD4+T	rs817352_LINC00176_FGF23	T	-0.0227	0.084	-0.269	0.788	-0.188	0.143	2491	0.924043032786885
CD4+T	rs817352_LINC00176_PDE8B	T	-0.0068	0.04	-0.17	0.865	-0.086	0.072	2491	0.95397976391231
CD4+T	rs817352_LINC00176_CCDC61	T	0.2232	0.106	2.101	0.036	0.015	0.432	2491	0.177022556390977
CD4+T	rs817352_LINC00176_ZNF749	T	-0.0017	0.055	-0.031	0.975	-0.109	0.106	2491	0.990139751552795
CD4+T	rs817352_LINC00176_BHLHB9	T	0.0976	0.043	2.288	0.022	0.014	0.181	2491	0.128628352490421
CD4+T	rs817352_LINC00176_CTD-2410N18.3	T	-0.0226	0.025	-0.92	0.358	-0.071	0.026	2491	0.638707716289945
CD4+T	rs817352_LINC00176_SYT15	T	-0.0322	0.029	-1.124	0.261	-0.088	0.024	2491	0.544106557377049
CD4+T	rs817352_LINC00176_GSTO2	T	0.0748	0.04	1.888	0.059	-0.003	0.152	2491	0.241378016085791
CD4+T	rs817352_LINC00176_KIAA1107	T	0.0073	0.038	0.191	0.849	-0.067	0.082	2491	0.949602247740044
CD4+T	rs817352_LINC00176_XXbac-B476C20.9	T	-0.0458	0.029	-1.558	0.119	-0.103	0.012	2491	0.359829590488771
CD4+T	rs817352_LINC00176_C19orf68	T	0.0614	0.049	1.257	0.209	-0.034	0.157	2491	0.483477513895907
CD4+T	rs817352_LINC00176_AC092295.7	T	0.0045	0.056	0.08	0.936	-0.105	0.114	2491	0.976974008207934
CD4+T	rs817352_LINC00176_DONSON	T	-0.1032	0.077	-1.335	0.182	-0.255	0.048	2491	0.454553191489362
CD4+T	rs817352_LINC00176_RP11-29B2.5	T	0.1219	0.033	3.688	0	0.057	0.187	2491	0
CD4+T	rs817352_LINC00176_RUNDC3B	T	-0.0344	0.021	-1.603	0.109	-0.077	0.008	2491	0.344376811594203
CD4+T	rs817352_LINC00176_TPTEP1	T	0.0588	0.029	1.994	0.046	0.001	0.117	2491	0.206458823529412
CD4+T	rs817352_LINC00176_CTD-2054N24.2	T	0.0333	0.037	0.91	0.363	-0.039	0.105	2491	0.643116873065016
CD4+T	rs817352_LINC00176_HIST1H2AL	T	0.0299	0.03	1.015	0.31	-0.028	0.088	2491	0.595044025157233
CD4+T	rs817352_LINC00176_IL10	T	-0.0295	0.023	-1.266	0.205	-0.075	0.016	2491	0.479555442003066
CD4+T	rs817352_LINC00176_SRRM2-AS1	T	0.031	0.041	0.749	0.454	-0.05	0.112	2491	0.717188405797102
CD4+T	rs817352_LINC00176_PC	T	0.0955	0.066	1.443	0.149	-0.034	0.225	2491	0.404580071174377
CD4+T	rs817352_LINC00176_ZNF483	T	0.0617	0.026	2.364	0.018	0.011	0.113	2491	0.112573770491803
CD4+T	rs817352_LINC00176_MROH8	T	0.0381	0.04	0.954	0.34	-0.04	0.116	2491	0.619140811455847
CD4+T	rs817352_LINC00176_RP11-378J18.3	T	0.0564	0.026	2.206	0.028	0.006	0.107	2491	0.153146953405018
CD4+T	rs817352_LINC00176_DEPDC4	T	0.0497	0.026	1.947	0.052	0	0.1	2491	0.222898876404494
CD4+T	rs817352_LINC00176_RP11-398K22.12	T	0.0475	0.044	1.068	0.286	-0.04	0.135	2491	0.572
CD4+T	rs817352_LINC00176_RP11-493K19.3	T	-0.1464	0.076	-1.92	0.055	-0.296	0.003	2491	0.231212121212121
CD4+T	rs817352_LINC00176_RP11-98D18.9	T	-0.0141	0.028	-0.504	0.615	-0.069	0.041	2491	0.83076718796105
CD4+T	rs817352_LINC00176_FGF18	T	-0.0491	0.028	-1.732	0.083	-0.105	0.006	2491	0.297086786551994
CD4+T	rs817352_LINC00176_CTD-2165H16.4	T	0.1198	0.031	3.833	0	0.058	0.181	2491	0
CD4+T	rs817352_LINC00176_RP11-16N11.2	T	0.0348	0.028	1.239	0.215	-0.02	0.09	2491	0.490663010967099
CD4+T	rs817352_LINC00176_USP6NL	T	-0.0401	0.059	-0.685	0.494	-0.155	0.075	2491	0.745396176664469
CD4+T	rs817352_LINC00176_ZNF180	T	0.0682	0.072	0.947	0.344	-0.073	0.209	2491	0.623695841584158
CD4+T	rs817352_LINC00176_PTPDC1	T	0.0885	0.051	1.722	0.085	-0.012	0.189	2491	0.300951276102088
CD4+T	rs817352_LINC00176_RP4-756G23.5	T	-0.0197	0.032	-0.623	0.533	-0.082	0.042	2491	0.773399049128368
CD4+T	rs817352_LINC00176_PLK1	T	-0.1287	0.054	-2.377	0.018	-0.235	-0.023	2491	0.112573770491803
CD4+T	rs817352_LINC00176_C1RL	T	-0.0871	0.077	-1.131	0.258	-0.238	0.064	2491	0.541303391384051
CD4+T	rs817352_LINC00176_ATP8A2	T	0.1561	0.032	4.806	0	0.092	0.22	2491	0
CD4+T	rs817352_LINC00176_LRRC4	T	-0.0552	0.046	-1.191	0.234	-0.146	0.036	2491	0.51012
CD4+T	rs817352_LINC00176_RP5-1091N2.9	T	-0.1026	0.066	-1.559	0.119	-0.232	0.026	2491	0.359829590488771
CD4+T	rs817352_LINC00176_RP11-412D9.4	T	0.0278	0.029	0.966	0.334	-0.029	0.084	2491	0.616056406124094
CD4+T	rs817352_LINC00176_FOXP4	T	-0.1583	0.082	-1.939	0.053	-0.318	0.002	2491	0.225916201117318
CD4+T	rs817352_LINC00176_FGF22	T	0.0158	0.025	0.628	0.53	-0.034	0.065	2491	0.770266666666667
CD4+T	rs817352_LINC00176_ZNF304	T	0.1781	0.073	2.436	0.015	0.035	0.321	2491	0.100248175182482
CD4+T	rs817352_LINC00176_KLRC1	T	-0.0264	0.023	-1.159	0.247	-0.071	0.018	2491	0.528148528724895
CD4+T	rs817352_LINC00176_C6orf57	T	0.0218	0.066	0.332	0.74	-0.107	0.151	2491	0.899792828685259
CD4+T	rs817352_LINC00176_ATP5EP2	T	0.0097	0.027	0.356	0.722	-0.044	0.063	2491	0.891401294498382
CD4+T	rs817352_LINC00176_CIB2	T	0.0384	0.042	0.924	0.355	-0.043	0.12	2491	0.635584669534611
CD4+T	rs817352_LINC00176_ZNF35	T	-0.0489	0.071	-0.693	0.489	-0.188	0.09	2491	0.741272185430464
CD4+T	rs817352_LINC00176_C10orf12	T	-0.1453	0.055	-2.622	0.009	-0.254	-0.037	2491	0.0704307692307692
CD4+T	rs817352_LINC00176_MTMR1	T	0.1209	0.116	1.045	0.296	-0.106	0.348	2491	0.580834976425204
CD4+T	rs817352_LINC00176_C17orf107	T	0.0277	0.03	0.938	0.348	-0.03	0.086	2491	0.62697520661157
CD4+T	rs817352_LINC00176_RP1-67K17.4	T	-0.0094	0.024	-0.388	0.698	-0.057	0.038	2491	0.878351841671248
CD4+T	rs817352_LINC00176_KIR3DL2	T	-0.0618	0.021	-2.911	0.004	-0.103	-0.02	2491	0.040070021881838
CD4+T	rs817352_LINC00176_ALDH1B1	T	0.1503	0.079	1.9	0.058	-0.005	0.305	2491	0.238351885098743
CD4+T	rs817352_LINC00176_RP11-584P21.2	T	0.0195	0.024	0.808	0.419	-0.028	0.067	2491	0.690490280777538
CD4+T	rs817352_LINC00176_UCK2	T	-0.1681	0.088	-1.914	0.056	-0.34	0.004	2491	0.233273885350318
CD4+T	rs817352_LINC00176_DNAH14	T	-0.0989	0.026	-3.756	0	-0.15	-0.047	2491	0
CD4+T	rs817352_LINC00176_LINC00422	T	-0.0445	0.038	-1.166	0.244	-0.119	0.03	2491	0.524674495068107
CD4+T	rs817352_LINC00176_GTF3C2	T	0.3525	0.163	2.158	0.031	0.032	0.673	2491	0.162192
CD4+T	rs817352_LINC00176_C3orf62	T	-0.0679	0.079	-0.856	0.392	-0.224	0.088	2491	0.669368146214099
CD4+T	rs817352_LINC00176_MON1A	T	0.1123	0.103	1.096	0.273	-0.089	0.313	2491	0.557446030330062
CD4+T	rs817352_LINC00176_SNX8	T	-0.1324	0.092	-1.433	0.152	-0.314	0.049	2491	0.409567981165391
CD4+T	rs817352_LINC00176_ITPK1-AS1	T	-0.0575	0.025	-2.282	0.023	-0.107	-0.008	2491	0.13345247148289
CD4+T	rs817352_LINC00176_SKA3	T	-0.0137	0.023	-0.6	0.548	-0.058	0.031	2491	0.784472795497186
CD4+T	rs817352_LINC00176_EIF4G3	T	-0.2694	0.073	-3.693	0	-0.412	-0.126	2491	0
CD4+T	rs817352_LINC00176_AMZ1	T	0.0055	0.026	0.208	0.836	-0.046	0.057	2491	0.943824414303329
CD4+T	rs817352_LINC00176_GK-AS1	T	-0.1044	0.039	-2.702	0.007	-0.18	-0.029	2491	0.0597873134328358
CD4+T	rs817352_LINC00176_EML5	T	0.11	0.06	1.845	0.065	-0.007	0.227	2491	0.254116140051238
CD4+T	rs817352_LINC00176_ADPRH	T	-0.236	0.065	-3.612	0	-0.364	-0.108	2491	0
CD4+T	rs817352_LINC00176_CLSPN	T	-0.0501	0.029	-1.718	0.086	-0.107	0.007	2491	0.30215502686109
CD4+T	rs817352_LINC00176_SNTA1	T	-0.0417	0.058	-0.717	0.473	-0.156	0.072	2491	0.731304964539007
CD4+T	rs817352_LINC00176_DYNLL1-AS1	T	-0.1818	0.049	-3.736	0	-0.277	-0.086	2491	0
CD4+T	rs817352_LINC00176_FAM27A	T	-0.097	0.024	-4.074	0	-0.144	-0.05	2491	0
CD4+T	rs817352_LINC00176_FPR3	T	-0.0718	0.028	-2.602	0.009	-0.126	-0.018	2491	0.0704307692307692
CD4+T	rs817352_LINC00176_PDE6B	T	0.3814	0.075	5.062	0	0.234	0.529	2491	0
CD4+T	rs817352_LINC00176_ZNF66	T	-0.0062	0.027	-0.229	0.819	-0.059	0.047	2491	0.938518648310388
CD4+T	rs817352_LINC00176_PTPRM	T	-0.1152	0.03	-3.877	0	-0.173	-0.057	2491	0
CD4+T	rs817352_LINC00176_ZNF318	T	-0.0036	0.093	-0.039	0.969	-0.187	0.179	2491	0.988929477196885
CD4+T	rs817352_LINC00176_SPRYD7	T	0.0033	0.068	0.048	0.962	-0.131	0.137	2491	0.986346248600224
CD4+T	rs817352_LINC00176_IKZF4	T	0.1609	0.073	2.192	0.028	0.017	0.305	2491	0.153146953405018
CD4+T	rs817352_LINC00176_ZFP1	T	0.0232	0.067	0.346	0.729	-0.108	0.155	2491	0.894735120643432
CD4+T	rs817352_LINC00176_TSPAN4	T	0.001	0.056	0.019	0.985	-0.108	0.11	2491	0.994558888398765
CD4+T	rs817352_LINC00176_SERF1A	T	0.0071	0.022	0.325	0.745	-0.036	0.05	2491	0.902994440031771
CD4+T	rs817352_LINC00176_GAS2L1	T	0.0458	0.048	0.955	0.34	-0.048	0.14	2491	0.619140811455847
CD4+T	rs817352_LINC00176_CTD-3131K8.2	T	-0.0325	0.04	-0.807	0.42	-0.111	0.046	2491	0.691889168765743
CD4+T	rs817352_LINC00176_RP1-315G1.3	T	0.0133	0.027	0.499	0.618	-0.039	0.065	2491	0.832608593290171
CD4+T	rs817352_LINC00176_APLF	T	0.0063	0.05	0.126	0.9	-0.091	0.104	2491	0.965822784810127
CD4+T	rs817352_LINC00176_STOML1	T	0.1012	0.082	1.239	0.215	-0.059	0.261	2491	0.490663010967099
CD4+T	rs817352_LINC00176_FAM185A	T	-0.1242	0.059	-2.118	0.034	-0.239	-0.009	2491	0.170858397365532
CD4+T	rs817352_LINC00176_ZSCAN29	T	-0.1202	0.087	-1.383	0.167	-0.291	0.05	2491	0.431935593220339
CD4+T	rs817352_LINC00176_ZNF662	T	0.2115	0.029	7.259	0	0.154	0.269	2491	0
CD4+T	rs817352_LINC00176_CCBL1	T	0.4259	0.101	4.202	0	0.227	0.625	2491	0
CD4+T	rs817352_LINC00176_CSF2RA	T	-0.1448	0.071	-2.044	0.041	-0.284	-0.006	2491	0.19113849287169
CD4+T	rs817352_LINC00176_ZFP37	T	0.0106	0.031	0.344	0.731	-0.05	0.071	2491	0.895269662921348
CD4+T	rs817352_LINC00176_C1orf112	T	0.0272	0.073	0.374	0.708	-0.115	0.17	2491	0.884855036855037
CD4+T	rs817352_LINC00176_AC107081.5	T	-0.0145	0.025	-0.573	0.567	-0.064	0.035	2491	0.797458064516129
CD4+T	rs817352_LINC00176_ZNF837	T	0.2179	0.042	5.247	0	0.136	0.299	2491	0
CD4+T	rs817352_LINC00176_PHF13	T	0.2343	0.099	2.374	0.018	0.041	0.428	2491	0.112573770491803
CD4+T	rs817352_LINC00176_ZNF365	T	-0.0834	0.025	-3.321	0.001	-0.133	-0.034	2491	0.0132312138728323
CD4+T	rs817352_LINC00176_AC024940.1	T	0.0154	0.034	0.45	0.653	-0.052	0.083	2491	0.850237201365188
CD4+T	rs817352_LINC00176_AC109333.10	T	0.0492	0.035	1.425	0.154	-0.019	0.117	2491	0.412046756282876
CD4+T	rs817352_LINC00176_MTHFR	T	-0.1655	0.098	-1.697	0.09	-0.357	0.026	2491	0.309324324324324
CD4+T	rs817352_LINC00176_IRGM	T	0.0507	0.03	1.671	0.095	-0.009	0.11	2491	0.31814923189466
CD4+T	rs817352_LINC00176_VSIG8	T	0.002	0.029	0.07	0.944	-0.054	0.058	2491	0.981445099818512
CD4+T	rs817352_LINC00176_KIF3B	T	-0.2867	0.103	-2.775	0.006	-0.489	-0.084	2491	0.0537534246575342
CD4+T	rs817352_LINC00176_ROM1	T	0.0184	0.055	0.338	0.736	-0.089	0.126	2491	0.898748466257669
CD4+T	rs817352_LINC00176_MYB	T	0.1161	0.049	2.393	0.017	0.021	0.211	2491	0.109
CD4+T	rs817352_LINC00176_CELSR1	T	0.1038	0.034	3.077	0.002	0.038	0.17	2491	0.0241583113456464
CD4+T	rs817352_LINC00176_ITPRIPL1	T	-0.2368	0.043	-5.452	0	-0.322	-0.152	2491	0
CD4+T	rs817352_LINC00176_PSMG3-AS1	T	0.2955	0.07	4.22	0	0.158	0.433	2491	0
CD4+T	rs817352_LINC00176_SEPN1	T	0.3469	0.101	3.434	0.001	0.149	0.545	2491	0.0132312138728323
CD4+T	rs817352_LINC00176_MGLL	T	-0.032	0.041	-0.789	0.43	-0.112	0.048	2491	0.699687234042553
CD4+T	rs817352_LINC00176_NQO1	T	-0.0826	0.052	-1.583	0.114	-0.185	0.02	2491	0.351442424242424
CD4+T	rs817352_LINC00176_MICAL2	T	-0.0296	0.055	-0.539	0.59	-0.137	0.078	2491	0.815279203139149
CD4+T	rs817352_LINC00176_C20orf96	T	0.0889	0.061	1.46	0.144	-0.03	0.208	2491	0.396173076923077
CD4+T	rs817352_LINC00176_DCUN1D2	T	-0.0453	0.111	-0.407	0.684	-0.263	0.173	2491	0.872
CD4+T	rs817352_LINC00176_ZNF571-AS1	T	0.0851	0.028	3.018	0.003	0.03	0.14	2491	0.0325450236966824
CD4+T	rs817352_LINC00176_AGO4	T	-0.1975	0.075	-2.62	0.009	-0.345	-0.05	2491	0.0704307692307692
CD4+T	rs817352_LINC00176_RP1-43E13.2	T	0.0101	0.026	0.388	0.698	-0.041	0.061	2491	0.878351841671248
CD4+T	rs817352_LINC00176_TRIM74	T	0.1136	0.033	3.445	0.001	0.049	0.178	2491	0.0132312138728323
CD4+T	rs817352_LINC00176_VDR	T	-0.0886	0.058	-1.515	0.13	-0.203	0.026	2491	0.375719696969697
CD4+T	rs817352_LINC00176_SMPDL3A	T	-0.0294	0.042	-0.699	0.485	-0.112	0.053	2491	0.73887853577371
CD4+T	rs817352_LINC00176_AC009005.2	T	-0.0237	0.026	-0.922	0.357	-0.074	0.027	2491	0.637669137729224
CD4+T	rs817352_LINC00176_GOLGA6L4	T	-0.0646	0.027	-2.398	0.017	-0.118	-0.012	2491	0.109
CD4+T	rs817352_LINC00176_CCL4L2	T	0.0236	0.022	1.086	0.278	-0.019	0.066	2491	0.56338379814077
CD4+T	rs817352_LINC00176_ZNF232	T	0.2196	0.083	2.652	0.008	0.057	0.382	2491	0.0650515097690941
CD4+T	rs817352_LINC00176_RP11-214O1.3	T	0.0154	0.026	0.589	0.556	-0.036	0.067	2491	0.790486956521739
CD4+T	rs817352_LINC00176_RP11-187C18.2	T	-0.0482	0.046	-1.058	0.29	-0.138	0.041	2491	0.574230103806228
CD4+T	rs817352_LINC00176_LSMEM1	T	-0.0722	0.045	-1.615	0.106	-0.16	0.015	2491	0.337225851285615
CD4+T	rs817352_LINC00176_AC009133.12	T	-0.0519	0.07	-0.741	0.459	-0.189	0.086	2491	0.720858319039451
CD4+T	rs817352_LINC00176_C21orf58	T	0.142	0.074	1.91	0.056	-0.004	0.288	2491	0.233273885350318
CD4+T	rs817352_LINC00176_SNAI1	T	0.0225	0.03	0.748	0.455	-0.036	0.081	2491	0.718024819027921
CD4+T	rs817352_LINC00176_AC009133.17	T	0.2026	0.073	2.784	0.005	0.06	0.345	2491	0.0470020533880903
CD4+T	rs817352_LINC00176_RP11-105C19.1	T	0.0248	0.023	1.077	0.282	-0.02	0.07	2491	0.567970083589969
CD4+T	rs817352_LINC00176_CLIC3	T	0.051	0.034	1.501	0.133	-0.016	0.118	2491	0.380071161048689
CD4+T	rs817352_LINC00176_UBXN7-AS1	T	0.013	0.026	0.504	0.614	-0.038	0.064	2491	0.830151210868281
CD4+T	rs817352_LINC00176_SUV39H1	T	0.1844	0.104	1.776	0.076	-0.019	0.388	2491	0.279460240963855
CD4+T	rs817352_LINC00176_USP35	T	-0.0475	0.101	-0.471	0.638	-0.245	0.15	2491	0.840991649870429
CD4+T	rs817352_LINC00176_DKFZP761J1410	T	-0.0515	0.064	-0.805	0.421	-0.177	0.074	2491	0.693037756202805
CD4+T	rs817352_LINC00176_F2R	T	-0.1963	0.035	-5.617	0	-0.265	-0.128	2491	0
CD4+T	rs817352_LINC00176_ZNF225	T	-0.0107	0.069	-0.154	0.878	-0.147	0.125	2491	0.95953306278348
CD4+T	rs817352_LINC00176_AC147651.4	T	-0.1119	0.062	-1.81	0.07	-0.233	0.009	2491	0.266384039900249
CD4+T	rs817352_LINC00176_C19orf54	T	-0.1218	0.091	-1.345	0.179	-0.299	0.056	2491	0.450501374381528
CD4+T	rs817352_LINC00176_PEAK1	T	-0.1001	0.074	-1.347	0.178	-0.246	0.046	2491	0.44921940463065
CD4+T	rs817352_LINC00176_CALHM2	T	-0.3094	0.079	-3.915	0	-0.464	-0.154	2491	0
CD4+T	rs817352_LINC00176_DAPL1	T	-0.0674	0.187	-0.359	0.719	-0.435	0.3	2491	0.889857258718573
CD4+T	rs817352_LINC00176_IGFBP6	T	0.027	0.028	0.969	0.332	-0.028	0.082	2491	0.614596037201779
CD4+T	rs817352_LINC00176_DDX28	T	0.3505	0.132	2.656	0.008	0.092	0.609	2491	0.0650515097690941
CD4+T	rs817352_LINC00176_RP4-657D16.3	T	-0.0923	0.045	-2.055	0.04	-0.18	-0.004	2491	0.188589083419156
CD4+T	rs817352_LINC00176_MEGF8	T	0.0621	0.088	0.703	0.482	-0.111	0.235	2491	0.736268268268268
CD4+T	rs817352_LINC00176_NLRX1	T	0.0388	0.081	0.479	0.632	-0.12	0.198	2491	0.837907906168549
CD4+T	rs817352_LINC00176_C4orf36	T	-0.0901	0.042	-2.162	0.031	-0.172	-0.008	2491	0.162192
CD4+T	rs817352_LINC00176_FZD3	T	0.0033	0.046	0.071	0.943	-0.088	0.094	2491	0.98092569870484
CD4+T	rs817352_LINC00176_SCLY	T	-0.019	0.062	-0.307	0.759	-0.141	0.102	2491	0.909607853403141
CD4+T	rs817352_LINC00176_KANK3	T	0.0851	0.039	2.176	0.03	0.008	0.162	2491	0.158591224018476
CD4+T	rs817352_LINC00176_FANCI	T	-0.2055	0.076	-2.715	0.007	-0.354	-0.057	2491	0.0597873134328358
CD4+T	rs817352_LINC00176_RP11-490O6.2	T	0.0542	0.025	2.136	0.033	0.004	0.104	2491	0.167673695893452
CD4+T	rs817352_LINC00176_GAS7	T	-0.1876	0.063	-2.985	0.003	-0.311	-0.064	2491	0.0325450236966824
CD4+T	rs817352_LINC00176_CACNA1I	T	0.2425	0.037	6.533	0	0.17	0.315	2491	0
CD4+T	rs817352_LINC00176_ZBTB11-AS1	T	0.0336	0.027	1.238	0.216	-0.02	0.087	2491	0.491230998509687
CD4+T	rs817352_LINC00176_STK11IP	T	-0.1026	0.139	-0.736	0.462	-0.376	0.171	2491	0.722842105263158
CD4+T	rs817352_LINC00176_RP6-65G23.3	T	0.0386	0.025	1.562	0.118	-0.01	0.087	2491	0.358701195219123
CD4+T	rs817352_LINC00176_C16orf93	T	-0.1005	0.036	-2.757	0.006	-0.172	-0.029	2491	0.0537534246575342
CD4+T	rs817352_LINC00176_DDR1	T	0.2492	0.047	5.275	0	0.157	0.342	2491	0
CD4+T	rs817352_LINC00176_AACS	T	0.278	0.103	2.701	0.007	0.076	0.48	2491	0.0597873134328358
CD4+T	rs817352_LINC00176_ATRIP	T	-0.0692	0.109	-0.634	0.526	-0.283	0.145	2491	0.766399745385105
CD4+T	rs817352_LINC00176_AC008746.12	T	0.1466	0.037	3.939	0	0.074	0.22	2491	0
CD4+T	rs817352_LINC00176_AL591479.1	T	0.0315	0.024	1.329	0.184	-0.015	0.078	2491	0.455079416531604
CD4+T	rs817352_LINC00176_PTPN13	T	-0.0325	0.035	-0.931	0.352	-0.101	0.036	2491	0.632687868080094
CD4+T	rs817352_LINC00176_PLCXD1	T	0.0899	0.049	1.817	0.069	-0.007	0.187	2491	0.264557788944724
CD4+T	rs817352_LINC00176_TRIM58	T	0.0105	0.022	0.481	0.631	-0.032	0.053	2491	0.83779524361949
CD4+T	rs817352_LINC00176_ZNF595	T	0.0284	0.021	1.386	0.166	-0.012	0.069	2491	0.430565439093484
CD4+T	rs817352_LINC00176_AF131215.5	T	-0.0461	0.028	-1.662	0.097	-0.1	0.008	2491	0.320856936416185
CD4+T	rs817352_LINC00176_ZNF319	T	-0.2741	0.095	-2.89	0.004	-0.46	-0.088	2491	0.040070021881838
CD4+T	rs817352_LINC00176_COPZ2	T	-0.0946	0.041	-2.326	0.02	-0.174	-0.015	2491	0.120315374507227
CD4+T	rs817352_LINC00176_ATR	T	-0.2544	0.108	-2.354	0.019	-0.466	-0.042	2491	0.116441767068273
CD4+T	rs817352_LINC00176_RP11-159G9.5	T	-0.0964	0.031	-3.149	0.002	-0.157	-0.036	2491	0.0241583113456464
CD4+T	rs817352_LINC00176_FAM118B	T	-0.1833	0.091	-2.01	0.045	-0.362	-0.004	2491	0.203768545994065
CD4+T	rs817352_LINC00176_RNF152	T	0.021	0.024	0.862	0.389	-0.027	0.069	2491	0.665735327102804
CD4+T	rs817352_LINC00176_SH3RF3	T	0.0987	0.041	2.403	0.016	0.018	0.179	2491	0.105090387374462
CD4+T	rs817352_LINC00176_RAB32	T	-0.0211	0.066	-0.319	0.749	-0.151	0.108	2491	0.904490108150884
CD4+T	rs817352_LINC00176_WDR91	T	0.0477	0.132	0.362	0.717	-0.21	0.306	2491	0.889305337306963
CD4+T	rs817352_LINC00176_CTRL	T	0.1225	0.069	1.768	0.077	-0.013	0.258	2491	0.281779376498801
CD4+T	rs817352_LINC00176_AP000253.1	T	0.0242	0.029	0.83	0.406	-0.033	0.081	2491	0.680332357247438
CD4+T	rs817352_LINC00176_FITM2	T	0.4281	0.082	5.203	0	0.267	0.589	2491	0
CD4+T	rs817352_LINC00176_PRSS16	T	0.0098	0.025	0.383	0.702	-0.04	0.06	2491	0.880963815789474
CD4+T	rs817352_LINC00176_TTC22	T	-0.2261	0.072	-3.158	0.002	-0.367	-0.086	2491	0.0241583113456464
CD4+T	rs817352_LINC00176_LPAR5	T	0.193	0.073	2.648	0.008	0.05	0.336	2491	0.0650515097690941
CD4+T	rs817352_LINC00176_ACRC	T	0.0097	0.065	0.15	0.881	-0.117	0.137	2491	0.961205433746425
CD4+T	rs817352_LINC00176_RBM47	T	-0.0781	0.05	-1.571	0.116	-0.176	0.019	2491	0.355216053511706
CD4+T	rs817352_LINC00176_SPIB	T	0.0356	0.043	0.83	0.407	-0.049	0.12	2491	0.680513513513514
CD4+T	rs817352_LINC00176_RAB25	T	0.1481	0.029	5.085	0	0.091	0.205	2491	0
CD4+T	rs817352_LINC00176_NEFM	T	0.1325	0.03	4.419	0	0.074	0.191	2491	0
CD4+T	rs817352_LINC00176_KDM4A-AS1	T	0.0159	0.04	0.4	0.689	-0.062	0.094	2491	0.874477959523149
CD4+T	rs817352_LINC00176_STK32C	T	0.0396	0.057	0.692	0.489	-0.073	0.152	2491	0.741272185430464
CD4+T	rs817352_LINC00176_FN3K	T	0.1338	0.042	3.174	0.002	0.051	0.216	2491	0.0241583113456464
CD4+T	rs817352_LINC00176_MMP23B	T	-0.0156	0.025	-0.633	0.527	-0.064	0.033	2491	0.767124324324324
CD4+T	rs817352_LINC00176_HILPDA	T	0.0136	0.052	0.264	0.792	-0.088	0.115	2491	0.924942857142857
CD4+T	rs817352_LINC00176_ARMCX1	T	0.0318	0.044	0.729	0.466	-0.054	0.117	2491	0.725951103565365
CD4+T	rs817352_LINC00176_LIN37	T	-0.1853	0.069	-2.676	0.007	-0.321	-0.05	2491	0.0597873134328358
CD4+T	rs817352_LINC00176_OAF	T	-0.0261	0.062	-0.424	0.672	-0.147	0.095	2491	0.863434184675835
CD4+T	rs817352_LINC00176_DICER1-AS1	T	0.265	0.076	3.471	0.001	0.115	0.415	2491	0.0132312138728323
CD4+T	rs817352_LINC00176_L2HGDH	T	-8e-04	0.037	-0.021	0.983	-0.074	0.072	2491	0.994074221338635
CD4+T	rs817352_LINC00176_SLC35F2	T	-0.011	0.065	-0.169	0.866	-0.139	0.117	2491	0.954622682398266
CD4+T	rs817352_LINC00176_CACNB1	T	-0.2192	0.075	-2.94	0.003	-0.365	-0.073	2491	0.0325450236966824
CD4+T	rs817352_LINC00176_ERI2	T	-0.1041	0.042	-2.487	0.013	-0.186	-0.022	2491	0.0904468085106383
CD4+T	rs817352_LINC00176_HCG27	T	-0.0885	0.052	-1.687	0.092	-0.191	0.014	2491	0.312909361069837
CD4+T	rs817352_LINC00176_PHEX	T	-0.0325	0.03	-1.076	0.282	-0.092	0.027	2491	0.567970083589969
CD4+T	rs817352_LINC00176_P2RX5	T	0.0766	0.039	1.958	0.05	0	0.153	2491	0.216556291390728
CD4+T	rs817352_LINC00176_FBXO15	T	0.1045	0.03	3.439	0.001	0.045	0.164	2491	0.0132312138728323
CD4+T	rs817352_LINC00176_PQLC2	T	0.0174	0.107	0.162	0.871	-0.193	0.228	2491	0.956449508275366
CD4+T	rs817352_LINC00176_HCAR3	T	-0.05	0.036	-1.394	0.164	-0.12	0.02	2491	0.42682888004548
CD4+T	rs817352_LINC00176_PIFO	T	0.0868	0.026	3.371	0.001	0.036	0.137	2491	0.0132312138728323
CD4+T	rs817352_LINC00176_PRSS21	T	0.0088	0.018	0.479	0.632	-0.027	0.045	2491	0.837907906168549
CD4+T	rs817352_LINC00176_FBXO45	T	-0.1824	0.085	-2.143	0.032	-0.349	-0.015	2491	0.164602247191011
CD4+T	rs817352_LINC00176_VLDLR	T	-0.002	0.023	-0.085	0.932	-0.048	0.044	2491	0.975913998170174
CD4+T	rs817352_LINC00176_FARP2	T	-0.1292	0.059	-2.207	0.027	-0.244	-0.014	2491	0.148386554621849
CD4+T	rs817352_LINC00176_GPR68	T	-0.2233	0.052	-4.286	0	-0.325	-0.121	2491	0
CD4+T	rs817352_LINC00176_AC011997.1	T	-0.0462	0.045	-1.021	0.307	-0.135	0.043	2491	0.593194783340345
CD4+T	rs817352_LINC00176_REM2	T	-0.0073	0.056	-0.129	0.897	-0.118	0.103	2491	0.965822784810127
CD4+T	rs817352_LINC00176_CTNS	T	-0.2134	0.114	-1.876	0.061	-0.436	0.01	2491	0.245609498680739
CD4+T	rs817352_LINC00176_SGSM1	T	-0.1038	0.042	-2.498	0.013	-0.185	-0.022	2491	0.0904468085106383
CD4+T	rs817352_LINC00176_C10orf111	T	0.0265	0.025	1.051	0.293	-0.023	0.076	2491	0.576678417884781
CD4+T	rs817352_LINC00176_HIST1H2BC	T	-0.0844	0.042	-2.011	0.044	-0.167	-0.002	2491	0.201230769230769
CD4+T	rs817352_LINC00176_ZNF417	T	-0.1368	0.081	-1.685	0.092	-0.296	0.022	2491	0.312909361069837
CD4+T	rs817352_LINC00176_CSNK2A3	T	0.016	0.026	0.605	0.545	-0.036	0.068	2491	0.783116760828625
CD4+T	rs817352_LINC00176_ARSD	T	-0.1336	0.078	-1.713	0.087	-0.287	0.019	2491	0.304267379679144
CD4+T	rs817352_LINC00176_CTD-2162K18.5	T	0.109	0.037	2.955	0.003	0.037	0.181	2491	0.0325450236966824
CD4+T	rs817352_LINC00176_RP11-36B15.1	T	0.0066	0.036	0.185	0.853	-0.063	0.077	2491	0.949879710144927
CD4+T	rs817352_LINC00176_AREGB	T	-0.2305	0.106	-2.176	0.03	-0.438	-0.023	2491	0.158591224018476
CD4+T	rs817352_LINC00176_STX16-NPEPL1	T	-0.1364	0.054	-2.536	0.011	-0.242	-0.031	2491	0.0803157894736842
CD4+T	rs817352_LINC00176_BOLA3-AS1	T	0.0716	0.043	1.676	0.094	-0.012	0.155	2491	0.315955947136564
CD4+T	rs817352_LINC00176_ZNF578	T	0.0689	0.033	2.077	0.038	0.004	0.134	2491	0.18312
CD4+T	rs817352_LINC00176_FBXL18	T	-0.2127	0.089	-2.393	0.017	-0.387	-0.038	2491	0.109
CD4+T	rs817352_LINC00176_RWDD2A	T	-0.0314	0.062	-0.511	0.609	-0.152	0.089	2491	0.827054879857609
CD4+T	rs817352_LINC00176_NUAK2	T	0.0163	0.078	0.21	0.834	-0.136	0.168	2491	0.94319466403162
CD4+T	rs817352_LINC00176_SLC23A3	T	-0.0789	0.047	-1.663	0.096	-0.172	0.014	2491	0.318931785195936
CD4+T	rs817352_LINC00176_FASLG	T	-0.146	0.041	-3.578	0	-0.226	-0.066	2491	0
CD4+T	rs817352_LINC00176_C2CD2	T	0.0996	0.088	1.132	0.258	-0.073	0.272	2491	0.541303391384051
CD4+T	rs817352_LINC00176_ADAP2	T	-0.1294	0.058	-2.246	0.025	-0.242	-0.016	2491	0.141470951792336
CD4+T	rs817352_LINC00176_CTD-3074O7.12	T	0.1169	0.083	1.409	0.159	-0.046	0.28	2491	0.421483497394325
CD4+T	rs817352_LINC00176_RP11-589P10.5	T	0.061	0.082	0.747	0.455	-0.099	0.221	2491	0.718024819027921
CD4+T	rs817352_LINC00176_TENM1	T	-0.0041	0.03	-0.137	0.891	-0.064	0.055	2491	0.964187264150943
CD4+T	rs817352_LINC00176_C11orf82	T	-0.0803	0.046	-1.738	0.082	-0.171	0.01	2491	0.294197492163009
CD4+T	rs817352_LINC00176_NDC80	T	-0.1007	0.05	-2.015	0.044	-0.199	-0.003	2491	0.201230769230769
CD4+T	rs817352_LINC00176_KIAA1161	T	0.0029	0.04	0.071	0.943	-0.076	0.082	2491	0.98092569870484
CD4+T	rs817352_LINC00176_GNGT2	T	-0.2609	0.058	-4.509	0	-0.374	-0.147	2491	0
CD4+T	rs817352_LINC00176_KBTBD11	T	0.0456	0.071	0.638	0.524	-0.095	0.186	2491	0.765917782026769
CD4+T	rs817352_LINC00176_FAM85A	T	0.0433	0.027	1.6	0.11	-0.01	0.096	2491	0.345154215215901
CD4+T	rs817352_LINC00176_SLC1A5	T	-0.042	0.066	-0.638	0.524	-0.171	0.087	2491	0.765917782026769
CD4+T	rs817352_LINC00176_TRIP10	T	0.274	0.071	3.882	0	0.136	0.412	2491	0
CD4+T	rs817352_LINC00176_RP5-935K16.1	T	0.1377	0.073	1.886	0.059	-0.005	0.281	2491	0.241378016085791
CD4+T	rs817352_LINC00176_NLGN3	T	-0.0771	0.066	-1.176	0.24	-0.206	0.051	2491	0.519735099337748
CD4+T	rs817352_LINC00176_ZBED6CL	T	0.0472	0.07	0.676	0.499	-0.09	0.184	2491	0.748009823182711
CD4+T	rs817352_LINC00176_ZNF251	T	0.0745	0.079	0.943	0.346	-0.08	0.229	2491	0.624847337278106
CD4+T	rs817352_LINC00176_YIPF2	T	-0.0349	0.109	-0.321	0.748	-0.248	0.178	2491	0.903997888067582
CD4+T	rs817352_LINC00176_C19orf82	T	0.1082	0.059	1.826	0.068	-0.008	0.224	2491	0.261820016820858
CD4+T	rs817352_LINC00176_ZNF614	T	0.0669	0.069	0.97	0.332	-0.068	0.202	2491	0.614596037201779
CD4+T	rs817352_LINC00176_RHEBL1	T	-0.1626	0.054	-3.025	0.003	-0.268	-0.057	2491	0.0325450236966824
CD4+T	rs817352_LINC00176_CEP112	T	-0.0202	0.025	-0.823	0.41	-0.068	0.028	2491	0.682290076335878
CD4+T	rs817352_LINC00176_MPRIP-AS1	T	-0.013	0.035	-0.374	0.708	-0.081	0.055	2491	0.884855036855037
CD4+T	rs817352_LINC00176_SLC15A4	T	-0.1648	0.073	-2.245	0.025	-0.309	-0.021	2491	0.141470951792336
CD4+T	rs817352_LINC00176_MIR1302-9	T	-0.0157	0.037	-0.421	0.674	-0.089	0.057	2491	0.864790358744395
CD4+T	rs817352_LINC00176_CTD-2514K5.2	T	-0.0834	0.046	-1.804	0.071	-0.174	0.007	2491	0.268404624277457
CD4+T	rs817352_LINC00176_AFMID	T	-0.1805	0.063	-2.884	0.004	-0.303	-0.058	2491	0.040070021881838
CD4+T	rs817352_LINC00176_CTD-2086O20.3	T	-0.0433	0.033	-1.329	0.184	-0.107	0.021	2491	0.455079416531604
CD4+T	rs817352_LINC00176_ECT2	T	-0.0912	0.048	-1.919	0.055	-0.184	0.002	2491	0.231212121212121
CD4+T	rs817352_LINC00176_SOCS7	T	-0.0685	0.04	-1.702	0.089	-0.147	0.01	2491	0.30727149321267
CD4+T	rs817352_LINC00176_ARHGAP19	T	0.0462	0.08	0.579	0.563	-0.11	0.203	2491	0.795252699784017
CD4+T	rs817352_LINC00176_NUSAP1	T	-0.1002	0.048	-2.102	0.036	-0.194	-0.007	2491	0.177022556390977
CD4+T	rs817352_LINC00176_MROH6	T	-0.0268	0.049	-0.549	0.583	-0.123	0.069	2491	0.810253187613843
CD4+T	rs817352_LINC00176_FANCE	T	0.1039	0.105	0.985	0.325	-0.103	0.311	2491	0.609275184275184
CD4+T	rs817352_LINC00176_RP11-53I6.4	T	0.0072	0.028	0.259	0.796	-0.047	0.062	2491	0.928177562961079
CD4+T	rs817352_LINC00176_SUMO4	T	0.0024	0.026	0.092	0.926	-0.048	0.053	2491	0.97433264604811
CD4+T	rs817352_LINC00176_PPP4R1L	T	-0.1319	0.056	-2.369	0.018	-0.241	-0.023	2491	0.112573770491803
CD4+T	rs817352_LINC00176_PSMA8	T	-0.0133	0.024	-0.565	0.572	-0.059	0.033	2491	0.801044967880086
CD4+T	rs817352_LINC00176_WDR35	T	0.0541	0.075	0.725	0.469	-0.092	0.2	2491	0.727331300813008
CD4+T	rs817352_LINC00176_DDX47	T	-0.0189	0.041	-0.466	0.642	-0.098	0.061	2491	0.84310843373494
CD4+T	rs817352_LINC00176_THSD1	T	-0.0431	0.035	-1.219	0.223	-0.112	0.026	2491	0.498726917440156
CD4+T	rs817352_LINC00176_MAPK8IP1	T	-0.0068	0.031	-0.217	0.828	-0.068	0.054	2491	0.940591563275434
CD4+T	rs817352_LINC00176_C9orf66	T	-0.0896	0.043	-2.103	0.036	-0.173	-0.006	2491	0.177022556390977
CD4+T	rs817352_LINC00176_ERMAP	T	-0.0066	0.084	-0.078	0.937	-0.171	0.158	2491	0.977794848415774
CD4+T	rs817352_LINC00176_RP11-649A18.7	T	0.0466	0.04	1.158	0.247	-0.032	0.126	2491	0.528148528724895
CD4+T	rs817352_LINC00176_RP11-927P21.1	T	-0.0202	0.016	-1.265	0.206	-0.051	0.011	2491	0.480911779704232
CD4+T	rs817352_LINC00176_RP13-188A5.1	T	-0.0424	0.027	-1.546	0.122	-0.096	0.011	2491	0.365043137254902
CD4+T	rs817352_LINC00176_DBF4B	T	-0.1212	0.066	-1.836	0.066	-0.251	0.008	2491	0.256492359932088
CD4+T	rs817352_LINC00176_NUDT8	T	0.0479	0.041	1.178	0.239	-0.032	0.128	2491	0.518550710900474
CD4+T	rs817352_LINC00176_KCTD2	T	0.0146	0.133	0.11	0.913	-0.247	0.276	2491	0.969996286841495
CD4+T	rs817352_LINC00176_RP11-445H22.3	T	0.0148	0.031	0.475	0.635	-0.046	0.076	2491	0.840911194677466
CD4+T	rs817352_LINC00176_ABCD1	T	-0.033	0.084	-0.392	0.695	-0.198	0.132	2491	0.876745659961422
CD4+T	rs817352_LINC00176_BMPR1A	T	-0.057	0.04	-1.426	0.154	-0.135	0.021	2491	0.412046756282876
CD4+T	rs817352_LINC00176_RP11-420A6.2	T	0.0429	0.025	1.746	0.081	-0.005	0.091	2491	0.29175295043273
CD4+T	rs817352_LINC00176_BCORL1	T	-0.0576	0.068	-0.85	0.395	-0.19	0.075	2491	0.671734769687964
CD4+T	rs817352_LINC00176_ZNF23	T	-0.0249	0.029	-0.867	0.386	-0.081	0.031	2491	0.664326315789474
CD4+T	rs817352_LINC00176_MCM3AP-AS1	T	0.0469	0.075	0.622	0.534	-0.101	0.195	2491	0.774113996200127
CD4+T	rs817352_LINC00176_PPP4R1	T	-0.0543	0.062	-0.879	0.38	-0.176	0.067	2491	0.65920424403183
CD4+T	rs817352_LINC00176_C7orf25	T	0.009	0.026	0.347	0.729	-0.042	0.06	2491	0.894735120643432
CD4+T	rs817352_LINC00176_LRP1	T	-0.1086	0.057	-1.914	0.056	-0.22	0.003	2491	0.233273885350318
CD4+T	rs817352_LINC00176_SRC	T	-0.1116	0.061	-1.828	0.068	-0.231	0.008	2491	0.261820016820858
CD4+T	rs817352_LINC00176_ERMN	T	0.1042	0.063	1.651	0.099	-0.02	0.228	2491	0.325123385939742
CD4+T	rs817352_LINC00176_SOX12	T	0.351	0.062	5.697	0	0.23	0.472	2491	0
CD4+T	rs817352_LINC00176_LINC01059	T	0.0708	0.033	2.135	0.033	0.006	0.136	2491	0.167673695893452
CD4+T	rs817352_LINC00176_FZD7	T	-0.0223	0.023	-0.979	0.328	-0.067	0.022	2491	0.612141867101508
CD4+T	rs817352_LINC00176_RP1-168L15.5	T	3e-04	0.026	0.01	0.992	-0.05	0.051	2491	0.997666080843585
CD4+T	rs817352_LINC00176_ZNF778	T	-0.1593	0.06	-2.677	0.007	-0.276	-0.043	2491	0.0597873134328358
CD4+T	rs817352_LINC00176_KIAA0754	T	-0.0189	0.026	-0.728	0.467	-0.07	0.032	2491	0.725951103565365
CD4+T	rs817352_LINC00176_LCTL	T	-0.0345	0.027	-1.301	0.194	-0.087	0.018	2491	0.466455882352941
CD4+T	rs817352_LINC00176_TOMM40L	T	-0.1372	0.089	-1.55	0.121	-0.311	0.036	2491	0.363715036112935
CD4+T	rs817352_LINC00176_SNX24	T	-0.0208	0.055	-0.377	0.706	-0.129	0.088	2491	0.884044857768053
CD4+T	rs817352_LINC00176_MAMSTR	T	-0.0017	0.035	-0.049	0.961	-0.069	0.066	2491	0.98576249159758
CD4+T	rs817352_LINC00176_ABLIM2	T	-0.0495	0.045	-1.112	0.266	-0.137	0.038	2491	0.549277401894452
CD4+T	rs817352_LINC00176_SEPT8	T	-0.254	0.064	-3.976	0	-0.379	-0.129	2491	0
CD4+T	rs817352_LINC00176_AASS	T	-0.0254	0.027	-0.95	0.342	-0.078	0.027	2491	0.6213
CD4+T	rs817352_LINC00176_RP11-50E11.3	T	0.0298	0.025	1.21	0.226	-0.019	0.078	2491	0.502002911208151
CD4+T	rs817352_LINC00176_FAM212B	T	-0.0689	0.055	-1.249	0.212	-0.177	0.039	2491	0.48721686746988
CD4+T	rs817352_LINC00176_CCDC51	T	-0.127	0.096	-1.327	0.184	-0.315	0.061	2491	0.455079416531604
CD4+T	rs817352_LINC00176_ZNF549	T	0.3773	0.085	4.451	0	0.211	0.544	2491	0
CD4+T	rs817352_LINC00176_OSBPL1A	T	-0.0231	0.054	-0.432	0.666	-0.128	0.082	2491	0.860798418972332
CD4+T	rs817352_LINC00176_FMO4	T	0.0638	0.067	0.958	0.338	-0.067	0.194	2491	0.618450839328537
CD4+T	rs817352_LINC00176_PNMA3	T	0.0161	0.029	0.557	0.578	-0.041	0.073	2491	0.805995735607676
CD4+T	rs817352_LINC00176_CCDC171	T	0.0388	0.032	1.23	0.219	-0.023	0.101	2491	0.494126170527353
CD4+T	rs817352_LINC00176_FOXRED2	T	0.0499	0.039	1.291	0.197	-0.026	0.126	2491	0.470702505219207
CD4+T	rs817352_LINC00176_GNAL	T	-0.0469	0.063	-0.74	0.459	-0.171	0.077	2491	0.720858319039451
CD4+T	rs817352_LINC00176_ZNF575	T	0.1927	0.056	3.432	0.001	0.083	0.303	2491	0.0132312138728323
CD4+T	rs817352_LINC00176_CDK20	T	0.2377	0.063	3.774	0	0.114	0.361	2491	0
CD4+T	rs817352_LINC00176_PFKFB2	T	-0.0737	0.051	-1.44	0.15	-0.174	0.027	2491	0.405611340815121
CD4+T	rs817352_LINC00176_LRRC29	T	-0.0084	0.073	-0.114	0.909	-0.152	0.135	2491	0.968894528521537
CD4+T	rs817352_LINC00176_DVL3	T	-0.4702	0.141	-3.337	0.001	-0.746	-0.194	2491	0.0132312138728323
CD4+T	rs817352_LINC00176_RP11-384K6.6	T	-0.0376	0.044	-0.864	0.388	-0.123	0.048	2491	0.665018345189068
CD4+T	rs817352_LINC00176_TYMS	T	0.0447	0.038	1.179	0.239	-0.03	0.119	2491	0.518550710900474
CD4+T	rs817352_LINC00176_JMJD7-PLA2G4B	T	0.0529	0.069	0.77	0.441	-0.082	0.188	2491	0.706155299055614
CD4+T	rs817352_LINC00176_DNAI2	T	0.0024	0.031	0.077	0.939	-0.058	0.063	2491	0.978766393442623
CD4+T	rs817352_LINC00176_GNRH1	T	0.1123	0.072	1.56	0.119	-0.029	0.254	2491	0.359829590488771
CD4+T	rs817352_LINC00176_AP001258.4	T	-0.0997	0.077	-1.302	0.193	-0.25	0.05	2491	0.464783798001052
CD4+T	rs817352_LINC00176_PDE7B	T	0.0988	0.031	3.211	0.001	0.038	0.159	2491	0.0132312138728323
CD4+T	rs817352_LINC00176_ALG11	T	0.0011	0.05	0.022	0.982	-0.098	0.1	2491	0.994074221338635
CD4+T	rs817352_LINC00176_KLHL32	T	0.1191	0.035	3.365	0.001	0.05	0.189	2491	0.0132312138728323
CD4+T	rs817352_LINC00176_GAL3ST4	T	0.3736	0.042	8.842	0	0.291	0.456	2491	0
CD4+T	rs817352_LINC00176_FANK1	T	0.0075	0.028	0.272	0.785	-0.047	0.062	2491	0.922178598922248
CD4+T	rs817352_LINC00176_C16orf95	T	0.0613	0.025	2.451	0.014	0.012	0.11	2491	0.0958026905829596
CD4+T	rs817352_LINC00176_RP11-426C22.5	T	0.0277	0.033	0.849	0.396	-0.036	0.092	2491	0.672935412026726
CD4+T	rs817352_LINC00176_ACE	T	-0.0446	0.034	-1.304	0.192	-0.112	0.022	2491	0.464329635499208
CD4+T	rs817352_LINC00176_TGFBR3L	T	-0.0015	0.027	-0.055	0.956	-0.055	0.052	2491	0.984305998651988
CD4+T	rs817352_LINC00176_RP11-159D12.2	T	0.0735	0.087	0.847	0.397	-0.097	0.244	2491	0.673384957391627
CD4+T	rs817352_LINC00176_SMC5-AS1	T	0.0468	0.025	1.882	0.06	-0.002	0.095	2491	0.243510638297872
CD4+T	rs817352_LINC00176_RP11-4F5.2	T	-0.1452	0.067	-2.173	0.03	-0.276	-0.014	2491	0.158591224018476
CD4+T	rs817352_LINC00176_RP11-73M18.10	T	0.0261	0.027	0.953	0.34	-0.028	0.08	2491	0.619140811455847
CD4+T	rs817352_LINC00176_OCLN	T	-0.0248	0.015	-1.673	0.095	-0.054	0.004	2491	0.31814923189466
CD4+T	rs817352_LINC00176_ZFPM1	T	0.0253	0.051	0.496	0.62	-0.075	0.125	2491	0.833950718685832
CD4+T	rs817352_LINC00176_ZNF256	T	0.1665	0.062	2.681	0.007	0.045	0.288	2491	0.0597873134328358
CD4+T	rs817352_LINC00176_PGBD1	T	0.0363	0.051	0.71	0.478	-0.064	0.137	2491	0.733093467336683
CD4+T	rs817352_LINC00176_TEC	T	0.0717	0.052	1.386	0.166	-0.03	0.173	2491	0.430565439093484
CD4+T	rs817352_LINC00176_MEX3B	T	-0.0053	0.027	-0.194	0.846	-0.059	0.048	2491	0.949261764705882
CD4+T	rs817352_LINC00176_MYL9	T	0.0097	0.019	0.501	0.616	-0.028	0.048	2491	0.831382075471698
CD4+T	rs817352_LINC00176_S1PR5	T	-0.1313	0.034	-3.819	0	-0.199	-0.064	2491	0
CD4+T	rs817352_LINC00176_RP11-635N19.1	T	0.0819	0.035	2.338	0.019	0.013	0.151	2491	0.116441767068273
CD4+T	rs817352_LINC00176_L3MBTL1	T	0.1174	0.082	1.428	0.153	-0.044	0.279	2491	0.410811730205279
CD4+T	rs817352_LINC00176_B2M	T	-0.1278	0.054	-2.377	0.018	-0.233	-0.022	2491	0.112573770491803
CD4+T	rs817352_LINC00176_TRIM3	T	-0.4247	0.109	-3.896	0	-0.639	-0.211	2491	0
CD4+T	rs817352_LINC00176_RP11-261C10.3	T	-0.0127	0.032	-0.402	0.688	-0.075	0.049	2491	0.874477959523149
CD4+T	rs817352_LINC00176_RBM44	T	-0.0583	0.028	-2.085	0.037	-0.113	-0.003	2491	0.180006376195537
CD4+T	rs817352_LINC00176_MAP3K7CL	T	-0.0392	0.041	-0.959	0.338	-0.119	0.041	2491	0.618450839328537
CD4+T	rs817352_LINC00176_SPARC	T	0.0253	0.03	0.84	0.401	-0.034	0.084	2491	0.676161325966851
CD4+T	rs817352_LINC00176_ANKRD31	T	0.0509	0.024	2.126	0.034	0.004	0.098	2491	0.170858397365532
CD4+T	rs817352_LINC00176_ANKAR	T	-0.0374	0.059	-0.633	0.527	-0.153	0.078	2491	0.767124324324324
CD4+T	rs817352_LINC00176_POMGNT2	T	0.0834	0.097	0.863	0.388	-0.106	0.273	2491	0.665018345189068
CD4+T	rs817352_LINC00176_IQCC	T	0.0724	0.057	1.261	0.208	-0.04	0.185	2491	0.482872210953347
CD4+T	rs817352_LINC00176_SLC25A35	T	-0.1896	0.078	-2.438	0.015	-0.342	-0.037	2491	0.100248175182482
CD4+T	rs817352_LINC00176_ZNF385A	T	-0.0612	0.059	-1.037	0.3	-0.177	0.054	2491	0.585671641791045
CD4+T	rs817352_LINC00176_USP30	T	-0.0159	0.111	-0.143	0.886	-0.234	0.203	2491	0.963674982181041
CD4+T	rs817352_LINC00176_E2F1	T	-0.0647	0.043	-1.496	0.135	-0.15	0.02	2491	0.382681114551084
CD4+T	rs817352_LINC00176_GPC2	T	0.3027	0.051	5.96	0	0.203	0.402	2491	0
CD4+T	rs817352_LINC00176_SLC9A8	T	-0.272	0.086	-3.16	0.002	-0.441	-0.103	2491	0.0241583113456464
CD4+T	rs817352_LINC00176_LINC00544	T	0.0462	0.025	1.872	0.061	-0.002	0.095	2491	0.245609498680739
CD4+T	rs817352_LINC00176_CRYBG3	T	-0.0233	0.023	-1.027	0.305	-0.068	0.021	2491	0.590147928994083
CD4+T	rs817352_LINC00176_ZWILCH	T	-0.2104	0.065	-3.251	0.001	-0.337	-0.083	2491	0.0132312138728323
CD4+T	rs817352_LINC00176_DMPK	T	-0.0781	0.057	-1.362	0.173	-0.191	0.034	2491	0.440976614699332
CD4+T	rs817352_LINC00176_RP11-309M23.1	T	0.0139	0.033	0.42	0.674	-0.051	0.079	2491	0.864790358744395
CD4+T	rs817352_LINC00176_RP11-126K1.6	T	0.0118	0.025	0.47	0.638	-0.038	0.061	2491	0.840991649870429
CD4+T	rs817352_LINC00176_SENP8	T	-0.0311	0.03	-1.031	0.302	-0.09	0.028	2491	0.587322005097706
CD4+T	rs817352_LINC00176_RP3-508I15.14	T	-0.0948	0.036	-2.604	0.009	-0.166	-0.023	2491	0.0704307692307692
CD4+T	rs817352_LINC00176_LRTOMT	T	-0.1263	0.076	-1.653	0.098	-0.276	0.023	2491	0.322765467625899
CD4+T	rs817352_LINC00176_ZNF286B	T	0.0312	0.05	0.63	0.529	-0.066	0.128	2491	0.769301778907243
CD4+T	rs817352_LINC00176_PIK3CG	T	-0.2167	0.065	-3.318	0.001	-0.345	-0.089	2491	0.0132312138728323
CD4+T	rs817352_LINC00176_SLC25A10.1	T	0.0392	0.034	1.156	0.248	-0.027	0.106	2491	0.529051258154706
CD4+T	rs817352_LINC00176_H2AFY2	T	0.188	0.059	3.193	0.001	0.073	0.303	2491	0.0132312138728323
CD4+T	rs817352_LINC00176_USP54	T	-0.1428	0.07	-2.052	0.04	-0.279	-0.006	2491	0.188589083419156
CD4+T	rs817352_LINC00176_LINC00672	T	-0.1528	0.058	-2.636	0.008	-0.267	-0.039	2491	0.0650515097690941
CD4+T	rs817352_LINC00176_PVRL1	T	-0.0264	0.055	-0.484	0.628	-0.134	0.081	2491	0.836480651731161
CD4+T	rs817352_LINC00176_SCRN1	T	-0.0512	0.069	-0.745	0.456	-0.186	0.084	2491	0.719107130554599
CD4+T	rs817352_LINC00176_HCFC1-AS1	T	0.0707	0.026	2.675	0.008	0.019	0.123	2491	0.0650515097690941
CD4+T	rs817352_LINC00176_ZFP69	T	0.0089	0.074	0.12	0.905	-0.137	0.154	2491	0.968237906052816
CD4+T	rs817352_LINC00176_PCTP	T	-0.078	0.067	-1.17	0.242	-0.209	0.053	2491	0.522090480678605
CD4+T	rs817352_LINC00176_SLC16A13	T	0.1276	0.085	1.507	0.132	-0.038	0.294	2491	0.378631578947368
CD4+T	rs817352_LINC00176_XXYLT1-AS2	T	0.0279	0.026	1.073	0.283	-0.023	0.079	2491	0.569483076923077
CD4+T	rs817352_LINC00176_METTL7A	T	-0.1995	0.081	-2.474	0.013	-0.358	-0.041	2491	0.0904468085106383
CD4+T	rs817352_LINC00176_TRIM46	T	0.043	0.056	0.767	0.443	-0.067	0.153	2491	0.707625261688765
CD4+T	rs817352_LINC00176_SLC37A2	T	-0.1485	0.054	-2.745	0.006	-0.255	-0.042	2491	0.0537534246575342
CD4+T	rs817352_LINC00176_DCBLD2	T	0.0385	0.039	0.974	0.33	-0.039	0.116	2491	0.612627737226277
CD4+T	rs817352_LINC00176_AC000068.5	T	-0.0417	0.026	-1.629	0.104	-0.092	0.009	2491	0.334348314606742
CD4+T	rs817352_LINC00176_MAP3K14-AS1	T	0.2304	0.056	4.094	0	0.12	0.341	2491	0
CD4+T	rs817352_LINC00176_ZNF154	T	0.0801	0.033	2.415	0.016	0.015	0.145	2491	0.105090387374462
CD4+T	rs817352_LINC00176_FEZ1	T	-0.0095	0.03	-0.311	0.756	-0.069	0.05	2491	0.907675845790716
CD4+T	rs817352_LINC00176_N6AMT1	T	0.3146	0.072	4.38	0	0.174	0.455	2491	0
CD4+T	rs817352_LINC00176_SLC4A5	T	0.0372	0.046	0.8	0.424	-0.054	0.128	2491	0.696223816355811
CD4+T	rs817352_LINC00176_RP5-1180C10.2	T	0.1514	0.073	2.088	0.037	0.009	0.294	2491	0.180006376195537
CD4+T	rs817352_LINC00176_FBXO30	T	-0.296	0.063	-4.676	0	-0.42	-0.172	2491	0
CD4+T	rs817352_LINC00176_PAQR7	T	0.1008	0.062	1.632	0.103	-0.02	0.222	2491	0.332534555712271
CD4+T	rs817352_LINC00176_HIST1H2BJ	T	0.0458	0.038	1.204	0.229	-0.029	0.12	2491	0.505234698795181
CD4+T	rs817352_LINC00176_RP11-498C9.15	T	0.0029	0.041	0.071	0.943	-0.077	0.083	2491	0.98092569870484
CD4+T	rs817352_LINC00176_BEX1	T	0.0105	0.02	0.525	0.6	-0.029	0.05	2491	0.822641509433962
CD4+T	rs817352_LINC00176_ITSN1	T	0.0228	0.048	0.481	0.631	-0.07	0.116	2491	0.83779524361949
CD4+T	rs817352_LINC00176_WIPI1	T	-0.2892	0.097	-2.97	0.003	-0.48	-0.098	2491	0.0325450236966824
CD4+T	rs817352_LINC00176_GSTA4	T	0.0251	0.038	0.662	0.508	-0.049	0.1	2491	0.752163331181407
CD4+T	rs817352_LINC00176_FILIP1	T	-0.0027	0.033	-0.082	0.935	-0.068	0.063	2491	0.976598220396988
CD4+T	rs817352_LINC00176_RP11-498D10.6	T	0.0382	0.049	0.781	0.435	-0.058	0.134	2491	0.701949242157208
CD4+T	rs817352_LINC00176_GOLGA6L20	T	-0.0077	0.023	-0.329	0.742	-0.054	0.038	2491	0.901506369426752
CD4+T	rs817352_LINC00176_MPZL1	T	0.0252	0.041	0.61	0.542	-0.056	0.106	2491	0.780766519823789
CD4+T	rs817352_LINC00176_EAF1-AS1	T	-0.0184	0.025	-0.744	0.457	-0.067	0.03	2491	0.719197662426951
CD4+T	rs817352_LINC00176_TTYH1	T	0.0083	0.03	0.275	0.784	-0.051	0.067	2491	0.922178598922248
CD4+T	rs817352_LINC00176_FAM41C	T	-0.0023	0.057	-0.041	0.967	-0.113	0.109	2491	0.988153125
CD4+T	rs817352_LINC00176_ZNF776	T	0.0958	0.087	1.101	0.271	-0.075	0.267	2491	0.555095302013423
CD4+T	rs817352_LINC00176_TPCN2	T	-0.2049	0.087	-2.343	0.019	-0.376	-0.033	2491	0.116441767068273
CD4+T	rs817352_LINC00176_SBF1	T	0.249	0.138	1.807	0.071	-0.021	0.519	2491	0.268404624277457
CD4+T	rs817352_LINC00176_RP11-483I13.5	T	-0.0568	0.024	-2.36	0.018	-0.104	-0.01	2491	0.112573770491803
CD4+T	rs817352_LINC00176_SARDH	T	0.206	0.033	6.157	0	0.14	0.272	2491	0
CD4+T	rs817352_LINC00176_KIF19	T	-0.0803	0.02	-4.087	0	-0.119	-0.042	2491	0
CD4+T	rs817352_LINC00176_RP11-456D7.1	T	0.0166	0.025	0.675	0.5	-0.032	0.065	2491	0.748773307163886
CD4+T	rs817352_LINC00176_TBX21	T	-0.1655	0.038	-4.338	0	-0.24	-0.091	2491	0
CD4+T	rs817352_LINC00176_MPEG1	T	-0.1717	0.066	-2.612	0.009	-0.301	-0.043	2491	0.0704307692307692
CD4+T	rs817352_LINC00176_BSCL2	T	0.0875	0.058	1.512	0.131	-0.026	0.201	2491	0.377418502202643
CD4+T	rs817352_LINC00176_PDIA5	T	0.0212	0.065	0.326	0.744	-0.106	0.148	2491	0.90249920508744
CD4+T	rs817352_LINC00176_AFF3	T	0.0598	0.041	1.446	0.148	-0.021	0.141	2491	0.40306008328376
CD4+T	rs817352_LINC00176_NPHP1	T	-0.0249	0.027	-0.926	0.354	-0.078	0.028	2491	0.634290410958904
CD4+T	rs817352_LINC00176_AP000487.5	T	-0.0665	0.033	-2.007	0.045	-0.131	-0.002	2491	0.203768545994065
CD4+T	rs817352_LINC00176_KIAA1324L	T	0.0192	0.028	0.69	0.49	-0.035	0.074	2491	0.742050942772081
CD4+T	rs817352_LINC00176_TTLL11	T	-0.0011	0.064	-0.017	0.986	-0.126	0.124	2491	0.99512962962963
CD4+T	rs817352_LINC00176_TMEM110	T	-0.0679	0.036	-1.87	0.062	-0.139	0.003	2491	0.247675392670157
CD4+T	rs817352_LINC00176_GCNT4	T	0.1179	0.036	3.302	0.001	0.048	0.188	2491	0.0132312138728323
CD4+T	rs817352_LINC00176_RP11-1020A11.2	T	-0.0285	0.069	-0.415	0.678	-0.163	0.106	2491	0.86773385518591
CD4+T	rs817352_LINC00176_RGPD3	T	0.0189	0.031	0.61	0.542	-0.042	0.08	2491	0.780766519823789
CD4+T	rs817352_LINC00176_MOB3B	T	-0.0026	0.058	-0.045	0.964	-0.116	0.111	2491	0.987070454037128
CD4+T	rs817352_LINC00176_LRFN3	T	0.0691	0.053	1.308	0.191	-0.035	0.173	2491	0.462644444444444
CD4+T	rs817352_LINC00176_RPGRIP1L	T	0.0822	0.044	1.868	0.062	-0.004	0.168	2491	0.247675392670157
CD4+T	rs817352_LINC00176_RP11-15A1.3	T	0.0144	0.027	0.543	0.587	-0.038	0.067	2491	0.814082399272948
CD4+T	rs817352_LINC00176_PTGR2	T	0.0565	0.039	1.441	0.15	-0.02	0.133	2491	0.405611340815121
CD4+T	rs817352_LINC00176_FAM63A	T	0.0099	0.067	0.148	0.882	-0.121	0.141	2491	0.961554234062797
CD4+T	rs817352_LINC00176_S100P	T	-0.0047	0.019	-0.249	0.804	-0.042	0.033	2491	0.931354251012146
CD4+T	rs817352_LINC00176_CCNI2	T	0.1516	0.044	3.446	0.001	0.065	0.238	2491	0.0132312138728323
CD4+T	rs817352_LINC00176_TBC1D32	T	0.1407	0.045	3.133	0.002	0.053	0.229	2491	0.0241583113456464
CD4+T	rs817352_LINC00176_FRY	T	-0.1146	0.061	-1.867	0.062	-0.235	0.006	2491	0.247675392670157
CD4+T	rs817352_LINC00176_SLC16A4	T	-0.032	0.036	-0.89	0.373	-0.103	0.039	2491	0.65275
CD4+T	rs817352_LINC00176_SPRED2	T	-0.1144	0.05	-2.285	0.022	-0.213	-0.016	2491	0.128628352490421
CD4+T	rs817352_LINC00176_AC021188.4	T	-0.1113	0.037	-3.021	0.003	-0.183	-0.039	2491	0.0325450236966824
CD4+T	rs817352_LINC00176_GJB2	T	-0.109	0.054	-2.036	0.042	-0.214	-0.004	2491	0.195204060913706
CD4+T	rs817352_LINC00176_ZNF630	T	-0.0379	0.039	-0.968	0.333	-0.115	0.039	2491	0.614955223880597
CD4+T	rs817352_LINC00176_TRIM41	T	-0.0779	0.144	-0.54	0.589	-0.361	0.205	2491	0.814881233000907
CD4+T	rs817352_LINC00176_TCF19	T	-0.0456	0.053	-0.853	0.394	-0.15	0.059	2491	0.670781703235404
CD4+T	rs817352_LINC00176_YJEFN3	T	-0.0083	0.044	-0.186	0.852	-0.095	0.079	2491	0.949879710144927
CD4+T	rs817352_LINC00176_ANKMY2	T	-0.1354	0.09	-1.496	0.135	-0.313	0.042	2491	0.382681114551084
CD4+T	rs817352_LINC00176_AC093495.4	T	-0.1024	0.038	-2.676	0.007	-0.177	-0.027	2491	0.0597873134328358
CD4+T	rs817352_LINC00176_IL24	T	0.3974	0.061	6.534	0	0.278	0.517	2491	0
CD4+T	rs817352_LINC00176_GPSM1	T	0.1538	0.055	2.797	0.005	0.046	0.262	2491	0.0470020533880903
CD4+T	rs817352_LINC00176_RP11-973H7.1	T	-0.0324	0.026	-1.256	0.209	-0.083	0.018	2491	0.483477513895907
CD4+T	rs817352_LINC00176_PHLDA3	T	-0.0195	0.027	-0.727	0.467	-0.072	0.033	2491	0.725951103565365
CD4+T	rs817352_LINC00176_LTK	T	0.0161	0.028	0.575	0.565	-0.039	0.071	2491	0.79635775862069
CD4+T	rs817352_LINC00176_WDR34	T	0.006	0.055	0.108	0.914	-0.102	0.114	2491	0.970383116883117
CD4+T	rs817352_LINC00176_C16orf70	T	0.0153	0.131	0.117	0.907	-0.241	0.272	2491	0.968894528521537
CD4+T	rs817352_LINC00176_CCDC106	T	0.2558	0.056	4.596	0	0.147	0.365	2491	0
CD4+T	rs817352_LINC00176_PARS2	T	0.1413	0.075	1.876	0.061	-0.006	0.289	2491	0.245609498680739
CD4+T	rs817352_LINC00176_CCR1	T	-0.0703	0.038	-1.83	0.067	-0.146	0.005	2491	0.258840506329114
CD4+T	rs817352_LINC00176_CSF1R	T	-0.1081	0.057	-1.898	0.058	-0.22	0.004	2491	0.238351885098743
CD4+T	rs817352_LINC00176_PILRA	T	-0.075	0.062	-1.217	0.224	-0.196	0.046	2491	0.499256085686465
CD4+T	rs817352_LINC00176_PYCRL	T	0.1677	0.072	2.335	0.02	0.027	0.308	2491	0.120315374507227
CD4+T	rs817352_LINC00176_PIGV	T	-0.2465	0.125	-1.971	0.049	-0.492	-0.001	2491	0.214662200956938
CD4+T	rs817352_LINC00176_FOXO4	T	-0.2194	0.081	-2.706	0.007	-0.378	-0.06	2491	0.0597873134328358
CD4+T	rs817352_LINC00176_C11orf84	T	-0.2076	0.086	-2.419	0.016	-0.376	-0.039	2491	0.105090387374462
CD4+T	rs817352_LINC00176_ATL1	T	-0.0111	0.041	-0.268	0.788	-0.092	0.07	2491	0.924043032786885
CD4+T	rs817352_LINC00176_ZSCAN2	T	-0.0204	0.11	-0.185	0.854	-0.237	0.196	2491	0.949879710144927
CD4+T	rs817352_LINC00176_B3GALT4	T	-0.1684	0.114	-1.474	0.141	-0.392	0.056	2491	0.391448150394178
CD4+T	rs817352_LINC00176_AC009120.6	T	0.0476	0.052	0.912	0.362	-0.055	0.15	2491	0.642339534883721
CD4+T	rs817352_LINC00176_CHEK1	T	-0.0135	0.046	-0.291	0.771	-0.104	0.077	2491	0.915837571354437
CD4+T	rs817352_LINC00176_ZNF543	T	0.0184	0.065	0.283	0.777	-0.109	0.146	2491	0.919148837209302
CD4+T	rs817352_LINC00176_SMG8	T	-0.1112	0.122	-0.909	0.364	-0.351	0.129	2491	0.643643105446118
CD4+T	rs817352_LINC00176_CTD-3195I5.5	T	0.0147	0.058	0.252	0.801	-0.1	0.129	2491	0.929996956632006
CD4+T	rs817352_LINC00176_GPR180	T	-0.1122	0.056	-1.994	0.046	-0.223	-0.002	2491	0.206458823529412
CD4+T	rs817352_LINC00176_RP11-112J3.16	T	0.0569	0.035	1.633	0.103	-0.011	0.125	2491	0.332534555712271
CD4+T	rs817352_LINC00176_CYP3A5	T	-0.0452	0.036	-1.258	0.209	-0.116	0.025	2491	0.483477513895907
CD4+T	rs817352_LINC00176_RP11-186N15.3	T	0.0017	0.065	0.026	0.979	-0.125	0.128	2491	0.992440655447298
CD4+T	rs817352_LINC00176_DOK3	T	-0.0811	0.062	-1.312	0.19	-0.202	0.04	2491	0.462424242424242
CD4+T	rs817352_LINC00176_RP11-514O12.4	T	-0.0367	0.032	-1.145	0.253	-0.1	0.026	2491	0.534981062355658
CD4+T	rs817352_LINC00176_CTC-524C5.2	T	0.208	0.073	2.856	0.004	0.065	0.351	2491	0.040070021881838
CD4+T	rs817352_LINC00176_ZNF296	T	0.1022	0.071	1.44	0.15	-0.037	0.241	2491	0.405611340815121
CD4+T	rs817352_LINC00176_ZNF570	T	0.0133	0.05	0.264	0.792	-0.085	0.112	2491	0.924942857142857
CD4+T	rs817352_LINC00176_ZNF768	T	0.1456	0.095	1.531	0.126	-0.041	0.332	2491	0.370950482315113
CD4+T	rs817352_LINC00176_ZNF418	T	0.1311	0.037	3.573	0	0.059	0.203	2491	0
CD4+T	rs817352_LINC00176_PABPC1L	T	0.0713	0.09	0.795	0.427	-0.105	0.247	2491	0.698644031451036
CD4+T	rs817352_LINC00176_TMEM184A	T	0.0343	0.023	1.518	0.129	-0.01	0.079	2491	0.373537001897533
CD4+T	rs817352_LINC00176_RP11-770J1.5	T	0.0186	0.027	0.677	0.499	-0.035	0.072	2491	0.748009823182711
CD4+T	rs817352_LINC00176_BCKDHA	T	-0.0225	0.035	-0.648	0.517	-0.091	0.046	2491	0.75957188703466
CD4+T	rs817352_LINC00176_PCGF6	T	-0.1088	0.055	-1.962	0.05	-0.218	-3.86e-05	2491	0.216556291390728
CD4+T	rs817352_LINC00176_HOMEZ	T	0.2289	0.085	2.689	0.007	0.062	0.396	2491	0.0597873134328358
CD4+T	rs817352_LINC00176_RP5-882C2.2	T	0.1674	0.064	2.616	0.009	0.042	0.293	2491	0.0704307692307692
CD4+T	rs817352_LINC00176_MICALL2	T	-0.0677	0.061	-1.103	0.27	-0.188	0.053	2491	0.554038547736441
CD4+T	rs817352_LINC00176_RACGAP1	T	-0.183	0.09	-2.044	0.041	-0.359	-0.007	2491	0.19113849287169
CD4+T	rs817352_LINC00176_KCNRG	T	-0.0116	0.025	-0.467	0.641	-0.061	0.037	2491	0.842520241171404
CD4+T	rs817352_LINC00176_WBP2NL	T	-0.0316	0.036	-0.878	0.38	-0.102	0.039	2491	0.65920424403183
CD4+T	rs817352_LINC00176_SYCP3	T	-0.0288	0.028	-1.043	0.297	-0.083	0.025	2491	0.582298072805139
CD4+T	rs817352_LINC00176_ZNF440	T	0.3282	0.091	3.623	0	0.151	0.506	2491	0
CD4+T	rs817352_LINC00176_RP11-55K13.1	T	0.0499	0.036	1.399	0.162	-0.02	0.12	2491	0.424276887871854
CD4+T	rs817352_LINC00176_MYO1D	T	-0.0249	0.05	-0.496	0.62	-0.123	0.074	2491	0.833950718685832
CD4+T	rs817352_LINC00176_DPY19L1	T	-0.23	0.061	-3.776	0	-0.349	-0.111	2491	0
CD4+T	rs817352_LINC00176_SPINT1	T	0.0015	0.059	0.025	0.98	-0.115	0.118	2491	0.992794866120823
CD4+T	rs817352_LINC00176_ANKS1B	T	-0.0351	0.026	-1.369	0.171	-0.085	0.015	2491	0.438810538116592
CD4+T	rs817352_LINC00176_RP4-798A10.7	T	-0.0544	0.03	-1.842	0.066	-0.112	0.004	2491	0.256492359932088
CD4+T	rs817352_LINC00176_BBS12	T	-0.0748	0.06	-1.242	0.214	-0.193	0.043	2491	0.4896011994003
CD4+T	rs817352_LINC00176_CTD-2562J15.4	T	-0.0144	0.025	-0.568	0.57	-0.064	0.035	2491	0.799957081545064
CD4+T	rs817352_LINC00176_RP11-109G23.3	T	0.0605	0.035	1.712	0.087	-0.009	0.13	2491	0.304267379679144
CD4+T	rs817352_LINC00176_AP002884.2	T	0.0678	0.074	0.922	0.356	-0.076	0.212	2491	0.636131147540984
CD4+T	rs817352_LINC00176_KIAA0101	T	-0.0317	0.023	-1.404	0.161	-0.076	0.013	2491	0.423353245261344
CD4+T	rs817352_LINC00176_GSTCD	T	0.0517	0.047	1.092	0.275	-0.041	0.145	2491	0.559284762327854
CD4+T	rs817352_LINC00176_ASPHD2	T	-0.1654	0.065	-2.539	0.011	-0.293	-0.038	2491	0.0803157894736842
CD4+T	rs817352_LINC00176_SSTR3	T	0.2581	0.033	7.824	0	0.193	0.323	2491	0
CD4+T	rs817352_LINC00176_AGRN	T	-0.0393	0.029	-1.354	0.176	-0.096	0.018	2491	0.445153591160221
CD4+T	rs817352_LINC00176_ZNF839	T	0.2422	0.134	1.812	0.07	-0.02	0.504	2491	0.266384039900249
CD4+T	rs817352_LINC00176_WDHD1	T	-0.0555	0.052	-1.074	0.283	-0.157	0.046	2491	0.569483076923077
CD4+T	rs817352_LINC00176_VPS37C	T	0.0241	0.084	0.288	0.774	-0.14	0.188	2491	0.917496633868462
CD4+T	rs817352_LINC00176_ERP27	T	0.2555	0.072	3.569	0	0.115	0.396	2491	0
CD4+T	rs817352_LINC00176_TMCC3	T	-0.0725	0.052	-1.404	0.16	-0.174	0.029	2491	0.42242214532872
CD4+T	rs817352_LINC00176_RAB3B	T	-0.064	0.029	-2.226	0.026	-0.12	-0.008	2491	0.143753623188406
CD4+T	rs817352_LINC00176_ELMOD2	T	-0.2503	0.076	-3.299	0.001	-0.399	-0.101	2491	0.0132312138728323
CD4+T	rs817352_LINC00176_CNKSR1	T	0.1924	0.044	4.386	0	0.106	0.278	2491	0
CD4+T	rs817352_LINC00176_P2RY14	T	-0.0057	0.031	-0.181	0.856	-0.067	0.056	2491	0.949879710144927
CD4+T	rs817352_LINC00176_ABCB1	T	-0.1523	0.045	-3.349	0.001	-0.241	-0.063	2491	0.0132312138728323
CD4+T	rs817352_LINC00176_RP11-138I1.2	T	-0.0095	0.024	-0.398	0.691	-0.057	0.037	2491	0.875317653569452
CD4+T	rs817352_LINC00176_CTD-2619J13.14	T	0.2441	0.073	3.365	0.001	0.102	0.386	2491	0.0132312138728323
CD4+T	rs817352_LINC00176_CXCR6	T	-0.1088	0.031	-3.464	0.001	-0.17	-0.047	2491	0.0132312138728323
CD4+T	rs817352_LINC00176_SGOL2	T	-0.084	0.037	-2.251	0.025	-0.157	-0.011	2491	0.141470951792336
CD4+T	rs817352_LINC00176_SLC25A14	T	-0.0445	0.098	-0.455	0.649	-0.236	0.147	2491	0.848407195888064
CD4+T	rs817352_LINC00176_PAXBP1-AS1	T	0.0197	0.053	0.371	0.71	-0.084	0.123	2491	0.884938742172611
CD4+T	rs817352_LINC00176_C1orf54	T	0.0845	0.037	2.271	0.023	0.012	0.158	2491	0.13345247148289
CD4+T	rs817352_LINC00176_RP11-475O6.1	T	0.0459	0.026	1.784	0.074	-0.005	0.096	2491	0.275200649878148
CD4+T	rs817352_LINC00176_SPTLC3	T	0.0598	0.024	2.511	0.012	0.013	0.107	2491	0.0859718309859155
CD4+T	rs817352_LINC00176_RP11-58E21.3	T	0.0034	0.053	0.064	0.949	-0.101	0.108	2491	0.982701198823796
CD4+T	rs817352_LINC00176_ZNF683	T	-0.0622	0.015	-4.013	0	-0.093	-0.032	2491	0
CD4+T	rs817352_LINC00176_SLC39A11	T	-0.1013	0.079	-1.283	0.2	-0.256	0.054	2491	0.473422957600827
CD4+T	rs817352_LINC00176_CADM1	T	-0.0804	0.027	-3.024	0.003	-0.132	-0.028	2491	0.0325450236966824
CD4+T	rs817352_LINC00176_RP11-126K1.2	T	-0.0737	0.026	-2.876	0.004	-0.124	-0.023	2491	0.040070021881838
CD4+T	rs817352_LINC00176_BCAT1	T	-0.0854	0.028	-3.047	0.002	-0.14	-0.03	2491	0.0241583113456464
CD4+T	rs817352_LINC00176_SCRG1	T	-0.0538	0.025	-2.123	0.034	-0.104	-0.004	2491	0.170858397365532
CD4+T	rs817352_LINC00176_PTCRA	T	0.0892	0.037	2.382	0.017	0.016	0.163	2491	0.109
CD4+T	rs817352_LINC00176_PLCH2	T	0.0434	0.042	1.028	0.304	-0.039	0.126	2491	0.589458703939009
CD4+T	rs817352_LINC00176_IPO13	T	-0.0749	0.14	-0.534	0.594	-0.35	0.2	2491	0.818336442973217
CD4+T	rs817352_LINC00176_ARHGEF40	T	0.009	0.048	0.186	0.853	-0.086	0.104	2491	0.949879710144927
CD4+T	rs817352_LINC00176_KHDC1	T	-0.0632	0.034	-1.841	0.066	-0.131	0.004	2491	0.256492359932088
CD4+T	rs817352_LINC00176_AC079807.2	T	0.004	0.042	0.096	0.923	-0.078	0.087	2491	0.973616129032258
CD4+T	rs817352_LINC00176_PAQR4	T	-0.0967	0.054	-1.778	0.075	-0.203	0.01	2491	0.276895161290323
CD4+T	rs817352_LINC00176_NDST2	T	0.0722	0.161	0.448	0.654	-0.244	0.388	2491	0.850330019880716
CD4+T	rs817352_LINC00176_CROT	T	-0.1049	0.077	-1.365	0.172	-0.256	0.046	2491	0.440143096702068
CD4+T	rs817352_LINC00176_SLC51A	T	-0.154	0.066	-2.33	0.02	-0.284	-0.024	2491	0.120315374507227
CD4+T	rs817352_LINC00176_HHAT	T	-0.1226	0.055	-2.232	0.026	-0.23	-0.015	2491	0.143753623188406
CD4+T	rs817352_LINC00176_TP53I11	T	-0.1265	0.052	-2.448	0.014	-0.228	-0.025	2491	0.0958026905829596
CD4+T	rs817352_LINC00176_SIRT4	T	0.1229	0.045	2.722	0.007	0.034	0.211	2491	0.0597873134328358
CD4+T	rs817352_LINC00176_ZNF202	T	0.3488	0.107	3.248	0.001	0.138	0.559	2491	0.0132312138728323
CD4+T	rs817352_LINC00176_RP11-395G23.3	T	0.0481	0.031	1.549	0.121	-0.013	0.109	2491	0.363715036112935
CD4+T	rs817352_LINC00176_NKX3-1	T	-0.0144	0.011	-1.283	0.2	-0.036	0.008	2491	0.473422957600827
CD4+T	rs817352_LINC00176_STPG1	T	0.1461	0.063	2.317	0.021	0.022	0.27	2491	0.124369987063389
CD4+T	rs817352_LINC00176_RP11-582J16.5	T	-0.0428	0.05	-0.855	0.393	-0.141	0.055	2491	0.67032563338301
CD4+T	rs817352_LINC00176_AC004069.2	T	0.0187	0.044	0.426	0.67	-0.067	0.105	2491	0.863044456949916
CD4+T	rs817352_LINC00176_FNTB	T	-0.056	0.035	-1.591	0.112	-0.125	0.013	2491	0.3488
CD4+T	rs817352_LINC00176_HID1	T	0.3474	0.044	7.922	0	0.261	0.433	2491	0
CD4+T	rs817352_LINC00176_AC116366.6	T	-0.2702	0.065	-4.146	0	-0.398	-0.142	2491	0
CD4+T	rs817352_LINC00176_SMIM5	T	0.0088	0.039	0.223	0.824	-0.069	0.086	2491	0.94048167539267
CD4+T	rs817352_LINC00176_PRDM15	T	0.1314	0.087	1.513	0.13	-0.039	0.302	2491	0.375719696969697
CD4+T	rs817352_LINC00176_C2orf44	T	0.0807	0.107	0.753	0.452	-0.129	0.291	2491	0.714768911917098
CD4+T	rs817352_LINC00176_SLC35E4	T	-0.0193	0.052	-0.373	0.709	-0.12	0.082	2491	0.884938742172611
CD4+T	rs817352_LINC00176_ZNF518B	T	0.1475	0.1	1.473	0.141	-0.049	0.344	2491	0.391448150394178
CD4+T	rs817352_LINC00176_DTX1	T	0.2456	0.041	5.922	0	0.164	0.327	2491	0
CD4+T	rs817352_LINC00176_C18orf54	T	-0.1323	0.047	-2.822	0.005	-0.224	-0.04	2491	0.0470020533880903
CD4+T	rs817352_LINC00176_SNAPC4	T	0.098	0.119	0.822	0.411	-0.136	0.332	2491	0.683457319288049
CD4+T	rs817352_LINC00176_GPR150	T	0.1281	0.032	4.011	0	0.065	0.191	2491	0
CD4+T	rs817352_LINC00176_ST8SIA6	T	-0.0743	0.029	-2.607	0.009	-0.13	-0.018	2491	0.0704307692307692
CD4+T	rs817352_LINC00176_FAM83F	T	0.0311	0.023	1.359	0.174	-0.014	0.076	2491	0.442785992217899
CD4+T	rs817352_LINC00176_WSB2	T	-0.1527	0.071	-2.166	0.03	-0.291	-0.014	2491	0.158591224018476
CD4+T	rs817352_LINC00176_STRIP2	T	-0.0727	0.031	-2.376	0.018	-0.133	-0.013	2491	0.112573770491803
CD4+T	rs817352_LINC00176_FAM83G	T	0.0296	0.063	0.473	0.636	-0.093	0.152	2491	0.840991649870429
CD4+T	rs817352_LINC00176_CDC42EP2	T	-0.026	0.044	-0.589	0.556	-0.113	0.061	2491	0.790486956521739
CD4+T	rs817352_LINC00176_GRK4	T	-0.104	0.05	-2.072	0.038	-0.202	-0.006	2491	0.18312
CD4+T	rs817352_LINC00176_POMK	T	-0.0841	0.034	-2.494	0.013	-0.15	-0.018	2491	0.0904468085106383
CD4+T	rs817352_LINC00176_ZNF711	T	-0.0023	0.029	-0.08	0.936	-0.058	0.054	2491	0.976974008207934
CD4+T	rs817352_LINC00176_RPS6KA2	T	0.1136	0.064	1.762	0.078	-0.013	0.24	2491	0.2834
CD4+T	rs817352_LINC00176_RP11-2H8.2	T	-0.0621	0.045	-1.396	0.163	-0.149	0.025	2491	0.425193162393162
CD4+T	rs817352_LINC00176_RRAGD	T	-0.142	0.061	-2.327	0.02	-0.262	-0.022	2491	0.120315374507227
CD4+T	rs817352_LINC00176_GLIPR1L2	T	0.0072	0.022	0.327	0.744	-0.036	0.05	2491	0.90249920508744
CD4+T	rs817352_LINC00176_LOXL1	T	-0.0208	0.037	-0.556	0.579	-0.094	0.053	2491	0.80665307364577
CD4+T	rs817352_LINC00176_GSDMB	T	0.0374	0.053	0.704	0.481	-0.067	0.142	2491	0.735968582887701
CD4+T	rs817352_LINC00176_LRWD1	T	-0.0891	0.069	-1.293	0.196	-0.224	0.046	2491	0.469538461538462
CD4+T	rs817352_LINC00176_FAM195B	T	0.0103	0.076	0.135	0.892	-0.139	0.159	2491	0.964187264150943
CD4+T	rs817352_LINC00176_FAM120C	T	0.2773	0.078	3.563	0	0.125	0.43	2491	0
CD4+T	rs817352_LINC00176_SCML2	T	0.0674	0.035	1.929	0.054	-0.001	0.136	2491	0.228688251618871
CD4+T	rs817352_LINC00176_GET4	T	0.0655	0.066	0.988	0.323	-0.065	0.195	2491	0.607765721331689
CD4+T	rs817352_LINC00176_TLDC1	T	-0.2415	0.091	-2.666	0.008	-0.419	-0.064	2491	0.0650515097690941
CD4+T	rs817352_LINC00176_CXXC5	T	0.1184	0.065	1.811	0.07	-0.01	0.247	2491	0.266384039900249
CD4+T	rs817352_LINC00176_ACOT11	T	-0.0048	0.034	-0.142	0.887	-0.071	0.062	2491	0.963846665084263
CD4+T	rs817352_LINC00176_AC097713.4	T	0.1111	0.027	4.135	0	0.058	0.164	2491	0
CD4+T	rs817352_LINC00176_POU2AF1	T	0.031	0.037	0.844	0.399	-0.041	0.103	2491	0.675276155268022
CD4+T	rs817352_LINC00176_CSF2	T	0.0096	0.036	0.267	0.79	-0.061	0.08	2491	0.924942857142857
CD4+T	rs817352_LINC00176_RP11-849F2.8	T	0.201	0.064	3.158	0.002	0.076	0.326	2491	0.0241583113456464
CD4+T	rs817352_LINC00176_SLC26A6	T	-0.3271	0.095	-3.448	0.001	-0.513	-0.141	2491	0.0132312138728323
CD4+T	rs817352_LINC00176_STRADA	T	-0.1163	0.103	-1.133	0.257	-0.317	0.085	2491	0.540940689655172
CD4+T	rs817352_LINC00176_FAHD2B	T	0.1077	0.054	1.984	0.047	0.001	0.214	2491	0.208899029126213
CD4+T	rs817352_LINC00176_DTHD1	T	-0.1439	0.031	-4.597	0	-0.205	-0.083	2491	0
CD4+T	rs817352_LINC00176_CEP72	T	0.2265	0.065	3.5	0	0.1	0.353	2491	0
CD4+T	rs817352_LINC00176_PROCR	T	-0.1544	0.042	-3.686	0	-0.236	-0.072	2491	0
CD4+T	rs817352_LINC00176_ACRBP	T	0.0241	0.051	0.477	0.633	-0.075	0.123	2491	0.838747901591896
CD4+T	rs817352_LINC00176_MLLT11	T	-0.1056	0.075	-1.399	0.162	-0.253	0.042	2491	0.424276887871854
CD4+T	rs817352_LINC00176_OMG	T	0.0112	0.044	0.254	0.799	-0.076	0.098	2491	0.929088646177292
CD4+T	rs817352_LINC00176_TRIM16L	T	0.038	0.045	0.838	0.402	-0.051	0.127	2491	0.677348546190652
CD4+T	rs817352_LINC00176_CCDC183	T	0.1225	0.057	2.165	0.03	0.012	0.233	2491	0.158591224018476
CD4+T	rs817352_LINC00176_RGAG4	T	-0.115	0.043	-2.661	0.008	-0.2	-0.03	2491	0.0650515097690941
CD4+T	rs817352_LINC00176_RPP40	T	0.0524	0.053	0.992	0.321	-0.051	0.156	2491	0.605745259686727
CD4+T	rs817352_LINC00176_ZNF485	T	0.0094	0.057	0.166	0.868	-0.102	0.12	2491	0.955676767676768
CD4+T	rs817352_LINC00176_ZNF282	T	-0.0864	0.129	-0.669	0.503	-0.34	0.167	2491	0.749343963553531
CD4+T	rs817352_LINC00176_RP11-108P20.1	T	0.264	0.064	4.142	0	0.139	0.389	2491	0
CD4+T	rs817352_LINC00176_ZNF618	T	-0.1003	0.05	-2.003	0.045	-0.198	-0.002	2491	0.203768545994065
CD4+T	rs817352_LINC00176_TMEM206	T	-0.1024	0.089	-1.147	0.252	-0.278	0.073	2491	0.533605920444033
CD4+T	rs817352_LINC00176_GNA11	T	0.0207	0.048	0.43	0.667	-0.074	0.115	2491	0.861118443316413
CD4+T	rs817352_LINC00176_DIRC3	T	0.0272	0.027	1.006	0.315	-0.026	0.08	2491	0.601865609348915
CD4+T	rs817352_LINC00176_BEST4	T	-0.0512	0.038	-1.336	0.182	-0.126	0.024	2491	0.454553191489362
CD4+T	rs817352_LINC00176_AIM1L	T	-0.0797	0.045	-1.761	0.078	-0.168	0.009	2491	0.2834
CD4+T	rs817352_LINC00176_ZNF713	T	0.0183	0.034	0.532	0.595	-0.049	0.086	2491	0.819221052631579
CD4+T	rs817352_LINC00176_SRGAP3	T	0.0621	0.046	1.363	0.173	-0.027	0.151	2491	0.440976614699332
CD4+T	rs817352_LINC00176_ZNF785	T	0.2009	0.081	2.472	0.014	0.042	0.36	2491	0.0958026905829596
CD4+T	rs817352_LINC00176_OTUD7B	T	-0.1274	0.062	-2.051	0.04	-0.249	-0.006	2491	0.188589083419156
CD4+T	rs817352_LINC00176_TSNARE1	T	0.1126	0.079	1.427	0.154	-0.042	0.267	2491	0.412046756282876
CD4+T	rs817352_LINC00176_ACTL10	T	0.092	0.047	1.965	0.05	0	0.184	2491	0.216556291390728
CD4+T	rs817352_LINC00176_ALOX5	T	-0.0695	0.07	-0.993	0.321	-0.207	0.068	2491	0.605745259686727
CD4+T	rs817352_LINC00176_AMIGO1	T	0.393	0.06	6.561	0	0.276	0.51	2491	0
CD4+T	rs817352_LINC00176_BAIAP2-AS1	T	-0.0186	0.059	-0.318	0.751	-0.134	0.096	2491	0.904519337016575
CD4+T	rs817352_LINC00176_MMAB	T	0.3256	0.077	4.25	0	0.175	0.476	2491	0
CD4+T	rs817352_LINC00176_MC1R	T	0.0645	0.046	1.4	0.162	-0.026	0.155	2491	0.424276887871854
CD4+T	rs817352_LINC00176_OCM	T	0.1695	0.035	4.83	0	0.101	0.238	2491	0
CD4+T	rs817352_LINC00176_LRRC42	T	0.05	0.106	0.474	0.636	-0.157	0.257	2491	0.840991649870429
CD4+T	rs817352_LINC00176_RP11-505K9.1	T	0.0113	0.024	0.459	0.646	-0.037	0.059	2491	0.845451114922813
CD4+T	rs817352_LINC00176_RP11-350G8.5	T	0.0773	0.03	2.544	0.011	0.018	0.137	2491	0.0803157894736842
CD4+T	rs817352_LINC00176_FBLIM1	T	-0.0379	0.032	-1.194	0.233	-0.1	0.024	2491	0.50988240917782
CD4+T	rs817352_LINC00176_CLEC4E	T	-0.0363	0.04	-0.896	0.37	-0.116	0.043	2491	0.650234165067179
CD4+T	rs817352_LINC00176_ZNRF3-AS1	T	-0.0531	0.048	-1.094	0.274	-0.148	0.042	2491	0.558242990654206
CD4+T	rs817352_LINC00176_LILRA5	T	-0.0819	0.039	-2.118	0.034	-0.158	-0.006	2491	0.170858397365532
CD4+T	rs817352_LINC00176_MYH3	T	0.1615	0.062	2.586	0.01	0.039	0.284	2491	0.0754200988467874
CD4+T	rs817352_LINC00176_GCNT2	T	-0.118	0.047	-2.516	0.012	-0.21	-0.026	2491	0.0859718309859155
CD4+T	rs817352_LINC00176_MTHFSD	T	0.1595	0.124	1.29	0.197	-0.083	0.402	2491	0.470702505219207
CD4+T	rs817352_LINC00176_ZNF71	T	0.2521	0.096	2.615	0.009	0.063	0.441	2491	0.0704307692307692
CD4+T	rs817352_LINC00176_CTD-3203P2.2	T	0.0281	0.031	0.906	0.365	-0.033	0.089	2491	0.644167309175019
CD4+T	rs817352_LINC00176_GALC	T	-0.335	0.087	-3.83	0	-0.507	-0.163	2491	0
CD4+T	rs817352_LINC00176_RIN1	T	-0.0183	0.05	-0.363	0.717	-0.117	0.08	2491	0.889305337306963
CD4+T	rs817352_LINC00176_ZNF883	T	-0.0118	0.028	-0.42	0.674	-0.067	0.043	2491	0.864790358744395
CD4+T	rs817352_LINC00176_TRIM24	T	0.1218	0.093	1.308	0.191	-0.061	0.304	2491	0.462644444444444
CD4+T	rs817352_LINC00176_JSRP1	T	0.0395	0.026	1.492	0.136	-0.012	0.091	2491	0.384563310685608
CD4+T	rs817352_LINC00176_CNEP1R1	T	-0.216	0.075	-2.863	0.004	-0.364	-0.068	2491	0.040070021881838
CD4+T	rs817352_LINC00176_LTBR	T	-0.142	0.07	-2.03	0.043	-0.279	-0.005	2491	0.198042253521127
CD4+T	rs817352_LINC00176_SMAD1	T	-0.0697	0.037	-1.894	0.058	-0.142	0.002	2491	0.238351885098743
CD4+T	rs817352_LINC00176_HIST1H4A	T	0.0462	0.067	0.688	0.492	-0.086	0.178	2491	0.743849405548217
CD4+T	rs817352_LINC00176_ENO3	T	0.1909	0.066	2.908	0.004	0.062	0.32	2491	0.040070021881838
CD4+T	rs817352_LINC00176_OR2A1-AS1	T	0.1525	0.031	4.849	0	0.091	0.214	2491	0
CD4+T	rs817352_LINC00176_SLC19A1	T	0.0223	0.071	0.312	0.755	-0.118	0.162	2491	0.907188976377953
CD4+T	rs817352_LINC00176_ORAI3	T	0.0062	0.092	0.067	0.947	-0.175	0.187	2491	0.982109979633401
CD4+T	rs817352_LINC00176_HEY2	T	-0.0334	0.023	-1.429	0.153	-0.079	0.012	2491	0.410811730205279
CD4+T	rs817352_LINC00176_ZNF443	T	0.0235	0.044	0.533	0.594	-0.063	0.11	2491	0.818336442973217
CD4+T	rs817352_LINC00176_EPM2A	T	0.2619	0.071	3.678	0	0.122	0.402	2491	0
CD4+T	rs817352_LINC00176_FSBP	T	0.0539	0.035	1.521	0.128	-0.016	0.123	2491	0.372526382708201
CD4+T	rs817352_LINC00176_TBCCD1	T	-0.2007	0.101	-1.991	0.047	-0.398	-0.003	2491	0.208899029126213
CD4+T	rs817352_LINC00176_LRRC1	T	0.0614	0.042	1.476	0.14	-0.02	0.143	2491	0.390804878048781
CD4+T	rs817352_LINC00176_NGFR	T	-0.1337	0.029	-4.633	0	-0.19	-0.077	2491	0
CD4+T	rs817352_LINC00176_EPN2	T	-0.0165	0.044	-0.373	0.71	-0.103	0.07	2491	0.884938742172611
CD4+T	rs817352_LINC00176_RCAN1	T	-0.1522	0.083	-1.836	0.066	-0.315	0.01	2491	0.256492359932088
CD4+T	rs817352_LINC00176_FRY-AS1	T	-0.0293	0.025	-1.177	0.239	-0.078	0.02	2491	0.518550710900474
CD4+T	rs817352_LINC00176_ICA1	T	-0.0456	0.059	-0.773	0.439	-0.161	0.07	2491	0.704431125131441
CD4+T	rs817352_LINC00176_LL22NC03-75H12.2	T	-0.0027	0.02	-0.136	0.892	-0.041	0.036	2491	0.964187264150943
CD4+T	rs817352_LINC00176_ZNF283	T	0.0762	0.05	1.539	0.124	-0.021	0.173	2491	0.368618181818182
CD4+T	rs817352_LINC00176_TMEM234	T	-0.2479	0.096	-2.584	0.01	-0.436	-0.06	2491	0.0754200988467874
CD4+T	rs817352_LINC00176_SPAG8	T	0.0719	0.049	1.478	0.139	-0.023	0.167	2491	0.388487179487179
CD4+T	rs817352_LINC00176_SLCO4A1	T	0.0137	0.03	0.462	0.644	-0.045	0.072	2491	0.844281786941581
CD4+T	rs817352_LINC00176_RETSAT	T	-0.2861	0.104	-2.754	0.006	-0.49	-0.082	2491	0.0537534246575342
CD4+T	rs817352_LINC00176_HIST1H2BH	T	-0.0815	0.032	-2.578	0.01	-0.144	-0.02	2491	0.0754200988467874
CD4+T	rs817352_LINC00176_AC004257.3	T	0.1512	0.061	2.48	0.013	0.032	0.271	2491	0.0904468085106383
CD4+T	rs817352_LINC00176_CHST10	T	-0.1235	0.054	-2.294	0.022	-0.229	-0.018	2491	0.128628352490421
CD4+T	rs817352_LINC00176_AP1S3	T	-0.0997	0.037	-2.687	0.007	-0.172	-0.027	2491	0.0597873134328358
CD4+T	rs817352_LINC00176_RP11-77P6.2	T	0.0179	0.025	0.715	0.475	-0.031	0.067	2491	0.732171717171717
CD4+T	rs817352_LINC00176_RP11-527L4.5	T	0.0637	0.024	2.635	0.008	0.016	0.111	2491	0.0650515097690941
CD4+T	rs817352_LINC00176_ZNF671	T	0.4441	0.104	4.254	0	0.239	0.649	2491	0
CD4+T	rs817352_LINC00176_RILP	T	0.005	0.04	0.125	0.901	-0.073	0.083	2491	0.966216444132115
CD4+T	rs817352_LINC00176_SLC16A1-AS1	T	0.0515	0.038	1.368	0.171	-0.022	0.125	2491	0.438810538116592
CD4+T	rs817352_LINC00176_RP11-181C3.1	T	0.011	0.028	0.394	0.694	-0.044	0.065	2491	0.876450206896552
CD4+T	rs817352_LINC00176_PLS1	T	0.0428	0.033	1.314	0.189	-0.021	0.107	2491	0.4614624
CD4+T	rs817352_LINC00176_LILRB1	T	-0.3084	0.056	-5.468	0	-0.419	-0.198	2491	0
CD4+T	rs817352_LINC00176_TTC38	T	-0.1925	0.046	-4.211	0	-0.282	-0.103	2491	0
CD4+T	rs817352_LINC00176_RP11-403I13.4	T	-0.0019	0.026	-0.074	0.941	-0.052	0.048	2491	0.979958598726115
CD4+T	rs817352_LINC00176_C21orf49	T	0.1154	0.04	2.857	0.004	0.036	0.195	2491	0.040070021881838
CD4+T	rs817352_LINC00176_FAM132A	T	-0.0443	0.036	-1.215	0.224	-0.116	0.027	2491	0.499256085686465
CD4+T	rs817352_LINC00176_RAB12	T	-0.1077	0.075	-1.435	0.152	-0.255	0.04	2491	0.409567981165391
CD4+T	rs817352_LINC00176_LSS	T	-0.0658	0.075	-0.876	0.381	-0.213	0.081	2491	0.660688636363636
CD4+T	rs817352_LINC00176_MYL5	T	0.0211	0.069	0.304	0.761	-0.115	0.157	2491	0.911050732217573
[truncated: 6,391 more rows]
