# Supplementary material for: Identification of genetic variants that impact gene co-expression relationships using large-scale single-cell data
Source: Genome Biol. 2023 Apr 18;24:80. doi: 10.1186/s13059-023-02897-x (PMC10111756; doi:10.1186/s13059-023-02897-x)
Supplement: Supplementary file 9 — Additional file 9: Table S14. GO enrichment for co-eGenes associated with the same eQTL, for all eQTLs with at least 5 co-eGenes [file 13059_2023_2897_MOESM9_ESM.csv]

Cell type	SNP-eGene	ONTOLOGY	GO ID	Description	pvalue	p.adjust	GeneRatio	BgRatio
CD4T	rs111454690_HLA-DRB5	BP	GO:0006614	SRP-dependent cotranslational protein targeting to membrane	5.66e-18	2.79e-15	11/19	94/9080
CD4T	rs111454690_HLA-DRB5	BP	GO:0006613	cotranslational protein targeting to membrane	9.16e-18	2.79e-15	11/19	98/9080
CD4T	rs111454690_HLA-DRB5	BP	GO:0045047	protein targeting to ER	2.51e-17	5.10e-15	11/19	107/9080
CD4T	rs111454690_HLA-DRB5	BP	GO:0072599	establishment of protein localization to endoplasmic reticulum	3.45e-17	5.25e-15	11/19	110/9080
CD4T	rs111454690_HLA-DRB5	BP	GO:0000184	nuclear-transcribed mRNA catabolic process, nonsense-mediated decay	6.99e-17	8.49e-15	11/19	117/9080
CD4T	rs111454690_HLA-DRB5	BP	GO:0006413	translational initiation	1.06e-16	1.08e-14	12/19	179/9080
CD4T	rs111454690_HLA-DRB5	BP	GO:0070972	protein localization to endoplasmic reticulum	2.31e-16	2.01e-14	11/19	130/9080
CD4T	rs111454690_HLA-DRB5	BP	GO:0006612	protein targeting to membrane	3.90e-15	2.96e-13	11/19	167/9080
CD4T	rs111454690_HLA-DRB5	BP	GO:0019083	viral transcription	5.42e-15	3.66e-13	11/19	172/9080
CD4T	rs111454690_HLA-DRB5	BP	GO:0019080	viral gene expression	1.46e-14	8.59e-13	11/19	188/9080
CD4T	rs111454690_HLA-DRB5	BP	GO:0000956	nuclear-transcribed mRNA catabolic process	1.55e-14	8.59e-13	11/19	189/9080
CD4T	rs111454690_HLA-DRB5	BP	GO:0090150	establishment of protein localization to membrane	8.04e-13	4.07e-11	11/19	270/9080
CD4T	rs111454690_HLA-DRB5	BP	GO:0006402	mRNA catabolic process	5.34e-12	2.50e-10	11/19	321/9080
CD4T	rs111454690_HLA-DRB5	BP	GO:0006401	RNA catabolic process	1.41e-11	6.14e-10	11/19	351/9080
CD4T	rs111454690_HLA-DRB5	BP	GO:0006605	protein targeting	1.81e-11	7.32e-10	11/19	359/9080
CD4T	rs111454690_HLA-DRB5	BP	GO:0034655	nucleobase-containing compound catabolic process	1.84e-10	6.73e-09	11/19	445/9080
CD4T	rs111454690_HLA-DRB5	BP	GO:0072657	protein localization to membrane	1.88e-10	6.73e-09	11/19	446/9080
CD4T	rs111454690_HLA-DRB5	BP	GO:0046700	heterocycle catabolic process	2.39e-10	8.07e-09	11/19	456/9080
CD4T	rs111454690_HLA-DRB5	BP	GO:0044270	cellular nitrogen compound catabolic process	2.56e-10	8.20e-09	11/19	459/9080
CD4T	rs111454690_HLA-DRB5	BP	GO:0019439	aromatic compound catabolic process	2.88e-10	8.34e-09	11/19	464/9080
CD4T	rs111454690_HLA-DRB5	BP	GO:0072594	establishment of protein localization to organelle	2.88e-10	8.34e-09	11/19	464/9080
CD4T	rs111454690_HLA-DRB5	BP	GO:1901361	organic cyclic compound catabolic process	3.30e-10	9.13e-09	11/19	470/9080
CD4T	rs111454690_HLA-DRB5	BP	GO:0002181	cytoplasmic translation	9.95e-07	2.63e-05	5/19	92/9080
CD4T	rs111454690_HLA-DRB5	BP	GO:0006417	regulation of translation	3.12e-04	7.90e-03	5/19	302/9080
CD4T	rs111454690_HLA-DRB5	BP	GO:0010608	posttranscriptional regulation of gene expression	3.84e-04	9.33e-03	6/19	497/9080
CD4T	rs111454690_HLA-DRB5	BP	GO:0031640	killing of cells of other organism	5.54e-04	1.25e-02	2/19	17/9080
CD4T	rs111454690_HLA-DRB5	BP	GO:0061844	antimicrobial humoral immune response mediated by antimicrobial peptide	5.54e-04	1.25e-02	2/19	17/9080
CD4T	rs111454690_HLA-DRB5	BP	GO:0034248	regulation of cellular amide metabolic process	5.99e-04	1.30e-02	5/19	348/9080
CD4T	rs111454690_HLA-DRB5	BP	GO:0000028	ribosomal small subunit assembly	6.22e-04	1.30e-02	2/19	18/9080
CD4T	rs111454690_HLA-DRB5	BP	GO:0071346	cellular response to interferon-gamma	1.70e-03	3.44e-02	3/19	116/9080
CD4T	rs111454690_HLA-DRB5	BP	GO:0019730	antimicrobial humoral response	1.86e-03	3.65e-02	2/19	31/9080
CD4T	rs111454690_HLA-DRB5	BP	GO:0034341	response to interferon-gamma	2.30e-03	4.37e-02	3/19	129/9080
CD4T	rs111454690_HLA-DRB5	CC	GO:0022626	cytosolic ribosome	9.05e-18	8.69e-16	11/19	101/9383
CD4T	rs111454690_HLA-DRB5	CC	GO:0044391	ribosomal subunit	4.60e-15	2.21e-13	11/19	175/9383
CD4T	rs111454690_HLA-DRB5	CC	GO:0005840	ribosome	3.33e-14	1.07e-12	11/19	209/9383
CD4T	rs111454690_HLA-DRB5	CC	GO:0022625	cytosolic large ribosomal subunit	6.99e-10	1.68e-08	6/19	54/9383
CD4T	rs111454690_HLA-DRB5	CC	GO:0022627	cytosolic small ribosomal subunit	1.99e-08	3.81e-07	5/19	44/9383
CD4T	rs111454690_HLA-DRB5	CC	GO:0015934	large ribosomal subunit	4.86e-08	6.47e-07	6/19	108/9383
CD4T	rs111454690_HLA-DRB5	CC	GO:0005925	focal adhesion	4.99e-08	6.47e-07	8/19	296/9383
CD4T	rs111454690_HLA-DRB5	CC	GO:0030055	cell-substrate junction	5.39e-08	6.47e-07	8/19	299/9383
CD4T	rs111454690_HLA-DRB5	CC	GO:0070161	anchoring junction	1.01e-07	1.07e-06	9/19	466/9383
CD4T	rs111454690_HLA-DRB5	CC	GO:0015935	small ribosomal subunit	2.14e-07	2.06e-06	5/19	70/9383
CD4T	rs111454690_HLA-DRB5	CC	GO:0042788	polysomal ribosome	3.65e-07	3.19e-06	4/19	31/9383
CD4T	rs111454690_HLA-DRB5	CC	GO:0005844	polysome	6.22e-06	4.98e-05	4/19	62/9383
CD4T	rs111454690_HLA-DRB5	CC	GO:0042613	MHC class II protein complex	2.53e-04	1.87e-03	2/19	12/9383
CD4T	rs111454690_HLA-DRB5	CC	GO:0098794	postsynapse	2.72e-04	1.87e-03	5/19	303/9383
CD4T	rs111454690_HLA-DRB5	CC	GO:0014069	postsynaptic density	3.88e-04	2.38e-03	4/19	178/9383
CD4T	rs111454690_HLA-DRB5	CC	GO:0032279	asymmetric synapse	3.97e-04	2.38e-03	4/19	179/9383
CD4T	rs111454690_HLA-DRB5	CC	GO:0098984	neuron to neuron synapse	4.50e-04	2.45e-03	4/19	185/9383
CD4T	rs111454690_HLA-DRB5	CC	GO:0099572	postsynaptic specialization	4.59e-04	2.45e-03	4/19	186/9383
CD4T	rs111454690_HLA-DRB5	CC	GO:0042611	MHC protein complex	6.51e-04	3.29e-03	2/19	19/9383
CD4T	rs111454690_HLA-DRB5	CC	GO:0030666	endocytic vesicle membrane	7.89e-04	3.66e-03	3/19	92/9383
CD4T	rs111454690_HLA-DRB5	CC	GO:0030669	clathrin-coated endocytic vesicle membrane	8.76e-04	3.66e-03	2/19	22/9383
CD4T	rs111454690_HLA-DRB5	CC	GO:0071556	integral component of lumenal side of endoplasmic reticulum membrane	8.76e-04	3.66e-03	2/19	22/9383
CD4T	rs111454690_HLA-DRB5	CC	GO:0098553	lumenal side of endoplasmic reticulum membrane	8.76e-04	3.66e-03	2/19	22/9383
CD4T	rs111454690_HLA-DRB5	CC	GO:0098576	lumenal side of membrane	1.32e-03	5.29e-03	2/19	27/9383
CD4T	rs111454690_HLA-DRB5	CC	GO:0045334	clathrin-coated endocytic vesicle	1.74e-03	6.70e-03	2/19	31/9383
CD4T	rs111454690_HLA-DRB5	CC	GO:0012507	ER to Golgi transport vesicle membrane	4.49e-03	1.66e-02	2/19	50/9383
CD4T	rs111454690_HLA-DRB5	CC	GO:0030139	endocytic vesicle	6.33e-03	2.25e-02	3/19	191/9383
CD4T	rs111454690_HLA-DRB5	CC	GO:0032588	trans-Golgi network membrane	7.49e-03	2.57e-02	2/19	65/9383
CD4T	rs111454690_HLA-DRB5	CC	GO:0030665	clathrin-coated vesicle membrane	8.41e-03	2.78e-02	2/19	69/9383
CD4T	rs111454690_HLA-DRB5	CC	GO:0030134	COPII-coated ER to Golgi transport vesicle	9.62e-03	3.08e-02	2/19	74/9383
CD4T	rs111454690_HLA-DRB5	CC	GO:0030660	Golgi-associated vesicle membrane	1.23e-02	3.80e-02	2/19	84/9383
CD4T	rs111454690_HLA-DRB5	CC	GO:0042587	glycogen granule	1.41e-02	4.10e-02	1/19	7/9383
CD4T	rs111454690_HLA-DRB5	CC	GO:0072357	PTW/PP1 phosphatase complex	1.41e-02	4.10e-02	1/19	7/9383
CD4T	rs111454690_HLA-DRB5	MF	GO:0003735	structural constituent of ribosome	8.66e-16	7.10e-14	11/19	150/9332
CD4T	rs111454690_HLA-DRB5	MF	GO:0005198	structural molecule activity	4.56e-12	1.87e-10	11/19	325/9332
CD4T	rs111454690_HLA-DRB5	MF	GO:0019843	rRNA binding	1.66e-04	3.59e-03	3/19	54/9332
CD4T	rs111454690_HLA-DRB5	MF	GO:0070181	small ribosomal subunit rRNA binding	1.75e-04	3.59e-03	2/19	10/9332
CD4T	rs111454690_HLA-DRB5	MF	GO:0042605	peptide antigen binding	4.63e-04	7.60e-03	2/19	16/9332
CD4T	rs111454690_HLA-DRB5	MF	GO:0048027	mRNA 5'-UTR binding	8.85e-04	1.21e-02	2/19	22/9332
CD4T	rs111454690_HLA-DRB5	MF	GO:0003823	antigen binding	1.76e-03	2.07e-02	2/19	31/9332
CD4T	rs1131017_RPS26	BP	GO:0006614	SRP-dependent cotranslational protein targeting to membrane	1.66e-97	6.93e-94	77/330	94/9080
CD4T	rs1131017_RPS26	BP	GO:0006613	cotranslational protein targeting to membrane	6.98e-97	1.46e-93	78/330	98/9080
CD4T	rs1131017_RPS26	BP	GO:0045047	protein targeting to ER	1.74e-89	2.42e-86	77/330	107/9080
CD4T	rs1131017_RPS26	BP	GO:0072599	establishment of protein localization to endoplasmic reticulum	6.33e-88	6.60e-85	77/330	110/9080
CD4T	rs1131017_RPS26	BP	GO:0006413	translational initiation	1.90e-87	1.59e-84	92/330	179/9080
CD4T	rs1131017_RPS26	BP	GO:0000184	nuclear-transcribed mRNA catabolic process, nonsense-mediated decay	2.06e-86	1.43e-83	78/330	117/9080
CD4T	rs1131017_RPS26	BP	GO:0070972	protein localization to endoplasmic reticulum	5.87e-81	3.50e-78	78/330	130/9080
CD4T	rs1131017_RPS26	BP	GO:0006612	protein targeting to membrane	2.45e-72	1.28e-69	80/330	167/9080
CD4T	rs1131017_RPS26	BP	GO:0019080	viral gene expression	2.05e-71	9.50e-69	83/330	188/9080
CD4T	rs1131017_RPS26	BP	GO:0019083	viral transcription	5.12e-71	2.13e-68	80/330	172/9080
CD4T	rs1131017_RPS26	BP	GO:0000956	nuclear-transcribed mRNA catabolic process	9.61e-70	3.65e-67	82/330	189/9080
CD4T	rs1131017_RPS26	BP	GO:0090150	establishment of protein localization to membrane	9.55e-60	3.32e-57	86/330	270/9080
CD4T	rs1131017_RPS26	BP	GO:0006402	mRNA catabolic process	2.23e-58	7.15e-56	91/330	321/9080
CD4T	rs1131017_RPS26	BP	GO:0006401	RNA catabolic process	7.85e-57	2.34e-54	93/330	351/9080
CD4T	rs1131017_RPS26	BP	GO:0034655	nucleobase-containing compound catabolic process	5.51e-51	1.53e-48	97/330	445/9080
CD4T	rs1131017_RPS26	BP	GO:0046700	heterocycle catabolic process	5.88e-50	1.53e-47	97/330	456/9080
CD4T	rs1131017_RPS26	BP	GO:0072657	protein localization to membrane	6.84e-50	1.68e-47	96/330	446/9080
CD4T	rs1131017_RPS26	BP	GO:0044270	cellular nitrogen compound catabolic process	1.11e-49	2.57e-47	97/330	459/9080
CD4T	rs1131017_RPS26	BP	GO:0006605	protein targeting	1.99e-49	4.37e-47	87/330	359/9080
CD4T	rs1131017_RPS26	BP	GO:0019439	aromatic compound catabolic process	3.14e-49	6.55e-47	97/330	464/9080
CD4T	rs1131017_RPS26	BP	GO:1901361	organic cyclic compound catabolic process	1.08e-48	2.14e-46	97/330	470/9080
CD4T	rs1131017_RPS26	BP	GO:0072594	establishment of protein localization to organelle	1.47e-42	2.80e-40	90/330	464/9080
CD4T	rs1131017_RPS26	BP	GO:0002181	cytoplasmic translation	1.48e-36	2.69e-34	42/330	92/9080
CD4T	rs1131017_RPS26	BP	GO:0022613	ribonucleoprotein complex biogenesis	8.77e-20	1.52e-17	57/330	397/9080
CD4T	rs1131017_RPS26	BP	GO:0042255	ribosome assembly	4.67e-18	7.80e-16	22/330	55/9080
CD4T	rs1131017_RPS26	BP	GO:0042254	ribosome biogenesis	1.41e-15	2.26e-13	42/330	277/9080
CD4T	rs1131017_RPS26	BP	GO:0022618	ribonucleoprotein complex assembly	1.46e-15	2.26e-13	33/330	171/9080
CD4T	rs1131017_RPS26	BP	GO:0071826	ribonucleoprotein complex subunit organization	5.02e-15	7.48e-13	33/330	178/9080
CD4T	rs1131017_RPS26	BP	GO:0042273	ribosomal large subunit biogenesis	1.12e-13	1.61e-11	20/330	67/9080
CD4T	rs1131017_RPS26	BP	GO:0046649	lymphocyte activation	1.14e-10	1.59e-08	48/330	482/9080
CD4T	rs1131017_RPS26	BP	GO:0042110	T cell activation	1.34e-10	1.80e-08	39/330	341/9080
CD4T	rs1131017_RPS26	BP	GO:0098609	cell-cell adhesion	3.43e-10	4.47e-08	43/330	415/9080
CD4T	rs1131017_RPS26	BP	GO:0007159	leukocyte cell-cell adhesion	1.01e-09	1.28e-07	31/330	245/9080
CD4T	rs1131017_RPS26	BP	GO:0006364	rRNA processing	1.06e-09	1.30e-07	28/330	204/9080
CD4T	rs1131017_RPS26	BP	GO:0042274	ribosomal small subunit biogenesis	2.14e-09	2.56e-07	16/330	69/9080
CD4T	rs1131017_RPS26	BP	GO:0016072	rRNA metabolic process	2.57e-09	2.98e-07	28/330	212/9080
CD4T	rs1131017_RPS26	BP	GO:0000028	ribosomal small subunit assembly	3.62e-09	4.06e-07	9/330	18/9080
CD4T	rs1131017_RPS26	BP	GO:0051249	regulation of lymphocyte activation	3.69e-09	4.06e-07	34/330	303/9080
CD4T	rs1131017_RPS26	BP	GO:0050863	regulation of T cell activation	4.34e-09	4.65e-07	29/330	231/9080
CD4T	rs1131017_RPS26	BP	GO:0000027	ribosomal large subunit assembly	7.06e-09	7.37e-07	10/330	25/9080
CD4T	rs1131017_RPS26	BP	GO:1903037	regulation of leukocyte cell-cell adhesion	7.33e-09	7.46e-07	28/330	222/9080
CD4T	rs1131017_RPS26	BP	GO:0002694	regulation of leukocyte activation	8.87e-09	8.81e-07	36/330	345/9080
CD4T	rs1131017_RPS26	BP	GO:0042098	T cell proliferation	9.83e-09	9.54e-07	21/330	132/9080
CD4T	rs1131017_RPS26	BP	GO:0050865	regulation of cell activation	1.10e-08	1.05e-06	37/330	364/9080
CD4T	rs1131017_RPS26	BP	GO:0002507	tolerance induction	1.17e-08	1.09e-06	9/330	20/9080
CD4T	rs1131017_RPS26	BP	GO:0030155	regulation of cell adhesion	2.25e-08	2.03e-06	40/330	424/9080
CD4T	rs1131017_RPS26	BP	GO:0070661	leukocyte proliferation	2.28e-08	2.03e-06	25/330	191/9080
CD4T	rs1131017_RPS26	BP	GO:0046651	lymphocyte proliferation	2.75e-08	2.39e-06	24/330	179/9080
CD4T	rs1131017_RPS26	BP	GO:0071346	cellular response to interferon-gamma	3.11e-08	2.64e-06	19/330	116/9080
CD4T	rs1131017_RPS26	BP	GO:0032943	mononuclear cell proliferation	3.42e-08	2.80e-06	24/330	181/9080
CD4T	rs1131017_RPS26	BP	GO:0045785	positive regulation of cell adhesion	3.42e-08	2.80e-06	30/330	268/9080
CD4T	rs1131017_RPS26	BP	GO:0042129	regulation of T cell proliferation	4.05e-08	3.20e-06	18/330	106/9080
CD4T	rs1131017_RPS26	BP	GO:0002250	adaptive immune response	4.06e-08	3.20e-06	30/330	270/9080
CD4T	rs1131017_RPS26	BP	GO:0022407	regulation of cell-cell adhesion	6.68e-08	5.08e-06	30/330	276/9080
CD4T	rs1131017_RPS26	BP	GO:0050870	positive regulation of T cell activation	6.70e-08	5.08e-06	22/330	160/9080
CD4T	rs1131017_RPS26	BP	GO:1903039	positive regulation of leukocyte cell-cell adhesion	7.06e-08	5.26e-06	23/330	174/9080
CD4T	rs1131017_RPS26	BP	GO:0070663	regulation of leukocyte proliferation	7.73e-08	5.66e-06	21/330	148/9080
CD4T	rs1131017_RPS26	BP	GO:0022409	positive regulation of cell-cell adhesion	9.73e-08	7.00e-06	24/330	191/9080
CD4T	rs1131017_RPS26	BP	GO:0050900	leukocyte migration	1.08e-07	7.64e-06	28/330	251/9080
CD4T	rs1131017_RPS26	BP	GO:0002183	cytoplasmic translational initiation	1.54e-07	1.07e-05	10/330	33/9080
CD4T	rs1131017_RPS26	BP	GO:0050670	regulation of lymphocyte proliferation	1.60e-07	1.09e-05	20/330	141/9080
CD4T	rs1131017_RPS26	BP	GO:0034341	response to interferon-gamma	1.79e-07	1.19e-05	19/330	129/9080
CD4T	rs1131017_RPS26	BP	GO:0032944	regulation of mononuclear cell proliferation	1.80e-07	1.19e-05	20/330	142/9080
CD4T	rs1131017_RPS26	BP	GO:0042102	positive regulation of T cell proliferation	2.36e-07	1.54e-05	14/330	72/9080
CD4T	rs1131017_RPS26	BP	GO:0050671	positive regulation of lymphocyte proliferation	3.04e-07	1.95e-05	16/330	96/9080
CD4T	rs1131017_RPS26	BP	GO:0032946	positive regulation of mononuclear cell proliferation	3.52e-07	2.23e-05	16/330	97/9080
CD4T	rs1131017_RPS26	BP	GO:0001732	formation of cytoplasmic translation initiation complex	3.94e-07	2.41e-05	7/330	15/9080
CD4T	rs1131017_RPS26	BP	GO:1901798	positive regulation of signal transduction by p53 class mediator	3.94e-07	2.41e-05	7/330	15/9080
CD4T	rs1131017_RPS26	BP	GO:0006417	regulation of translation	4.86e-07	2.94e-05	30/330	302/9080
CD4T	rs1131017_RPS26	BP	GO:0051251	positive regulation of lymphocyte activation	5.32e-07	3.17e-05	24/330	209/9080
CD4T	rs1131017_RPS26	BP	GO:0010608	posttranscriptional regulation of gene expression	5.98e-07	3.51e-05	41/330	497/9080
CD4T	rs1131017_RPS26	BP	GO:0070665	positive regulation of leukocyte proliferation	7.14e-07	4.14e-05	16/330	102/9080
CD4T	rs1131017_RPS26	BP	GO:0050777	negative regulation of immune response	9.59e-07	5.48e-05	15/330	92/9080
CD4T	rs1131017_RPS26	BP	GO:0002480	antigen processing and presentation of exogenous peptide antigen via MHC class I, TAP-independent	1.22e-06	6.86e-05	5/330	7/9080
CD4T	rs1131017_RPS26	BP	GO:0002643	regulation of tolerance induction	1.69e-06	9.41e-05	6/330	12/9080
CD4T	rs1131017_RPS26	BP	GO:0036336	dendritic cell migration	2.72e-06	1.49e-04	7/330	19/9080
CD4T	rs1131017_RPS26	BP	GO:0001817	regulation of cytokine production	3.02e-06	1.64e-04	36/330	436/9080
CD4T	rs1131017_RPS26	BP	GO:0002696	positive regulation of leukocyte activation	3.24e-06	1.73e-04	24/330	231/9080
CD4T	rs1131017_RPS26	BP	GO:0050867	positive regulation of cell activation	4.72e-06	2.49e-04	24/330	236/9080
CD4T	rs1131017_RPS26	BP	GO:0060333	interferon-gamma-mediated signaling pathway	5.07e-06	2.64e-04	12/330	68/9080
CD4T	rs1131017_RPS26	BP	GO:0019883	antigen processing and presentation of endogenous antigen	5.17e-06	2.66e-04	6/330	14/9080
CD4T	rs1131017_RPS26	BP	GO:0001816	cytokine production	5.51e-06	2.81e-04	38/330	485/9080
CD4T	rs1131017_RPS26	BP	GO:0040017	positive regulation of locomotion	5.99e-06	3.01e-04	27/330	289/9080
CD4T	rs1131017_RPS26	BP	GO:0051272	positive regulation of cellular component movement	6.81e-06	3.38e-04	27/330	291/9080
CD4T	rs1131017_RPS26	BP	GO:0002484	antigen processing and presentation of endogenous peptide antigen via MHC class I via ER pathway	8.32e-06	4.00e-04	4/330	5/9080
CD4T	rs1131017_RPS26	BP	GO:0002486	antigen processing and presentation of endogenous peptide antigen via MHC class I via ER pathway, TAP-independent	8.32e-06	4.00e-04	4/330	5/9080
CD4T	rs1131017_RPS26	BP	GO:0002407	dendritic cell chemotaxis	8.35e-06	4.00e-04	6/330	15/9080
CD4T	rs1131017_RPS26	BP	GO:0034248	regulation of cellular amide metabolic process	9.12e-06	4.32e-04	30/330	348/9080
CD4T	rs1131017_RPS26	BP	GO:0060326	cell chemotaxis	1.03e-05	4.83e-04	18/330	153/9080
CD4T	rs1131017_RPS26	BP	GO:0002460	adaptive immune response based on somatic recombination of immune receptors built from immunoglobulin superfamily domains	1.04e-05	4.83e-04	19/330	168/9080
CD4T	rs1131017_RPS26	BP	GO:0006959	humoral immune response	1.06e-05	4.86e-04	13/330	85/9080
CD4T	rs1131017_RPS26	BP	GO:0050921	positive regulation of chemotaxis	1.09e-05	4.93e-04	12/330	73/9080
CD4T	rs1131017_RPS26	BP	GO:0046641	positive regulation of alpha-beta T cell proliferation	1.30e-05	5.81e-04	6/330	16/9080
CD4T	rs1131017_RPS26	BP	GO:2000147	positive regulation of cell motility	1.37e-05	6.08e-04	26/330	285/9080
CD4T	rs1131017_RPS26	BP	GO:0032649	regulation of interferon-gamma production	1.91e-05	8.33e-04	11/330	65/9080
CD4T	rs1131017_RPS26	BP	GO:0001818	negative regulation of cytokine production	1.92e-05	8.33e-04	18/330	160/9080
CD4T	rs1131017_RPS26	BP	GO:0032673	regulation of interleukin-4 production	2.15e-05	9.23e-04	7/330	25/9080
CD4T	rs1131017_RPS26	BP	GO:0002698	negative regulation of immune effector process	2.18e-05	9.29e-04	12/330	78/9080
CD4T	rs1131017_RPS26	BP	GO:0030335	positive regulation of cell migration	3.08e-05	1.30e-03	25/330	281/9080
CD4T	rs1131017_RPS26	BP	GO:0032633	interleukin-4 production	3.72e-05	1.54e-03	7/330	27/9080
CD4T	rs1131017_RPS26	BP	GO:0002683	negative regulation of immune system process	3.77e-05	1.54e-03	24/330	267/9080
CD4T	rs1131017_RPS26	BP	GO:0006875	cellular metal ion homeostasis	3.77e-05	1.54e-03	24/330	267/9080
CD4T	rs1131017_RPS26	BP	GO:0002483	antigen processing and presentation of endogenous peptide antigen	3.95e-05	1.58e-03	5/330	12/9080
CD4T	rs1131017_RPS26	BP	GO:0019885	antigen processing and presentation of endogenous peptide antigen via MHC class I	3.95e-05	1.58e-03	5/330	12/9080
CD4T	rs1131017_RPS26	BP	GO:0045727	positive regulation of translation	4.16e-05	1.65e-03	14/330	110/9080
CD4T	rs1131017_RPS26	BP	GO:0097190	apoptotic signaling pathway	4.55e-05	1.79e-03	33/330	435/9080
CD4T	rs1131017_RPS26	BP	GO:0002819	regulation of adaptive immune response	4.60e-05	1.80e-03	14/330	111/9080
CD4T	rs1131017_RPS26	BP	GO:0046631	alpha-beta T cell activation	5.09e-05	1.97e-03	14/330	112/9080
CD4T	rs1131017_RPS26	BP	GO:0034470	ncRNA processing	5.18e-05	1.98e-03	28/330	344/9080
CD4T	rs1131017_RPS26	BP	GO:0002664	regulation of T cell tolerance induction	5.50e-05	2.09e-03	4/330	7/9080
CD4T	rs1131017_RPS26	BP	GO:0006874	cellular calcium ion homeostasis	5.91e-05	2.22e-03	19/330	190/9080
CD4T	rs1131017_RPS26	BP	GO:0001916	positive regulation of T cell mediated cytotoxicity	6.22e-05	2.32e-03	5/330	13/9080
CD4T	rs1131017_RPS26	BP	GO:0032609	interferon-gamma production	6.65e-05	2.46e-03	11/330	74/9080
CD4T	rs1131017_RPS26	BP	GO:0055065	metal ion homeostasis	6.89e-05	2.50e-03	25/330	295/9080
CD4T	rs1131017_RPS26	BP	GO:0009611	response to wounding	6.89e-05	2.50e-03	26/330	313/9080
CD4T	rs1131017_RPS26	BP	GO:0055074	calcium ion homeostasis	7.32e-05	2.63e-03	19/330	193/9080
CD4T	rs1131017_RPS26	BP	GO:0046635	positive regulation of alpha-beta T cell activation	7.83e-05	2.79e-03	9/330	51/9080
CD4T	rs1131017_RPS26	BP	GO:0050778	positive regulation of immune response	7.88e-05	2.79e-03	32/330	428/9080
CD4T	rs1131017_RPS26	BP	GO:0072503	cellular divalent inorganic cation homeostasis	8.64e-05	3.03e-03	20/330	212/9080
CD4T	rs1131017_RPS26	BP	GO:0002521	leukocyte differentiation	9.00e-05	3.13e-03	28/330	355/9080
CD4T	rs1131017_RPS26	BP	GO:0046640	regulation of alpha-beta T cell proliferation	1.00e-04	3.46e-03	6/330	22/9080
CD4T	rs1131017_RPS26	BP	GO:0002274	myeloid leukocyte activation	1.09e-04	3.74e-03	33/330	455/9080
CD4T	rs1131017_RPS26	BP	GO:0002695	negative regulation of leukocyte activation	1.15e-04	3.90e-03	13/330	106/9080
CD4T	rs1131017_RPS26	BP	GO:0030098	lymphocyte differentiation	1.22e-04	4.12e-03	22/330	252/9080
CD4T	rs1131017_RPS26	BP	GO:0001819	positive regulation of cytokine production	1.25e-04	4.14e-03	24/330	288/9080
CD4T	rs1131017_RPS26	BP	GO:2001233	regulation of apoptotic signaling pathway	1.25e-04	4.14e-03	24/330	288/9080
CD4T	rs1131017_RPS26	BP	GO:1902253	regulation of intrinsic apoptotic signaling pathway by p53 class mediator	1.32e-04	4.32e-03	6/330	23/9080
CD4T	rs1131017_RPS26	BP	GO:0072507	divalent inorganic cation homeostasis	1.35e-04	4.41e-03	20/330	219/9080
CD4T	rs1131017_RPS26	BP	GO:0051480	regulation of cytosolic calcium ion concentration	1.40e-04	4.54e-03	15/330	138/9080
CD4T	rs1131017_RPS26	BP	GO:2001242	regulation of intrinsic apoptotic signaling pathway	1.43e-04	4.58e-03	14/330	123/9080
CD4T	rs1131017_RPS26	BP	GO:0002709	regulation of T cell mediated immunity	1.58e-04	5.00e-03	8/330	44/9080
CD4T	rs1131017_RPS26	BP	GO:0030334	regulation of cell migration	1.58e-04	5.00e-03	33/330	464/9080
CD4T	rs1131017_RPS26	BP	GO:0016064	immunoglobulin mediated immune response	1.77e-04	5.52e-03	10/330	69/9080
CD4T	rs1131017_RPS26	BP	GO:0030003	cellular cation homeostasis	1.77e-04	5.52e-03	25/330	313/9080
CD4T	rs1131017_RPS26	BP	GO:0002517	T cell tolerance induction	1.87e-04	5.69e-03	4/330	9/9080
CD4T	rs1131017_RPS26	BP	GO:0045060	negative thymic T cell selection	1.87e-04	5.69e-03	4/330	9/9080
CD4T	rs1131017_RPS26	BP	GO:1904667	negative regulation of ubiquitin protein ligase activity	1.87e-04	5.69e-03	4/330	9/9080
CD4T	rs1131017_RPS26	BP	GO:0002822	regulation of adaptive immune response based on somatic recombination of immune receptors built from immunoglobulin superfamily domains	1.93e-04	5.79e-03	12/330	97/9080
CD4T	rs1131017_RPS26	BP	GO:0032703	negative regulation of interleukin-2 production	1.93e-04	5.79e-03	5/330	16/9080
CD4T	rs1131017_RPS26	BP	GO:0006446	regulation of translational initiation	2.00e-04	5.96e-03	10/330	70/9080
CD4T	rs1131017_RPS26	BP	GO:0008284	positive regulation of cell population proliferation	2.01e-04	5.96e-03	33/330	470/9080
CD4T	rs1131017_RPS26	BP	GO:0006873	cellular ion homeostasis	2.05e-04	6.04e-03	25/330	316/9080
CD4T	rs1131017_RPS26	BP	GO:2000145	regulation of cell motility	2.09e-04	6.08e-03	34/330	491/9080
CD4T	rs1131017_RPS26	BP	GO:0002449	lymphocyte mediated immunity	2.10e-04	6.08e-03	16/330	159/9080
CD4T	rs1131017_RPS26	BP	GO:0046633	alpha-beta T cell proliferation	2.17e-04	6.25e-03	6/330	25/9080
CD4T	rs1131017_RPS26	BP	GO:0019724	B cell mediated immunity	2.25e-04	6.43e-03	10/330	71/9080
CD4T	rs1131017_RPS26	BP	GO:0042060	wound healing	2.27e-04	6.43e-03	22/330	263/9080
CD4T	rs1131017_RPS26	BP	GO:0046634	regulation of alpha-beta T cell activation	2.53e-04	7.14e-03	10/330	72/9080
CD4T	rs1131017_RPS26	BP	GO:0007204	positive regulation of cytosolic calcium ion concentration	2.57e-04	7.19e-03	14/330	130/9080
CD4T	rs1131017_RPS26	BP	GO:0006935	chemotaxis	2.63e-04	7.32e-03	23/330	284/9080
CD4T	rs1131017_RPS26	BP	GO:0000470	maturation of LSU-rRNA	2.74e-04	7.48e-03	6/330	26/9080
CD4T	rs1131017_RPS26	BP	GO:0002707	negative regulation of lymphocyte mediated immunity	2.74e-04	7.48e-03	6/330	26/9080
CD4T	rs1131017_RPS26	BP	GO:0043065	positive regulation of apoptotic process	2.74e-04	7.48e-03	31/330	438/9080
CD4T	rs1131017_RPS26	BP	GO:0001525	angiogenesis	2.77e-04	7.50e-03	20/330	231/9080
CD4T	rs1131017_RPS26	BP	GO:0034660	ncRNA metabolic process	2.78e-04	7.50e-03	29/330	399/9080
CD4T	rs1131017_RPS26	BP	GO:0050866	negative regulation of cell activation	2.86e-04	7.66e-03	13/330	116/9080
CD4T	rs1131017_RPS26	BP	GO:0055080	cation homeostasis	2.89e-04	7.68e-03	26/330	342/9080
CD4T	rs1131017_RPS26	BP	GO:0042330	taxis	2.91e-04	7.69e-03	23/330	286/9080
CD4T	rs1131017_RPS26	BP	GO:0043383	negative T cell selection	3.02e-04	7.94e-03	4/330	10/9080
CD4T	rs1131017_RPS26	BP	GO:0048514	blood vessel morphogenesis	3.11e-04	8.12e-03	22/330	269/9080
CD4T	rs1131017_RPS26	BP	GO:0042119	neutrophil activation	3.14e-04	8.13e-03	27/330	363/9080
CD4T	rs1131017_RPS26	BP	GO:0070098	chemokine-mediated signaling pathway	3.16e-04	8.13e-03	7/330	37/9080
CD4T	rs1131017_RPS26	BP	GO:0043068	positive regulation of programmed cell death	3.21e-04	8.23e-03	31/330	442/9080
CD4T	rs1131017_RPS26	BP	GO:0098771	inorganic ion homeostasis	3.31e-04	8.42e-03	26/330	345/9080
CD4T	rs1131017_RPS26	BP	GO:0034250	positive regulation of cellular amide metabolic process	3.52e-04	8.91e-03	14/330	134/9080
CD4T	rs1131017_RPS26	BP	GO:0001914	regulation of T cell mediated cytotoxicity	3.56e-04	8.96e-03	5/330	18/9080
CD4T	rs1131017_RPS26	BP	GO:0072332	intrinsic apoptotic signaling pathway by p53 class mediator	3.67e-04	9.18e-03	9/330	62/9080
CD4T	rs1131017_RPS26	BP	GO:0036230	granulocyte activation	3.90e-04	9.69e-03	27/330	368/9080
CD4T	rs1131017_RPS26	BP	GO:0002700	regulation of production of molecular mediator of immune response	3.95e-04	9.70e-03	11/330	90/9080
CD4T	rs1131017_RPS26	BP	GO:0030048	actin filament-based movement	3.95e-04	9.70e-03	8/330	50/9080
CD4T	rs1131017_RPS26	BP	GO:0009617	response to bacterium	4.12e-04	1.00e-02	23/330	293/9080
CD4T	rs1131017_RPS26	BP	GO:0002685	regulation of leukocyte migration	4.34e-04	1.04e-02	13/330	121/9080
CD4T	rs1131017_RPS26	BP	GO:0002687	positive regulation of leukocyte migration	4.41e-04	1.04e-02	10/330	77/9080
CD4T	rs1131017_RPS26	BP	GO:1903038	negative regulation of leukocyte cell-cell adhesion	4.41e-04	1.04e-02	10/330	77/9080
CD4T	rs1131017_RPS26	BP	GO:0030217	T cell differentiation	4.50e-04	1.04e-02	17/330	187/9080
CD4T	rs1131017_RPS26	BP	GO:0021932	hindbrain radial glia guided cell migration	4.51e-04	1.04e-02	3/330	5/9080
CD4T	rs1131017_RPS26	BP	GO:2000508	regulation of dendritic cell chemotaxis	4.51e-04	1.04e-02	3/330	5/9080
CD4T	rs1131017_RPS26	BP	GO:2000510	positive regulation of dendritic cell chemotaxis	4.51e-04	1.04e-02	3/330	5/9080
CD4T	rs1131017_RPS26	BP	GO:0097193	intrinsic apoptotic signaling pathway	4.54e-04	1.04e-02	19/330	222/9080
CD4T	rs1131017_RPS26	BP	GO:0002562	somatic diversification of immune receptors via germline recombination within a single locus	4.54e-04	1.04e-02	8/330	51/9080
CD4T	rs1131017_RPS26	BP	GO:0016444	somatic cell DNA recombination	4.54e-04	1.04e-02	8/330	51/9080
CD4T	rs1131017_RPS26	BP	GO:0034109	homotypic cell-cell adhesion	4.54e-04	1.04e-02	8/330	51/9080
CD4T	rs1131017_RPS26	BP	GO:0010942	positive regulation of cell death	4.68e-04	1.07e-02	32/330	472/9080
CD4T	rs1131017_RPS26	BP	GO:0030595	leukocyte chemotaxis	4.70e-04	1.07e-02	13/330	122/9080
CD4T	rs1131017_RPS26	BP	GO:0051250	negative regulation of lymphocyte activation	4.78e-04	1.08e-02	11/330	92/9080
CD4T	rs1131017_RPS26	BP	GO:0002548	monocyte chemotaxis	5.15e-04	1.16e-02	6/330	29/9080
CD4T	rs1131017_RPS26	BP	GO:0048872	homeostasis of number of cells	5.41e-04	1.21e-02	17/330	190/9080
CD4T	rs1131017_RPS26	BP	GO:0002440	production of molecular mediator of immune response	5.52e-04	1.22e-02	14/330	140/9080
CD4T	rs1131017_RPS26	BP	GO:0014070	response to organic cyclic compound	5.52e-04	1.22e-02	33/330	497/9080
CD4T	rs1131017_RPS26	BP	GO:0031348	negative regulation of defense response	5.95e-04	1.31e-02	13/330	125/9080
CD4T	rs1131017_RPS26	BP	GO:0032663	regulation of interleukin-2 production	6.08e-04	1.33e-02	7/330	41/9080
CD4T	rs1131017_RPS26	BP	GO:0050920	regulation of chemotaxis	6.24e-04	1.36e-02	12/330	110/9080
CD4T	rs1131017_RPS26	BP	GO:0032102	negative regulation of response to external stimulus	6.48e-04	1.40e-02	17/330	193/9080
CD4T	rs1131017_RPS26	BP	GO:0007162	negative regulation of cell adhesion	6.56e-04	1.41e-02	15/330	159/9080
CD4T	rs1131017_RPS26	BP	GO:0002367	cytokine production involved in immune response	6.60e-04	1.41e-02	9/330	67/9080
CD4T	rs1131017_RPS26	BP	GO:0043534	blood vessel endothelial cell migration	6.60e-04	1.41e-02	9/330	67/9080
CD4T	rs1131017_RPS26	BP	GO:0002718	regulation of cytokine production involved in immune response	6.75e-04	1.43e-02	8/330	54/9080
CD4T	rs1131017_RPS26	BP	GO:0002285	lymphocyte activation involved in immune response	7.46e-04	1.56e-02	13/330	128/9080
CD4T	rs1131017_RPS26	BP	GO:0002711	positive regulation of T cell mediated immunity	7.51e-04	1.56e-02	6/330	31/9080
CD4T	rs1131017_RPS26	BP	GO:0019730	antimicrobial humoral response	7.51e-04	1.56e-02	6/330	31/9080
CD4T	rs1131017_RPS26	BP	GO:0051606	detection of stimulus	7.53e-04	1.56e-02	11/330	97/9080
CD4T	rs1131017_RPS26	BP	GO:0002446	neutrophil mediated immunity	7.78e-04	1.61e-02	26/330	365/9080
CD4T	rs1131017_RPS26	BP	GO:0001906	cell killing	8.08e-04	1.65e-02	10/330	83/9080
CD4T	rs1131017_RPS26	BP	GO:0006954	inflammatory response	8.16e-04	1.65e-02	27/330	386/9080
CD4T	rs1131017_RPS26	BP	GO:1990868	response to chemokine	8.19e-04	1.65e-02	7/330	43/9080
CD4T	rs1131017_RPS26	BP	GO:1990869	cellular response to chemokine	8.19e-04	1.65e-02	7/330	43/9080
CD4T	rs1131017_RPS26	BP	GO:0002456	T cell mediated immunity	8.21e-04	1.65e-02	9/330	69/9080
CD4T	rs1131017_RPS26	BP	GO:0050868	negative regulation of T cell activation	8.21e-04	1.65e-02	9/330	69/9080
CD4T	rs1131017_RPS26	BP	GO:0002645	positive regulation of tolerance induction	8.77e-04	1.73e-02	3/330	6/9080
CD4T	rs1131017_RPS26	BP	GO:0002676	regulation of chronic inflammatory response	8.77e-04	1.73e-02	3/330	6/9080
CD4T	rs1131017_RPS26	BP	GO:0019731	antibacterial humoral response	8.77e-04	1.73e-02	3/330	6/9080
CD4T	rs1131017_RPS26	BP	GO:0032713	negative regulation of interleukin-4 production	8.77e-04	1.73e-02	3/330	6/9080
CD4T	rs1131017_RPS26	BP	GO:1900024	regulation of substrate adhesion-dependent cell spreading	8.96e-04	1.76e-02	6/330	32/9080
CD4T	rs1131017_RPS26	BP	GO:0030029	actin filament-based process	9.14e-04	1.78e-02	28/330	409/9080
CD4T	rs1131017_RPS26	BP	GO:0002253	activation of immune response	9.41e-04	1.82e-02	23/330	311/9080
CD4T	rs1131017_RPS26	BP	GO:0071677	positive regulation of mononuclear cell migration	9.44e-04	1.82e-02	4/330	13/9080
CD4T	rs1131017_RPS26	BP	GO:0071385	cellular response to glucocorticoid stimulus	1.06e-03	2.04e-02	6/330	33/9080
CD4T	rs1131017_RPS26	BP	GO:0002200	somatic diversification of immune receptors	1.10e-03	2.09e-02	8/330	58/9080
CD4T	rs1131017_RPS26	BP	GO:0033077	T cell differentiation in thymus	1.10e-03	2.09e-02	8/330	58/9080
CD4T	rs1131017_RPS26	BP	GO:0050801	ion homeostasis	1.11e-03	2.11e-02	26/330	374/9080
CD4T	rs1131017_RPS26	BP	GO:0043312	neutrophil degranulation	1.20e-03	2.26e-02	25/330	356/9080
CD4T	rs1131017_RPS26	BP	GO:0043516	regulation of DNA damage response, signal transduction by p53 class mediator	1.21e-03	2.27e-02	5/330	23/9080
CD4T	rs1131017_RPS26	BP	GO:0002792	negative regulation of peptide secretion	1.24e-03	2.31e-02	7/330	46/9080
CD4T	rs1131017_RPS26	BP	GO:0032623	interleukin-2 production	1.24e-03	2.31e-02	7/330	46/9080
CD4T	rs1131017_RPS26	BP	GO:0002283	neutrophil activation involved in immune response	1.25e-03	2.31e-02	25/330	357/9080
CD4T	rs1131017_RPS26	BP	GO:0002704	negative regulation of leukocyte mediated immunity	1.25e-03	2.31e-02	6/330	34/9080
CD4T	rs1131017_RPS26	BP	GO:0001911	negative regulation of leukocyte mediated cytotoxicity	1.28e-03	2.36e-02	4/330	14/9080
CD4T	rs1131017_RPS26	BP	GO:0001944	vasculature development	1.34e-03	2.46e-02	24/330	339/9080
CD4T	rs1131017_RPS26	BP	GO:0035710	CD4-positive, alpha-beta T cell activation	1.37e-03	2.49e-02	9/330	74/9080
CD4T	rs1131017_RPS26	BP	GO:2001244	positive regulation of intrinsic apoptotic signaling pathway	1.41e-03	2.56e-02	7/330	47/9080
CD4T	rs1131017_RPS26	BP	GO:0002697	regulation of immune effector process	1.42e-03	2.57e-02	19/330	244/9080
CD4T	rs1131017_RPS26	BP	GO:0055082	cellular chemical homeostasis	1.44e-03	2.59e-02	27/330	401/9080
CD4T	rs1131017_RPS26	BP	GO:0071384	cellular response to corticosteroid stimulus	1.46e-03	2.62e-02	6/330	35/9080
CD4T	rs1131017_RPS26	BP	GO:1900026	positive regulation of substrate adhesion-dependent cell spreading	1.48e-03	2.62e-02	5/330	24/9080
CD4T	rs1131017_RPS26	BP	GO:0002444	myeloid leukocyte mediated immunity	1.49e-03	2.62e-02	27/330	402/9080
CD4T	rs1131017_RPS26	BP	GO:0021535	cell migration in hindbrain	1.49e-03	2.62e-02	3/330	7/9080
CD4T	rs1131017_RPS26	BP	GO:0045586	regulation of gamma-delta T cell differentiation	1.49e-03	2.62e-02	3/330	7/9080
CD4T	rs1131017_RPS26	BP	GO:1903054	negative regulation of extracellular matrix organization	1.49e-03	2.62e-02	3/330	7/9080
CD4T	rs1131017_RPS26	BP	GO:0050728	negative regulation of inflammatory response	1.50e-03	2.63e-02	9/330	75/9080
CD4T	rs1131017_RPS26	BP	GO:0042113	B cell activation	1.65e-03	2.87e-02	15/330	174/9080
CD4T	rs1131017_RPS26	BP	GO:0031342	negative regulation of cell killing	1.70e-03	2.95e-02	4/330	15/9080
CD4T	rs1131017_RPS26	BP	GO:0001913	T cell mediated cytotoxicity	1.79e-03	3.09e-02	5/330	25/9080
CD4T	rs1131017_RPS26	BP	GO:0043487	regulation of RNA stability	1.80e-03	3.10e-02	14/330	158/9080
CD4T	rs1131017_RPS26	BP	GO:0007249	I-kappaB kinase/NF-kappaB signaling	1.83e-03	3.12e-02	17/330	212/9080
CD4T	rs1131017_RPS26	BP	GO:0022408	negative regulation of cell-cell adhesion	1.83e-03	3.12e-02	11/330	108/9080
CD4T	rs1131017_RPS26	BP	GO:0031960	response to corticosteroid	1.99e-03	3.37e-02	9/330	78/9080
CD4T	rs1131017_RPS26	BP	GO:0045619	regulation of lymphocyte differentiation	2.06e-03	3.48e-02	12/330	126/9080
CD4T	rs1131017_RPS26	BP	GO:0035239	tube morphogenesis	2.09e-03	3.52e-02	26/330	391/9080
CD4T	rs1131017_RPS26	BP	GO:0002455	humoral immune response mediated by circulating immunoglobulin	2.20e-03	3.66e-02	4/330	16/9080
CD4T	rs1131017_RPS26	BP	GO:0051444	negative regulation of ubiquitin-protein transferase activity	2.20e-03	3.66e-02	4/330	16/9080
CD4T	rs1131017_RPS26	BP	GO:1900120	regulation of receptor binding	2.20e-03	3.66e-02	4/330	16/9080
CD4T	rs1131017_RPS26	BP	GO:0031343	positive regulation of cell killing	2.27e-03	3.73e-02	6/330	38/9080
CD4T	rs1131017_RPS26	BP	GO:0010959	regulation of metal ion transport	2.28e-03	3.73e-02	14/330	162/9080
CD4T	rs1131017_RPS26	BP	GO:0002706	regulation of lymphocyte mediated immunity	2.29e-03	3.73e-02	10/330	95/9080
CD4T	rs1131017_RPS26	BP	GO:0006812	cation transport	2.30e-03	3.73e-02	29/330	456/9080
CD4T	rs1131017_RPS26	BP	GO:0002702	positive regulation of production of molecular mediator of immune response	2.32e-03	3.73e-02	8/330	65/9080
CD4T	rs1131017_RPS26	BP	GO:0010811	positive regulation of cell-substrate adhesion	2.32e-03	3.73e-02	8/330	65/9080
CD4T	rs1131017_RPS26	BP	GO:0032071	regulation of endodeoxyribonuclease activity	2.32e-03	3.73e-02	3/330	8/9080
CD4T	rs1131017_RPS26	BP	GO:0046643	regulation of gamma-delta T cell activation	2.32e-03	3.73e-02	3/330	8/9080
CD4T	rs1131017_RPS26	BP	GO:2001187	positive regulation of CD8-positive, alpha-beta T cell activation	2.32e-03	3.73e-02	3/330	8/9080
CD4T	rs1131017_RPS26	BP	GO:0002429	immune response-activating cell surface receptor signaling pathway	2.43e-03	3.88e-02	20/330	275/9080
CD4T	rs1131017_RPS26	BP	GO:0002757	immune response-activating signal transduction	2.43e-03	3.88e-02	20/330	275/9080
CD4T	rs1131017_RPS26	BP	GO:0070848	response to growth factor	2.48e-03	3.94e-02	24/330	355/9080
CD4T	rs1131017_RPS26	BP	GO:0045581	negative regulation of T cell differentiation	2.57e-03	4.06e-02	5/330	27/9080
CD4T	rs1131017_RPS26	BP	GO:0003012	muscle system process	2.71e-03	4.26e-02	15/330	183/9080
CD4T	rs1131017_RPS26	BP	GO:0031579	membrane raft organization	2.80e-03	4.35e-02	4/330	17/9080
CD4T	rs1131017_RPS26	BP	GO:0043371	negative regulation of CD4-positive, alpha-beta T cell differentiation	2.80e-03	4.35e-02	4/330	17/9080
CD4T	rs1131017_RPS26	BP	GO:0061844	antimicrobial humoral immune response mediated by antimicrobial peptide	2.80e-03	4.35e-02	4/330	17/9080
CD4T	rs1131017_RPS26	BP	GO:0001568	blood vessel development	2.81e-03	4.35e-02	22/330	318/9080
CD4T	rs1131017_RPS26	BP	GO:0002824	positive regulation of adaptive immune response based on somatic recombination of immune receptors built from immunoglobulin superfamily domains	2.81e-03	4.35e-02	8/330	67/9080
CD4T	rs1131017_RPS26	BP	GO:0002690	positive regulation of leukocyte chemotaxis	2.87e-03	4.43e-02	7/330	53/9080
CD4T	rs1131017_RPS26	BP	GO:0071407	cellular response to organic cyclic compound	2.92e-03	4.48e-02	22/330	319/9080
CD4T	rs1131017_RPS26	BP	GO:1903311	regulation of mRNA metabolic process	3.00e-03	4.57e-02	20/330	280/9080
CD4T	rs1131017_RPS26	BP	GO:0001503	ossification	3.00e-03	4.57e-02	15/330	185/9080
CD4T	rs1131017_RPS26	BP	GO:0030036	actin cytoskeleton organization	3.03e-03	4.59e-02	25/330	381/9080
CD4T	rs1131017_RPS26	BP	GO:0007566	embryo implantation	3.03e-03	4.59e-02	5/330	28/9080
CD4T	rs1131017_RPS26	BP	GO:0051224	negative regulation of protein transport	3.06e-03	4.60e-02	9/330	83/9080
CD4T	rs1131017_RPS26	BP	GO:0002433	immune response-regulating cell surface receptor signaling pathway involved in phagocytosis	3.09e-03	4.62e-02	8/330	68/9080
CD4T	rs1131017_RPS26	BP	GO:0038096	Fc-gamma receptor signaling pathway involved in phagocytosis	3.09e-03	4.62e-02	8/330	68/9080
CD4T	rs1131017_RPS26	BP	GO:0071363	cellular response to growth factor stimulus	3.12e-03	4.66e-02	23/330	341/9080
CD4T	rs1131017_RPS26	BP	GO:0090087	regulation of peptide transport	3.16e-03	4.70e-02	26/330	403/9080
CD4T	rs1131017_RPS26	BP	GO:0043488	regulation of mRNA stability	3.34e-03	4.78e-02	13/330	151/9080
CD4T	rs1131017_RPS26	BP	GO:0050852	T cell receptor signaling pathway	3.37e-03	4.78e-02	14/330	169/9080
CD4T	rs1131017_RPS26	BP	GO:2000059	negative regulation of ubiquitin-dependent protein catabolic process	3.38e-03	4.78e-02	6/330	41/9080
CD4T	rs1131017_RPS26	BP	GO:0038094	Fc-gamma receptor signaling pathway	3.39e-03	4.78e-02	8/330	69/9080
CD4T	rs1131017_RPS26	BP	GO:0090288	negative regulation of cellular response to growth factor stimulus	3.39e-03	4.78e-02	8/330	69/9080
CD4T	rs1131017_RPS26	BP	GO:0016045	detection of bacterium	3.39e-03	4.78e-02	3/330	9/9080
CD4T	rs1131017_RPS26	BP	GO:0030049	muscle filament sliding	3.39e-03	4.78e-02	3/330	9/9080
CD4T	rs1131017_RPS26	BP	GO:0033275	actin-myosin filament sliding	3.39e-03	4.78e-02	3/330	9/9080
CD4T	rs1131017_RPS26	BP	GO:0042492	gamma-delta T cell differentiation	3.39e-03	4.78e-02	3/330	9/9080
CD4T	rs1131017_RPS26	BP	GO:0043517	positive regulation of DNA damage response, signal transduction by p53 class mediator	3.39e-03	4.78e-02	3/330	9/9080
CD4T	rs1131017_RPS26	BP	GO:0046598	positive regulation of viral entry into host cell	3.39e-03	4.78e-02	3/330	9/9080
CD4T	rs1131017_RPS26	BP	GO:0050710	negative regulation of cytokine secretion	3.39e-03	4.78e-02	3/330	9/9080
CD4T	rs1131017_RPS26	BP	GO:0075294	positive regulation by symbiont of entry into host	3.39e-03	4.78e-02	3/330	9/9080
CD4T	rs1131017_RPS26	BP	GO:0150079	negative regulation of neuroinflammatory response	3.39e-03	4.78e-02	3/330	9/9080
CD4T	rs1131017_RPS26	BP	GO:1900121	negative regulation of receptor binding	3.39e-03	4.78e-02	3/330	9/9080
CD4T	rs1131017_RPS26	BP	GO:0032689	negative regulation of interferon-gamma production	3.50e-03	4.88e-02	4/330	18/9080
CD4T	rs1131017_RPS26	BP	GO:0045061	thymic T cell selection	3.50e-03	4.88e-02	4/330	18/9080
CD4T	rs1131017_RPS26	BP	GO:0046639	negative regulation of alpha-beta T cell differentiation	3.50e-03	4.88e-02	4/330	18/9080
CD4T	rs1131017_RPS26	BP	GO:0031341	regulation of cell killing	3.56e-03	4.93e-02	7/330	55/9080
CD4T	rs1131017_RPS26	BP	GO:0002369	T cell cytokine production	3.56e-03	4.93e-02	5/330	29/9080
CD4T	rs1131017_RPS26	BP	GO:0046632	alpha-beta T cell differentiation	3.59e-03	4.97e-02	9/330	85/9080
CD4T	rs1131017_RPS26	CC	GO:0022626	cytosolic ribosome	2.30e-95	1.08e-92	78/336	101/9383
CD4T	rs1131017_RPS26	CC	GO:0044391	ribosomal subunit	1.14e-70	2.66e-68	80/336	175/9383
CD4T	rs1131017_RPS26	CC	GO:0005840	ribosome	3.63e-67	5.67e-65	83/336	209/9383
CD4T	rs1131017_RPS26	CC	GO:0022625	cytosolic large ribosomal subunit	5.97e-62	7.00e-60	47/336	54/9383
CD4T	rs1131017_RPS26	CC	GO:0015934	large ribosomal subunit	6.42e-40	6.02e-38	47/336	108/9383
CD4T	rs1131017_RPS26	CC	GO:0022627	cytosolic small ribosomal subunit	1.76e-37	1.38e-35	32/336	44/9383
CD4T	rs1131017_RPS26	CC	GO:0005925	focal adhesion	5.70e-37	3.82e-35	68/336	296/9383
CD4T	rs1131017_RPS26	CC	GO:0030055	cell-substrate junction	1.13e-36	6.65e-35	68/336	299/9383
CD4T	rs1131017_RPS26	CC	GO:0015935	small ribosomal subunit	4.47e-31	2.33e-29	34/336	70/9383
CD4T	rs1131017_RPS26	CC	GO:0042788	polysomal ribosome	1.60e-27	7.48e-26	23/336	31/9383
CD4T	rs1131017_RPS26	CC	GO:0070161	anchoring junction	1.22e-26	5.20e-25	71/336	466/9383
CD4T	rs1131017_RPS26	CC	GO:0005844	polysome	2.90e-23	1.13e-21	27/336	62/9383
CD4T	rs1131017_RPS26	CC	GO:0009986	cell surface	1.48e-13	5.35e-12	43/336	334/9383
CD4T	rs1131017_RPS26	CC	GO:0098552	side of membrane	2.52e-12	8.44e-11	38/336	290/9383
CD4T	rs1131017_RPS26	CC	GO:0042611	MHC protein complex	2.11e-10	6.58e-09	10/336	19/9383
CD4T	rs1131017_RPS26	CC	GO:0009897	external side of plasma membrane	7.52e-09	2.20e-07	23/336	157/9383
CD4T	rs1131017_RPS26	CC	GO:0016282	eukaryotic 43S preinitiation complex	2.49e-08	6.88e-07	8/336	16/9383
CD4T	rs1131017_RPS26	CC	GO:0071556	integral component of lumenal side of endoplasmic reticulum membrane	2.87e-08	7.08e-07	9/336	22/9383
CD4T	rs1131017_RPS26	CC	GO:0098553	lumenal side of endoplasmic reticulum membrane	2.87e-08	7.08e-07	9/336	22/9383
CD4T	rs1131017_RPS26	CC	GO:0070993	translation preinitiation complex	4.56e-08	1.07e-06	8/336	17/9383
CD4T	rs1131017_RPS26	CC	GO:0030666	endocytic vesicle membrane	1.36e-07	3.03e-06	16/336	92/9383
CD4T	rs1131017_RPS26	CC	GO:0033290	eukaryotic 48S preinitiation complex	1.96e-07	4.18e-06	7/336	14/9383
CD4T	rs1131017_RPS26	CC	GO:0098576	lumenal side of membrane	2.31e-07	4.70e-06	9/336	27/9383
CD4T	rs1131017_RPS26	CC	GO:0005852	eukaryotic translation initiation factor 3 complex	6.14e-07	1.20e-05	7/336	16/9383
CD4T	rs1131017_RPS26	CC	GO:0042612	MHC class I protein complex	1.13e-06	2.12e-05	5/336	7/9383
CD4T	rs1131017_RPS26	CC	GO:0098984	neuron to neuron synapse	2.68e-06	4.83e-05	21/336	185/9383
CD4T	rs1131017_RPS26	CC	GO:0012507	ER to Golgi transport vesicle membrane	8.69e-06	1.51e-04	10/336	50/9383
CD4T	rs1131017_RPS26	CC	GO:0099572	postsynaptic specialization	1.06e-05	1.77e-04	20/336	186/9383
CD4T	rs1131017_RPS26	CC	GO:0098794	postsynapse	1.11e-05	1.79e-04	27/336	303/9383
CD4T	rs1131017_RPS26	CC	GO:0030139	endocytic vesicle	1.57e-05	2.46e-04	20/336	191/9383
CD4T	rs1131017_RPS26	CC	GO:0030863	cortical cytoskeleton	1.78e-05	2.70e-04	10/336	54/9383
CD4T	rs1131017_RPS26	CC	GO:0014069	postsynaptic density	1.96e-05	2.87e-04	19/336	178/9383
CD4T	rs1131017_RPS26	CC	GO:0032279	asymmetric synapse	2.12e-05	3.01e-04	19/336	179/9383
CD4T	rs1131017_RPS26	CC	GO:0045121	membrane raft	2.48e-05	3.32e-04	19/336	181/9383
CD4T	rs1131017_RPS26	CC	GO:0098857	membrane microdomain	2.48e-05	3.32e-04	19/336	181/9383
CD4T	rs1131017_RPS26	CC	GO:0042613	MHC class II protein complex	3.68e-05	4.79e-04	5/336	12/9383
CD4T	rs1131017_RPS26	CC	GO:0005884	actin filament	3.94e-05	4.99e-04	11/336	71/9383
CD4T	rs1131017_RPS26	CC	GO:0098589	membrane region	4.53e-05	5.60e-04	19/336	189/9383
CD4T	rs1131017_RPS26	CC	GO:0071541	eukaryotic translation initiation factor 3 complex, eIF3m	5.19e-05	6.24e-04	4/336	7/9383
CD4T	rs1131017_RPS26	CC	GO:0030134	COPII-coated ER to Golgi transport vesicle	5.84e-05	6.85e-04	11/336	74/9383
CD4T	rs1131017_RPS26	CC	GO:0031252	cell leading edge	6.35e-05	7.27e-04	23/336	262/9383
CD4T	rs1131017_RPS26	CC	GO:0031256	leading edge membrane	1.01e-04	1.12e-03	12/336	92/9383
CD4T	rs1131017_RPS26	CC	GO:0072562	blood microparticle	2.41e-04	2.63e-03	7/336	36/9383
CD4T	rs1131017_RPS26	CC	GO:0015629	actin cytoskeleton	3.84e-04	4.10e-03	22/336	277/9383
CD4T	rs1131017_RPS26	CC	GO:0001726	ruffle	6.52e-04	6.79e-03	13/336	128/9383
CD4T	rs1131017_RPS26	CC	GO:0005791	rough endoplasmic reticulum	7.87e-04	7.92e-03	8/336	56/9383
CD4T	rs1131017_RPS26	CC	GO:0030660	Golgi-associated vesicle membrane	7.94e-04	7.92e-03	10/336	84/9383
CD4T	rs1131017_RPS26	CC	GO:0034715	pICln-Sm protein complex	8.40e-04	8.21e-03	3/336	6/9383
CD4T	rs1131017_RPS26	CC	GO:0030669	clathrin-coated endocytic vesicle membrane	9.10e-04	8.71e-03	5/336	22/9383
CD4T	rs1131017_RPS26	CC	GO:0001725	stress fiber	1.36e-03	1.25e-02	6/336	35/9383
CD4T	rs1131017_RPS26	CC	GO:0097517	contractile actin filament bundle	1.36e-03	1.25e-02	6/336	35/9383
CD4T	rs1131017_RPS26	CC	GO:0032432	actin filament bundle	1.83e-03	1.65e-02	6/336	37/9383
CD4T	rs1131017_RPS26	CC	GO:0001772	immunological synapse	2.11e-03	1.87e-02	6/336	38/9383
CD4T	rs1131017_RPS26	CC	GO:0005751	mitochondrial respiratory chain complex IV	2.23e-03	1.91e-02	3/336	8/9383
CD4T	rs1131017_RPS26	CC	GO:0005938	cell cortex	2.24e-03	1.91e-02	14/336	164/9383
CD4T	rs1131017_RPS26	CC	GO:0032587	ruffle membrane	2.57e-03	2.15e-02	8/336	67/9383
CD4T	rs1131017_RPS26	CC	GO:0030176	integral component of endoplasmic reticulum membrane	2.89e-03	2.38e-02	11/336	116/9383
CD4T	rs1131017_RPS26	CC	GO:0031968	organelle outer membrane	2.95e-03	2.39e-02	13/336	151/9383
CD4T	rs1131017_RPS26	CC	GO:0062023	collagen-containing extracellular matrix	3.24e-03	2.57e-02	10/336	101/9383
CD4T	rs1131017_RPS26	CC	GO:0019867	outer membrane	3.31e-03	2.59e-02	13/336	153/9383
CD4T	rs1131017_RPS26	CC	GO:0098797	plasma membrane protein complex	3.38e-03	2.60e-02	17/336	228/9383
CD4T	rs1131017_RPS26	CC	GO:0042641	actomyosin	3.56e-03	2.69e-02	6/336	42/9383
CD4T	rs1131017_RPS26	CC	GO:0030670	phagocytic vesicle membrane	3.64e-03	2.71e-02	7/336	56/9383
CD4T	rs1131017_RPS26	CC	GO:0030141	secretory granule	3.73e-03	2.71e-02	30/336	500/9383
CD4T	rs1131017_RPS26	CC	GO:0031227	intrinsic component of endoplasmic reticulum membrane	3.76e-03	2.71e-02	11/336	120/9383
CD4T	rs1131017_RPS26	CC	GO:0034774	secretory granule lumen	4.10e-03	2.91e-02	16/336	213/9383
CD4T	rs1131017_RPS26	CC	GO:0031253	cell projection membrane	4.36e-03	3.02e-02	13/336	158/9383
CD4T	rs1131017_RPS26	CC	GO:0031983	vesicle lumen	4.49e-03	3.02e-02	16/336	215/9383
CD4T	rs1131017_RPS26	CC	GO:0060205	cytoplasmic vesicle lumen	4.49e-03	3.02e-02	16/336	215/9383
CD4T	rs1131017_RPS26	CC	GO:0045334	clathrin-coated endocytic vesicle	4.51e-03	3.02e-02	5/336	31/9383
CD4T	rs1131017_RPS26	CC	GO:0045335	phagocytic vesicle	4.59e-03	3.03e-02	10/336	106/9383
CD4T	rs1131017_RPS26	CC	GO:0070069	cytochrome complex	4.97e-03	3.23e-02	4/336	20/9383
CD4T	rs1131017_RPS26	CC	GO:0031012	extracellular matrix	5.13e-03	3.29e-02	11/336	125/9383
CD4T	rs1131017_RPS26	CC	GO:0005885	Arp2/3 protein complex	6.06e-03	3.79e-02	3/336	11/9383
CD4T	rs1131017_RPS26	CC	GO:0045277	respiratory chain complex IV	6.06e-03	3.79e-02	3/336	11/9383
CD4T	rs1131017_RPS26	CC	GO:0005798	Golgi-associated vesicle	6.87e-03	4.24e-02	11/336	130/9383
CD4T	rs1131017_RPS26	CC	GO:0031258	lamellipodium membrane	7.87e-03	4.66e-02	3/336	12/9383
CD4T	rs1131017_RPS26	CC	GO:0034709	methylosome	7.87e-03	4.66e-02	3/336	12/9383
CD4T	rs1131017_RPS26	CC	GO:0098554	cytoplasmic side of endoplasmic reticulum membrane	7.87e-03	4.66e-02	3/336	12/9383
CD4T	rs1131017_RPS26	CC	GO:0005887	integral component of plasma membrane	7.94e-03	4.66e-02	28/336	483/9383
CD4T	rs1131017_RPS26	CC	GO:0044853	plasma membrane raft	8.49e-03	4.92e-02	6/336	50/9383
CD4T	rs1131017_RPS26	MF	GO:0003735	structural constituent of ribosome	1.61e-76	9.91e-74	79/331	150/9332
CD4T	rs1131017_RPS26	MF	GO:0005198	structural molecule activity	1.92e-56	5.89e-54	89/331	325/9332
CD4T	rs1131017_RPS26	MF	GO:0019843	rRNA binding	3.38e-17	6.91e-15	21/331	54/9332
CD4T	rs1131017_RPS26	MF	GO:0050839	cell adhesion molecule binding	4.61e-11	5.83e-09	37/331	307/9332
CD4T	rs1131017_RPS26	MF	GO:0045296	cadherin binding	4.74e-11	5.83e-09	32/331	236/9332
CD4T	rs1131017_RPS26	MF	GO:0042605	peptide antigen binding	7.33e-10	7.50e-08	9/331	16/9332
CD4T	rs1131017_RPS26	MF	GO:0045182	translation regulator activity	2.21e-09	1.94e-07	20/331	113/9332
CD4T	rs1131017_RPS26	MF	GO:0003823	antigen binding	4.25e-09	3.10e-07	11/331	31/9332
CD4T	rs1131017_RPS26	MF	GO:0008135	translation factor activity, RNA binding	4.54e-09	3.10e-07	16/331	74/9332
CD4T	rs1131017_RPS26	MF	GO:0019956	chemokine binding	5.39e-09	3.31e-07	9/331	19/9332
CD4T	rs1131017_RPS26	MF	GO:0090079	translation regulator activity, nucleic acid binding	1.31e-08	7.32e-07	17/331	90/9332
CD4T	rs1131017_RPS26	MF	GO:0019957	C-C chemokine binding	1.84e-07	9.40e-06	7/331	14/9332
CD4T	rs1131017_RPS26	MF	GO:0051015	actin filament binding	2.48e-07	1.17e-05	17/331	109/9332
CD4T	rs1131017_RPS26	MF	GO:0048027	mRNA 5'-UTR binding	4.77e-07	2.09e-05	8/331	22/9332
CD4T	rs1131017_RPS26	MF	GO:0003743	translation initiation factor activity	6.60e-07	2.70e-05	11/331	48/9332
CD4T	rs1131017_RPS26	MF	GO:0019955	cytokine binding	8.50e-07	3.26e-05	13/331	70/9332
CD4T	rs1131017_RPS26	MF	GO:0016493	C-C chemokine receptor activity	2.65e-06	9.55e-05	6/331	13/9332
CD4T	rs1131017_RPS26	MF	GO:0001637	G protein-coupled chemoattractant receptor activity	4.49e-06	1.42e-04	6/331	14/9332
CD4T	rs1131017_RPS26	MF	GO:0004950	chemokine receptor activity	4.49e-06	1.42e-04	6/331	14/9332
CD4T	rs1131017_RPS26	MF	GO:0003729	mRNA binding	4.62e-06	1.42e-04	23/331	225/9332
CD4T	rs1131017_RPS26	MF	GO:1990948	ubiquitin ligase inhibitor activity	7.56e-06	2.21e-04	4/331	5/9332
CD4T	rs1131017_RPS26	MF	GO:0003779	actin binding	8.30e-06	2.32e-04	23/331	233/9332
CD4T	rs1131017_RPS26	MF	GO:0044548	S100 protein binding	2.11e-05	5.63e-04	5/331	11/9332
CD4T	rs1131017_RPS26	MF	GO:0055105	ubiquitin-protein transferase inhibitor activity	2.20e-05	5.64e-04	4/331	6/9332
CD4T	rs1131017_RPS26	MF	GO:0140375	immune receptor activity	2.37e-05	5.83e-04	11/331	68/9332
CD4T	rs1131017_RPS26	MF	GO:0050840	extracellular matrix binding	4.84e-05	1.14e-03	6/331	20/9332
CD4T	rs1131017_RPS26	MF	GO:0048306	calcium-dependent protein binding	5.41e-05	1.23e-03	8/331	39/9332
CD4T	rs1131017_RPS26	MF	GO:0038023	signaling receptor activity	9.13e-05	1.92e-03	26/331	326/9332
CD4T	rs1131017_RPS26	MF	GO:0060089	molecular transducer activity	9.13e-05	1.92e-03	26/331	326/9332
CD4T	rs1131017_RPS26	MF	GO:0005031	tumor necrosis factor-activated receptor activity	9.72e-05	1.92e-03	4/331	8/9332
CD4T	rs1131017_RPS26	MF	GO:0042608	T cell receptor binding	9.72e-05	1.92e-03	4/331	8/9332
CD4T	rs1131017_RPS26	MF	GO:0005035	death receptor activity	1.70e-04	3.11e-03	4/331	9/9332
CD4T	rs1131017_RPS26	MF	GO:0008097	5S rRNA binding	1.70e-04	3.11e-03	4/331	9/9332
CD4T	rs1131017_RPS26	MF	GO:0003746	translation elongation factor activity	1.72e-04	3.11e-03	5/331	16/9332
CD4T	rs1131017_RPS26	MF	GO:0005539	glycosaminoglycan binding	2.09e-04	3.67e-03	9/331	59/9332
CD4T	rs1131017_RPS26	MF	GO:0043021	ribonucleoprotein complex binding	2.69e-04	4.59e-03	13/331	118/9332
CD4T	rs1131017_RPS26	MF	GO:0004896	cytokine receptor activity	3.36e-04	5.58e-03	8/331	50/9332
CD4T	rs1131017_RPS26	MF	GO:0016494	C-X-C chemokine receptor activity	4.19e-04	6.47e-03	3/331	5/9332
CD4T	rs1131017_RPS26	MF	GO:0055102	lipase inhibitor activity	4.19e-04	6.47e-03	3/331	5/9332
CD4T	rs1131017_RPS26	MF	GO:0005509	calcium ion binding	4.22e-04	6.47e-03	19/331	226/9332
CD4T	rs1131017_RPS26	MF	GO:0004888	transmembrane signaling receptor activity	5.24e-04	7.84e-03	19/331	230/9332
CD4T	rs1131017_RPS26	MF	GO:0001653	peptide receptor activity	5.49e-04	7.84e-03	6/331	30/9332
CD4T	rs1131017_RPS26	MF	GO:0008528	G protein-coupled peptide receptor activity	5.49e-04	7.84e-03	6/331	30/9332
CD4T	rs1131017_RPS26	MF	GO:0031386	protein tag	6.14e-04	8.56e-03	4/331	12/9332
CD4T	rs1131017_RPS26	MF	GO:0004857	enzyme inhibitor activity	6.50e-04	8.87e-03	16/331	180/9332
CD4T	rs1131017_RPS26	MF	GO:0050998	nitric-oxide synthase binding	8.17e-04	1.09e-02	3/331	6/9332
CD4T	rs1131017_RPS26	MF	GO:0023026	MHC class II protein complex binding	1.17e-03	1.50e-02	4/331	14/9332
CD4T	rs1131017_RPS26	MF	GO:0043236	laminin binding	1.17e-03	1.50e-02	4/331	14/9332
CD4T	rs1131017_RPS26	MF	GO:0097718	disordered domain specific binding	1.33e-03	1.59e-02	5/331	24/9332
CD4T	rs1131017_RPS26	MF	GO:0098631	cell adhesion mediator activity	1.33e-03	1.59e-02	5/331	24/9332
CD4T	rs1131017_RPS26	MF	GO:0032395	MHC class II receptor activity	1.39e-03	1.59e-02	3/331	7/9332
CD4T	rs1131017_RPS26	MF	GO:0042609	CD4 receptor binding	1.39e-03	1.59e-02	3/331	7/9332
CD4T	rs1131017_RPS26	MF	GO:0046977	TAP binding	1.39e-03	1.59e-02	3/331	7/9332
CD4T	rs1131017_RPS26	MF	GO:0043022	ribosome binding	1.39e-03	1.59e-02	7/331	48/9332
CD4T	rs1131017_RPS26	MF	GO:0055106	ubiquitin-protein transferase regulator activity	2.02e-03	2.25e-02	4/331	16/9332
CD4T	rs1131017_RPS26	MF	GO:0004129	cytochrome-c oxidase activity	2.56e-03	2.71e-02	4/331	17/9332
CD4T	rs1131017_RPS26	MF	GO:0015002	heme-copper terminal oxidase activity	2.56e-03	2.71e-02	4/331	17/9332
CD4T	rs1131017_RPS26	MF	GO:0016676	oxidoreductase activity, acting on a heme group of donors, oxygen as acceptor	2.56e-03	2.71e-02	4/331	17/9332
CD4T	rs1131017_RPS26	MF	GO:0008296	3'-5'-exodeoxyribonuclease activity	3.17e-03	3.28e-02	3/331	9/9332
CD4T	rs1131017_RPS26	MF	GO:0016675	oxidoreductase activity, acting on a heme group of donors	3.21e-03	3.28e-02	4/331	18/9332
CD4T	rs1131017_RPS26	MF	GO:0042277	peptide binding	3.60e-03	3.63e-02	12/331	138/9332
CD4T	rs1131017_RPS26	MF	GO:0019901	protein kinase binding	3.83e-03	3.80e-02	28/331	462/9332
CD4T	rs1131017_RPS26	MF	GO:0030898	actin-dependent ATPase activity	4.41e-03	4.16e-02	3/331	10/9332
CD4T	rs1131017_RPS26	MF	GO:0042056	chemoattractant activity	4.41e-03	4.16e-02	3/331	10/9332
CD4T	rs1131017_RPS26	MF	GO:0070181	small ribosomal subunit rRNA binding	4.41e-03	4.16e-02	3/331	10/9332
CD4T	rs1131017_RPS26	MF	GO:0023023	MHC protein complex binding	4.80e-03	4.46e-02	4/331	20/9332
CD4T	rs2741159_KRT1	BP	GO:0042113	B cell activation	8.59e-06	7.82e-03	4/8	174/9080
CD4T	rs2741159_KRT1	BP	GO:0046649	lymphocyte activation	2.02e-05	9.21e-03	5/8	482/9080
CD4T	rs2741159_KRT1	BP	GO:0050864	regulation of B cell activation	4.60e-05	1.39e-02	3/8	87/9080
CD4T	rs2741159_KRT1	BP	GO:0051249	regulation of lymphocyte activation	7.65e-05	1.41e-02	4/8	303/9080
CD4T	rs2741159_KRT1	BP	GO:0045596	negative regulation of cell differentiation	1.02e-04	1.41e-02	4/8	326/9080
CD4T	rs2741159_KRT1	BP	GO:0051896	regulation of protein kinase B signaling	1.11e-04	1.41e-02	3/8	117/9080
CD4T	rs2741159_KRT1	BP	GO:0002694	regulation of leukocyte activation	1.27e-04	1.41e-02	4/8	345/9080
CD4T	rs2741159_KRT1	BP	GO:0010712	regulation of collagen metabolic process	1.28e-04	1.41e-02	2/8	20/9080
CD4T	rs2741159_KRT1	BP	GO:0043491	protein kinase B signaling	1.49e-04	1.41e-02	3/8	129/9080
CD4T	rs2741159_KRT1	BP	GO:0050865	regulation of cell activation	1.56e-04	1.41e-02	4/8	364/9080
CD4T	rs2741159_KRT1	BP	GO:0045599	negative regulation of fat cell differentiation	1.70e-04	1.41e-02	2/8	23/9080
CD4T	rs2741159_KRT1	BP	GO:0051093	negative regulation of developmental process	3.68e-04	2.72e-02	4/8	454/9080
CD4T	rs2741159_KRT1	BP	GO:0002088	lens development in camera-type eye	3.98e-04	2.72e-02	2/8	35/9080
CD4T	rs2741159_KRT1	BP	GO:0071356	cellular response to tumor necrosis factor	4.19e-04	2.72e-02	3/8	183/9080
CD4T	rs2741159_KRT1	BP	GO:0034612	response to tumor necrosis factor	5.43e-04	3.11e-02	3/8	200/9080
CD4T	rs2741159_KRT1	BP	GO:0032963	collagen metabolic process	5.48e-04	3.11e-02	2/8	41/9080
CD4T	rs2741159_KRT1	MF	GO:0001618	virus receptor activity	3.71e-04	9.84e-03	2/7	40/9332
CD4T	rs2741159_KRT1	MF	GO:0140272	exogenous protein binding	3.71e-04	9.84e-03	2/7	40/9332
CD4T	rs4147638_SMDT1	BP	GO:0006614	SRP-dependent cotranslational protein targeting to membrane	6.60e-33	1.64e-30	17/19	94/9080
CD4T	rs4147638_SMDT1	BP	GO:0006613	cotranslational protein targeting to membrane	1.43e-32	1.78e-30	17/19	98/9080
CD4T	rs4147638_SMDT1	BP	GO:0045047	protein targeting to ER	7.25e-32	6.00e-30	17/19	107/9080
CD4T	rs4147638_SMDT1	BP	GO:0072599	establishment of protein localization to endoplasmic reticulum	1.21e-31	7.48e-30	17/19	110/9080
CD4T	rs4147638_SMDT1	BP	GO:0000184	nuclear-transcribed mRNA catabolic process, nonsense-mediated decay	3.73e-31	1.85e-29	17/19	117/9080
CD4T	rs4147638_SMDT1	BP	GO:0070972	protein localization to endoplasmic reticulum	2.53e-30	1.05e-28	17/19	130/9080
CD4T	rs4147638_SMDT1	BP	GO:0006612	protein targeting to membrane	2.28e-28	8.09e-27	17/19	167/9080
CD4T	rs4147638_SMDT1	BP	GO:0019083	viral transcription	3.86e-28	1.20e-26	17/19	172/9080
CD4T	rs4147638_SMDT1	BP	GO:0006413	translational initiation	7.86e-28	2.16e-26	17/19	179/9080
CD4T	rs4147638_SMDT1	BP	GO:0019080	viral gene expression	1.88e-27	4.65e-26	17/19	188/9080
CD4T	rs4147638_SMDT1	BP	GO:0000956	nuclear-transcribed mRNA catabolic process	2.06e-27	4.65e-26	17/19	189/9080
CD4T	rs4147638_SMDT1	BP	GO:0090150	establishment of protein localization to membrane	1.09e-24	2.26e-23	17/19	270/9080
CD4T	rs4147638_SMDT1	BP	GO:0006402	mRNA catabolic process	2.23e-23	4.25e-22	17/19	321/9080
CD4T	rs4147638_SMDT1	BP	GO:0072657	protein localization to membrane	3.61e-23	6.40e-22	18/19	446/9080
CD4T	rs4147638_SMDT1	BP	GO:0006401	RNA catabolic process	1.05e-22	1.73e-21	17/19	351/9080
CD4T	rs4147638_SMDT1	BP	GO:0006605	protein targeting	1.55e-22	2.40e-21	17/19	359/9080
CD4T	rs4147638_SMDT1	BP	GO:0034655	nucleobase-containing compound catabolic process	6.31e-21	9.21e-20	17/19	445/9080
CD4T	rs4147638_SMDT1	BP	GO:0046700	heterocycle catabolic process	9.61e-21	1.32e-19	17/19	456/9080
CD4T	rs4147638_SMDT1	BP	GO:0044270	cellular nitrogen compound catabolic process	1.08e-20	1.40e-19	17/19	459/9080
CD4T	rs4147638_SMDT1	BP	GO:0019439	aromatic compound catabolic process	1.30e-20	1.53e-19	17/19	464/9080
CD4T	rs4147638_SMDT1	BP	GO:0072594	establishment of protein localization to organelle	1.30e-20	1.53e-19	17/19	464/9080
CD4T	rs4147638_SMDT1	BP	GO:1901361	organic cyclic compound catabolic process	1.62e-20	1.82e-19	17/19	470/9080
CD4T	rs4147638_SMDT1	BP	GO:0042273	ribosomal large subunit biogenesis	3.23e-09	3.49e-08	6/19	67/9080
CD4T	rs4147638_SMDT1	BP	GO:0022613	ribonucleoprotein complex biogenesis	3.34e-08	3.45e-07	9/19	397/9080
CD4T	rs4147638_SMDT1	BP	GO:0042254	ribosome biogenesis	3.83e-08	3.80e-07	8/19	277/9080
CD4T	rs4147638_SMDT1	BP	GO:0042255	ribosome assembly	7.38e-08	7.04e-07	5/19	55/9080
CD4T	rs4147638_SMDT1	BP	GO:0022618	ribonucleoprotein complex assembly	9.05e-07	8.31e-06	6/19	171/9080
CD4T	rs4147638_SMDT1	BP	GO:0002181	cytoplasmic translation	9.95e-07	8.81e-06	5/19	92/9080
CD4T	rs4147638_SMDT1	BP	GO:0071826	ribonucleoprotein complex subunit organization	1.15e-06	9.79e-06	6/19	178/9080
CD4T	rs4147638_SMDT1	BP	GO:0006364	rRNA processing	2.54e-06	2.10e-05	6/19	204/9080
CD4T	rs4147638_SMDT1	BP	GO:0016072	rRNA metabolic process	3.18e-06	2.54e-05	6/19	212/9080
CD4T	rs4147638_SMDT1	BP	GO:0000027	ribosomal large subunit assembly	1.74e-05	1.35e-04	3/19	25/9080
CD4T	rs4147638_SMDT1	BP	GO:0034470	ncRNA processing	5.05e-05	3.80e-04	6/19	344/9080
CD4T	rs4147638_SMDT1	BP	GO:0034660	ncRNA metabolic process	1.15e-04	8.42e-04	6/19	399/9080
CD4T	rs4147638_SMDT1	BP	GO:0000028	ribosomal small subunit assembly	6.22e-04	4.41e-03	2/19	18/9080
CD4T	rs4147638_SMDT1	CC	GO:0022626	cytosolic ribosome	1.43e-32	7.45e-31	17/19	101/9383
CD4T	rs4147638_SMDT1	CC	GO:0044391	ribosomal subunit	3.01e-28	7.83e-27	17/19	175/9383
CD4T	rs4147638_SMDT1	CC	GO:0005840	ribosome	6.99e-27	1.21e-25	17/19	209/9383
CD4T	rs4147638_SMDT1	CC	GO:0022625	cytosolic large ribosomal subunit	3.04e-16	3.95e-15	9/19	54/9383
CD4T	rs4147638_SMDT1	CC	GO:0022627	cytosolic small ribosomal subunit	8.68e-15	9.03e-14	8/19	44/9383
CD4T	rs4147638_SMDT1	CC	GO:0015934	large ribosomal subunit	2.12e-13	1.84e-12	9/19	108/9383
CD4T	rs4147638_SMDT1	CC	GO:0015935	small ribosomal subunit	4.50e-13	3.34e-12	8/19	70/9383
CD4T	rs4147638_SMDT1	CC	GO:0005925	focal adhesion	6.03e-11	3.85e-10	10/19	296/9383
CD4T	rs4147638_SMDT1	CC	GO:0030055	cell-substrate junction	6.67e-11	3.85e-10	10/19	299/9383
CD4T	rs4147638_SMDT1	CC	GO:0070161	anchoring junction	5.12e-09	2.66e-08	10/19	466/9383
CD4T	rs4147638_SMDT1	CC	GO:0014069	postsynaptic density	9.47e-07	4.24e-06	6/19	178/9383
CD4T	rs4147638_SMDT1	CC	GO:0032279	asymmetric synapse	9.79e-07	4.24e-06	6/19	179/9383
CD4T	rs4147638_SMDT1	CC	GO:0098984	neuron to neuron synapse	1.19e-06	4.27e-06	6/19	185/9383
CD4T	rs4147638_SMDT1	CC	GO:0099572	postsynaptic specialization	1.23e-06	4.27e-06	6/19	186/9383
CD4T	rs4147638_SMDT1	CC	GO:0098794	postsynapse	1.23e-06	4.27e-06	7/19	303/9383
CD4T	rs4147638_SMDT1	CC	GO:0005844	polysome	6.22e-06	2.02e-05	4/19	62/9383
CD4T	rs4147638_SMDT1	CC	GO:0042788	polysomal ribosome	3.05e-05	9.34e-05	3/19	31/9383
CD4T	rs4147638_SMDT1	CC	GO:0044305	calyx of Held	1.61e-02	4.65e-02	1/19	8/9383
CD4T	rs4147638_SMDT1	MF	GO:0003735	structural constituent of ribosome	2.10e-29	7.35e-28	17/19	150/9332
CD4T	rs4147638_SMDT1	MF	GO:0005198	structural molecule activity	6.58e-26	1.15e-24	18/19	325/9332
CD4T	rs4147638_SMDT1	MF	GO:0019843	rRNA binding	5.87e-08	6.85e-07	5/19	54/9332
CD4T	rs4147638_SMDT1	MF	GO:0008097	5S rRNA binding	1.40e-04	1.23e-03	2/19	9/9332
CD4T	rs4147638_SMDT1	MF	GO:0048027	mRNA 5'-UTR binding	8.85e-04	5.59e-03	2/19	22/9332
CD4T	rs4147638_SMDT1	MF	GO:0003729	mRNA binding	9.59e-04	5.59e-03	4/19	225/9332
CD4T	rs4147638_SMDT1	MF	GO:1990948	ubiquitin ligase inhibitor activity	1.01e-02	4.26e-02	1/19	5/9332
CD4T	rs4147638_SMDT1	MF	GO:0050998	nitric-oxide synthase binding	1.22e-02	4.26e-02	1/19	6/9332
CD4T	rs4147638_SMDT1	MF	GO:0055105	ubiquitin-protein transferase inhibitor activity	1.22e-02	4.26e-02	1/19	6/9332
CD4T	rs4147638_SMDT1	MF	GO:0099186	structural constituent of postsynapse	1.22e-02	4.26e-02	1/19	6/9332
CD4T	rs4147638_SMDT1	MF	GO:0098918	structural constituent of synapse	1.42e-02	4.51e-02	1/19	7/9332
CD4T	rs7605824_SH3YL1	BP	GO:0006614	SRP-dependent cotranslational protein targeting to membrane	4.36e-32	9.91e-30	17/20	94/9080
CD4T	rs7605824_SH3YL1	BP	GO:0006613	cotranslational protein targeting to membrane	9.46e-32	1.07e-29	17/20	98/9080
CD4T	rs7605824_SH3YL1	BP	GO:0045047	protein targeting to ER	4.79e-31	3.63e-29	17/20	107/9080
CD4T	rs7605824_SH3YL1	BP	GO:0072599	establishment of protein localization to endoplasmic reticulum	7.96e-31	4.52e-29	17/20	110/9080
CD4T	rs7605824_SH3YL1	BP	GO:0000184	nuclear-transcribed mRNA catabolic process, nonsense-mediated decay	2.46e-30	1.12e-28	17/20	117/9080
CD4T	rs7605824_SH3YL1	BP	GO:0006413	translational initiation	1.56e-29	5.42e-28	18/20	179/9080
CD4T	rs7605824_SH3YL1	BP	GO:0070972	protein localization to endoplasmic reticulum	1.67e-29	5.42e-28	17/20	130/9080
CD4T	rs7605824_SH3YL1	BP	GO:0006612	protein targeting to membrane	1.50e-27	4.25e-26	17/20	167/9080
CD4T	rs7605824_SH3YL1	BP	GO:0019083	viral transcription	2.53e-27	6.39e-26	17/20	172/9080
CD4T	rs7605824_SH3YL1	BP	GO:0019080	viral gene expression	1.23e-26	2.79e-25	17/20	188/9080
CD4T	rs7605824_SH3YL1	BP	GO:0000956	nuclear-transcribed mRNA catabolic process	1.35e-26	2.79e-25	17/20	189/9080
CD4T	rs7605824_SH3YL1	BP	GO:0006402	mRNA catabolic process	8.29e-25	1.57e-23	18/20	321/9080
CD4T	rs7605824_SH3YL1	BP	GO:0006401	RNA catabolic process	4.29e-24	7.50e-23	18/20	351/9080
CD4T	rs7605824_SH3YL1	BP	GO:0090150	establishment of protein localization to membrane	7.10e-24	1.15e-22	17/20	270/9080
CD4T	rs7605824_SH3YL1	BP	GO:0034655	nucleobase-containing compound catabolic process	3.31e-22	5.01e-21	18/20	445/9080
CD4T	rs7605824_SH3YL1	BP	GO:0046700	heterocycle catabolic process	5.17e-22	7.34e-21	18/20	456/9080
CD4T	rs7605824_SH3YL1	BP	GO:0044270	cellular nitrogen compound catabolic process	5.83e-22	7.78e-21	18/20	459/9080
CD4T	rs7605824_SH3YL1	BP	GO:0019439	aromatic compound catabolic process	7.10e-22	8.96e-21	18/20	464/9080
CD4T	rs7605824_SH3YL1	BP	GO:1901361	organic cyclic compound catabolic process	8.98e-22	1.07e-20	18/20	470/9080
CD4T	rs7605824_SH3YL1	BP	GO:0006605	protein targeting	9.96e-22	1.13e-20	17/20	359/9080
CD4T	rs7605824_SH3YL1	BP	GO:0072657	protein localization to membrane	4.18e-20	4.52e-19	17/20	446/9080
CD4T	rs7605824_SH3YL1	BP	GO:0072594	establishment of protein localization to organelle	8.24e-20	8.50e-19	17/20	464/9080
CD4T	rs7605824_SH3YL1	BP	GO:0042255	ribosome assembly	1.36e-09	1.34e-08	6/20	55/9080
CD4T	rs7605824_SH3YL1	BP	GO:0042254	ribosome biogenesis	6.22e-08	5.88e-07	8/20	277/9080
CD4T	rs7605824_SH3YL1	BP	GO:0000027	ribosomal large subunit assembly	2.10e-07	1.91e-06	4/20	25/9080
CD4T	rs7605824_SH3YL1	BP	GO:0042273	ribosomal large subunit biogenesis	2.68e-07	2.34e-06	5/20	67/9080
CD4T	rs7605824_SH3YL1	BP	GO:0022613	ribonucleoprotein complex biogenesis	9.87e-07	8.30e-06	8/20	397/9080
CD4T	rs7605824_SH3YL1	BP	GO:0002181	cytoplasmic translation	1.32e-06	1.07e-05	5/20	92/9080
CD4T	rs7605824_SH3YL1	BP	GO:0042274	ribosomal small subunit biogenesis	1.35e-05	1.06e-04	4/20	69/9080
CD4T	rs7605824_SH3YL1	BP	GO:0022618	ribonucleoprotein complex assembly	2.75e-05	2.08e-04	5/20	171/9080
CD4T	rs7605824_SH3YL1	BP	GO:0071826	ribonucleoprotein complex subunit organization	3.34e-05	2.45e-04	5/20	178/9080
CD4T	rs7605824_SH3YL1	BP	GO:0006364	rRNA processing	9.04e-04	6.41e-03	4/20	204/9080
CD4T	rs7605824_SH3YL1	BP	GO:0016072	rRNA metabolic process	1.04e-03	7.18e-03	4/20	212/9080
CD4T	rs7605824_SH3YL1	BP	GO:0034470	ncRNA processing	6.06e-03	4.05e-02	4/20	344/9080
CD4T	rs7605824_SH3YL1	CC	GO:0022626	cytosolic ribosome	9.47e-32	3.22e-30	17/20	101/9383
CD4T	rs7605824_SH3YL1	CC	GO:0044391	ribosomal subunit	1.97e-27	3.36e-26	17/20	175/9383
CD4T	rs7605824_SH3YL1	CC	GO:0005840	ribosome	4.57e-26	5.18e-25	17/20	209/9383
CD4T	rs7605824_SH3YL1	CC	GO:0022625	cytosolic large ribosomal subunit	1.25e-20	1.06e-19	11/20	54/9383
CD4T	rs7605824_SH3YL1	CC	GO:0015934	large ribosomal subunit	4.30e-17	2.93e-16	11/20	108/9383
CD4T	rs7605824_SH3YL1	CC	GO:0005925	focal adhesion	1.17e-10	6.29e-10	10/20	296/9383
CD4T	rs7605824_SH3YL1	CC	GO:0030055	cell-substrate junction	1.30e-10	6.29e-10	10/20	299/9383
CD4T	rs7605824_SH3YL1	CC	GO:0022627	cytosolic small ribosomal subunit	2.75e-10	1.17e-09	6/20	44/9383
CD4T	rs7605824_SH3YL1	CC	GO:0042788	polysomal ribosome	4.20e-09	1.59e-08	5/20	31/9383
CD4T	rs7605824_SH3YL1	CC	GO:0015935	small ribosomal subunit	4.95e-09	1.68e-08	6/20	70/9383
CD4T	rs7605824_SH3YL1	CC	GO:0070161	anchoring junction	9.79e-09	3.03e-08	10/20	466/9383
CD4T	rs7605824_SH3YL1	CC	GO:0005844	polysome	1.54e-07	4.35e-07	5/20	62/9383
CD4T	rs7605824_SH3YL1	CC	GO:0014069	postsynaptic density	4.78e-04	1.19e-03	4/20	178/9383
CD4T	rs7605824_SH3YL1	CC	GO:0032279	asymmetric synapse	4.89e-04	1.19e-03	4/20	179/9383
CD4T	rs7605824_SH3YL1	CC	GO:0098984	neuron to neuron synapse	5.53e-04	1.20e-03	4/20	185/9383
CD4T	rs7605824_SH3YL1	CC	GO:0099572	postsynaptic specialization	5.65e-04	1.20e-03	4/20	186/9383
CD4T	rs7605824_SH3YL1	CC	GO:0098794	postsynapse	3.43e-03	6.86e-03	4/20	303/9383
CD4T	rs7605824_SH3YL1	CC	GO:0031616	spindle pole centrosome	1.90e-02	3.59e-02	1/20	9/9383
CD4T	rs7605824_SH3YL1	MF	GO:0003735	structural constituent of ribosome	1.38e-28	5.94e-27	17/20	150/9332
CD4T	rs7605824_SH3YL1	MF	GO:0005198	structural molecule activity	1.12e-22	2.41e-21	17/20	325/9332
CD4T	rs7605824_SH3YL1	MF	GO:0019843	rRNA binding	4.53e-06	6.49e-05	4/20	54/9332
CD4T	rs7605824_SH3YL1	MF	GO:0008097	5S rRNA binding	1.56e-04	1.67e-03	2/20	9/9332
CD4T	rs7605824_SH3YL1	MF	GO:0048027	mRNA 5'-UTR binding	9.82e-04	8.45e-03	2/20	22/9332
CD4T	rs7632486_CMTM8	BP	GO:0006614	SRP-dependent cotranslational protein targeting to membrane	1.70e-09	5.37e-07	6/13	94/9080
CD4T	rs7632486_CMTM8	BP	GO:0006613	cotranslational protein targeting to membrane	2.19e-09	5.37e-07	6/13	98/9080
CD4T	rs7632486_CMTM8	BP	GO:0045047	protein targeting to ER	3.73e-09	5.42e-07	6/13	107/9080
CD4T	rs7632486_CMTM8	BP	GO:0072599	establishment of protein localization to endoplasmic reticulum	4.41e-09	5.42e-07	6/13	110/9080
CD4T	rs7632486_CMTM8	BP	GO:0000184	nuclear-transcribed mRNA catabolic process, nonsense-mediated decay	6.42e-09	6.30e-07	6/13	117/9080
CD4T	rs7632486_CMTM8	BP	GO:0070972	protein localization to endoplasmic reticulum	1.21e-08	9.92e-07	6/13	130/9080
CD4T	rs7632486_CMTM8	BP	GO:0006612	protein targeting to membrane	5.46e-08	3.83e-06	6/13	167/9080
CD4T	rs7632486_CMTM8	BP	GO:0019083	viral transcription	6.51e-08	4.00e-06	6/13	172/9080
CD4T	rs7632486_CMTM8	BP	GO:0006413	translational initiation	8.26e-08	4.51e-06	6/13	179/9080
CD4T	rs7632486_CMTM8	BP	GO:0019080	viral gene expression	1.11e-07	5.10e-06	6/13	188/9080
CD4T	rs7632486_CMTM8	BP	GO:0000956	nuclear-transcribed mRNA catabolic process	1.14e-07	5.10e-06	6/13	189/9080
CD4T	rs7632486_CMTM8	BP	GO:0090150	establishment of protein localization to membrane	9.42e-07	3.85e-05	6/13	270/9080
CD4T	rs7632486_CMTM8	BP	GO:0072594	establishment of protein localization to organelle	1.14e-06	4.31e-05	7/13	464/9080
CD4T	rs7632486_CMTM8	BP	GO:0006402	mRNA catabolic process	2.59e-06	9.09e-05	6/13	321/9080
CD4T	rs7632486_CMTM8	BP	GO:0006401	RNA catabolic process	4.36e-06	1.43e-04	6/13	351/9080
CD4T	rs7632486_CMTM8	BP	GO:0006605	protein targeting	4.97e-06	1.52e-04	6/13	359/9080
CD4T	rs7632486_CMTM8	BP	GO:0034655	nucleobase-containing compound catabolic process	1.71e-05	4.73e-04	6/13	445/9080
CD4T	rs7632486_CMTM8	BP	GO:0072657	protein localization to membrane	1.74e-05	4.73e-04	6/13	446/9080
CD4T	rs7632486_CMTM8	BP	GO:0031343	positive regulation of cell killing	1.88e-05	4.78e-04	3/13	38/9080
CD4T	rs7632486_CMTM8	BP	GO:0046700	heterocycle catabolic process	1.97e-05	4.78e-04	6/13	456/9080
CD4T	rs7632486_CMTM8	BP	GO:0044270	cellular nitrogen compound catabolic process	2.05e-05	4.78e-04	6/13	459/9080
CD4T	rs7632486_CMTM8	BP	GO:0019439	aromatic compound catabolic process	2.18e-05	4.86e-04	6/13	464/9080
CD4T	rs7632486_CMTM8	BP	GO:1901361	organic cyclic compound catabolic process	2.34e-05	5.00e-04	6/13	470/9080
CD4T	rs7632486_CMTM8	BP	GO:0002480	antigen processing and presentation of exogenous peptide antigen via MHC class I, TAP-independent	3.96e-05	8.10e-04	2/13	7/9080
CD4T	rs7632486_CMTM8	BP	GO:0031341	regulation of cell killing	5.76e-05	1.13e-03	3/13	55/9080
CD4T	rs7632486_CMTM8	BP	GO:0002483	antigen processing and presentation of endogenous peptide antigen	1.24e-04	2.17e-03	2/13	12/9080
CD4T	rs7632486_CMTM8	BP	GO:0019885	antigen processing and presentation of endogenous peptide antigen via MHC class I	1.24e-04	2.17e-03	2/13	12/9080
CD4T	rs7632486_CMTM8	BP	GO:0090343	positive regulation of cell aging	1.24e-04	2.17e-03	2/13	12/9080
CD4T	rs7632486_CMTM8	BP	GO:0001916	positive regulation of T cell mediated cytotoxicity	1.46e-04	2.48e-03	2/13	13/9080
CD4T	rs7632486_CMTM8	BP	GO:0019883	antigen processing and presentation of endogenous antigen	1.71e-04	2.79e-03	2/13	14/9080
CD4T	rs7632486_CMTM8	BP	GO:0001906	cell killing	1.97e-04	3.12e-03	3/13	83/9080
CD4T	rs7632486_CMTM8	BP	GO:0001914	regulation of T cell mediated cytotoxicity	2.86e-04	4.39e-03	2/13	18/9080
CD4T	rs7632486_CMTM8	BP	GO:0071346	cellular response to interferon-gamma	5.29e-04	7.87e-03	3/13	116/9080
CD4T	rs7632486_CMTM8	BP	GO:0001913	T cell mediated cytotoxicity	5.57e-04	8.05e-03	2/13	25/9080
CD4T	rs7632486_CMTM8	BP	GO:0034341	response to interferon-gamma	7.22e-04	1.01e-02	3/13	129/9080
CD4T	rs7632486_CMTM8	BP	GO:0002711	positive regulation of T cell mediated immunity	8.60e-04	1.17e-02	2/13	31/9080
CD4T	rs7632486_CMTM8	BP	GO:0001912	positive regulation of leukocyte mediated cytotoxicity	9.16e-04	1.22e-02	2/13	32/9080
CD4T	rs7632486_CMTM8	BP	GO:0090342	regulation of cell aging	1.29e-03	1.67e-02	2/13	38/9080
CD4T	rs7632486_CMTM8	BP	GO:0002709	regulation of T cell mediated immunity	1.73e-03	2.18e-02	2/13	44/9080
CD4T	rs7632486_CMTM8	BP	GO:0001910	regulation of leukocyte mediated cytotoxicity	1.81e-03	2.22e-02	2/13	45/9080
CD4T	rs7632486_CMTM8	BP	GO:0002479	antigen processing and presentation of exogenous peptide antigen via MHC class I, TAP-dependent	3.63e-03	4.35e-02	2/13	64/9080
CD4T	rs7632486_CMTM8	BP	GO:0001909	leukocyte mediated cytotoxicity	3.74e-03	4.37e-02	2/13	65/9080
CD4T	rs7632486_CMTM8	BP	GO:0002708	positive regulation of lymphocyte mediated immunity	3.85e-03	4.39e-02	2/13	66/9080
CD4T	rs7632486_CMTM8	BP	GO:0002824	positive regulation of adaptive immune response based on somatic recombination of immune receptors built from immunoglobulin superfamily domains	3.97e-03	4.39e-02	2/13	67/9080
CD4T	rs7632486_CMTM8	BP	GO:0060333	interferon-gamma-mediated signaling pathway	4.09e-03	4.39e-02	2/13	68/9080
CD4T	rs7632486_CMTM8	BP	GO:0002456	T cell mediated immunity	4.21e-03	4.39e-02	2/13	69/9080
CD4T	rs7632486_CMTM8	BP	GO:0042590	antigen processing and presentation of exogenous peptide antigen via MHC class I	4.21e-03	4.39e-02	2/13	69/9080
CD4T	rs7632486_CMTM8	BP	GO:0002821	positive regulation of adaptive immune response	4.57e-03	4.68e-02	2/13	72/9080
CD4T	rs7632486_CMTM8	CC	GO:0022626	cytosolic ribosome	2.16e-09	1.95e-07	6/13	101/9383
CD4T	rs7632486_CMTM8	CC	GO:0044391	ribosomal subunit	5.95e-08	2.68e-06	6/13	175/9383
CD4T	rs7632486_CMTM8	CC	GO:0005840	ribosome	1.71e-07	5.14e-06	6/13	209/9383
CD4T	rs7632486_CMTM8	CC	GO:0022627	cytosolic small ribosomal subunit	2.92e-07	6.56e-06	4/13	44/9383
CD4T	rs7632486_CMTM8	CC	GO:0015935	small ribosomal subunit	1.93e-06	3.48e-05	4/13	70/9383
CD4T	rs7632486_CMTM8	CC	GO:0042612	MHC class I protein complex	3.71e-05	5.56e-04	2/13	7/9383
CD4T	rs7632486_CMTM8	CC	GO:0042611	MHC protein complex	2.99e-04	3.84e-03	2/13	19/9383
CD4T	rs7632486_CMTM8	CC	GO:0012507	ER to Golgi transport vesicle membrane	2.09e-03	2.32e-02	2/13	50/9383
CD4T	rs7632486_CMTM8	CC	GO:0022625	cytosolic large ribosomal subunit	2.43e-03	2.32e-02	2/13	54/9383
CD4T	rs7632486_CMTM8	CC	GO:0030670	phagocytic vesicle membrane	2.62e-03	2.32e-02	2/13	56/9383
CD4T	rs7632486_CMTM8	CC	GO:0070161	anchoring junction	3.00e-03	2.32e-02	4/13	466/9383
CD4T	rs7632486_CMTM8	CC	GO:0055038	recycling endosome membrane	3.10e-03	2.32e-02	2/13	61/9383
CD4T	rs7632486_CMTM8	CC	GO:0030134	COPII-coated ER to Golgi transport vesicle	4.52e-03	3.13e-02	2/13	74/9383
CD4T	rs7632486_CMTM8	CC	GO:0030660	Golgi-associated vesicle membrane	5.79e-03	3.61e-02	2/13	84/9383
CD4T	rs7632486_CMTM8	CC	GO:0005638	lamin filament	6.91e-03	3.61e-02	1/13	5/9383
CD4T	rs7632486_CMTM8	CC	GO:0030666	endocytic vesicle membrane	6.91e-03	3.61e-02	2/13	92/9383
CD4T	rs7632486_CMTM8	CC	GO:0005925	focal adhesion	7.03e-03	3.61e-02	3/13	296/9383
CD4T	rs7632486_CMTM8	CC	GO:0030055	cell-substrate junction	7.23e-03	3.61e-02	3/13	299/9383
CD4T	rs7632486_CMTM8	CC	GO:0031901	early endosome membrane	7.81e-03	3.70e-02	2/13	98/9383
CD4T	rs7632486_CMTM8	CC	GO:0045335	phagocytic vesicle	9.09e-03	3.95e-02	2/13	106/9383
CD4T	rs7632486_CMTM8	CC	GO:0015934	large ribosomal subunit	9.43e-03	3.95e-02	2/13	108/9383
CD4T	rs7632486_CMTM8	CC	GO:0042824	MHC class I peptide loading complex	9.66e-03	3.95e-02	1/13	7/9383
CD4T	rs7632486_CMTM8	CC	GO:0030176	integral component of endoplasmic reticulum membrane	1.08e-02	3.97e-02	2/13	116/9383
CD4T	rs7632486_CMTM8	CC	GO:0030658	transport vesicle membrane	1.15e-02	3.97e-02	2/13	120/9383
CD4T	rs7632486_CMTM8	CC	GO:0031227	intrinsic component of endoplasmic reticulum membrane	1.15e-02	3.97e-02	2/13	120/9383
CD4T	rs7632486_CMTM8	CC	GO:0055037	recycling endosome	1.17e-02	3.97e-02	2/13	121/9383
CD4T	rs7632486_CMTM8	CC	GO:0030662	coated vesicle membrane	1.19e-02	3.97e-02	2/13	122/9383
CD4T	rs7632486_CMTM8	CC	GO:0005798	Golgi-associated vesicle	1.34e-02	4.32e-02	2/13	130/9383
CD4T	rs7632486_CMTM8	CC	GO:0005652	nuclear lamina	1.51e-02	4.70e-02	1/13	11/9383
CD4T	rs7632486_CMTM8	MF	GO:0003735	structural constituent of ribosome	2.44e-08	1.07e-06	6/13	150/9332
CD4T	rs7632486_CMTM8	MF	GO:0005198	structural molecule activity	2.38e-06	5.23e-05	6/13	325/9332
CD4T	rs7632486_CMTM8	MF	GO:0048027	mRNA 5'-UTR binding	4.07e-04	5.97e-03	2/13	22/9332
CD4T	rs7632486_CMTM8	MF	GO:0048306	calcium-dependent protein binding	1.29e-03	1.42e-02	2/13	39/9332
CD4T	rs9022_CLN8	BP	GO:0006614	SRP-dependent cotranslational protein targeting to membrane	1.04e-03	4.67e-02	2/5	94/9080
CD4T	rs9022_CLN8	BP	GO:0006613	cotranslational protein targeting to membrane	1.13e-03	4.67e-02	2/5	98/9080
CD4T	rs9022_CLN8	BP	GO:0072594	establishment of protein localization to organelle	1.23e-03	4.67e-02	3/5	464/9080
CD4T	rs9022_CLN8	BP	GO:0045047	protein targeting to ER	1.34e-03	4.67e-02	2/5	107/9080
CD4T	rs9022_CLN8	BP	GO:0072599	establishment of protein localization to endoplasmic reticulum	1.42e-03	4.67e-02	2/5	110/9080
CD4T	rs9022_CLN8	BP	GO:0000184	nuclear-transcribed mRNA catabolic process, nonsense-mediated decay	1.61e-03	4.67e-02	2/5	117/9080
CD4T	rs9022_CLN8	BP	GO:0070972	protein localization to endoplasmic reticulum	1.98e-03	4.67e-02	2/5	130/9080
CD4T	rs9022_CLN8	BP	GO:0010616	negative regulation of cardiac muscle adaptation	2.75e-03	4.67e-02	1/5	5/9080
CD4T	rs9022_CLN8	BP	GO:0055015	ventricular cardiac muscle cell development	2.75e-03	4.67e-02	1/5	5/9080
CD4T	rs9022_CLN8	BP	GO:1903026	negative regulation of RNA polymerase II regulatory region sequence-specific DNA binding	2.75e-03	4.67e-02	1/5	5/9080
CD4T	rs9022_CLN8	BP	GO:1903243	negative regulation of cardiac muscle hypertrophy in response to stress	2.75e-03	4.67e-02	1/5	5/9080
CD4T	rs9022_CLN8	BP	GO:0006612	protein targeting to membrane	3.24e-03	4.67e-02	2/5	167/9080
CD4T	rs9022_CLN8	BP	GO:0010612	regulation of cardiac muscle adaptation	3.30e-03	4.67e-02	1/5	6/9080
CD4T	rs9022_CLN8	BP	GO:0030952	establishment or maintenance of cytoskeleton polarity	3.30e-03	4.67e-02	1/5	6/9080
CD4T	rs9022_CLN8	BP	GO:0042989	sequestering of actin monomers	3.30e-03	4.67e-02	1/5	6/9080
CD4T	rs9022_CLN8	BP	GO:1903242	regulation of cardiac muscle hypertrophy in response to stress	3.30e-03	4.67e-02	1/5	6/9080
CD4T	rs9022_CLN8	BP	GO:0019083	viral transcription	3.44e-03	4.67e-02	2/5	172/9080
CD4T	rs9022_CLN8	BP	GO:0006413	translational initiation	3.72e-03	4.67e-02	2/5	179/9080
CD4T	rs9022_CLN8	BP	GO:0051351	positive regulation of ligase activity	3.85e-03	4.67e-02	1/5	7/9080
CD4T	rs9022_CLN8	BP	GO:0051574	positive regulation of histone H3-K9 methylation	3.85e-03	4.67e-02	1/5	7/9080
CD4T	rs9022_CLN8	BP	GO:0019080	viral gene expression	4.09e-03	4.67e-02	2/5	188/9080
CD4T	rs9022_CLN8	BP	GO:0000956	nuclear-transcribed mRNA catabolic process	4.14e-03	4.67e-02	2/5	189/9080
CD4T	rs9022_CLN8	BP	GO:0007253	cytoplasmic sequestering of NF-kappaB	4.40e-03	4.67e-02	1/5	8/9080
CD4T	rs9022_CLN8	BP	GO:0014745	negative regulation of muscle adaptation	4.40e-03	4.67e-02	1/5	8/9080
CD4T	rs9022_CLN8	BP	GO:0051340	regulation of ligase activity	4.40e-03	4.67e-02	1/5	8/9080
CD4T	rs9022_CLN8	BP	GO:0055012	ventricular cardiac muscle cell differentiation	4.40e-03	4.67e-02	1/5	8/9080
CD4T	rs9022_CLN8	BP	GO:2001028	positive regulation of endothelial cell chemotaxis	4.40e-03	4.67e-02	1/5	8/9080
CD4T	rs9022_CLN8	BP	GO:2001171	positive regulation of ATP biosynthetic process	4.40e-03	4.67e-02	1/5	8/9080
CD4T	rs9022_CLN8	BP	GO:0030810	positive regulation of nucleotide biosynthetic process	4.95e-03	4.74e-02	1/5	9/9080
CD4T	rs9022_CLN8	BP	GO:1900112	regulation of histone H3-K9 trimethylation	4.95e-03	4.74e-02	1/5	9/9080
CD4T	rs9022_CLN8	BP	GO:1900373	positive regulation of purine nucleotide biosynthetic process	4.95e-03	4.74e-02	1/5	9/9080
CD4T	rs9022_CLN8	BP	GO:0007084	mitotic nuclear envelope reassembly	5.50e-03	4.80e-02	1/5	10/9080
CD4T	rs9022_CLN8	BP	GO:1903025	regulation of RNA polymerase II regulatory region sequence-specific DNA binding	5.50e-03	4.80e-02	1/5	10/9080
CD4T	rs9022_CLN8	BP	GO:2001026	regulation of endothelial cell chemotaxis	5.50e-03	4.80e-02	1/5	10/9080
CD4T	rs9022_CLN8	BP	GO:0003299	muscle hypertrophy in response to stress	6.59e-03	4.82e-02	1/5	12/9080
CD4T	rs9022_CLN8	BP	GO:0014887	cardiac muscle adaptation	6.59e-03	4.82e-02	1/5	12/9080
CD4T	rs9022_CLN8	BP	GO:0014898	cardiac muscle hypertrophy in response to stress	6.59e-03	4.82e-02	1/5	12/9080
CD4T	rs9022_CLN8	BP	GO:0090343	positive regulation of cell aging	6.59e-03	4.82e-02	1/5	12/9080
CD4T	rs9022_CLN8	BP	GO:2000678	negative regulation of transcription regulatory region DNA binding	6.59e-03	4.82e-02	1/5	12/9080
CD4T	rs9022_CLN8	BP	GO:2001169	regulation of ATP biosynthetic process	6.59e-03	4.82e-02	1/5	12/9080
CD4T	rs9022_CLN8	BP	GO:0010463	mesenchymal cell proliferation	7.14e-03	4.82e-02	1/5	13/9080
CD4T	rs9022_CLN8	BP	GO:0010464	regulation of mesenchymal cell proliferation	7.14e-03	4.82e-02	1/5	13/9080
CD4T	rs9022_CLN8	BP	GO:0032717	negative regulation of interleukin-8 production	7.14e-03	4.82e-02	1/5	13/9080
CD4T	rs9022_CLN8	BP	GO:0036124	histone H3-K9 trimethylation	7.14e-03	4.82e-02	1/5	13/9080
CD4T	rs9022_CLN8	BP	GO:0035767	endothelial cell chemotaxis	7.69e-03	4.83e-02	1/5	14/9080
CD4T	rs9022_CLN8	BP	GO:0042994	cytoplasmic sequestering of transcription factor	7.69e-03	4.83e-02	1/5	14/9080
CD4T	rs9022_CLN8	BP	GO:0010155	regulation of proton transport	8.23e-03	4.83e-02	1/5	15/9080
CD4T	rs9022_CLN8	BP	GO:0090201	negative regulation of release of cytochrome c from mitochondria	8.23e-03	4.83e-02	1/5	15/9080
CD4T	rs9022_CLN8	BP	GO:1901223	negative regulation of NIK/NF-kappaB signaling	8.23e-03	4.83e-02	1/5	15/9080
CD4T	rs9022_CLN8	BP	GO:0010639	negative regulation of organelle organization	8.24e-03	4.83e-02	2/5	269/9080
CD4T	rs9022_CLN8	BP	GO:0090150	establishment of protein localization to membrane	8.30e-03	4.83e-02	2/5	270/9080
CD4T	rs9022_CLN8	CC	GO:0022626	cytosolic ribosome	1.12e-03	3.33e-02	2/5	101/9383
CD4T	rs9022_CLN8	CC	GO:0005638	lamin filament	2.66e-03	3.33e-02	1/5	5/9383
CD4T	rs9022_CLN8	CC	GO:0044391	ribosomal subunit	3.33e-03	3.33e-02	2/5	175/9383
CD4T	rs9022_CLN8	CC	GO:0005840	ribosome	4.72e-03	3.51e-02	2/5	209/9383
CD4T	rs9022_CLN8	CC	GO:0005652	nuclear lamina	5.85e-03	3.51e-02	1/5	11/9383
CD4T	rs9022_CLN8	MF	GO:0003735	structural constituent of ribosome	2.49e-03	1.76e-02	2/5	150/9332
CD4T	rs9022_CLN8	MF	GO:0050786	RAGE receptor binding	5.35e-03	1.76e-02	1/5	10/9332
CD4T	rs9022_CLN8	MF	GO:0003779	actin binding	5.91e-03	1.76e-02	2/5	233/9332
CD4T	rs9022_CLN8	MF	GO:0003785	actin monomer binding	8.01e-03	1.76e-02	1/5	15/9332
CD4T	rs9022_CLN8	MF	GO:0005198	structural molecule activity	1.13e-02	1.76e-02	2/5	325/9332
CD4T	rs9022_CLN8	MF	GO:0048027	mRNA 5'-UTR binding	1.17e-02	1.76e-02	1/5	22/9332
CD4T	rs9022_CLN8	MF	GO:0048306	calcium-dependent protein binding	2.07e-02	2.66e-02	1/5	39/9332
CD4T	rs9271520_HLA-DQA2	BP	GO:0006614	SRP-dependent cotranslational protein targeting to membrane	1.08e-10	3.38e-08	7/16	94/9080
CD4T	rs9271520_HLA-DQA2	BP	GO:0006613	cotranslational protein targeting to membrane	1.45e-10	3.38e-08	7/16	98/9080
CD4T	rs9271520_HLA-DQA2	BP	GO:0045047	protein targeting to ER	2.71e-10	3.85e-08	7/16	107/9080
CD4T	rs9271520_HLA-DQA2	BP	GO:0072599	establishment of protein localization to endoplasmic reticulum	3.30e-10	3.85e-08	7/16	110/9080
CD4T	rs9271520_HLA-DQA2	BP	GO:0000184	nuclear-transcribed mRNA catabolic process, nonsense-mediated decay	5.12e-10	4.77e-08	7/16	117/9080
CD4T	rs9271520_HLA-DQA2	BP	GO:0070972	protein localization to endoplasmic reticulum	1.08e-09	8.37e-08	7/16	130/9080
CD4T	rs9271520_HLA-DQA2	BP	GO:0006612	protein targeting to membrane	6.25e-09	4.16e-07	7/16	167/9080
CD4T	rs9271520_HLA-DQA2	BP	GO:0019083	viral transcription	7.68e-09	4.47e-07	7/16	172/9080
CD4T	rs9271520_HLA-DQA2	BP	GO:0006413	translational initiation	1.01e-08	5.25e-07	7/16	179/9080
CD4T	rs9271520_HLA-DQA2	BP	GO:0019080	viral gene expression	1.43e-08	6.27e-07	7/16	188/9080
CD4T	rs9271520_HLA-DQA2	BP	GO:0000956	nuclear-transcribed mRNA catabolic process	1.48e-08	6.27e-07	7/16	189/9080
CD4T	rs9271520_HLA-DQA2	BP	GO:0090150	establishment of protein localization to membrane	1.73e-07	6.72e-06	7/16	270/9080
CD4T	rs9271520_HLA-DQA2	BP	GO:0072657	protein localization to membrane	2.89e-07	1.04e-05	8/16	446/9080
CD4T	rs9271520_HLA-DQA2	BP	GO:0006402	mRNA catabolic process	5.62e-07	1.87e-05	7/16	321/9080
CD4T	rs9271520_HLA-DQA2	BP	GO:0006401	RNA catabolic process	1.03e-06	3.20e-05	7/16	351/9080
CD4T	rs9271520_HLA-DQA2	BP	GO:0006605	protein targeting	1.20e-06	3.49e-05	7/16	359/9080
CD4T	rs9271520_HLA-DQA2	BP	GO:0034655	nucleobase-containing compound catabolic process	5.04e-06	1.38e-04	7/16	445/9080
CD4T	rs9271520_HLA-DQA2	BP	GO:0046700	heterocycle catabolic process	5.93e-06	1.48e-04	7/16	456/9080
CD4T	rs9271520_HLA-DQA2	BP	GO:0044270	cellular nitrogen compound catabolic process	6.19e-06	1.48e-04	7/16	459/9080
CD4T	rs9271520_HLA-DQA2	BP	GO:0019439	aromatic compound catabolic process	6.65e-06	1.48e-04	7/16	464/9080
CD4T	rs9271520_HLA-DQA2	BP	GO:0072594	establishment of protein localization to organelle	6.65e-06	1.48e-04	7/16	464/9080
CD4T	rs9271520_HLA-DQA2	BP	GO:1901361	organic cyclic compound catabolic process	7.24e-06	1.53e-04	7/16	470/9080
CD4T	rs9271520_HLA-DQA2	BP	GO:0042255	ribosome assembly	1.11e-04	2.26e-03	3/16	55/9080
CD4T	rs9271520_HLA-DQA2	BP	GO:0000028	ribosomal small subunit assembly	4.38e-04	8.51e-03	2/16	18/9080
CD4T	rs9271520_HLA-DQA2	BP	GO:0071346	cellular response to interferon-gamma	1.01e-03	1.88e-02	3/16	116/9080
CD4T	rs9271520_HLA-DQA2	BP	GO:0042254	ribosome biogenesis	1.15e-03	2.07e-02	4/16	277/9080
CD4T	rs9271520_HLA-DQA2	BP	GO:0034341	response to interferon-gamma	1.37e-03	2.37e-02	3/16	129/9080
CD4T	rs9271520_HLA-DQA2	BP	GO:0031343	positive regulation of cell killing	1.97e-03	3.28e-02	2/16	38/9080
CD4T	rs9271520_HLA-DQA2	BP	GO:0030490	maturation of SSU-rRNA	3.00e-03	4.77e-02	2/16	47/9080
CD4T	rs9271520_HLA-DQA2	BP	GO:0022618	ribonucleoprotein complex assembly	3.07e-03	4.77e-02	3/16	171/9080
CD4T	rs9271520_HLA-DQA2	CC	GO:0022626	cytosolic ribosome	1.43e-10	1.45e-08	7/16	101/9383
CD4T	rs9271520_HLA-DQA2	CC	GO:0044391	ribosomal subunit	6.91e-09	3.49e-07	7/16	175/9383
CD4T	rs9271520_HLA-DQA2	CC	GO:0005840	ribosome	2.37e-08	7.99e-07	7/16	209/9383
CD4T	rs9271520_HLA-DQA2	CC	GO:0022625	cytosolic large ribosomal subunit	1.69e-06	4.28e-05	4/16	54/9383
CD4T	rs9271520_HLA-DQA2	CC	GO:0015934	large ribosomal subunit	2.72e-05	5.49e-04	4/16	108/9383
CD4T	rs9271520_HLA-DQA2	CC	GO:0022627	cytosolic small ribosomal subunit	5.16e-05	8.69e-04	3/16	44/9383
CD4T	rs9271520_HLA-DQA2	CC	GO:0005925	focal adhesion	9.91e-05	1.31e-03	5/16	296/9383
CD4T	rs9271520_HLA-DQA2	CC	GO:0030055	cell-substrate junction	1.04e-04	1.31e-03	5/16	299/9383
CD4T	rs9271520_HLA-DQA2	CC	GO:0015935	small ribosomal subunit	2.08e-04	2.33e-03	3/16	70/9383
CD4T	rs9271520_HLA-DQA2	CC	GO:0042611	MHC protein complex	4.58e-04	4.63e-03	2/16	19/9383
CD4T	rs9271520_HLA-DQA2	CC	GO:0062023	collagen-containing extracellular matrix	6.12e-04	5.62e-03	3/16	101/9383
CD4T	rs9271520_HLA-DQA2	CC	GO:0070161	anchoring junction	8.18e-04	6.89e-03	5/16	466/9383
CD4T	rs9271520_HLA-DQA2	CC	GO:0031012	extracellular matrix	1.14e-03	8.29e-03	3/16	125/9383
CD4T	rs9271520_HLA-DQA2	CC	GO:0098552	side of membrane	1.21e-03	8.29e-03	4/16	290/9383
CD4T	rs9271520_HLA-DQA2	CC	GO:0042788	polysomal ribosome	1.23e-03	8.29e-03	2/16	31/9383
CD4T	rs9271520_HLA-DQA2	CC	GO:0014069	postsynaptic density	3.13e-03	1.79e-02	3/16	178/9383
CD4T	rs9271520_HLA-DQA2	CC	GO:0032279	asymmetric synapse	3.18e-03	1.79e-02	3/16	179/9383
CD4T	rs9271520_HLA-DQA2	CC	GO:0012507	ER to Golgi transport vesicle membrane	3.18e-03	1.79e-02	2/16	50/9383
CD4T	rs9271520_HLA-DQA2	CC	GO:0098984	neuron to neuron synapse	3.49e-03	1.79e-02	3/16	185/9383
CD4T	rs9271520_HLA-DQA2	CC	GO:0099572	postsynaptic specialization	3.55e-03	1.79e-02	3/16	186/9383
CD4T	rs9271520_HLA-DQA2	CC	GO:0005844	polysome	4.86e-03	2.34e-02	2/16	62/9383
CD4T	rs9271520_HLA-DQA2	CC	GO:0030134	COPII-coated ER to Golgi transport vesicle	6.86e-03	3.15e-02	2/16	74/9383
CD4T	rs9271520_HLA-DQA2	CC	GO:0030660	Golgi-associated vesicle membrane	8.76e-03	3.85e-02	2/16	84/9383
CD4T	rs9271520_HLA-DQA2	CC	GO:0019897	extrinsic component of plasma membrane	9.79e-03	4.12e-02	2/16	89/9383
CD4T	rs9271520_HLA-DQA2	CC	GO:0030666	endocytic vesicle membrane	1.04e-02	4.22e-02	2/16	92/9383
CD4T	rs9271520_HLA-DQA2	CC	GO:0042612	MHC class I protein complex	1.19e-02	4.44e-02	1/16	7/9383
CD4T	rs9271520_HLA-DQA2	CC	GO:0042824	MHC class I peptide loading complex	1.19e-02	4.44e-02	1/16	7/9383
CD4T	rs9271520_HLA-DQA2	CC	GO:0098794	postsynapse	1.37e-02	4.93e-02	3/16	303/9383
CD4T	rs9271520_HLA-DQA2	MF	GO:0003735	structural constituent of ribosome	1.39e-09	6.54e-08	7/15	150/9332
CD4T	rs9271520_HLA-DQA2	MF	GO:0005198	structural molecule activity	2.95e-07	6.93e-06	7/15	325/9332
CD4T	rs9271520_HLA-DQA2	MF	GO:0048306	calcium-dependent protein binding	2.97e-05	4.65e-04	3/15	39/9332
CD4T	rs9271520_HLA-DQA2	MF	GO:0019843	rRNA binding	7.93e-05	9.32e-04	3/15	54/9332
CD4T	rs9271520_HLA-DQA2	MF	GO:0070181	small ribosomal subunit rRNA binding	1.08e-04	1.01e-03	2/15	10/9332
CD4T	rs9271520_HLA-DQA2	MF	GO:0048027	mRNA 5'-UTR binding	5.47e-04	4.28e-03	2/15	22/9332
CD4T	rs9271520_HLA-DQA2	MF	GO:0003729	mRNA binding	5.08e-03	3.02e-02	3/15	225/9332
CD4T	rs9271520_HLA-DQA2	MF	GO:0005509	calcium ion binding	5.14e-03	3.02e-02	3/15	226/9332
CD4T	rs1131017_RPS26_positive	BP	GO:0006614	SRP-dependent cotranslational protein targeting to membrane	4.71e-122	9.24e-119	77/179	94/9080
CD4T	rs1131017_RPS26_positive	BP	GO:0006613	cotranslational protein targeting to membrane	8.40e-122	9.24e-119	78/179	98/9080
CD4T	rs1131017_RPS26_positive	BP	GO:0045047	protein targeting to ER	6.15e-114	4.51e-111	77/179	107/9080
CD4T	rs1131017_RPS26_positive	BP	GO:0072599	establishment of protein localization to endoplasmic reticulum	2.35e-112	1.29e-109	77/179	110/9080
CD4T	rs1131017_RPS26_positive	BP	GO:0006413	translational initiation	1.15e-111	5.07e-109	89/179	179/9080
CD4T	rs1131017_RPS26_positive	BP	GO:0000184	nuclear-transcribed mRNA catabolic process, nonsense-mediated decay	3.41e-111	1.25e-108	78/179	117/9080
CD4T	rs1131017_RPS26_positive	BP	GO:0070972	protein localization to endoplasmic reticulum	1.55e-103	4.88e-101	77/179	130/9080
CD4T	rs1131017_RPS26_positive	BP	GO:0006612	protein targeting to membrane	1.18e-95	3.24e-93	79/179	167/9080
CD4T	rs1131017_RPS26_positive	BP	GO:0019080	viral gene expression	4.98e-94	1.22e-91	81/179	188/9080
CD4T	rs1131017_RPS26_positive	BP	GO:0019083	viral transcription	1.86e-92	4.09e-90	78/179	172/9080
CD4T	rs1131017_RPS26_positive	BP	GO:0000956	nuclear-transcribed mRNA catabolic process	3.64e-90	7.29e-88	79/179	189/9080
CD4T	rs1131017_RPS26_positive	BP	GO:0090150	establishment of protein localization to membrane	4.51e-77	8.28e-75	80/179	270/9080
CD4T	rs1131017_RPS26_positive	BP	GO:0006402	mRNA catabolic process	2.89e-73	4.89e-71	82/179	321/9080
CD4T	rs1131017_RPS26_positive	BP	GO:0006401	RNA catabolic process	9.11e-70	1.43e-67	82/179	351/9080
CD4T	rs1131017_RPS26_positive	BP	GO:0006605	protein targeting	1.77e-67	2.59e-65	81/179	359/9080
CD4T	rs1131017_RPS26_positive	BP	GO:0034655	nucleobase-containing compound catabolic process	4.61e-62	6.34e-60	83/179	445/9080
CD4T	rs1131017_RPS26_positive	BP	GO:0046700	heterocycle catabolic process	3.82e-61	4.95e-59	83/179	456/9080
CD4T	rs1131017_RPS26_positive	BP	GO:0044270	cellular nitrogen compound catabolic process	6.74e-61	8.24e-59	83/179	459/9080
CD4T	rs1131017_RPS26_positive	BP	GO:0019439	aromatic compound catabolic process	1.72e-60	1.99e-58	83/179	464/9080
CD4T	rs1131017_RPS26_positive	BP	GO:1901361	organic cyclic compound catabolic process	5.19e-60	5.71e-58	83/179	470/9080
CD4T	rs1131017_RPS26_positive	BP	GO:0072657	protein localization to membrane	4.21e-58	4.42e-56	80/179	446/9080
CD4T	rs1131017_RPS26_positive	BP	GO:0072594	establishment of protein localization to organelle	1.11e-56	1.11e-54	80/179	464/9080
CD4T	rs1131017_RPS26_positive	BP	GO:0002181	cytoplasmic translation	1.03e-46	9.84e-45	41/179	92/9080
CD4T	rs1131017_RPS26_positive	BP	GO:0022613	ribonucleoprotein complex biogenesis	2.28e-31	2.10e-29	54/179	397/9080
CD4T	rs1131017_RPS26_positive	BP	GO:0042254	ribosome biogenesis	4.70e-25	4.14e-23	41/179	277/9080
CD4T	rs1131017_RPS26_positive	BP	GO:0042255	ribosome assembly	6.11e-24	5.17e-22	22/179	55/9080
CD4T	rs1131017_RPS26_positive	BP	GO:0022618	ribonucleoprotein complex assembly	1.08e-21	8.82e-20	31/179	171/9080
CD4T	rs1131017_RPS26_positive	BP	GO:0071826	ribonucleoprotein complex subunit organization	3.78e-21	2.97e-19	31/179	178/9080
CD4T	rs1131017_RPS26_positive	BP	GO:0042273	ribosomal large subunit biogenesis	6.99e-19	5.31e-17	20/179	67/9080
CD4T	rs1131017_RPS26_positive	BP	GO:0006364	rRNA processing	2.27e-15	1.66e-13	27/179	204/9080
CD4T	rs1131017_RPS26_positive	BP	GO:0016072	rRNA metabolic process	6.02e-15	4.28e-13	27/179	212/9080
CD4T	rs1131017_RPS26_positive	BP	GO:0042274	ribosomal small subunit biogenesis	2.04e-13	1.41e-11	16/179	69/9080
CD4T	rs1131017_RPS26_positive	BP	GO:0000028	ribosomal small subunit assembly	1.54e-11	1.02e-09	9/179	18/9080
CD4T	rs1131017_RPS26_positive	BP	GO:0000027	ribosomal large subunit assembly	1.74e-11	1.13e-09	10/179	25/9080
CD4T	rs1131017_RPS26_positive	BP	GO:0002183	cytoplasmic translational initiation	4.31e-10	2.71e-08	10/179	33/9080
CD4T	rs1131017_RPS26_positive	BP	GO:0034470	ncRNA processing	6.26e-10	3.83e-08	27/179	344/9080
CD4T	rs1131017_RPS26_positive	BP	GO:0034660	ncRNA metabolic process	3.69e-09	2.20e-07	28/179	399/9080
CD4T	rs1131017_RPS26_positive	BP	GO:0001732	formation of cytoplasmic translation initiation complex	5.80e-09	3.36e-07	7/179	15/9080
CD4T	rs1131017_RPS26_positive	BP	GO:0006417	regulation of translation	1.07e-07	6.02e-06	22/179	302/9080
CD4T	rs1131017_RPS26_positive	BP	GO:0034248	regulation of cellular amide metabolic process	1.22e-06	6.74e-05	22/179	348/9080
CD4T	rs1131017_RPS26_positive	BP	GO:0000470	maturation of LSU-rRNA	8.95e-06	4.81e-04	6/179	26/9080
CD4T	rs1131017_RPS26_positive	BP	GO:0045727	positive regulation of translation	1.01e-05	5.28e-04	11/179	110/9080
CD4T	rs1131017_RPS26_positive	BP	GO:0010608	posttranscriptional regulation of gene expression	1.35e-05	6.91e-04	25/179	497/9080
CD4T	rs1131017_RPS26_positive	BP	GO:1904667	negative regulation of ubiquitin protein ligase activity	1.70e-05	8.53e-04	4/179	9/9080
CD4T	rs1131017_RPS26_positive	BP	GO:0034250	positive regulation of cellular amide metabolic process	6.45e-05	3.16e-03	11/179	134/9080
CD4T	rs1131017_RPS26_positive	BP	GO:0006414	translational elongation	1.15e-04	5.49e-03	10/179	119/9080
CD4T	rs1131017_RPS26_positive	BP	GO:2000059	negative regulation of ubiquitin-dependent protein catabolic process	1.37e-04	6.41e-03	6/179	41/9080
CD4T	rs1131017_RPS26_positive	BP	GO:1901798	positive regulation of signal transduction by p53 class mediator	1.68e-04	7.72e-03	4/179	15/9080
CD4T	rs1131017_RPS26_positive	BP	GO:0051444	negative regulation of ubiquitin-protein transferase activity	2.21e-04	9.92e-03	4/179	16/9080
CD4T	rs1131017_RPS26_positive	BP	GO:0030490	maturation of SSU-rRNA	2.96e-04	1.30e-02	6/179	47/9080
CD4T	rs1131017_RPS26_positive	BP	GO:0006446	regulation of translational initiation	4.33e-04	1.87e-02	7/179	70/9080
CD4T	rs1131017_RPS26_positive	BP	GO:1904666	regulation of ubiquitin protein ligase activity	5.53e-04	2.34e-02	4/179	20/9080
CD4T	rs1131017_RPS26_positive	BP	GO:0000462	maturation of SSU-rRNA from tricistronic rRNA transcript (SSU-rRNA, 5.8S rRNA, LSU-rRNA)	5.66e-04	2.35e-02	5/179	35/9080
CD4T	rs1131017_RPS26_positive	BP	GO:0001731	formation of translation preinitiation complex	8.16e-04	3.33e-02	3/179	10/9080
CD4T	rs1131017_RPS26_positive	BP	GO:1903051	negative regulation of proteolysis involved in cellular protein catabolic process	9.34e-04	3.74e-02	6/179	58/9080
CD4T	rs1131017_RPS26_positive	BP	GO:0071353	cellular response to interleukin-4	1.14e-03	4.48e-02	4/179	24/9080
CD4T	rs1131017_RPS26_positive	CC	GO:0022626	cytosolic ribosome	1.65e-119	4.45e-117	78/185	101/9383
CD4T	rs1131017_RPS26_positive	CC	GO:0044391	ribosomal subunit	4.55e-95	6.14e-93	80/185	175/9383
CD4T	rs1131017_RPS26_positive	CC	GO:0005840	ribosome	1.65e-92	1.48e-90	83/185	209/9383
CD4T	rs1131017_RPS26_positive	CC	GO:0022625	cytosolic large ribosomal subunit	2.13e-75	1.44e-73	47/185	54/9383
CD4T	rs1131017_RPS26_positive	CC	GO:0015934	large ribosomal subunit	5.52e-53	2.98e-51	47/185	108/9383
CD4T	rs1131017_RPS26_positive	CC	GO:0022627	cytosolic small ribosomal subunit	2.89e-46	1.30e-44	32/185	44/9383
CD4T	rs1131017_RPS26_positive	CC	GO:0015935	small ribosomal subunit	2.73e-40	1.05e-38	34/185	70/9383
CD4T	rs1131017_RPS26_positive	CC	GO:0042788	polysomal ribosome	1.03e-33	3.47e-32	23/185	31/9383
CD4T	rs1131017_RPS26_positive	CC	GO:0005844	polysome	8.78e-29	2.63e-27	26/185	62/9383
CD4T	rs1131017_RPS26_positive	CC	GO:0005925	focal adhesion	7.38e-25	1.99e-23	42/185	296/9383
CD4T	rs1131017_RPS26_positive	CC	GO:0030055	cell-substrate junction	1.11e-24	2.73e-23	42/185	299/9383
CD4T	rs1131017_RPS26_positive	CC	GO:0070161	anchoring junction	5.00e-18	1.13e-16	43/185	466/9383
CD4T	rs1131017_RPS26_positive	CC	GO:0033290	eukaryotic 48S preinitiation complex	3.16e-09	6.56e-08	7/185	14/9383
CD4T	rs1131017_RPS26_positive	CC	GO:0005852	eukaryotic translation initiation factor 3 complex	1.02e-08	1.83e-07	7/185	16/9383
CD4T	rs1131017_RPS26_positive	CC	GO:0016282	eukaryotic 43S preinitiation complex	1.02e-08	1.83e-07	7/185	16/9383
CD4T	rs1131017_RPS26_positive	CC	GO:0014069	postsynaptic density	1.17e-08	1.98e-07	18/185	178/9383
CD4T	rs1131017_RPS26_positive	CC	GO:0032279	asymmetric synapse	1.28e-08	2.04e-07	18/185	179/9383
CD4T	rs1131017_RPS26_positive	CC	GO:0070993	translation preinitiation complex	1.70e-08	2.55e-07	7/185	17/9383
CD4T	rs1131017_RPS26_positive	CC	GO:0098984	neuron to neuron synapse	2.16e-08	3.07e-07	18/185	185/9383
CD4T	rs1131017_RPS26_positive	CC	GO:0099572	postsynaptic specialization	2.35e-08	3.17e-07	18/185	186/9383
CD4T	rs1131017_RPS26_positive	CC	GO:0098794	postsynapse	2.04e-06	2.63e-05	20/185	303/9383
CD4T	rs1131017_RPS26_positive	CC	GO:0071541	eukaryotic translation initiation factor 3 complex, eIF3m	4.89e-06	6.00e-05	4/185	7/9383
CD4T	rs1131017_RPS26_positive	CC	GO:0005791	rough endoplasmic reticulum	1.24e-05	1.46e-04	8/185	56/9383
CD4T	rs1131017_RPS26_positive	CC	GO:0034715	pICln-Sm protein complex	1.44e-04	1.62e-03	3/185	6/9383
CD4T	rs1131017_RPS26_positive	CC	GO:0034709	methylosome	1.46e-03	1.51e-02	3/185	12/9383
CD4T	rs1131017_RPS26_positive	CC	GO:0098554	cytoplasmic side of endoplasmic reticulum membrane	1.46e-03	1.51e-02	3/185	12/9383
CD4T	rs1131017_RPS26_positive	MF	GO:0003735	structural constituent of ribosome	1.31e-100	4.44e-98	79/183	150/9332
CD4T	rs1131017_RPS26_positive	MF	GO:0005198	structural molecule activity	8.40e-70	1.43e-67	80/183	325/9332
CD4T	rs1131017_RPS26_positive	MF	GO:0019843	rRNA binding	1.29e-22	1.46e-20	21/183	54/9332
CD4T	rs1131017_RPS26_positive	MF	GO:0045182	translation regulator activity	4.80e-13	4.08e-11	19/183	113/9332
CD4T	rs1131017_RPS26_positive	MF	GO:0008135	translation factor activity, RNA binding	9.12e-12	6.20e-10	15/183	74/9332
CD4T	rs1131017_RPS26_positive	MF	GO:0090079	translation regulator activity, nucleic acid binding	1.50e-11	8.50e-10	16/183	90/9332
CD4T	rs1131017_RPS26_positive	MF	GO:0048027	mRNA 5'-UTR binding	4.75e-09	2.31e-07	8/183	22/9332
CD4T	rs1131017_RPS26_positive	MF	GO:0003743	translation initiation factor activity	2.26e-08	9.59e-07	10/183	48/9332
CD4T	rs1131017_RPS26_positive	MF	GO:0003729	mRNA binding	3.95e-07	1.49e-05	18/183	225/9332
CD4T	rs1131017_RPS26_positive	MF	GO:1990948	ubiquitin ligase inhibitor activity	7.05e-07	2.40e-05	4/183	5/9332
CD4T	rs1131017_RPS26_positive	MF	GO:0055105	ubiquitin-protein transferase inhibitor activity	2.08e-06	6.44e-05	4/183	6/9332
CD4T	rs1131017_RPS26_positive	MF	GO:0045296	cadherin binding	3.60e-06	1.02e-04	17/183	236/9332
CD4T	rs1131017_RPS26_positive	MF	GO:0050839	cell adhesion molecule binding	8.76e-06	2.29e-04	19/183	307/9332
CD4T	rs1131017_RPS26_positive	MF	GO:0003746	translation elongation factor activity	1.01e-05	2.44e-04	5/183	16/9332
CD4T	rs1131017_RPS26_positive	MF	GO:0008097	5S rRNA binding	1.67e-05	3.78e-04	4/183	9/9332
CD4T	rs1131017_RPS26_positive	MF	GO:0043022	ribosome binding	3.71e-05	7.89e-04	7/183	48/9332
CD4T	rs1131017_RPS26_positive	MF	GO:0043021	ribonucleoprotein complex binding	1.03e-04	2.05e-03	10/183	118/9332
CD4T	rs1131017_RPS26_positive	MF	GO:0055106	ubiquitin-protein transferase regulator activity	2.17e-04	4.09e-03	4/183	16/9332
CD4T	rs1131017_RPS26_positive	MF	GO:0070181	small ribosomal subunit rRNA binding	8.04e-04	1.44e-02	3/183	10/9332
CD4T	rs1131017_RPS26_positive	MF	GO:0005539	glycosaminoglycan binding	9.97e-04	1.69e-02	6/183	59/9332
CD4T	rs1131017_RPS26_negative	BP	GO:0098609	cell-cell adhesion	1.60e-13	5.61e-10	32/151	415/9080
CD4T	rs1131017_RPS26_negative	BP	GO:0046649	lymphocyte activation	3.24e-13	5.67e-10	34/151	482/9080
CD4T	rs1131017_RPS26_negative	BP	GO:0042110	T cell activation	1.45e-12	1.69e-09	28/151	341/9080
CD4T	rs1131017_RPS26_negative	BP	GO:0030155	regulation of cell adhesion	9.49e-12	8.31e-09	30/151	424/9080
CD4T	rs1131017_RPS26_negative	BP	GO:0002694	regulation of leukocyte activation	1.19e-11	8.32e-09	27/151	345/9080
CD4T	rs1131017_RPS26_negative	BP	GO:0051249	regulation of lymphocyte activation	2.40e-11	1.40e-08	25/151	303/9080
CD4T	rs1131017_RPS26_negative	BP	GO:0050865	regulation of cell activation	4.12e-11	2.06e-08	27/151	364/9080
CD4T	rs1131017_RPS26_negative	BP	GO:0071346	cellular response to interferon-gamma	6.42e-11	2.81e-08	16/151	116/9080
CD4T	rs1131017_RPS26_negative	BP	GO:0034341	response to interferon-gamma	3.27e-10	1.27e-07	16/151	129/9080
CD4T	rs1131017_RPS26_negative	BP	GO:0045785	positive regulation of cell adhesion	4.75e-10	1.62e-07	22/151	268/9080
CD4T	rs1131017_RPS26_negative	BP	GO:0002250	adaptive immune response	5.47e-10	1.62e-07	22/151	270/9080
CD4T	rs1131017_RPS26_negative	BP	GO:0007159	leukocyte cell-cell adhesion	5.54e-10	1.62e-07	21/151	245/9080
CD4T	rs1131017_RPS26_negative	BP	GO:0050863	regulation of T cell activation	1.24e-09	3.34e-07	20/151	231/9080
CD4T	rs1131017_RPS26_negative	BP	GO:0001817	regulation of cytokine production	2.37e-09	5.92e-07	27/151	436/9080
CD4T	rs1131017_RPS26_negative	BP	GO:0030029	actin filament-based process	2.82e-09	6.57e-07	26/151	409/9080
CD4T	rs1131017_RPS26_negative	BP	GO:1903037	regulation of leukocyte cell-cell adhesion	4.04e-09	8.84e-07	19/151	222/9080
CD4T	rs1131017_RPS26_negative	BP	GO:0022407	regulation of cell-cell adhesion	4.85e-09	9.98e-07	21/151	276/9080
CD4T	rs1131017_RPS26_negative	BP	GO:0001816	cytokine production	5.49e-09	1.07e-06	28/151	485/9080
CD4T	rs1131017_RPS26_negative	BP	GO:0040017	positive regulation of locomotion	1.10e-08	2.03e-06	21/151	289/9080
CD4T	rs1131017_RPS26_negative	BP	GO:0060333	interferon-gamma-mediated signaling pathway	1.27e-08	2.22e-06	11/151	68/9080
CD4T	rs1131017_RPS26_negative	BP	GO:0022409	positive regulation of cell-cell adhesion	1.57e-08	2.61e-06	17/151	191/9080
CD4T	rs1131017_RPS26_negative	BP	GO:0002507	tolerance induction	1.98e-08	3.07e-06	7/151	20/9080
CD4T	rs1131017_RPS26_negative	BP	GO:0070663	regulation of leukocyte proliferation	2.02e-08	3.07e-06	15/151	148/9080
CD4T	rs1131017_RPS26_negative	BP	GO:0051050	positive regulation of transport	2.22e-08	3.24e-06	27/151	484/9080
CD4T	rs1131017_RPS26_negative	BP	GO:0002480	antigen processing and presentation of exogenous peptide antigen via MHC class I, TAP-independent	2.43e-08	3.41e-06	5/151	7/9080
CD4T	rs1131017_RPS26_negative	BP	GO:1903039	positive regulation of leukocyte cell-cell adhesion	2.69e-08	3.62e-06	16/151	174/9080
CD4T	rs1131017_RPS26_negative	BP	GO:0050900	leukocyte migration	3.04e-08	3.94e-06	19/151	251/9080
CD4T	rs1131017_RPS26_negative	BP	GO:0050778	positive regulation of immune response	3.24e-08	4.00e-06	25/151	428/9080
CD4T	rs1131017_RPS26_negative	BP	GO:0050777	negative regulation of immune response	3.34e-08	4.00e-06	12/151	92/9080
CD4T	rs1131017_RPS26_negative	BP	GO:0042098	T cell proliferation	3.43e-08	4.00e-06	14/151	132/9080
CD4T	rs1131017_RPS26_negative	BP	GO:2000147	positive regulation of cell motility	4.56e-08	5.15e-06	20/151	285/9080
CD4T	rs1131017_RPS26_negative	BP	GO:0019883	antigen processing and presentation of endogenous antigen	5.15e-08	5.64e-06	6/151	14/9080
CD4T	rs1131017_RPS26_negative	BP	GO:0050870	positive regulation of T cell activation	5.79e-08	6.14e-06	15/151	160/9080
CD4T	rs1131017_RPS26_negative	BP	GO:0051251	positive regulation of lymphocyte activation	5.99e-08	6.17e-06	17/151	209/9080
CD4T	rs1131017_RPS26_negative	BP	GO:0051272	positive regulation of cellular component movement	6.45e-08	6.45e-06	20/151	291/9080
CD4T	rs1131017_RPS26_negative	BP	GO:0030036	actin cytoskeleton organization	6.76e-08	6.57e-06	23/151	381/9080
CD4T	rs1131017_RPS26_negative	BP	GO:0050670	regulation of lymphocyte proliferation	7.96e-08	7.15e-06	14/151	141/9080
CD4T	rs1131017_RPS26_negative	BP	GO:0055065	metal ion homeostasis	8.08e-08	7.15e-06	20/151	295/9080
CD4T	rs1131017_RPS26_negative	BP	GO:0002683	negative regulation of immune system process	8.17e-08	7.15e-06	19/151	267/9080
CD4T	rs1131017_RPS26_negative	BP	GO:0006875	cellular metal ion homeostasis	8.17e-08	7.15e-06	19/151	267/9080
CD4T	rs1131017_RPS26_negative	BP	GO:0006954	inflammatory response	8.58e-08	7.25e-06	23/151	386/9080
CD4T	rs1131017_RPS26_negative	BP	GO:0032944	regulation of mononuclear cell proliferation	8.70e-08	7.25e-06	14/151	142/9080
CD4T	rs1131017_RPS26_negative	BP	GO:0070661	leukocyte proliferation	1.00e-07	8.15e-06	16/151	191/9080
CD4T	rs1131017_RPS26_negative	BP	GO:0002460	adaptive immune response based on somatic recombination of immune receptors built from immunoglobulin superfamily domains	1.11e-07	8.84e-06	15/151	168/9080
CD4T	rs1131017_RPS26_negative	BP	GO:0002695	negative regulation of leukocyte activation	1.66e-07	1.26e-05	12/151	106/9080
CD4T	rs1131017_RPS26_negative	BP	GO:0042129	regulation of T cell proliferation	1.66e-07	1.26e-05	12/151	106/9080
CD4T	rs1131017_RPS26_negative	BP	GO:0030335	positive regulation of cell migration	1.83e-07	1.36e-05	19/151	281/9080
CD4T	rs1131017_RPS26_negative	BP	GO:0055080	cation homeostasis	2.01e-07	1.47e-05	21/151	342/9080
CD4T	rs1131017_RPS26_negative	BP	GO:0030003	cellular cation homeostasis	2.13e-07	1.52e-05	20/151	313/9080
CD4T	rs1131017_RPS26_negative	BP	GO:0098771	inorganic ion homeostasis	2.33e-07	1.63e-05	21/151	345/9080
CD4T	rs1131017_RPS26_negative	BP	GO:0006873	cellular ion homeostasis	2.49e-07	1.69e-05	20/151	316/9080
CD4T	rs1131017_RPS26_negative	BP	GO:0046651	lymphocyte proliferation	2.56e-07	1.69e-05	15/151	179/9080
CD4T	rs1131017_RPS26_negative	BP	GO:0002696	positive regulation of leukocyte activation	2.56e-07	1.69e-05	17/151	231/9080
CD4T	rs1131017_RPS26_negative	BP	GO:0002819	regulation of adaptive immune response	2.77e-07	1.79e-05	12/151	111/9080
CD4T	rs1131017_RPS26_negative	BP	GO:0032943	mononuclear cell proliferation	2.96e-07	1.88e-05	15/151	181/9080
CD4T	rs1131017_RPS26_negative	BP	GO:0050867	positive regulation of cell activation	3.48e-07	2.18e-05	17/151	236/9080
CD4T	rs1131017_RPS26_negative	BP	GO:0002484	antigen processing and presentation of endogenous peptide antigen via MHC class I via ER pathway	3.63e-07	2.19e-05	4/151	5/9080
CD4T	rs1131017_RPS26_negative	BP	GO:0002486	antigen processing and presentation of endogenous peptide antigen via MHC class I via ER pathway, TAP-independent	3.63e-07	2.19e-05	4/151	5/9080
CD4T	rs1131017_RPS26_negative	BP	GO:0001818	negative regulation of cytokine production	3.86e-07	2.29e-05	14/151	160/9080
CD4T	rs1131017_RPS26_negative	BP	GO:0072503	cellular divalent inorganic cation homeostasis	4.20e-07	2.45e-05	16/151	212/9080
CD4T	rs1131017_RPS26_negative	BP	GO:0051480	regulation of cytosolic calcium ion concentration	4.38e-07	2.50e-05	13/151	138/9080
CD4T	rs1131017_RPS26_negative	BP	GO:0050866	negative regulation of cell activation	4.49e-07	2.50e-05	12/151	116/9080
CD4T	rs1131017_RPS26_negative	BP	GO:0010959	regulation of metal ion transport	4.50e-07	2.50e-05	14/151	162/9080
CD4T	rs1131017_RPS26_negative	BP	GO:2000145	regulation of cell motility	4.57e-07	2.50e-05	25/151	491/9080
CD4T	rs1131017_RPS26_negative	BP	GO:0050671	positive regulation of lymphocyte proliferation	4.90e-07	2.64e-05	11/151	96/9080
CD4T	rs1131017_RPS26_negative	BP	GO:0002709	regulation of T cell mediated immunity	5.19e-07	2.75e-05	8/151	44/9080
CD4T	rs1131017_RPS26_negative	BP	GO:0002822	regulation of adaptive immune response based on somatic recombination of immune receptors built from immunoglobulin superfamily domains	5.44e-07	2.80e-05	11/151	97/9080
CD4T	rs1131017_RPS26_negative	BP	GO:0032946	positive regulation of mononuclear cell proliferation	5.44e-07	2.80e-05	11/151	97/9080
CD4T	rs1131017_RPS26_negative	BP	GO:0006874	cellular calcium ion homeostasis	5.55e-07	2.82e-05	15/151	190/9080
CD4T	rs1131017_RPS26_negative	BP	GO:0030334	regulation of cell migration	6.03e-07	3.02e-05	24/151	464/9080
CD4T	rs1131017_RPS26_negative	BP	GO:0072507	divalent inorganic cation homeostasis	6.52e-07	3.22e-05	16/151	219/9080
CD4T	rs1131017_RPS26_negative	BP	GO:0055074	calcium ion homeostasis	6.79e-07	3.30e-05	15/151	193/9080
CD4T	rs1131017_RPS26_negative	BP	GO:0055082	cellular chemical homeostasis	7.01e-07	3.36e-05	22/151	401/9080
CD4T	rs1131017_RPS26_negative	BP	GO:0002483	antigen processing and presentation of endogenous peptide antigen	8.58e-07	4.01e-05	5/151	12/9080
CD4T	rs1131017_RPS26_negative	BP	GO:0019885	antigen processing and presentation of endogenous peptide antigen via MHC class I	8.58e-07	4.01e-05	5/151	12/9080
CD4T	rs1131017_RPS26_negative	BP	GO:0050801	ion homeostasis	8.86e-07	4.08e-05	21/151	374/9080
CD4T	rs1131017_RPS26_negative	BP	GO:0070665	positive regulation of leukocyte proliferation	9.08e-07	4.13e-05	11/151	102/9080
CD4T	rs1131017_RPS26_negative	BP	GO:0009611	response to wounding	9.63e-07	4.32e-05	19/151	313/9080
CD4T	rs1131017_RPS26_negative	BP	GO:0001525	angiogenesis	1.33e-06	5.89e-05	16/151	231/9080
CD4T	rs1131017_RPS26_negative	BP	GO:0001916	positive regulation of T cell mediated cytotoxicity	1.38e-06	6.02e-05	5/151	13/9080
CD4T	rs1131017_RPS26_negative	BP	GO:0030048	actin filament-based movement	1.44e-06	6.24e-05	8/151	50/9080
CD4T	rs1131017_RPS26_negative	BP	GO:0007204	positive regulation of cytosolic calcium ion concentration	1.54e-06	6.58e-05	12/151	130/9080
CD4T	rs1131017_RPS26_negative	BP	GO:0002521	leukocyte differentiation	1.57e-06	6.61e-05	20/151	355/9080
CD4T	rs1131017_RPS26_negative	BP	GO:0002274	myeloid leukocyte activation	1.59e-06	6.61e-05	23/151	455/9080
CD4T	rs1131017_RPS26_negative	BP	GO:0097435	supramolecular fiber organization	2.14e-06	8.72e-05	21/151	395/9080
CD4T	rs1131017_RPS26_negative	BP	GO:0048514	blood vessel morphogenesis	2.17e-06	8.72e-05	17/151	269/9080
CD4T	rs1131017_RPS26_negative	BP	GO:0002700	regulation of production of molecular mediator of immune response	2.20e-06	8.72e-05	10/151	90/9080
CD4T	rs1131017_RPS26_negative	BP	GO:0002449	lymphocyte mediated immunity	2.22e-06	8.72e-05	13/151	159/9080
CD4T	rs1131017_RPS26_negative	BP	GO:0007162	negative regulation of cell adhesion	2.22e-06	8.72e-05	13/151	159/9080
CD4T	rs1131017_RPS26_negative	BP	GO:0002718	regulation of cytokine production involved in immune response	2.65e-06	1.03e-04	8/151	54/9080
CD4T	rs1131017_RPS26_negative	BP	GO:0042102	positive regulation of T cell proliferation	2.67e-06	1.03e-04	9/151	72/9080
CD4T	rs1131017_RPS26_negative	BP	GO:0051250	negative regulation of lymphocyte activation	2.69e-06	1.03e-04	10/151	92/9080
CD4T	rs1131017_RPS26_negative	BP	GO:0007015	actin filament organization	3.37e-06	1.26e-04	16/151	248/9080
CD4T	rs1131017_RPS26_negative	BP	GO:0002440	production of molecular mediator of immune response	3.38e-06	1.26e-04	12/151	140/9080
CD4T	rs1131017_RPS26_negative	BP	GO:0043269	regulation of ion transport	4.37e-06	1.61e-04	16/151	253/9080
CD4T	rs1131017_RPS26_negative	BP	GO:0032703	negative regulation of interleukin-2 production	4.49e-06	1.64e-04	5/151	16/9080
CD4T	rs1131017_RPS26_negative	BP	GO:0001819	positive regulation of cytokine production	5.47e-06	1.97e-04	17/151	288/9080
CD4T	rs1131017_RPS26_negative	BP	GO:0002478	antigen processing and presentation of exogenous peptide antigen	5.63e-06	2.00e-04	12/151	147/9080
CD4T	rs1131017_RPS26_negative	BP	GO:0006909	phagocytosis	5.67e-06	2.00e-04	13/151	173/9080
CD4T	rs1131017_RPS26_negative	BP	GO:0030001	metal ion transport	5.72e-06	2.00e-04	19/151	353/9080
CD4T	rs1131017_RPS26_negative	BP	GO:0006812	cation transport	5.86e-06	2.03e-04	22/151	456/9080
CD4T	rs1131017_RPS26_negative	BP	GO:0019884	antigen processing and presentation of exogenous antigen	6.94e-06	2.38e-04	12/151	150/9080
CD4T	rs1131017_RPS26_negative	BP	GO:0042060	wound healing	7.17e-06	2.44e-04	16/151	263/9080
CD4T	rs1131017_RPS26_negative	BP	GO:0042119	neutrophil activation	8.55e-06	2.83e-04	19/151	363/9080
CD4T	rs1131017_RPS26_negative	BP	GO:0001914	regulation of T cell mediated cytotoxicity	8.56e-06	2.83e-04	5/151	18/9080
CD4T	rs1131017_RPS26_negative	BP	GO:0002285	lymphocyte activation involved in immune response	8.57e-06	2.83e-04	11/151	128/9080
CD4T	rs1131017_RPS26_negative	BP	GO:0097190	apoptotic signaling pathway	9.67e-06	3.16e-04	21/151	435/9080
CD4T	rs1131017_RPS26_negative	BP	GO:0002711	positive regulation of T cell mediated immunity	1.00e-05	3.24e-04	6/151	31/9080
CD4T	rs1131017_RPS26_negative	BP	GO:0036230	granulocyte activation	1.04e-05	3.33e-04	19/151	368/9080
CD4T	rs1131017_RPS26_negative	BP	GO:0071356	cellular response to tumor necrosis factor	1.05e-05	3.33e-04	13/151	183/9080
CD4T	rs1131017_RPS26_negative	BP	GO:0090087	regulation of peptide transport	1.07e-05	3.38e-04	20/151	403/9080
CD4T	rs1131017_RPS26_negative	BP	GO:0002702	positive regulation of production of molecular mediator of immune response	1.10e-05	3.43e-04	8/151	65/9080
CD4T	rs1131017_RPS26_negative	BP	GO:0048002	antigen processing and presentation of peptide antigen	1.11e-05	3.43e-04	12/151	157/9080
CD4T	rs1131017_RPS26_negative	BP	GO:0036336	dendritic cell migration	1.15e-05	3.52e-04	5/151	19/9080
CD4T	rs1131017_RPS26_negative	BP	GO:0001944	vasculature development	1.24e-05	3.74e-04	18/151	339/9080
CD4T	rs1131017_RPS26_negative	BP	GO:0002697	regulation of immune effector process	1.24e-05	3.74e-04	15/151	244/9080
CD4T	rs1131017_RPS26_negative	BP	GO:0002429	immune response-activating cell surface receptor signaling pathway	1.26e-05	3.74e-04	16/151	275/9080
CD4T	rs1131017_RPS26_negative	BP	GO:0002757	immune response-activating signal transduction	1.26e-05	3.74e-04	16/151	275/9080
CD4T	rs1131017_RPS26_negative	BP	GO:0002367	cytokine production involved in immune response	1.38e-05	4.03e-04	8/151	67/9080
CD4T	rs1131017_RPS26_negative	BP	GO:0002824	positive regulation of adaptive immune response based on somatic recombination of immune receptors built from immunoglobulin superfamily domains	1.38e-05	4.03e-04	8/151	67/9080
CD4T	rs1131017_RPS26_negative	BP	GO:0071385	cellular response to glucocorticoid stimulus	1.46e-05	4.24e-04	6/151	33/9080
CD4T	rs1131017_RPS26_negative	BP	GO:0032970	regulation of actin filament-based process	1.50e-05	4.29e-04	14/151	218/9080
CD4T	rs1131017_RPS26_negative	BP	GO:0002253	activation of immune response	1.51e-05	4.29e-04	17/151	311/9080
CD4T	rs1131017_RPS26_negative	BP	GO:0002433	immune response-regulating cell surface receptor signaling pathway involved in phagocytosis	1.54e-05	4.32e-04	8/151	68/9080
CD4T	rs1131017_RPS26_negative	BP	GO:0038096	Fc-gamma receptor signaling pathway involved in phagocytosis	1.54e-05	4.32e-04	8/151	68/9080
CD4T	rs1131017_RPS26_negative	BP	GO:0002456	T cell mediated immunity	1.72e-05	4.71e-04	8/151	69/9080
CD4T	rs1131017_RPS26_negative	BP	GO:0038094	Fc-gamma receptor signaling pathway	1.72e-05	4.71e-04	8/151	69/9080
CD4T	rs1131017_RPS26_negative	BP	GO:0050868	negative regulation of T cell activation	1.72e-05	4.71e-04	8/151	69/9080
CD4T	rs1131017_RPS26_negative	BP	GO:0051093	negative regulation of developmental process	1.85e-05	5.02e-04	21/151	454/9080
CD4T	rs1131017_RPS26_negative	BP	GO:0034109	homotypic cell-cell adhesion	1.92e-05	5.17e-04	7/151	51/9080
CD4T	rs1131017_RPS26_negative	BP	GO:0001568	blood vessel development	2.01e-05	5.38e-04	17/151	318/9080
CD4T	rs1131017_RPS26_negative	BP	GO:0071384	cellular response to corticosteroid stimulus	2.09e-05	5.54e-04	6/151	35/9080
CD4T	rs1131017_RPS26_negative	BP	GO:0003013	circulatory system process	2.19e-05	5.75e-04	13/151	196/9080
CD4T	rs1131017_RPS26_negative	BP	GO:0014070	response to organic cyclic compound	2.27e-05	5.94e-04	22/151	497/9080
CD4T	rs1131017_RPS26_negative	BP	GO:0002699	positive regulation of immune effector process	2.30e-05	5.96e-04	11/151	142/9080
CD4T	rs1131017_RPS26_negative	BP	GO:0002821	positive regulation of adaptive immune response	2.36e-05	6.08e-04	8/151	72/9080
CD4T	rs1131017_RPS26_negative	BP	GO:0035239	tube morphogenesis	2.44e-05	6.19e-04	19/151	391/9080
CD4T	rs1131017_RPS26_negative	BP	GO:0051223	regulation of protein transport	2.44e-05	6.19e-04	19/151	391/9080
CD4T	rs1131017_RPS26_negative	BP	GO:0050921	positive regulation of chemotaxis	2.62e-05	6.59e-04	8/151	73/9080
CD4T	rs1131017_RPS26_negative	BP	GO:0002706	regulation of lymphocyte mediated immunity	2.66e-05	6.66e-04	9/151	95/9080
CD4T	rs1131017_RPS26_negative	BP	GO:0034612	response to tumor necrosis factor	2.71e-05	6.72e-04	13/151	200/9080
CD4T	rs1131017_RPS26_negative	BP	GO:0009617	response to bacterium	2.76e-05	6.81e-04	16/151	293/9080
CD4T	rs1131017_RPS26_negative	BP	GO:0002431	Fc receptor mediated stimulatory signaling pathway	2.89e-05	7.07e-04	8/151	74/9080
CD4T	rs1131017_RPS26_negative	BP	GO:0070098	chemokine-mediated signaling pathway	2.91e-05	7.07e-04	6/151	37/9080
CD4T	rs1131017_RPS26_negative	BP	GO:0070371	ERK1 and ERK2 cascade	2.98e-05	7.20e-04	11/151	146/9080
CD4T	rs1131017_RPS26_negative	BP	GO:0002768	immune response-regulating cell surface receptor signaling pathway	3.00e-05	7.20e-04	16/151	295/9080
CD4T	rs1131017_RPS26_negative	BP	GO:0008284	positive regulation of cell population proliferation	3.10e-05	7.35e-04	21/151	470/9080
CD4T	rs1131017_RPS26_negative	BP	GO:0042113	B cell activation	3.12e-05	7.35e-04	12/151	174/9080
CD4T	rs1131017_RPS26_negative	BP	GO:0002764	immune response-regulating signaling pathway	3.13e-05	7.35e-04	16/151	296/9080
CD4T	rs1131017_RPS26_negative	BP	GO:0003015	heart process	3.15e-05	7.35e-04	9/151	97/9080
CD4T	rs1131017_RPS26_negative	BP	GO:0002643	regulation of tolerance induction	3.28e-05	7.60e-04	4/151	12/9080
CD4T	rs1131017_RPS26_negative	BP	GO:0010942	positive regulation of cell death	3.30e-05	7.61e-04	21/151	472/9080
CD4T	rs1131017_RPS26_negative	BP	GO:0002446	neutrophil mediated immunity	3.34e-05	7.64e-04	18/151	365/9080
CD4T	rs1131017_RPS26_negative	BP	GO:0031343	positive regulation of cell killing	3.41e-05	7.74e-04	6/151	38/9080
CD4T	rs1131017_RPS26_negative	BP	GO:0032956	regulation of actin cytoskeleton organization	3.51e-05	7.93e-04	13/151	205/9080
CD4T	rs1131017_RPS26_negative	BP	GO:0002444	myeloid leukocyte mediated immunity	3.58e-05	8.00e-04	19/151	402/9080
CD4T	rs1131017_RPS26_negative	BP	GO:0043065	positive regulation of apoptotic process	3.59e-05	8.00e-04	20/151	438/9080
CD4T	rs1131017_RPS26_negative	BP	GO:1903038	negative regulation of leukocyte cell-cell adhesion	3.87e-05	8.58e-04	8/151	77/9080
CD4T	rs1131017_RPS26_negative	BP	GO:0043068	positive regulation of programmed cell death	4.08e-05	8.99e-04	20/151	442/9080
CD4T	rs1131017_RPS26_negative	BP	GO:0031348	negative regulation of defense response	4.15e-05	9.08e-04	10/151	125/9080
CD4T	rs1131017_RPS26_negative	BP	GO:0002698	negative regulation of immune effector process	4.26e-05	9.26e-04	8/151	78/9080
CD4T	rs1131017_RPS26_negative	BP	GO:1905475	regulation of protein localization to membrane	4.44e-05	9.61e-04	10/151	126/9080
CD4T	rs1131017_RPS26_negative	BP	GO:0060326	cell chemotaxis	4.60e-05	9.88e-04	11/151	153/9080
CD4T	rs1131017_RPS26_negative	BP	GO:0001913	T cell mediated cytotoxicity	4.83e-05	1.03e-03	5/151	25/9080
CD4T	rs1131017_RPS26_negative	BP	GO:0070201	regulation of establishment of protein localization	5.00e-05	1.06e-03	19/151	412/9080
CD4T	rs1131017_RPS26_negative	BP	GO:0003012	muscle system process	5.12e-05	1.08e-03	12/151	183/9080
CD4T	rs1131017_RPS26_negative	BP	GO:0032663	regulation of interleukin-2 production	5.33e-05	1.12e-03	6/151	41/9080
CD4T	rs1131017_RPS26_negative	BP	GO:0043408	regulation of MAPK cascade	5.86e-05	1.22e-03	18/151	381/9080
CD4T	rs1131017_RPS26_negative	BP	GO:0002707	negative regulation of lymphocyte mediated immunity	5.91e-05	1.22e-03	5/151	26/9080
CD4T	rs1131017_RPS26_negative	BP	GO:0019882	antigen processing and presentation	6.32e-05	1.30e-03	12/151	187/9080
CD4T	rs1131017_RPS26_negative	BP	GO:0001911	negative regulation of leukocyte mediated cytotoxicity	6.46e-05	1.32e-03	4/151	14/9080
CD4T	rs1131017_RPS26_negative	BP	GO:0034762	regulation of transmembrane transport	6.64e-05	1.35e-03	13/151	218/9080
CD4T	rs1131017_RPS26_negative	BP	GO:0098660	inorganic ion transmembrane transport	6.88e-05	1.39e-03	16/151	316/9080
CD4T	rs1131017_RPS26_negative	BP	GO:1990868	response to chemokine	7.03e-05	1.41e-03	6/151	43/9080
CD4T	rs1131017_RPS26_negative	BP	GO:1990869	cellular response to chemokine	7.03e-05	1.41e-03	6/151	43/9080
CD4T	rs1131017_RPS26_negative	BP	GO:0045581	negative regulation of T cell differentiation	7.15e-05	1.42e-03	5/151	27/9080
CD4T	rs1131017_RPS26_negative	BP	GO:1905477	positive regulation of protein localization to membrane	7.28e-05	1.43e-03	8/151	84/9080
CD4T	rs1131017_RPS26_negative	BP	GO:0006935	chemotaxis	7.29e-05	1.43e-03	15/151	284/9080
CD4T	rs1131017_RPS26_negative	BP	GO:0048872	homeostasis of number of cells	7.37e-05	1.43e-03	12/151	190/9080
CD4T	rs1131017_RPS26_negative	BP	GO:0022408	negative regulation of cell-cell adhesion	7.38e-05	1.43e-03	9/151	108/9080
CD4T	rs1131017_RPS26_negative	BP	GO:0043270	positive regulation of ion transport	7.38e-05	1.43e-03	9/151	108/9080
CD4T	rs1131017_RPS26_negative	BP	GO:0030098	lymphocyte differentiation	7.47e-05	1.44e-03	14/151	252/9080
CD4T	rs1131017_RPS26_negative	BP	GO:0071407	cellular response to organic cyclic compound	7.69e-05	1.47e-03	16/151	319/9080
CD4T	rs1131017_RPS26_negative	BP	GO:0042330	taxis	7.90e-05	1.50e-03	15/151	286/9080
CD4T	rs1131017_RPS26_negative	BP	GO:0043312	neutrophil degranulation	8.36e-05	1.58e-03	17/151	356/9080
CD4T	rs1131017_RPS26_negative	BP	GO:0070372	regulation of ERK1 and ERK2 cascade	8.51e-05	1.59e-03	10/151	136/9080
CD4T	rs1131017_RPS26_negative	BP	GO:2001233	regulation of apoptotic signaling pathway	8.54e-05	1.59e-03	15/151	288/9080
CD4T	rs1131017_RPS26_negative	BP	GO:0001776	leukocyte homeostasis	8.60e-05	1.59e-03	7/151	64/9080
CD4T	rs1131017_RPS26_negative	BP	GO:0002283	neutrophil activation involved in immune response	8.65e-05	1.59e-03	17/151	357/9080
CD4T	rs1131017_RPS26_negative	BP	GO:0002676	regulation of chronic inflammatory response	8.69e-05	1.59e-03	3/151	6/9080
CD4T	rs1131017_RPS26_negative	BP	GO:0002407	dendritic cell chemotaxis	8.70e-05	1.59e-03	4/151	15/9080
CD4T	rs1131017_RPS26_negative	BP	GO:0031342	negative regulation of cell killing	8.70e-05	1.59e-03	4/151	15/9080
CD4T	rs1131017_RPS26_negative	BP	GO:0051222	positive regulation of protein transport	9.17e-05	1.66e-03	13/151	225/9080
CD4T	rs1131017_RPS26_negative	BP	GO:0050864	regulation of B cell activation	9.35e-05	1.69e-03	8/151	87/9080
CD4T	rs1131017_RPS26_negative	BP	GO:0032649	regulation of interferon-gamma production	9.50e-05	1.71e-03	7/151	65/9080
CD4T	rs1131017_RPS26_negative	BP	GO:1904062	regulation of cation transmembrane transport	9.62e-05	1.72e-03	10/151	138/9080
CD4T	rs1131017_RPS26_negative	BP	GO:0098662	inorganic cation transmembrane transport	9.97e-05	1.77e-03	15/151	292/9080
CD4T	rs1131017_RPS26_negative	BP	GO:0032623	interleukin-2 production	1.04e-04	1.83e-03	6/151	46/9080
CD4T	rs1131017_RPS26_negative	BP	GO:0002708	positive regulation of lymphocyte mediated immunity	1.05e-04	1.84e-03	7/151	66/9080
CD4T	rs1131017_RPS26_negative	BP	GO:0050727	regulation of inflammatory response	1.09e-04	1.92e-03	12/151	198/9080
CD4T	rs1131017_RPS26_negative	BP	GO:0110053	regulation of actin filament organization	1.13e-04	1.98e-03	11/151	169/9080
CD4T	rs1131017_RPS26_negative	BP	GO:0043534	blood vessel endothelial cell migration	1.15e-04	2.00e-03	7/151	67/9080
CD4T	rs1131017_RPS26_negative	BP	GO:0035295	tube development	1.18e-04	2.03e-03	20/151	477/9080
CD4T	rs1131017_RPS26_negative	BP	GO:0032680	regulation of tumor necrosis factor production	1.27e-04	2.18e-03	7/151	68/9080
CD4T	rs1131017_RPS26_negative	BP	GO:0032677	regulation of interleukin-8 production	1.32e-04	2.26e-03	6/151	48/9080
CD4T	rs1131017_RPS26_negative	BP	GO:0016064	immunoglobulin mediated immune response	1.39e-04	2.35e-03	7/151	69/9080
CD4T	rs1131017_RPS26_negative	BP	GO:0006816	calcium ion transport	1.40e-04	2.35e-03	11/151	173/9080
CD4T	rs1131017_RPS26_negative	BP	GO:0034765	regulation of ion transmembrane transport	1.40e-04	2.35e-03	11/151	173/9080
CD4T	rs1131017_RPS26_negative	BP	GO:0045620	negative regulation of lymphocyte differentiation	1.43e-04	2.38e-03	5/151	31/9080
CD4T	rs1131017_RPS26_negative	BP	GO:1903779	regulation of cardiac conduction	1.43e-04	2.38e-03	5/151	31/9080
CD4T	rs1131017_RPS26_negative	BP	GO:0043371	negative regulation of CD4-positive, alpha-beta T cell differentiation	1.48e-04	2.45e-03	4/151	17/9080
CD4T	rs1131017_RPS26_negative	BP	GO:0098655	cation transmembrane transport	1.51e-04	2.49e-03	16/151	338/9080
CD4T	rs1131017_RPS26_negative	BP	GO:1902532	negative regulation of intracellular signal transduction	1.51e-04	2.49e-03	16/151	338/9080
CD4T	rs1131017_RPS26_negative	BP	GO:0032637	interleukin-8 production	1.66e-04	2.66e-03	6/151	50/9080
CD4T	rs1131017_RPS26_negative	BP	GO:0001912	positive regulation of leukocyte mediated cytotoxicity	1.67e-04	2.66e-03	5/151	32/9080
CD4T	rs1131017_RPS26_negative	BP	GO:1900024	regulation of substrate adhesion-dependent cell spreading	1.67e-04	2.66e-03	5/151	32/9080
CD4T	rs1131017_RPS26_negative	BP	GO:0002286	T cell activation involved in immune response	1.67e-04	2.66e-03	7/151	71/9080
CD4T	rs1131017_RPS26_negative	BP	GO:0002576	platelet degranulation	1.67e-04	2.66e-03	7/151	71/9080
CD4T	rs1131017_RPS26_negative	BP	GO:0019724	B cell mediated immunity	1.67e-04	2.66e-03	7/151	71/9080
CD4T	rs1131017_RPS26_negative	BP	GO:1903555	regulation of tumor necrosis factor superfamily cytokine production	1.67e-04	2.66e-03	7/151	71/9080
CD4T	rs1131017_RPS26_negative	BP	GO:1904951	positive regulation of establishment of protein localization	1.68e-04	2.66e-03	13/151	239/9080
CD4T	rs1131017_RPS26_negative	BP	GO:0002685	regulation of leukocyte migration	1.78e-04	2.80e-03	9/151	121/9080
CD4T	rs1131017_RPS26_negative	BP	GO:0046634	regulation of alpha-beta T cell activation	1.82e-04	2.86e-03	7/151	72/9080
CD4T	rs1131017_RPS26_negative	BP	GO:0046635	positive regulation of alpha-beta T cell activation	1.86e-04	2.91e-03	6/151	51/9080
CD4T	rs1131017_RPS26_negative	BP	GO:0046639	negative regulation of alpha-beta T cell differentiation	1.88e-04	2.92e-03	4/151	18/9080
CD4T	rs1131017_RPS26_negative	BP	GO:0032640	tumor necrosis factor production	1.99e-04	3.08e-03	7/151	73/9080
CD4T	rs1131017_RPS26_negative	BP	GO:0051606	detection of stimulus	2.01e-04	3.10e-03	8/151	97/9080
CD4T	rs1131017_RPS26_negative	BP	GO:0032609	interferon-gamma production	2.17e-04	3.33e-03	7/151	74/9080
CD4T	rs1131017_RPS26_negative	BP	GO:0002704	negative regulation of leukocyte mediated immunity	2.24e-04	3.43e-03	5/151	34/9080
CD4T	rs1131017_RPS26_negative	BP	GO:0051651	maintenance of location in cell	2.27e-04	3.46e-03	9/151	125/9080
CD4T	rs1131017_RPS26_negative	BP	GO:0050728	negative regulation of inflammatory response	2.36e-04	3.56e-03	7/151	75/9080
CD4T	rs1131017_RPS26_negative	BP	GO:0043299	leukocyte degranulation	2.36e-04	3.56e-03	17/151	388/9080
CD4T	rs1131017_RPS26_negative	BP	GO:2001187	positive regulation of CD8-positive, alpha-beta T cell activation	2.37e-04	3.56e-03	3/151	8/9080
CD4T	rs1131017_RPS26_negative	BP	GO:0097191	extrinsic apoptotic signaling pathway	2.38e-04	3.56e-03	10/151	154/9080
CD4T	rs1131017_RPS26_negative	BP	GO:0072659	protein localization to plasma membrane	2.40e-04	3.58e-03	11/151	184/9080
CD4T	rs1131017_RPS26_negative	BP	GO:0001667	ameboidal-type cell migration	2.48e-04	3.67e-03	12/151	216/9080
CD4T	rs1131017_RPS26_negative	BP	GO:0051924	regulation of calcium ion transport	2.48e-04	3.67e-03	8/151	100/9080
CD4T	rs1131017_RPS26_negative	BP	GO:0071706	tumor necrosis factor superfamily cytokine production	2.56e-04	3.77e-03	7/151	76/9080
CD4T	rs1131017_RPS26_negative	BP	GO:1903827	regulation of cellular protein localization	2.58e-04	3.79e-03	17/151	391/9080
CD4T	rs1131017_RPS26_negative	BP	GO:0008015	blood circulation	2.64e-04	3.85e-03	11/151	186/9080
CD4T	rs1131017_RPS26_negative	BP	GO:0002275	myeloid cell activation involved in immune response	2.66e-04	3.87e-03	17/151	392/9080
CD4T	rs1131017_RPS26_negative	BP	GO:0030217	T cell differentiation	2.76e-04	3.99e-03	11/151	187/9080
CD4T	rs1131017_RPS26_negative	BP	GO:0002687	positive regulation of leukocyte migration	2.78e-04	3.99e-03	7/151	77/9080
CD4T	rs1131017_RPS26_negative	BP	GO:2001234	negative regulation of apoptotic signaling pathway	2.78e-04	3.99e-03	10/151	157/9080
CD4T	rs1131017_RPS26_negative	BP	GO:0031341	regulation of cell killing	2.84e-04	4.05e-03	6/151	55/9080
CD4T	rs1131017_RPS26_negative	BP	GO:0031960	response to corticosteroid	3.01e-04	4.29e-03	7/151	78/9080
CD4T	rs1131017_RPS26_negative	BP	GO:0002791	regulation of peptide secretion	3.03e-04	4.29e-03	11/151	189/9080
CD4T	rs1131017_RPS26_negative	BP	GO:0019058	viral life cycle	3.05e-04	4.31e-03	13/151	254/9080
CD4T	rs1131017_RPS26_negative	BP	GO:0007186	G protein-coupled receptor signaling pathway	3.26e-04	4.58e-03	14/151	290/9080
CD4T	rs1131017_RPS26_negative	BP	GO:0051235	maintenance of location	3.32e-04	4.62e-03	11/151	191/9080
CD4T	rs1131017_RPS26_negative	BP	GO:1902903	regulation of supramolecular fiber organization	3.32e-04	4.62e-03	12/151	223/9080
CD4T	rs1131017_RPS26_negative	BP	GO:0045596	negative regulation of cell differentiation	3.33e-04	4.62e-03	15/151	326/9080
CD4T	rs1131017_RPS26_negative	BP	GO:0016045	detection of bacterium	3.52e-04	4.76e-03	3/151	9/9080
CD4T	rs1131017_RPS26_negative	BP	GO:0030049	muscle filament sliding	3.52e-04	4.76e-03	3/151	9/9080
CD4T	rs1131017_RPS26_negative	BP	GO:0033275	actin-myosin filament sliding	3.52e-04	4.76e-03	3/151	9/9080
CD4T	rs1131017_RPS26_negative	BP	GO:0046598	positive regulation of viral entry into host cell	3.52e-04	4.76e-03	3/151	9/9080
CD4T	rs1131017_RPS26_negative	BP	GO:0050710	negative regulation of cytokine secretion	3.52e-04	4.76e-03	3/151	9/9080
CD4T	rs1131017_RPS26_negative	BP	GO:0075294	positive regulation by symbiont of entry into host	3.52e-04	4.76e-03	3/151	9/9080
CD4T	rs1131017_RPS26_negative	BP	GO:0150079	negative regulation of neuroinflammatory response	3.52e-04	4.76e-03	3/151	9/9080
CD4T	rs1131017_RPS26_negative	BP	GO:0032102	negative regulation of response to external stimulus	3.63e-04	4.88e-03	11/151	193/9080
CD4T	rs1131017_RPS26_negative	BP	GO:1902105	regulation of leukocyte differentiation	3.79e-04	5.04e-03	11/151	194/9080
CD4T	rs1131017_RPS26_negative	BP	GO:0033077	T cell differentiation in thymus	3.80e-04	5.04e-03	6/151	58/9080
CD4T	rs1131017_RPS26_negative	BP	GO:0034767	positive regulation of ion transmembrane transport	3.80e-04	5.04e-03	6/151	58/9080
CD4T	rs1131017_RPS26_negative	BP	GO:0035637	multicellular organismal signaling	3.80e-04	5.04e-03	6/151	58/9080
CD4T	rs1131017_RPS26_negative	BP	GO:0019722	calcium-mediated signaling	3.94e-04	5.21e-03	8/151	107/9080
CD4T	rs1131017_RPS26_negative	BP	GO:0002703	regulation of leukocyte mediated immunity	4.03e-04	5.31e-03	9/151	135/9080
CD4T	rs1131017_RPS26_negative	BP	GO:2001236	regulation of extrinsic apoptotic signaling pathway	4.20e-04	5.51e-03	8/151	108/9080
CD4T	rs1131017_RPS26_negative	BP	GO:0002724	regulation of T cell cytokine production	4.26e-04	5.54e-03	4/151	22/9080
CD4T	rs1131017_RPS26_negative	BP	GO:2000515	negative regulation of CD4-positive, alpha-beta T cell activation	4.26e-04	5.54e-03	4/151	22/9080
CD4T	rs1131017_RPS26_negative	BP	GO:0002720	positive regulation of cytokine production involved in immune response	4.34e-04	5.60e-03	5/151	39/9080
CD4T	rs1131017_RPS26_negative	BP	GO:0050663	cytokine secretion	4.34e-04	5.60e-03	5/151	39/9080
CD4T	rs1131017_RPS26_negative	BP	GO:0032388	positive regulation of intracellular transport	4.35e-04	5.60e-03	10/151	166/9080
CD4T	rs1131017_RPS26_negative	BP	GO:0001906	cell killing	4.42e-04	5.64e-03	7/151	83/9080
CD4T	rs1131017_RPS26_negative	BP	GO:0002377	immunoglobulin production	4.42e-04	5.64e-03	7/151	83/9080
CD4T	rs1131017_RPS26_negative	BP	GO:1903706	regulation of hemopoiesis	4.44e-04	5.66e-03	15/151	335/9080
CD4T	rs1131017_RPS26_negative	BP	GO:0061061	muscle structure development	4.59e-04	5.80e-03	14/151	300/9080
CD4T	rs1131017_RPS26_negative	BP	GO:0022604	regulation of cell morphogenesis	4.59e-04	5.80e-03	13/151	265/9080
CD4T	rs1131017_RPS26_negative	BP	GO:0050920	regulation of chemotaxis	4.75e-04	5.99e-03	8/151	110/9080
CD4T	rs1131017_RPS26_negative	BP	GO:0017014	protein nitrosylation	4.97e-04	6.18e-03	3/151	10/9080
CD4T	rs1131017_RPS26_negative	BP	GO:0018119	peptidyl-cysteine S-nitrosylation	4.97e-04	6.18e-03	3/151	10/9080
CD4T	rs1131017_RPS26_negative	BP	GO:0098543	detection of other organism	4.97e-04	6.18e-03	3/151	10/9080
CD4T	rs1131017_RPS26_negative	BP	GO:0031532	actin cytoskeleton reorganization	5.00e-04	6.18e-03	6/151	61/9080
CD4T	rs1131017_RPS26_negative	BP	GO:0048013	ephrin receptor signaling pathway	5.00e-04	6.18e-03	6/151	61/9080
CD4T	rs1131017_RPS26_negative	BP	GO:0050852	T cell receptor signaling pathway	5.01e-04	6.18e-03	10/151	169/9080
CD4T	rs1131017_RPS26_negative	BP	GO:0043516	regulation of DNA damage response, signal transduction by p53 class mediator	5.09e-04	6.25e-03	4/151	23/9080
CD4T	rs1131017_RPS26_negative	BP	GO:0006959	humoral immune response	5.11e-04	6.25e-03	7/151	85/9080
CD4T	rs1131017_RPS26_negative	BP	GO:0046631	alpha-beta T cell activation	5.36e-04	6.54e-03	8/151	112/9080
CD4T	rs1131017_RPS26_negative	BP	GO:0070838	divalent metal ion transport	5.56e-04	6.76e-03	11/151	203/9080
CD4T	rs1131017_RPS26_negative	BP	GO:0031347	regulation of defense response	5.91e-04	7.16e-03	17/151	420/9080
CD4T	rs1131017_RPS26_negative	BP	GO:0007596	blood coagulation	6.02e-04	7.22e-03	10/151	173/9080
CD4T	rs1131017_RPS26_negative	BP	GO:0050918	positive chemotaxis	6.03e-04	7.22e-03	4/151	24/9080
CD4T	rs1131017_RPS26_negative	BP	GO:1900026	positive regulation of substrate adhesion-dependent cell spreading	6.03e-04	7.22e-03	4/151	24/9080
CD4T	rs1131017_RPS26_negative	BP	GO:0072511	divalent inorganic cation transport	6.04e-04	7.22e-03	11/151	205/9080
CD4T	rs1131017_RPS26_negative	BP	GO:0035722	interleukin-12-mediated signaling pathway	6.17e-04	7.34e-03	5/151	42/9080
CD4T	rs1131017_RPS26_negative	BP	GO:0050817	coagulation	6.30e-04	7.45e-03	10/151	174/9080
CD4T	rs1131017_RPS26_negative	BP	GO:0002705	positive regulation of leukocyte mediated immunity	6.30e-04	7.45e-03	7/151	88/9080
CD4T	rs1131017_RPS26_negative	BP	GO:1902107	positive regulation of leukocyte differentiation	6.40e-04	7.54e-03	8/151	115/9080
CD4T	rs1131017_RPS26_negative	BP	GO:0002479	antigen processing and presentation of exogenous peptide antigen via MHC class I, TAP-dependent	6.49e-04	7.62e-03	6/151	64/9080
CD4T	rs1131017_RPS26_negative	BP	GO:0034220	ion transmembrane transport	6.53e-04	7.64e-03	18/151	463/9080
CD4T	rs1131017_RPS26_negative	BP	GO:0002544	chronic inflammatory response	6.75e-04	7.74e-03	3/151	11/9080
CD4T	rs1131017_RPS26_negative	BP	GO:0045953	negative regulation of natural killer cell mediated cytotoxicity	6.75e-04	7.74e-03	3/151	11/9080
CD4T	rs1131017_RPS26_negative	BP	GO:0098581	detection of external biotic stimulus	6.75e-04	7.74e-03	3/151	11/9080
CD4T	rs1131017_RPS26_negative	BP	GO:0099515	actin filament-based transport	6.75e-04	7.74e-03	3/151	11/9080
CD4T	rs1131017_RPS26_negative	BP	GO:0150105	protein localization to cell-cell junction	6.75e-04	7.74e-03	3/151	11/9080
CD4T	rs1131017_RPS26_negative	BP	GO:0070374	positive regulation of ERK1 and ERK2 cascade	6.75e-04	7.74e-03	7/151	89/9080
CD4T	rs1131017_RPS26_negative	BP	GO:0033674	positive regulation of kinase activity	6.81e-04	7.79e-03	15/151	349/9080
CD4T	rs1131017_RPS26_negative	BP	GO:0071349	cellular response to interleukin-12	6.88e-04	7.85e-03	5/151	43/9080
CD4T	rs1131017_RPS26_negative	BP	GO:1903829	positive regulation of cellular protein localization	6.93e-04	7.87e-03	12/151	242/9080
CD4T	rs1131017_RPS26_negative	BP	GO:0001909	leukocyte mediated cytotoxicity	7.05e-04	7.95e-03	6/151	65/9080
CD4T	rs1131017_RPS26_negative	BP	GO:1903076	regulation of protein localization to plasma membrane	7.05e-04	7.95e-03	6/151	65/9080
CD4T	rs1131017_RPS26_negative	BP	GO:0032673	regulation of interleukin-4 production	7.08e-04	7.95e-03	4/151	25/9080
CD4T	rs1131017_RPS26_negative	BP	GO:0046636	negative regulation of alpha-beta T cell activation	7.08e-04	7.95e-03	4/151	25/9080
CD4T	rs1131017_RPS26_negative	BP	GO:0007599	hemostasis	7.20e-04	7.97e-03	10/151	177/9080
CD4T	rs1131017_RPS26_negative	BP	GO:0043903	regulation of symbiotic process	7.20e-04	7.97e-03	10/151	177/9080
CD4T	rs1131017_RPS26_negative	BP	GO:0050731	positive regulation of peptidyl-tyrosine phosphorylation	7.22e-04	7.97e-03	7/151	90/9080
CD4T	rs1131017_RPS26_negative	BP	GO:0051017	actin filament bundle assembly	7.22e-04	7.97e-03	7/151	90/9080
CD4T	rs1131017_RPS26_negative	BP	GO:0061572	actin filament bundle organization	7.22e-04	7.97e-03	7/151	90/9080
CD4T	rs1131017_RPS26_negative	BP	GO:0061337	cardiac conduction	7.66e-04	8.41e-03	5/151	44/9080
CD4T	rs1131017_RPS26_negative	BP	GO:0070671	response to interleukin-12	7.66e-04	8.41e-03	5/151	44/9080
CD4T	rs1131017_RPS26_negative	BP	GO:1903311	regulation of mRNA metabolic process	7.71e-04	8.41e-03	13/151	280/9080
CD4T	rs1131017_RPS26_negative	BP	GO:0060047	heart contraction	7.71e-04	8.41e-03	7/151	91/9080
CD4T	rs1131017_RPS26_negative	BP	GO:0050708	regulation of protein secretion	7.85e-04	8.54e-03	10/151	179/9080
CD4T	rs1131017_RPS26_negative	BP	GO:0007249	I-kappaB kinase/NF-kappaB signaling	7.99e-04	8.66e-03	11/151	212/9080
CD4T	rs1131017_RPS26_negative	BP	GO:0070848	response to growth factor	8.11e-04	8.77e-03	15/151	355/9080
CD4T	rs1131017_RPS26_negative	BP	GO:1990778	protein localization to cell periphery	8.30e-04	8.94e-03	11/151	213/9080
CD4T	rs1131017_RPS26_negative	BP	GO:0010035	response to inorganic substance	8.42e-04	9.04e-03	14/151	319/9080
CD4T	rs1131017_RPS26_negative	BP	GO:0001910	regulation of leukocyte mediated cytotoxicity	8.51e-04	9.05e-03	5/151	45/9080
CD4T	rs1131017_RPS26_negative	BP	GO:0002381	immunoglobulin production involved in immunoglobulin mediated immune response	8.51e-04	9.05e-03	5/151	45/9080
CD4T	rs1131017_RPS26_negative	BP	GO:0002637	regulation of immunoglobulin production	8.51e-04	9.05e-03	5/151	45/9080
CD4T	rs1131017_RPS26_negative	BP	GO:0002716	negative regulation of natural killer cell mediated immunity	8.88e-04	9.41e-03	3/151	12/9080
CD4T	rs1131017_RPS26_negative	BP	GO:0070482	response to oxygen levels	8.90e-04	9.41e-03	12/151	249/9080
CD4T	rs1131017_RPS26_negative	BP	GO:0051384	response to glucocorticoid	8.97e-04	9.46e-03	6/151	68/9080
CD4T	rs1131017_RPS26_negative	BP	GO:0002792	negative regulation of peptide secretion	9.42e-04	9.85e-03	5/151	46/9080
CD4T	rs1131017_RPS26_negative	BP	GO:0008064	regulation of actin polymerization or depolymerization	9.45e-04	9.85e-03	8/151	122/9080
CD4T	rs1131017_RPS26_negative	BP	GO:0030595	leukocyte chemotaxis	9.45e-04	9.85e-03	8/151	122/9080
CD4T	rs1131017_RPS26_negative	BP	GO:0030832	regulation of actin filament length	9.45e-04	9.85e-03	8/151	122/9080
CD4T	rs1131017_RPS26_negative	BP	GO:0002639	positive regulation of immunoglobulin production	9.58e-04	9.92e-03	4/151	27/9080
CD4T	rs1131017_RPS26_negative	BP	GO:0032633	interleukin-4 production	9.58e-04	9.92e-03	4/151	27/9080
CD4T	rs1131017_RPS26_negative	BP	GO:0000904	cell morphogenesis involved in differentiation	9.62e-04	9.94e-03	15/151	361/9080
CD4T	rs1131017_RPS26_negative	BP	GO:0042590	antigen processing and presentation of exogenous peptide antigen via MHC class I	9.69e-04	9.98e-03	6/151	69/9080
CD4T	rs1131017_RPS26_negative	BP	GO:0043086	negative regulation of catalytic activity	1.02e-03	1.05e-02	17/151	441/9080
CD4T	rs1131017_RPS26_negative	BP	GO:0002790	peptide secretion	1.02e-03	1.05e-02	12/151	253/9080
CD4T	rs1131017_RPS26_negative	BP	GO:0071396	cellular response to lipid	1.04e-03	1.06e-02	14/151	326/9080
CD4T	rs1131017_RPS26_negative	BP	GO:2001237	negative regulation of extrinsic apoptotic signaling pathway	1.05e-03	1.06e-02	6/151	70/9080
CD4T	rs1131017_RPS26_negative	BP	GO:0043030	regulation of macrophage activation	1.10e-03	1.12e-02	4/151	28/9080
CD4T	rs1131017_RPS26_negative	BP	GO:0030198	extracellular matrix organization	1.11e-03	1.12e-02	8/151	125/9080
CD4T	rs1131017_RPS26_negative	BP	GO:0043062	extracellular structure organization	1.11e-03	1.12e-02	8/151	125/9080
CD4T	rs1131017_RPS26_negative	BP	GO:0061041	regulation of wound healing	1.13e-03	1.13e-02	6/151	71/9080
CD4T	rs1131017_RPS26_negative	BP	GO:0032386	regulation of intracellular transport	1.13e-03	1.14e-02	12/151	256/9080
CD4T	rs1131017_RPS26_negative	BP	GO:0071677	positive regulation of mononuclear cell migration	1.14e-03	1.14e-02	3/151	13/9080
CD4T	rs1131017_RPS26_negative	BP	GO:2001185	regulation of CD8-positive, alpha-beta T cell activation	1.14e-03	1.14e-02	3/151	13/9080
CD4T	rs1131017_RPS26_negative	BP	GO:0010638	positive regulation of organelle organization	1.15e-03	1.15e-02	17/151	446/9080
CD4T	rs1131017_RPS26_negative	BP	GO:0097193	intrinsic apoptotic signaling pathway	1.16e-03	1.15e-02	11/151	222/9080
CD4T	rs1131017_RPS26_negative	BP	GO:0045619	regulation of lymphocyte differentiation	1.17e-03	1.15e-02	8/151	126/9080
CD4T	rs1131017_RPS26_negative	BP	GO:0090066	regulation of anatomical structure size	1.17e-03	1.15e-02	12/151	257/9080
CD4T	rs1131017_RPS26_negative	BP	GO:0045185	maintenance of protein location	1.21e-03	1.19e-02	6/151	72/9080
CD4T	rs1131017_RPS26_negative	BP	GO:0006936	muscle contraction	1.23e-03	1.20e-02	8/151	127/9080
CD4T	rs1131017_RPS26_negative	BP	GO:0070588	calcium ion transmembrane transport	1.23e-03	1.20e-02	8/151	127/9080
CD4T	rs1131017_RPS26_negative	BP	GO:0043487	regulation of RNA stability	1.25e-03	1.21e-02	9/151	158/9080
CD4T	rs1131017_RPS26_negative	BP	GO:0072593	reactive oxygen species metabolic process	1.25e-03	1.21e-02	9/151	158/9080
CD4T	rs1131017_RPS26_negative	BP	GO:0002260	lymphocyte homeostasis	1.26e-03	1.21e-02	5/151	49/9080
CD4T	rs1131017_RPS26_negative	BP	GO:0002369	T cell cytokine production	1.26e-03	1.21e-02	4/151	29/9080
CD4T	rs1131017_RPS26_negative	BP	GO:0002548	monocyte chemotaxis	1.26e-03	1.21e-02	4/151	29/9080
CD4T	rs1131017_RPS26_negative	BP	GO:0021762	substantia nigra development	1.26e-03	1.21e-02	4/151	29/9080
CD4T	rs1131017_RPS26_negative	BP	GO:0007417	central nervous system development	1.28e-03	1.23e-02	18/151	491/9080
CD4T	rs1131017_RPS26_negative	BP	GO:0043254	regulation of protein-containing complex assembly	1.28e-03	1.23e-02	13/151	296/9080
CD4T	rs1131017_RPS26_negative	BP	GO:1902905	positive regulation of supramolecular fiber organization	1.36e-03	1.29e-02	8/151	129/9080
CD4T	rs1131017_RPS26_negative	BP	GO:0043410	positive regulation of MAPK cascade	1.38e-03	1.31e-02	12/151	262/9080
CD4T	rs1131017_RPS26_negative	BP	GO:0042692	muscle cell differentiation	1.43e-03	1.36e-02	9/151	161/9080
CD4T	rs1131017_RPS26_negative	BP	GO:0051014	actin filament severing	1.43e-03	1.36e-02	3/151	14/9080
CD4T	rs1131017_RPS26_negative	BP	GO:0050707	regulation of cytokine secretion	1.44e-03	1.36e-02	4/151	30/9080
CD4T	rs1131017_RPS26_negative	BP	GO:0032675	regulation of interleukin-6 production	1.50e-03	1.41e-02	6/151	75/9080
CD4T	rs1131017_RPS26_negative	BP	GO:0002562	somatic diversification of immune receptors via germline recombination within a single locus	1.51e-03	1.41e-02	5/151	51/9080
CD4T	rs1131017_RPS26_negative	BP	GO:0016444	somatic cell DNA recombination	1.51e-03	1.41e-02	5/151	51/9080
CD4T	rs1131017_RPS26_negative	BP	GO:1904064	positive regulation of cation transmembrane transport	1.51e-03	1.41e-02	5/151	51/9080
CD4T	rs1131017_RPS26_negative	BP	GO:0035304	regulation of protein dephosphorylation	1.51e-03	1.41e-02	7/151	102/9080
CD4T	rs1131017_RPS26_negative	BP	GO:0050678	regulation of epithelial cell proliferation	1.56e-03	1.45e-02	9/151	163/9080
CD4T	rs1131017_RPS26_negative	BP	GO:0071363	cellular response to growth factor stimulus	1.59e-03	1.48e-02	14/151	341/9080
CD4T	rs1131017_RPS26_negative	BP	GO:0032653	regulation of interleukin-10 production	1.63e-03	1.50e-02	4/151	31/9080
CD4T	rs1131017_RPS26_negative	BP	GO:0034330	cell junction organization	1.63e-03	1.50e-02	13/151	304/9080
CD4T	rs1131017_RPS26_negative	BP	GO:0050730	regulation of peptidyl-tyrosine phosphorylation	1.65e-03	1.52e-02	8/151	133/9080
CD4T	rs1131017_RPS26_negative	BP	GO:0036293	response to decreased oxygen levels	1.66e-03	1.52e-02	11/151	232/9080
CD4T	rs1131017_RPS26_negative	BP	GO:0010631	epithelial cell migration	1.69e-03	1.54e-02	9/151	165/9080
CD4T	rs1131017_RPS26_negative	BP	GO:0090132	epithelium migration	1.69e-03	1.54e-02	9/151	165/9080
CD4T	rs1131017_RPS26_negative	BP	GO:1904375	regulation of protein localization to cell periphery	1.72e-03	1.56e-02	6/151	77/9080
CD4T	rs1131017_RPS26_negative	BP	GO:0033157	regulation of intracellular protein transport	1.75e-03	1.59e-02	10/151	199/9080
CD4T	rs1131017_RPS26_negative	BP	GO:0090130	tissue migration	1.77e-03	1.59e-02	9/151	166/9080
CD4T	rs1131017_RPS26_negative	BP	GO:0032516	positive regulation of phosphoprotein phosphatase activity	1.77e-03	1.59e-02	3/151	15/9080
CD4T	rs1131017_RPS26_negative	BP	GO:1901798	positive regulation of signal transduction by p53 class mediator	1.77e-03	1.59e-02	3/151	15/9080
CD4T	rs1131017_RPS26_negative	BP	GO:0051051	negative regulation of transport	1.78e-03	1.59e-02	11/151	234/9080
CD4T	rs1131017_RPS26_negative	BP	GO:0014896	muscle hypertrophy	1.80e-03	1.61e-02	5/151	53/9080
CD4T	rs1131017_RPS26_negative	BP	GO:0050851	antigen receptor-mediated signaling pathway	1.82e-03	1.63e-02	10/151	200/9080
CD4T	rs1131017_RPS26_negative	BP	GO:0071887	leukocyte apoptotic process	1.84e-03	1.63e-02	6/151	78/9080
CD4T	rs1131017_RPS26_negative	BP	GO:0070252	actin-mediated cell contraction	1.84e-03	1.63e-02	4/151	32/9080
CD4T	rs1131017_RPS26_negative	BP	GO:0045580	regulation of T cell differentiation	1.99e-03	1.77e-02	7/151	107/9080
CD4T	rs1131017_RPS26_negative	BP	GO:0050792	regulation of viral process	2.00e-03	1.77e-02	9/151	169/9080
CD4T	rs1131017_RPS26_negative	BP	GO:0030855	epithelial cell differentiation	2.02e-03	1.78e-02	12/151	274/9080
CD4T	rs1131017_RPS26_negative	BP	GO:0034113	heterotypic cell-cell adhesion	2.07e-03	1.81e-02	4/151	33/9080
CD4T	rs1131017_RPS26_negative	BP	GO:0035307	positive regulation of protein dephosphorylation	2.07e-03	1.81e-02	4/151	33/9080
CD4T	rs1131017_RPS26_negative	BP	GO:0019932	second-messenger-mediated signaling	2.08e-03	1.82e-02	9/151	170/9080
CD4T	rs1131017_RPS26_negative	BP	GO:0019886	antigen processing and presentation of exogenous peptide antigen via MHC class II	2.09e-03	1.82e-02	6/151	80/9080
CD4T	rs1131017_RPS26_negative	BP	GO:0045165	cell fate commitment	2.09e-03	1.82e-02	6/151	80/9080
CD4T	rs1131017_RPS26_negative	BP	GO:0022898	regulation of transmembrane transporter activity	2.10e-03	1.82e-02	7/151	108/9080
CD4T	rs1131017_RPS26_negative	BP	GO:0061448	connective tissue development	2.10e-03	1.82e-02	7/151	108/9080
CD4T	rs1131017_RPS26_negative	BP	GO:0070227	lymphocyte apoptotic process	2.12e-03	1.83e-02	5/151	55/9080
CD4T	rs1131017_RPS26_negative	BP	GO:0046641	positive regulation of alpha-beta T cell proliferation	2.15e-03	1.85e-02	3/151	16/9080
CD4T	rs1131017_RPS26_negative	BP	GO:2000637	positive regulation of gene silencing by miRNA	2.15e-03	1.85e-02	3/151	16/9080
CD4T	rs1131017_RPS26_negative	BP	GO:0009306	protein secretion	2.17e-03	1.85e-02	11/151	240/9080
CD4T	rs1131017_RPS26_negative	BP	GO:0035592	establishment of protein localization to extracellular region	2.17e-03	1.85e-02	11/151	240/9080
CD4T	rs1131017_RPS26_negative	BP	GO:0050878	regulation of body fluid levels	2.17e-03	1.85e-02	11/151	240/9080
CD4T	rs1131017_RPS26_negative	BP	GO:0090316	positive regulation of intracellular protein transport	2.18e-03	1.86e-02	8/151	139/9080
CD4T	rs1131017_RPS26_negative	BP	GO:0002495	antigen processing and presentation of peptide antigen via MHC class II	2.23e-03	1.89e-02	6/151	81/9080
CD4T	rs1131017_RPS26_negative	BP	GO:0060401	cytosolic calcium ion transport	2.23e-03	1.89e-02	6/151	81/9080
CD4T	rs1131017_RPS26_negative	BP	GO:0002312	B cell activation involved in immune response	2.30e-03	1.92e-02	5/151	56/9080
CD4T	rs1131017_RPS26_negative	BP	GO:0007187	G protein-coupled receptor signaling pathway, coupled to cyclic nucleotide second messenger	2.30e-03	1.92e-02	5/151	56/9080
CD4T	rs1131017_RPS26_negative	BP	GO:0033138	positive regulation of peptidyl-serine phosphorylation	2.30e-03	1.92e-02	5/151	56/9080
CD4T	rs1131017_RPS26_negative	BP	GO:0042116	macrophage activation	2.30e-03	1.92e-02	5/151	56/9080
CD4T	rs1131017_RPS26_negative	BP	GO:0043535	regulation of blood vessel endothelial cell migration	2.30e-03	1.92e-02	5/151	56/9080
CD4T	rs1131017_RPS26_negative	BP	GO:0032613	interleukin-10 production	2.31e-03	1.92e-02	4/151	34/9080
CD4T	rs1131017_RPS26_negative	BP	GO:0043536	positive regulation of blood vessel endothelial cell migration	2.31e-03	1.92e-02	4/151	34/9080
CD4T	rs1131017_RPS26_negative	BP	GO:0048857	neural nucleus development	2.31e-03	1.92e-02	4/151	34/9080
CD4T	rs1131017_RPS26_negative	BP	GO:0071692	protein localization to extracellular region	2.31e-03	1.92e-02	11/151	242/9080
CD4T	rs1131017_RPS26_negative	BP	GO:0030833	regulation of actin filament polymerization	2.33e-03	1.93e-02	7/151	110/9080
CD4T	rs1131017_RPS26_negative	BP	GO:0071900	regulation of protein serine/threonine kinase activity	2.36e-03	1.94e-02	13/151	317/9080
CD4T	rs1131017_RPS26_negative	BP	GO:0002504	antigen processing and presentation of peptide or polysaccharide antigen via MHC class II	2.37e-03	1.94e-02	6/151	82/9080
CD4T	rs1131017_RPS26_negative	BP	GO:0032635	interleukin-6 production	2.37e-03	1.94e-02	6/151	82/9080
CD4T	rs1131017_RPS26_negative	BP	GO:0034764	positive regulation of transmembrane transport	2.37e-03	1.94e-02	6/151	82/9080
CD4T	rs1131017_RPS26_negative	BP	GO:0046718	viral entry into host cell	2.37e-03	1.94e-02	6/151	82/9080
CD4T	rs1131017_RPS26_negative	BP	GO:0051048	negative regulation of secretion	2.37e-03	1.94e-02	6/151	82/9080
CD4T	rs1131017_RPS26_negative	BP	GO:0045860	positive regulation of protein kinase activity	2.43e-03	1.98e-02	13/151	318/9080
CD4T	rs1131017_RPS26_negative	BP	GO:0060322	head development	2.46e-03	2.00e-02	15/151	397/9080
CD4T	rs1131017_RPS26_negative	BP	GO:0034446	substrate adhesion-dependent cell spreading	2.49e-03	2.01e-02	5/151	57/9080
CD4T	rs1131017_RPS26_negative	BP	GO:0008154	actin polymerization or depolymerization	2.49e-03	2.01e-02	8/151	142/9080
CD4T	rs1131017_RPS26_negative	BP	GO:0051495	positive regulation of cytoskeleton organization	2.49e-03	2.01e-02	8/151	142/9080
CD4T	rs1131017_RPS26_negative	BP	GO:0002712	regulation of B cell mediated immunity	2.58e-03	2.05e-02	4/151	35/9080
CD4T	rs1131017_RPS26_negative	BP	GO:0002889	regulation of immunoglobulin mediated immune response	2.58e-03	2.05e-02	4/151	35/9080
CD4T	rs1131017_RPS26_negative	BP	GO:0150076	neuroinflammatory response	2.58e-03	2.05e-02	4/151	35/9080
CD4T	rs1131017_RPS26_negative	BP	GO:0009595	detection of biotic stimulus	2.58e-03	2.05e-02	3/151	17/9080
CD4T	rs1131017_RPS26_negative	BP	GO:0031579	membrane raft organization	2.58e-03	2.05e-02	3/151	17/9080
CD4T	rs1131017_RPS26_negative	BP	GO:0060148	positive regulation of posttranscriptional gene silencing	2.58e-03	2.05e-02	3/151	17/9080
CD4T	rs1131017_RPS26_negative	BP	GO:1903708	positive regulation of hemopoiesis	2.60e-03	2.05e-02	8/151	143/9080
CD4T	rs1131017_RPS26_negative	BP	GO:0002424	T cell mediated immune response to tumor cell	2.66e-03	2.05e-02	2/151	5/9080
CD4T	rs1131017_RPS26_negative	BP	GO:0002475	antigen processing and presentation via MHC class Ib	2.66e-03	2.05e-02	2/151	5/9080
CD4T	rs1131017_RPS26_negative	BP	GO:0010616	negative regulation of cardiac muscle adaptation	2.66e-03	2.05e-02	2/151	5/9080
CD4T	rs1131017_RPS26_negative	BP	GO:0021932	hindbrain radial glia guided cell migration	2.66e-03	2.05e-02	2/151	5/9080
CD4T	rs1131017_RPS26_negative	BP	GO:0035740	CD8-positive, alpha-beta T cell proliferation	2.66e-03	2.05e-02	2/151	5/9080
CD4T	rs1131017_RPS26_negative	BP	GO:0048290	isotype switching to IgA isotypes	2.66e-03	2.05e-02	2/151	5/9080
CD4T	rs1131017_RPS26_negative	BP	GO:0060613	fat pad development	2.66e-03	2.05e-02	2/151	5/9080
CD4T	rs1131017_RPS26_negative	BP	GO:0098703	calcium ion import across plasma membrane	2.66e-03	2.05e-02	2/151	5/9080
CD4T	rs1131017_RPS26_negative	BP	GO:1900122	positive regulation of receptor binding	2.66e-03	2.05e-02	2/151	5/9080
CD4T	rs1131017_RPS26_negative	BP	GO:1902656	calcium ion import into cytosol	2.66e-03	2.05e-02	2/151	5/9080
CD4T	rs1131017_RPS26_negative	BP	GO:1903243	negative regulation of cardiac muscle hypertrophy in response to stress	2.66e-03	2.05e-02	2/151	5/9080
CD4T	rs1131017_RPS26_negative	BP	GO:1903613	regulation of protein tyrosine phosphatase activity	2.66e-03	2.05e-02	2/151	5/9080
CD4T	rs1131017_RPS26_negative	BP	GO:2000564	regulation of CD8-positive, alpha-beta T cell proliferation	2.66e-03	2.05e-02	2/151	5/9080
CD4T	rs1131017_RPS26_negative	BP	GO:1903034	regulation of response to wounding	2.68e-03	2.05e-02	6/151	84/9080
CD4T	rs1131017_RPS26_negative	BP	GO:0002200	somatic diversification of immune receptors	2.68e-03	2.05e-02	5/151	58/9080
CD4T	rs1131017_RPS26_negative	BP	GO:0097553	calcium ion transmembrane import into cytosol	2.68e-03	2.05e-02	5/151	58/9080
CD4T	rs1131017_RPS26_negative	BP	GO:0098739	import across plasma membrane	2.68e-03	2.05e-02	5/151	58/9080
CD4T	rs1131017_RPS26_negative	BP	GO:0031589	cell-substrate adhesion	2.74e-03	2.09e-02	9/151	177/9080
CD4T	rs1131017_RPS26_negative	BP	GO:0010634	positive regulation of epithelial cell migration	2.84e-03	2.17e-02	6/151	85/9080
CD4T	rs1131017_RPS26_negative	BP	GO:0010810	regulation of cell-substrate adhesion	2.86e-03	2.17e-02	7/151	114/9080
CD4T	rs1131017_RPS26_negative	BP	GO:0032760	positive regulation of tumor necrosis factor production	2.86e-03	2.17e-02	4/151	36/9080
CD4T	rs1131017_RPS26_negative	BP	GO:0048010	vascular endothelial growth factor receptor signaling pathway	2.89e-03	2.19e-02	5/151	59/9080
CD4T	rs1131017_RPS26_negative	BP	GO:0032271	regulation of protein polymerization	2.96e-03	2.23e-02	8/151	146/9080
CD4T	rs1131017_RPS26_negative	BP	GO:0072657	protein localization to membrane	2.98e-03	2.24e-02	16/151	446/9080
CD4T	rs1131017_RPS26_negative	BP	GO:0045859	regulation of protein kinase activity	3.00e-03	2.24e-02	17/151	488/9080
CD4T	rs1131017_RPS26_negative	BP	GO:0032409	regulation of transporter activity	3.00e-03	2.24e-02	7/151	115/9080
CD4T	rs1131017_RPS26_negative	BP	GO:0043542	endothelial cell migration	3.00e-03	2.24e-02	7/151	115/9080
CD4T	rs1131017_RPS26_negative	BP	GO:0051046	regulation of secretion	3.01e-03	2.24e-02	13/151	326/9080
CD4T	rs1131017_RPS26_negative	BP	GO:0002474	antigen processing and presentation of peptide antigen via MHC class I	3.02e-03	2.24e-02	6/151	86/9080
CD4T	rs1131017_RPS26_negative	BP	GO:0098657	import into cell	3.02e-03	2.24e-02	6/151	86/9080
CD4T	rs1131017_RPS26_negative	BP	GO:0032689	negative regulation of interferon-gamma production	3.06e-03	2.27e-02	3/151	18/9080
CD4T	rs1131017_RPS26_negative	BP	GO:0150077	regulation of neuroinflammatory response	3.06e-03	2.27e-02	3/151	18/9080
CD4T	rs1131017_RPS26_negative	BP	GO:1902106	negative regulation of leukocyte differentiation	3.12e-03	2.30e-02	5/151	60/9080
CD4T	rs1131017_RPS26_negative	BP	GO:2000106	regulation of leukocyte apoptotic process	3.12e-03	2.30e-02	5/151	60/9080
CD4T	rs1131017_RPS26_negative	BP	GO:0032233	positive regulation of actin filament bundle assembly	3.17e-03	2.32e-02	4/151	37/9080
CD4T	rs1131017_RPS26_negative	BP	GO:0045824	negative regulation of innate immune response	3.17e-03	2.32e-02	4/151	37/9080
CD4T	rs1131017_RPS26_negative	BP	GO:0070231	T cell apoptotic process	3.17e-03	2.32e-02	4/151	37/9080
CD4T	rs1131017_RPS26_negative	BP	GO:1903078	positive regulation of protein localization to plasma membrane	3.17e-03	2.32e-02	4/151	37/9080
CD4T	rs1131017_RPS26_negative	BP	GO:0044057	regulation of system process	3.19e-03	2.33e-02	10/151	216/9080
CD4T	rs1131017_RPS26_negative	BP	GO:0050714	positive regulation of protein secretion	3.38e-03	2.46e-02	6/151	88/9080
CD4T	rs1131017_RPS26_negative	BP	GO:1903707	negative regulation of hemopoiesis	3.38e-03	2.46e-02	6/151	88/9080
CD4T	rs1131017_RPS26_negative	BP	GO:0002262	myeloid cell homeostasis	3.46e-03	2.50e-02	7/151	118/9080
CD4T	rs1131017_RPS26_negative	BP	GO:0032414	positive regulation of ion transmembrane transporter activity	3.50e-03	2.50e-02	4/151	38/9080
CD4T	rs1131017_RPS26_negative	BP	GO:0043370	regulation of CD4-positive, alpha-beta T cell differentiation	3.50e-03	2.50e-02	4/151	38/9080
CD4T	rs1131017_RPS26_negative	BP	GO:0045445	myoblast differentiation	3.50e-03	2.50e-02	4/151	38/9080
CD4T	rs1131017_RPS26_negative	BP	GO:0090342	regulation of cell aging	3.50e-03	2.50e-02	4/151	38/9080
CD4T	rs1131017_RPS26_negative	BP	GO:1903557	positive regulation of tumor necrosis factor superfamily cytokine production	3.50e-03	2.50e-02	4/151	38/9080
CD4T	rs1131017_RPS26_negative	BP	GO:0051347	positive regulation of transferase activity	3.50e-03	2.50e-02	15/151	412/9080
CD4T	rs1131017_RPS26_negative	BP	GO:0007420	brain development	3.54e-03	2.53e-02	14/151	372/9080
CD4T	rs1131017_RPS26_negative	BP	GO:0032660	regulation of interleukin-17 production	3.59e-03	2.54e-02	3/151	19/9080
CD4T	rs1131017_RPS26_negative	BP	GO:0032753	positive regulation of interleukin-4 production	3.59e-03	2.54e-02	3/151	19/9080
CD4T	rs1131017_RPS26_negative	BP	GO:0051220	cytoplasmic sequestering of protein	3.59e-03	2.54e-02	3/151	19/9080
CD4T	rs1131017_RPS26_negative	BP	GO:0043367	CD4-positive, alpha-beta T cell differentiation	3.60e-03	2.54e-02	5/151	62/9080
CD4T	rs1131017_RPS26_negative	BP	GO:0072332	intrinsic apoptotic signaling pathway by p53 class mediator	3.60e-03	2.54e-02	5/151	62/9080
CD4T	rs1131017_RPS26_negative	BP	GO:0070997	neuron death	3.64e-03	2.56e-02	10/151	220/9080
CD4T	rs1131017_RPS26_negative	BP	GO:0043488	regulation of mRNA stability	3.64e-03	2.56e-02	8/151	151/9080
CD4T	rs1131017_RPS26_negative	BP	GO:0052548	regulation of endopeptidase activity	3.76e-03	2.62e-02	10/151	221/9080
CD4T	rs1131017_RPS26_negative	BP	GO:0071222	cellular response to lipopolysaccharide	3.80e-03	2.62e-02	7/151	120/9080
CD4T	rs1131017_RPS26_negative	BP	GO:0002204	somatic recombination of immunoglobulin genes involved in immune response	3.85e-03	2.62e-02	4/151	39/9080
CD4T	rs1131017_RPS26_negative	BP	GO:0002208	somatic diversification of immunoglobulins involved in immune response	3.85e-03	2.62e-02	4/151	39/9080
CD4T	rs1131017_RPS26_negative	BP	GO:0042267	natural killer cell mediated cytotoxicity	3.85e-03	2.62e-02	4/151	39/9080
CD4T	rs1131017_RPS26_negative	BP	GO:0045190	isotype switching	3.85e-03	2.62e-02	4/151	39/9080
CD4T	rs1131017_RPS26_negative	BP	GO:0045778	positive regulation of ossification	3.85e-03	2.62e-02	4/151	39/9080
CD4T	rs1131017_RPS26_negative	BP	GO:0001666	response to hypoxia	3.88e-03	2.62e-02	10/151	222/9080
CD4T	rs1131017_RPS26_negative	BP	GO:0032535	regulation of cellular component size	3.88e-03	2.62e-02	10/151	222/9080
CD4T	rs1131017_RPS26_negative	BP	GO:0032103	positive regulation of response to external stimulus	3.90e-03	2.62e-02	12/151	297/9080
CD4T	rs1131017_RPS26_negative	BP	GO:0001765	membrane raft assembly	3.94e-03	2.62e-02	2/151	6/9080
CD4T	rs1131017_RPS26_negative	BP	GO:0002501	peptide antigen assembly with MHC protein complex	3.94e-03	2.62e-02	2/151	6/9080
CD4T	rs1131017_RPS26_negative	BP	GO:0010612	regulation of cardiac muscle adaptation	3.94e-03	2.62e-02	2/151	6/9080
CD4T	rs1131017_RPS26_negative	BP	GO:0019731	antibacterial humoral response	3.94e-03	2.62e-02	2/151	6/9080
CD4T	rs1131017_RPS26_negative	BP	GO:0031392	regulation of prostaglandin biosynthetic process	3.94e-03	2.62e-02	2/151	6/9080
CD4T	rs1131017_RPS26_negative	BP	GO:0042989	sequestering of actin monomers	3.94e-03	2.62e-02	2/151	6/9080
CD4T	rs1131017_RPS26_negative	BP	GO:0048245	eosinophil chemotaxis	3.94e-03	2.62e-02	2/151	6/9080
CD4T	rs1131017_RPS26_negative	BP	GO:0051024	positive regulation of immunoglobulin secretion	3.94e-03	2.62e-02	2/151	6/9080
CD4T	rs1131017_RPS26_negative	BP	GO:0061043	regulation of vascular wound healing	3.94e-03	2.62e-02	2/151	6/9080
CD4T	rs1131017_RPS26_negative	BP	GO:0062149	detection of stimulus involved in sensory perception of pain	3.94e-03	2.62e-02	2/151	6/9080
CD4T	rs1131017_RPS26_negative	BP	GO:0070358	actin polymerization-dependent cell motility	3.94e-03	2.62e-02	2/151	6/9080
CD4T	rs1131017_RPS26_negative	BP	GO:0086103	G protein-coupled receptor signaling pathway involved in heart process	3.94e-03	2.62e-02	2/151	6/9080
CD4T	rs1131017_RPS26_negative	BP	GO:0097011	cellular response to granulocyte macrophage colony-stimulating factor stimulus	3.94e-03	2.62e-02	2/151	6/9080
CD4T	rs1131017_RPS26_negative	BP	GO:0097012	response to granulocyte macrophage colony-stimulating factor	3.94e-03	2.62e-02	2/151	6/9080
CD4T	rs1131017_RPS26_negative	BP	GO:1903242	regulation of cardiac muscle hypertrophy in response to stress	3.94e-03	2.62e-02	2/151	6/9080
CD4T	rs1131017_RPS26_negative	BP	GO:1903800	positive regulation of production of miRNAs involved in gene silencing by miRNA	3.94e-03	2.62e-02	2/151	6/9080
CD4T	rs1131017_RPS26_negative	BP	GO:1903979	negative regulation of microglial cell activation	3.94e-03	2.62e-02	2/151	6/9080
CD4T	rs1131017_RPS26_negative	BP	GO:2000169	regulation of peptidyl-cysteine S-nitrosylation	3.94e-03	2.62e-02	2/151	6/9080
CD4T	rs1131017_RPS26_negative	BP	GO:0043122	regulation of I-kappaB kinase/NF-kappaB signaling	3.94e-03	2.62e-02	9/151	187/9080
CD4T	rs1131017_RPS26_negative	BP	GO:0050673	epithelial cell proliferation	3.94e-03	2.62e-02	9/151	187/9080
CD4T	rs1131017_RPS26_negative	BP	GO:0030041	actin filament polymerization	3.98e-03	2.64e-02	7/151	121/9080
CD4T	rs1131017_RPS26_negative	BP	GO:0051493	regulation of cytoskeleton organization	4.00e-03	2.64e-02	13/151	337/9080
CD4T	rs1131017_RPS26_negative	BP	GO:0044409	entry into host	4.00e-03	2.64e-02	6/151	91/9080
CD4T	rs1131017_RPS26_negative	BP	GO:0010614	negative regulation of cardiac muscle hypertrophy	4.18e-03	2.74e-02	3/151	20/9080
CD4T	rs1131017_RPS26_negative	BP	GO:0010712	regulation of collagen metabolic process	4.18e-03	2.74e-02	3/151	20/9080
CD4T	rs1131017_RPS26_negative	BP	GO:0014741	negative regulation of muscle hypertrophy	4.18e-03	2.74e-02	3/151	20/9080
CD4T	rs1131017_RPS26_negative	BP	GO:0036037	CD8-positive, alpha-beta T cell activation	4.18e-03	2.74e-02	3/151	20/9080
CD4T	rs1131017_RPS26_negative	BP	GO:0033619	membrane protein proteolysis	4.22e-03	2.75e-02	4/151	40/9080
CD4T	rs1131017_RPS26_negative	BP	GO:0051204	protein insertion into mitochondrial membrane	4.22e-03	2.75e-02	4/151	40/9080
CD4T	rs1131017_RPS26_negative	BP	GO:0070527	platelet aggregation	4.22e-03	2.75e-02	4/151	40/9080
CD4T	rs1131017_RPS26_negative	BP	GO:0030168	platelet activation	4.22e-03	2.75e-02	6/151	92/9080
CD4T	rs1131017_RPS26_negative	BP	GO:0071219	cellular response to molecule of bacterial origin	4.36e-03	2.82e-02	7/151	123/9080
CD4T	rs1131017_RPS26_negative	BP	GO:2001242	regulation of intrinsic apoptotic signaling pathway	4.36e-03	2.82e-02	7/151	123/9080
CD4T	rs1131017_RPS26_negative	BP	GO:0010811	positive regulation of cell-substrate adhesion	4.41e-03	2.85e-02	5/151	65/9080
CD4T	rs1131017_RPS26_negative	BP	GO:1903409	reactive oxygen species biosynthetic process	4.41e-03	2.85e-02	5/151	65/9080
CD4T	rs1131017_RPS26_negative	BP	GO:0038093	Fc receptor signaling pathway	4.43e-03	2.86e-02	8/151	156/9080
CD4T	rs1131017_RPS26_negative	BP	GO:0030278	regulation of ossification	4.45e-03	2.86e-02	6/151	93/9080
CD4T	rs1131017_RPS26_negative	BP	GO:0048545	response to steroid hormone	4.53e-03	2.91e-02	9/151	191/9080
CD4T	rs1131017_RPS26_negative	BP	GO:0071453	cellular response to oxygen levels	4.61e-03	2.94e-02	8/151	157/9080
CD4T	rs1131017_RPS26_negative	BP	GO:0002228	natural killer cell mediated immunity	4.62e-03	2.94e-02	4/151	41/9080
CD4T	rs1131017_RPS26_negative	BP	GO:0006801	superoxide metabolic process	4.62e-03	2.94e-02	4/151	41/9080
CD4T	rs1131017_RPS26_negative	BP	GO:0035306	positive regulation of dephosphorylation	4.62e-03	2.94e-02	4/151	41/9080
CD4T	rs1131017_RPS26_negative	BP	GO:0070228	regulation of lymphocyte apoptotic process	4.62e-03	2.94e-02	4/151	41/9080
CD4T	rs1131017_RPS26_negative	BP	GO:0002793	positive regulation of peptide secretion	4.69e-03	2.98e-02	6/151	94/9080
CD4T	rs1131017_RPS26_negative	BP	GO:0060402	calcium ion transport into cytosol	4.71e-03	2.99e-02	5/151	66/9080
CD4T	rs1131017_RPS26_negative	BP	GO:0043537	negative regulation of blood vessel endothelial cell migration	4.81e-03	3.05e-02	3/151	21/9080
CD4T	rs1131017_RPS26_negative	BP	GO:0043405	regulation of MAP kinase activity	5.01e-03	3.16e-02	9/151	194/9080
CD4T	rs1131017_RPS26_negative	BP	GO:0045582	positive regulation of T cell differentiation	5.02e-03	3.16e-02	5/151	67/9080
CD4T	rs1131017_RPS26_negative	BP	GO:0071674	mononuclear cell migration	5.04e-03	3.16e-02	4/151	42/9080
CD4T	rs1131017_RPS26_negative	BP	GO:1903201	regulation of oxidative stress-induced cell death	5.04e-03	3.16e-02	4/151	42/9080
CD4T	rs1131017_RPS26_negative	BP	GO:1904377	positive regulation of protein localization to cell periphery	5.04e-03	3.16e-02	4/151	42/9080
CD4T	rs1131017_RPS26_negative	BP	GO:0052547	regulation of peptidase activity	5.13e-03	3.21e-02	10/151	231/9080
CD4T	rs1131017_RPS26_negative	BP	GO:0002396	MHC protein complex assembly	5.46e-03	3.33e-02	2/151	7/9080
CD4T	rs1131017_RPS26_negative	BP	GO:0002664	regulation of T cell tolerance induction	5.46e-03	3.33e-02	2/151	7/9080
CD4T	rs1131017_RPS26_negative	BP	GO:0010935	regulation of macrophage cytokine production	5.46e-03	3.33e-02	2/151	7/9080
CD4T	rs1131017_RPS26_negative	BP	GO:0021535	cell migration in hindbrain	5.46e-03	3.33e-02	2/151	7/9080
CD4T	rs1131017_RPS26_negative	BP	GO:0031340	positive regulation of vesicle fusion	5.46e-03	3.33e-02	2/151	7/9080
CD4T	rs1131017_RPS26_negative	BP	GO:0048549	positive regulation of pinocytosis	5.46e-03	3.33e-02	2/151	7/9080
CD4T	rs1131017_RPS26_negative	BP	GO:0050665	hydrogen peroxide biosynthetic process	5.46e-03	3.33e-02	2/151	7/9080
CD4T	rs1131017_RPS26_negative	BP	GO:0050974	detection of mechanical stimulus involved in sensory perception	5.46e-03	3.33e-02	2/151	7/9080
CD4T	rs1131017_RPS26_negative	BP	GO:0051683	establishment of Golgi localization	5.46e-03	3.33e-02	2/151	7/9080
CD4T	rs1131017_RPS26_negative	BP	GO:1901660	calcium ion export	5.46e-03	3.33e-02	2/151	7/9080
CD4T	rs1131017_RPS26_negative	BP	GO:1903054	negative regulation of extracellular matrix organization	5.46e-03	3.33e-02	2/151	7/9080
CD4T	rs1131017_RPS26_negative	BP	GO:2000343	positive regulation of chemokine (C-X-C motif) ligand 2 production	5.46e-03	3.33e-02	2/151	7/9080
CD4T	rs1131017_RPS26_negative	BP	GO:2001198	regulation of dendritic cell differentiation	5.46e-03	3.33e-02	2/151	7/9080
CD4T	rs1131017_RPS26_negative	BP	GO:2001279	regulation of unsaturated fatty acid biosynthetic process	5.46e-03	3.33e-02	2/151	7/9080
CD4T	rs1131017_RPS26_negative	BP	GO:0031032	actomyosin structure organization	5.47e-03	3.33e-02	6/151	97/9080
CD4T	rs1131017_RPS26_negative	BP	GO:0032411	positive regulation of transporter activity	5.48e-03	3.33e-02	4/151	43/9080
CD4T	rs1131017_RPS26_negative	BP	GO:0051928	positive regulation of calcium ion transport	5.48e-03	3.33e-02	4/151	43/9080
CD4T	rs1131017_RPS26_negative	BP	GO:0010922	positive regulation of phosphatase activity	5.51e-03	3.33e-02	3/151	22/9080
CD4T	rs1131017_RPS26_negative	BP	GO:0046640	regulation of alpha-beta T cell proliferation	5.51e-03	3.33e-02	3/151	22/9080
CD4T	rs1131017_RPS26_negative	BP	GO:2000108	positive regulation of leukocyte apoptotic process	5.51e-03	3.33e-02	3/151	22/9080
CD4T	rs1131017_RPS26_negative	BP	GO:0010632	regulation of epithelial cell migration	5.65e-03	3.40e-02	7/151	129/9080
CD4T	rs1131017_RPS26_negative	BP	GO:0043491	protein kinase B signaling	5.65e-03	3.40e-02	7/151	129/9080
CD4T	rs1131017_RPS26_negative	BP	GO:0033209	tumor necrosis factor-mediated signaling pathway	5.89e-03	3.54e-02	7/151	130/9080
CD4T	rs1131017_RPS26_negative	BP	GO:0016447	somatic recombination of immunoglobulin gene segments	5.95e-03	3.56e-02	4/151	44/9080
CD4T	rs1131017_RPS26_negative	BP	GO:0050709	negative regulation of protein secretion	5.95e-03	3.56e-02	4/151	44/9080
CD4T	rs1131017_RPS26_negative	BP	GO:0090151	establishment of protein localization to mitochondrial membrane	5.95e-03	3.56e-02	4/151	44/9080
CD4T	rs1131017_RPS26_negative	BP	GO:0042493	response to drug	6.10e-03	3.64e-02	9/151	200/9080
CD4T	rs1131017_RPS26_negative	BP	GO:0071383	cellular response to steroid hormone stimulus	6.13e-03	3.66e-02	7/151	131/9080
CD4T	rs1131017_RPS26_negative	BP	GO:0030224	monocyte differentiation	6.26e-03	3.68e-02	3/151	23/9080
CD4T	rs1131017_RPS26_negative	BP	GO:0032620	interleukin-17 production	6.26e-03	3.68e-02	3/151	23/9080
CD4T	rs1131017_RPS26_negative	BP	GO:0045599	negative regulation of fat cell differentiation	6.26e-03	3.68e-02	3/151	23/9080
CD4T	rs1131017_RPS26_negative	BP	GO:0050869	negative regulation of B cell activation	6.26e-03	3.68e-02	3/151	23/9080
CD4T	rs1131017_RPS26_negative	BP	GO:1900739	regulation of protein insertion into mitochondrial membrane involved in apoptotic signaling pathway	6.26e-03	3.68e-02	3/151	23/9080
CD4T	rs1131017_RPS26_negative	BP	GO:1900740	positive regulation of protein insertion into mitochondrial membrane involved in apoptotic signaling pathway	6.26e-03	3.68e-02	3/151	23/9080
CD4T	rs1131017_RPS26_negative	BP	GO:1902253	regulation of intrinsic apoptotic signaling pathway by p53 class mediator	6.26e-03	3.68e-02	3/151	23/9080
CD4T	rs1131017_RPS26_negative	BP	GO:1903131	mononuclear cell differentiation	6.26e-03	3.68e-02	3/151	23/9080
CD4T	rs1131017_RPS26_negative	BP	GO:0033993	response to lipid	6.29e-03	3.70e-02	16/151	482/9080
CD4T	rs1131017_RPS26_negative	BP	GO:0090257	regulation of muscle system process	6.33e-03	3.71e-02	6/151	100/9080
CD4T	rs1131017_RPS26_negative	BP	GO:0071559	response to transforming growth factor beta	6.39e-03	3.74e-02	7/151	132/9080
CD4T	rs1131017_RPS26_negative	BP	GO:0007266	Rho protein signal transduction	6.42e-03	3.74e-02	5/151	71/9080
CD4T	rs1131017_RPS26_negative	BP	GO:0098754	detoxification	6.42e-03	3.74e-02	5/151	71/9080
CD4T	rs1131017_RPS26_negative	BP	GO:2001243	negative regulation of intrinsic apoptotic signaling pathway	6.42e-03	3.74e-02	5/151	71/9080
CD4T	rs1131017_RPS26_negative	BP	GO:0006826	iron ion transport	6.45e-03	3.74e-02	4/151	45/9080
CD4T	rs1131017_RPS26_negative	BP	GO:0032729	positive regulation of interferon-gamma production	6.45e-03	3.74e-02	4/151	45/9080
CD4T	rs1131017_RPS26_negative	BP	GO:1902041	regulation of extrinsic apoptotic signaling pathway via death domain receptors	6.45e-03	3.74e-02	4/151	45/9080
CD4T	rs1131017_RPS26_negative	BP	GO:0071902	positive regulation of protein serine/threonine kinase activity	6.71e-03	3.88e-02	9/151	203/9080
CD4T	rs1131017_RPS26_negative	BP	GO:0001501	skeletal system development	6.92e-03	4.00e-02	9/151	204/9080
CD4T	rs1131017_RPS26_negative	BP	GO:0030901	midbrain development	6.98e-03	4.02e-02	4/151	46/9080
CD4T	rs1131017_RPS26_negative	BP	GO:0002714	positive regulation of B cell mediated immunity	7.06e-03	4.02e-02	3/151	24/9080
CD4T	rs1131017_RPS26_negative	BP	GO:0002891	positive regulation of immunoglobulin mediated immune response	7.06e-03	4.02e-02	3/151	24/9080
CD4T	rs1131017_RPS26_negative	BP	GO:0006027	glycosaminoglycan catabolic process	7.06e-03	4.02e-02	3/151	24/9080
CD4T	rs1131017_RPS26_negative	BP	GO:0031641	regulation of myelination	7.06e-03	4.02e-02	3/151	24/9080
CD4T	rs1131017_RPS26_negative	BP	GO:0045687	positive regulation of glial cell differentiation	7.06e-03	4.02e-02	3/151	24/9080
CD4T	rs1131017_RPS26_negative	BP	GO:0045744	negative regulation of G protein-coupled receptor signaling pathway	7.06e-03	4.02e-02	3/151	24/9080
CD4T	rs1131017_RPS26_negative	BP	GO:0070232	regulation of T cell apoptotic process	7.06e-03	4.02e-02	3/151	24/9080
CD4T	rs1131017_RPS26_negative	BP	GO:0061013	regulation of mRNA catabolic process	7.13e-03	4.02e-02	8/151	169/9080
CD4T	rs1131017_RPS26_negative	BP	GO:0010934	macrophage cytokine production	7.20e-03	4.02e-02	2/151	8/9080
CD4T	rs1131017_RPS26_negative	BP	GO:0014745	negative regulation of muscle adaptation	7.20e-03	4.02e-02	2/151	8/9080
CD4T	rs1131017_RPS26_negative	BP	GO:0030214	hyaluronan catabolic process	7.20e-03	4.02e-02	2/151	8/9080
CD4T	rs1131017_RPS26_negative	BP	GO:0034112	positive regulation of homotypic cell-cell adhesion	7.20e-03	4.02e-02	2/151	8/9080
CD4T	rs1131017_RPS26_negative	BP	GO:0034135	regulation of toll-like receptor 2 signaling pathway	7.20e-03	4.02e-02	2/151	8/9080
CD4T	rs1131017_RPS26_negative	BP	GO:0043031	negative regulation of macrophage activation	7.20e-03	4.02e-02	2/151	8/9080
CD4T	rs1131017_RPS26_negative	BP	GO:0045657	positive regulation of monocyte differentiation	7.20e-03	4.02e-02	2/151	8/9080
CD4T	rs1131017_RPS26_negative	BP	GO:0045723	positive regulation of fatty acid biosynthetic process	7.20e-03	4.02e-02	2/151	8/9080
CD4T	rs1131017_RPS26_negative	BP	GO:0048548	regulation of pinocytosis	7.20e-03	4.02e-02	2/151	8/9080
CD4T	rs1131017_RPS26_negative	BP	GO:0051238	sequestering of metal ion	7.20e-03	4.02e-02	2/151	8/9080
CD4T	rs1131017_RPS26_negative	BP	GO:0070839	divalent metal ion export	7.20e-03	4.02e-02	2/151	8/9080
CD4T	rs1131017_RPS26_negative	BP	GO:0071880	adenylate cyclase-activating adrenergic receptor signaling pathway	7.20e-03	4.02e-02	2/151	8/9080
CD4T	rs1131017_RPS26_negative	BP	GO:0060337	type I interferon signaling pathway	7.22e-03	4.02e-02	5/151	73/9080
CD4T	rs1131017_RPS26_negative	BP	GO:0071357	cellular response to type I interferon	7.22e-03	4.02e-02	5/151	73/9080
CD4T	rs1131017_RPS26_negative	BP	GO:0032412	regulation of ion transmembrane transporter activity	7.29e-03	4.05e-02	6/151	103/9080
CD4T	rs1131017_RPS26_negative	BP	GO:2001235	positive regulation of apoptotic signaling pathway	7.49e-03	4.16e-02	7/151	136/9080
CD4T	rs1131017_RPS26_negative	BP	GO:0031295	T cell costimulation	7.53e-03	4.17e-02	4/151	47/9080
CD4T	rs1131017_RPS26_negative	BP	GO:0050808	synapse organization	7.63e-03	4.21e-02	8/151	171/9080
CD4T	rs1131017_RPS26_negative	BP	GO:0010951	negative regulation of endopeptidase activity	7.64e-03	4.21e-02	6/151	104/9080
CD4T	rs1131017_RPS26_negative	BP	GO:0035710	CD4-positive, alpha-beta T cell activation	7.64e-03	4.21e-02	5/151	74/9080
CD4T	rs1131017_RPS26_negative	BP	GO:0046456	icosanoid biosynthetic process	7.93e-03	4.35e-02	3/151	25/9080
CD4T	rs1131017_RPS26_negative	BP	GO:0046596	regulation of viral entry into host cell	7.93e-03	4.35e-02	3/151	25/9080
CD4T	rs1131017_RPS26_negative	BP	GO:0046633	alpha-beta T cell proliferation	7.93e-03	4.35e-02	3/151	25/9080
CD4T	rs1131017_RPS26_negative	BP	GO:0008016	regulation of heart contraction	8.08e-03	4.42e-02	5/151	75/9080
CD4T	rs1131017_RPS26_negative	BP	GO:0031294	lymphocyte costimulation	8.11e-03	4.42e-02	4/151	48/9080
CD4T	rs1131017_RPS26_negative	BP	GO:0042093	T-helper cell differentiation	8.11e-03	4.42e-02	4/151	48/9080
CD4T	rs1131017_RPS26_negative	BP	GO:2000514	regulation of CD4-positive, alpha-beta T cell activation	8.11e-03	4.42e-02	4/151	48/9080
CD4T	rs1131017_RPS26_negative	BP	GO:0010466	negative regulation of peptidase activity	8.36e-03	4.54e-02	6/151	106/9080
CD4T	rs1131017_RPS26_negative	BP	GO:0009725	response to hormone	8.36e-03	4.54e-02	16/151	497/9080
CD4T	rs1131017_RPS26_negative	BP	GO:0010608	posttranscriptional regulation of gene expression	8.36e-03	4.54e-02	16/151	497/9080
CD4T	rs1131017_RPS26_negative	BP	GO:0031334	positive regulation of protein-containing complex assembly	8.44e-03	4.57e-02	8/151	174/9080
CD4T	rs1131017_RPS26_negative	BP	GO:0034340	response to type I interferon	8.53e-03	4.60e-02	5/151	76/9080
CD4T	rs1131017_RPS26_negative	BP	GO:0097530	granulocyte migration	8.53e-03	4.60e-02	5/151	76/9080
CD4T	rs1131017_RPS26_negative	BP	GO:1903531	negative regulation of secretion by cell	8.53e-03	4.60e-02	5/151	76/9080
CD4T	rs1131017_RPS26_negative	BP	GO:0048144	fibroblast proliferation	8.72e-03	4.67e-02	4/151	49/9080
CD4T	rs1131017_RPS26_negative	BP	GO:0048145	regulation of fibroblast proliferation	8.72e-03	4.67e-02	4/151	49/9080
CD4T	rs1131017_RPS26_negative	BP	GO:0072678	T cell migration	8.72e-03	4.67e-02	4/151	49/9080
CD4T	rs1131017_RPS26_negative	BP	GO:0007163	establishment or maintenance of cell polarity	8.73e-03	4.67e-02	7/151	140/9080
CD4T	rs1131017_RPS26_negative	BP	GO:0071216	cellular response to biotic stimulus	8.73e-03	4.67e-02	7/151	140/9080
CD4T	rs1131017_RPS26_negative	BP	GO:0001782	B cell homeostasis	8.86e-03	4.68e-02	3/151	26/9080
CD4T	rs1131017_RPS26_negative	BP	GO:0006026	aminoglycan catabolic process	8.86e-03	4.68e-02	3/151	26/9080
CD4T	rs1131017_RPS26_negative	BP	GO:0006509	membrane protein ectodomain proteolysis	8.86e-03	4.68e-02	3/151	26/9080
CD4T	rs1131017_RPS26_negative	BP	GO:0042269	regulation of natural killer cell mediated cytotoxicity	8.86e-03	4.68e-02	3/151	26/9080
CD4T	rs1131017_RPS26_negative	BP	GO:0042531	positive regulation of tyrosine phosphorylation of STAT protein	8.86e-03	4.68e-02	3/151	26/9080
CD4T	rs1131017_RPS26_negative	BP	GO:0042743	hydrogen peroxide metabolic process	8.86e-03	4.68e-02	3/151	26/9080
CD4T	rs1131017_RPS26_negative	BP	GO:0048146	positive regulation of fibroblast proliferation	8.86e-03	4.68e-02	3/151	26/9080
CD4T	rs1131017_RPS26_negative	BP	GO:0071675	regulation of mononuclear cell migration	8.86e-03	4.68e-02	3/151	26/9080
CD4T	rs1131017_RPS26_negative	BP	GO:0031400	negative regulation of protein modification process	8.94e-03	4.72e-02	14/151	414/9080
CD4T	rs1131017_RPS26_negative	BP	GO:0045621	positive regulation of lymphocyte differentiation	9.00e-03	4.74e-02	5/151	77/9080
CD4T	rs1131017_RPS26_negative	BP	GO:0048660	regulation of smooth muscle cell proliferation	9.00e-03	4.74e-02	5/151	77/9080
CD4T	rs1131017_RPS26_negative	BP	GO:0042176	regulation of protein catabolic process	9.16e-03	4.75e-02	11/151	291/9080
CD4T	rs1131017_RPS26_negative	BP	GO:0002517	T cell tolerance induction	9.16e-03	4.75e-02	2/151	9/9080
CD4T	rs1131017_RPS26_negative	BP	GO:0009310	amine catabolic process	9.16e-03	4.75e-02	2/151	9/9080
CD4T	rs1131017_RPS26_negative	BP	GO:0030050	vesicle transport along actin filament	9.16e-03	4.75e-02	2/151	9/9080
CD4T	rs1131017_RPS26_negative	BP	GO:0043517	positive regulation of DNA damage response, signal transduction by p53 class mediator	9.16e-03	4.75e-02	2/151	9/9080
CD4T	rs1131017_RPS26_negative	BP	GO:0045060	negative thymic T cell selection	9.16e-03	4.75e-02	2/151	9/9080
CD4T	rs1131017_RPS26_negative	BP	GO:0060074	synapse maturation	9.16e-03	4.75e-02	2/151	9/9080
CD4T	rs1131017_RPS26_negative	BP	GO:0070206	protein trimerization	9.16e-03	4.75e-02	2/151	9/9080
CD4T	rs1131017_RPS26_negative	BP	GO:0070234	positive regulation of T cell apoptotic process	9.16e-03	4.75e-02	2/151	9/9080
CD4T	rs1131017_RPS26_negative	BP	GO:0072677	eosinophil migration	9.16e-03	4.75e-02	2/151	9/9080
CD4T	rs1131017_RPS26_negative	BP	GO:0002294	CD4-positive, alpha-beta T cell differentiation involved in immune response	9.36e-03	4.82e-02	4/151	50/9080
CD4T	rs1131017_RPS26_negative	BP	GO:0016445	somatic diversification of immunoglobulins	9.36e-03	4.82e-02	4/151	50/9080
CD4T	rs1131017_RPS26_negative	BP	GO:0046637	regulation of alpha-beta T cell differentiation	9.36e-03	4.82e-02	4/151	50/9080
CD4T	rs1131017_RPS26_negative	BP	GO:0051205	protein insertion into membrane	9.36e-03	4.82e-02	4/151	50/9080
CD4T	rs1131017_RPS26_negative	BP	GO:0048659	smooth muscle cell proliferation	9.50e-03	4.89e-02	5/151	78/9080
CD4T	rs1131017_RPS26_negative	CC	GO:0009986	cell surface	1.86e-18	6.78e-16	34/151	334/9383
CD4T	rs1131017_RPS26_negative	CC	GO:0098552	side of membrane	1.38e-15	2.53e-13	29/151	290/9383
CD4T	rs1131017_RPS26_negative	CC	GO:0042611	MHC protein complex	7.05e-14	8.57e-12	10/151	19/9383
CD4T	rs1131017_RPS26_negative	CC	GO:0005925	focal adhesion	1.04e-12	9.48e-11	26/151	296/9383
CD4T	rs1131017_RPS26_negative	CC	GO:0030055	cell-substrate junction	1.31e-12	9.58e-11	26/151	299/9383
CD4T	rs1131017_RPS26_negative	CC	GO:0071556	integral component of lumenal side of endoplasmic reticulum membrane	2.37e-11	1.24e-09	9/151	22/9383
CD4T	rs1131017_RPS26_negative	CC	GO:0098553	lumenal side of endoplasmic reticulum membrane	2.37e-11	1.24e-09	9/151	22/9383
CD4T	rs1131017_RPS26_negative	CC	GO:0009897	external side of plasma membrane	5.34e-11	2.43e-09	18/151	157/9383
CD4T	rs1131017_RPS26_negative	CC	GO:0030666	endocytic vesicle membrane	1.83e-10	7.40e-09	14/151	92/9383
CD4T	rs1131017_RPS26_negative	CC	GO:0098576	lumenal side of membrane	2.09e-10	7.62e-09	9/151	27/9383
CD4T	rs1131017_RPS26_negative	CC	GO:0070161	anchoring junction	1.09e-09	3.62e-08	28/151	466/9383
CD4T	rs1131017_RPS26_negative	CC	GO:0030139	endocytic vesicle	1.38e-09	4.19e-08	18/151	191/9383
CD4T	rs1131017_RPS26_negative	CC	GO:0012507	ER to Golgi transport vesicle membrane	5.11e-09	1.44e-07	10/151	50/9383
CD4T	rs1131017_RPS26_negative	CC	GO:0042612	MHC class I protein complex	2.07e-08	5.39e-07	5/151	7/9383
CD4T	rs1131017_RPS26_negative	CC	GO:0015629	actin cytoskeleton	8.82e-08	2.15e-06	19/151	277/9383
CD4T	rs1131017_RPS26_negative	CC	GO:0005884	actin filament	1.72e-07	3.93e-06	10/151	71/9383
CD4T	rs1131017_RPS26_negative	CC	GO:0031252	cell leading edge	1.93e-07	4.15e-06	18/151	262/9383
CD4T	rs1131017_RPS26_negative	CC	GO:0030134	COPII-coated ER to Golgi transport vesicle	2.57e-07	5.21e-06	10/151	74/9383
CD4T	rs1131017_RPS26_negative	CC	GO:0098797	plasma membrane protein complex	7.29e-07	1.33e-05	16/151	228/9383
CD4T	rs1131017_RPS26_negative	CC	GO:0042613	MHC class II protein complex	7.31e-07	1.33e-05	5/151	12/9383
CD4T	rs1131017_RPS26_negative	CC	GO:0030660	Golgi-associated vesicle membrane	8.61e-07	1.50e-05	10/151	84/9383
CD4T	rs1131017_RPS26_negative	CC	GO:0030863	cortical cytoskeleton	2.08e-06	3.45e-05	8/151	54/9383
CD4T	rs1131017_RPS26_negative	CC	GO:0062023	collagen-containing extracellular matrix	4.75e-06	7.53e-05	10/151	101/9383
CD4T	rs1131017_RPS26_negative	CC	GO:0031012	extracellular matrix	5.00e-06	7.61e-05	11/151	125/9383
CD4T	rs1131017_RPS26_negative	CC	GO:0045335	phagocytic vesicle	7.35e-06	1.07e-04	10/151	106/9383
CD4T	rs1131017_RPS26_negative	CC	GO:0030659	cytoplasmic vesicle membrane	8.35e-06	1.17e-04	21/151	445/9383
CD4T	rs1131017_RPS26_negative	CC	GO:0005887	integral component of plasma membrane	8.76e-06	1.18e-04	22/151	483/9383
CD4T	rs1131017_RPS26_negative	CC	GO:0012506	vesicle membrane	1.43e-05	1.74e-04	21/151	461/9383
CD4T	rs1131017_RPS26_negative	CC	GO:0099081	supramolecular polymer	1.43e-05	1.74e-04	21/151	461/9383
CD4T	rs1131017_RPS26_negative	CC	GO:0099512	supramolecular fiber	1.43e-05	1.74e-04	21/151	461/9383
CD4T	rs1131017_RPS26_negative	CC	GO:0030141	secretory granule	1.51e-05	1.78e-04	22/151	500/9383
CD4T	rs1131017_RPS26_negative	CC	GO:0030176	integral component of endoplasmic reticulum membrane	1.64e-05	1.87e-04	10/151	116/9383
CD4T	rs1131017_RPS26_negative	CC	GO:0072562	blood microparticle	2.06e-05	2.24e-04	6/151	36/9383
CD4T	rs1131017_RPS26_negative	CC	GO:0030669	clathrin-coated endocytic vesicle membrane	2.13e-05	2.24e-04	5/151	22/9383
CD4T	rs1131017_RPS26_negative	CC	GO:0030658	transport vesicle membrane	2.21e-05	2.24e-04	10/151	120/9383
CD4T	rs1131017_RPS26_negative	CC	GO:0031227	intrinsic component of endoplasmic reticulum membrane	2.21e-05	2.24e-04	10/151	120/9383
CD4T	rs1131017_RPS26_negative	CC	GO:0030662	coated vesicle membrane	2.55e-05	2.52e-04	10/151	122/9383
CD4T	rs1131017_RPS26_negative	CC	GO:0030670	phagocytic vesicle membrane	2.91e-05	2.80e-04	7/151	56/9383
CD4T	rs1131017_RPS26_negative	CC	GO:0045121	membrane raft	3.35e-05	3.06e-04	12/151	181/9383
CD4T	rs1131017_RPS26_negative	CC	GO:0098857	membrane microdomain	3.35e-05	3.06e-04	12/151	181/9383
CD4T	rs1131017_RPS26_negative	CC	GO:0005798	Golgi-associated vesicle	4.42e-05	3.93e-04	10/151	130/9383
CD4T	rs1131017_RPS26_negative	CC	GO:0098858	actin-based cell projection	4.60e-05	4.00e-04	9/151	105/9383
CD4T	rs1131017_RPS26_negative	CC	GO:0098589	membrane region	5.13e-05	4.35e-04	12/151	189/9383
CD4T	rs1131017_RPS26_negative	CC	GO:0005938	cell cortex	6.48e-05	5.37e-04	11/151	164/9383
CD4T	rs1131017_RPS26_negative	CC	GO:0098978	glutamatergic synapse	8.97e-05	7.27e-04	11/151	170/9383
CD4T	rs1131017_RPS26_negative	CC	GO:0031256	leading edge membrane	1.11e-04	8.80e-04	8/151	92/9383
CD4T	rs1131017_RPS26_negative	CC	GO:0045334	clathrin-coated endocytic vesicle	1.22e-04	9.51e-04	5/151	31/9383
CD4T	rs1131017_RPS26_negative	CC	GO:0042383	sarcolemma	1.93e-04	1.47e-03	6/151	53/9383
CD4T	rs1131017_RPS26_negative	CC	GO:0001726	ruffle	2.13e-04	1.59e-03	9/151	128/9383
CD4T	rs1131017_RPS26_negative	CC	GO:0001725	stress fiber	2.22e-04	1.59e-03	5/151	35/9383
CD4T	rs1131017_RPS26_negative	CC	GO:0097517	contractile actin filament bundle	2.22e-04	1.59e-03	5/151	35/9383
CD4T	rs1131017_RPS26_negative	CC	GO:0032432	actin filament bundle	2.91e-04	2.02e-03	5/151	37/9383
CD4T	rs1131017_RPS26_negative	CC	GO:0099513	polymeric cytoskeletal fiber	2.93e-04	2.02e-03	16/151	370/9383
CD4T	rs1131017_RPS26_negative	CC	GO:0042470	melanosome	3.91e-04	2.59e-03	7/151	84/9383
CD4T	rs1131017_RPS26_negative	CC	GO:0048770	pigment granule	3.91e-04	2.59e-03	7/151	84/9383
CD4T	rs1131017_RPS26_negative	CC	GO:0005902	microvillus	5.32e-04	3.35e-03	5/151	42/9383
CD4T	rs1131017_RPS26_negative	CC	GO:0042641	actomyosin	5.32e-04	3.35e-03	5/151	42/9383
CD4T	rs1131017_RPS26_negative	CC	GO:0098685	Schaffer collateral - CA1 synapse	5.32e-04	3.35e-03	5/151	42/9383
CD4T	rs1131017_RPS26_negative	CC	GO:0005885	Arp2/3 protein complex	6.13e-04	3.79e-03	3/151	11/9383
CD4T	rs1131017_RPS26_negative	CC	GO:0034774	secretory granule lumen	6.35e-04	3.86e-03	11/151	213/9383
CD4T	rs1131017_RPS26_negative	CC	GO:0031983	vesicle lumen	6.86e-04	4.04e-03	11/151	215/9383
CD4T	rs1131017_RPS26_negative	CC	GO:0060205	cytoplasmic vesicle lumen	6.86e-04	4.04e-03	11/151	215/9383
CD4T	rs1131017_RPS26_negative	CC	GO:0031258	lamellipodium membrane	8.08e-04	4.68e-03	3/151	12/9383
CD4T	rs1131017_RPS26_negative	CC	GO:0005911	cell-cell junction	8.94e-04	5.10e-03	11/151	222/9383
CD4T	rs1131017_RPS26_negative	CC	GO:0030016	myofibril	9.90e-04	5.44e-03	7/151	98/9383
CD4T	rs1131017_RPS26_negative	CC	GO:0005903	brush border	9.90e-04	5.44e-03	5/151	48/9383
CD4T	rs1131017_RPS26_negative	CC	GO:0031253	cell projection membrane	9.98e-04	5.44e-03	9/151	158/9383
CD4T	rs1131017_RPS26_negative	CC	GO:0030135	coated vesicle	1.33e-03	7.11e-03	10/151	198/9383
CD4T	rs1131017_RPS26_negative	CC	GO:0043292	contractile fiber	1.57e-03	8.26e-03	7/151	106/9383
CD4T	rs1131017_RPS26_negative	CC	GO:0010008	endosome membrane	1.58e-03	8.26e-03	14/151	352/9383
CD4T	rs1131017_RPS26_negative	CC	GO:0000323	lytic vacuole	1.68e-03	8.50e-03	17/151	477/9383
CD4T	rs1131017_RPS26_negative	CC	GO:0005764	lysosome	1.68e-03	8.50e-03	17/151	477/9383
CD4T	rs1131017_RPS26_negative	CC	GO:0030315	T-tubule	1.96e-03	9.68e-03	3/151	16/9383
CD4T	rs1131017_RPS26_negative	CC	GO:0097386	glial cell projection	1.96e-03	9.68e-03	3/151	16/9383
CD4T	rs1131017_RPS26_negative	CC	GO:0031093	platelet alpha granule lumen	2.05e-03	9.99e-03	4/151	34/9383
CD4T	rs1131017_RPS26_negative	CC	GO:0030017	sarcomere	2.14e-03	1.02e-02	6/151	83/9383
CD4T	rs1131017_RPS26_negative	CC	GO:0016323	basolateral plasma membrane	2.15e-03	1.02e-02	7/151	112/9383
CD4T	rs1131017_RPS26_negative	CC	GO:0030175	filopodium	2.33e-03	1.09e-02	5/151	58/9383
CD4T	rs1131017_RPS26_negative	CC	GO:0036126	sperm flagellum	2.54e-03	1.16e-02	4/151	36/9383
CD4T	rs1131017_RPS26_negative	CC	GO:0097729	9+2 motile cilium	2.54e-03	1.16e-02	4/151	36/9383
CD4T	rs1131017_RPS26_negative	CC	GO:0048471	perinuclear region of cytoplasm	2.69e-03	1.21e-02	16/151	456/9383
CD4T	rs1131017_RPS26_negative	CC	GO:0055038	recycling endosome membrane	2.91e-03	1.30e-02	5/151	61/9383
CD4T	rs1131017_RPS26_negative	CC	GO:0019897	extrinsic component of plasma membrane	3.05e-03	1.34e-02	6/151	89/9383
CD4T	rs1131017_RPS26_negative	CC	GO:0001772	immunological synapse	3.11e-03	1.35e-02	4/151	38/9383
CD4T	rs1131017_RPS26_negative	CC	GO:0030667	secretory granule membrane	3.18e-03	1.37e-02	9/151	187/9383
CD4T	rs1131017_RPS26_negative	CC	GO:0030864	cortical actin cytoskeleton	3.42e-03	1.45e-02	4/151	39/9383
CD4T	rs1131017_RPS26_negative	CC	GO:0099059	integral component of presynaptic active zone membrane	3.70e-03	1.55e-02	2/151	6/9383
CD4T	rs1131017_RPS26_negative	CC	GO:0032588	trans-Golgi network membrane	3.84e-03	1.59e-02	5/151	65/9383
CD4T	rs1131017_RPS26_negative	CC	GO:0030133	transport vesicle	4.08e-03	1.66e-02	10/151	231/9383
CD4T	rs1131017_RPS26_negative	CC	GO:0031514	motile cilium	4.10e-03	1.66e-02	5/151	66/9383
CD4T	rs1131017_RPS26_negative	CC	GO:0098862	cluster of actin-based cell projections	4.38e-03	1.76e-02	5/151	67/9383
CD4T	rs1131017_RPS26_negative	CC	GO:0030027	lamellipodium	4.54e-03	1.80e-02	7/151	128/9383
CD4T	rs1131017_RPS26_negative	CC	GO:0031901	early endosome membrane	4.91e-03	1.92e-02	6/151	98/9383
CD4T	rs1131017_RPS26_negative	CC	GO:0030665	clathrin-coated vesicle membrane	4.96e-03	1.92e-02	5/151	69/9383
CD4T	rs1131017_RPS26_negative	CC	GO:0032059	bleb	5.12e-03	1.92e-02	2/151	7/9383
CD4T	rs1131017_RPS26_negative	CC	GO:0042824	MHC class I peptide loading complex	5.12e-03	1.92e-02	2/151	7/9383
CD4T	rs1131017_RPS26_negative	CC	GO:0098945	intrinsic component of presynaptic active zone membrane	5.12e-03	1.92e-02	2/151	7/9383
CD4T	rs1131017_RPS26_negative	CC	GO:0009898	cytoplasmic side of plasma membrane	5.16e-03	1.92e-02	6/151	99/9383
CD4T	rs1131017_RPS26_negative	CC	GO:0016459	myosin complex	5.71e-03	2.11e-02	3/151	23/9383
CD4T	rs1131017_RPS26_negative	CC	GO:0031091	platelet alpha granule	6.72e-03	2.40e-02	4/151	47/9383
CD4T	rs1131017_RPS26_negative	CC	GO:0016461	unconventional myosin complex	6.76e-03	2.40e-02	2/151	8/9383
CD4T	rs1131017_RPS26_negative	CC	GO:0044754	autolysosome	6.76e-03	2.40e-02	2/151	8/9383
CD4T	rs1131017_RPS26_negative	CC	GO:0097228	sperm principal piece	6.76e-03	2.40e-02	2/151	8/9383
CD4T	rs1131017_RPS26_negative	CC	GO:0070820	tertiary granule	7.84e-03	2.75e-02	6/151	108/9383
CD4T	rs1131017_RPS26_negative	CC	GO:0098686	hippocampal mossy fiber to CA3 synapse	8.60e-03	2.99e-02	2/151	9/9383
CD4T	rs1131017_RPS26_negative	CC	GO:0030018	Z disc	8.96e-03	3.09e-02	4/151	51/9383
CD4T	rs1131017_RPS26_negative	CC	GO:0031301	integral component of organelle membrane	9.67e-03	3.28e-02	10/151	262/9383
CD4T	rs1131017_RPS26_negative	CC	GO:0005912	adherens junction	9.71e-03	3.28e-02	5/151	81/9383
CD4T	rs1131017_RPS26_negative	CC	GO:0031968	organelle outer membrane	1.09e-02	3.63e-02	7/151	151/9383
CD4T	rs1131017_RPS26_negative	CC	GO:0031674	I band	1.09e-02	3.63e-02	4/151	54/9383
CD4T	rs1131017_RPS26_negative	CC	GO:0098562	cytoplasmic side of membrane	1.14e-02	3.75e-02	6/151	117/9383
CD4T	rs1131017_RPS26_negative	CC	GO:0019867	outer membrane	1.17e-02	3.81e-02	7/151	153/9383
CD4T	rs1131017_RPS26_negative	CC	GO:0001931	uropod	1.29e-02	4.01e-02	2/151	11/9383
CD4T	rs1131017_RPS26_negative	CC	GO:0031254	cell trailing edge	1.29e-02	4.01e-02	2/151	11/9383
CD4T	rs1131017_RPS26_negative	CC	GO:0031528	microvillus membrane	1.29e-02	4.01e-02	2/151	11/9383
CD4T	rs1131017_RPS26_negative	CC	GO:0071437	invadopodium	1.29e-02	4.01e-02	2/151	11/9383
CD4T	rs1131017_RPS26_negative	CC	GO:0097225	sperm midpiece	1.29e-02	4.01e-02	2/151	11/9383
CD4T	rs1131017_RPS26_negative	CC	GO:0098590	plasma membrane region	1.29e-02	4.01e-02	15/151	493/9383
CD4T	rs1131017_RPS26_negative	CC	GO:0043209	myelin sheath	1.32e-02	4.01e-02	3/151	31/9383
CD4T	rs1131017_RPS26_negative	CC	GO:0099699	integral component of synaptic membrane	1.32e-02	4.01e-02	3/151	31/9383
CD4T	rs1131017_RPS26_negative	CC	GO:0055037	recycling endosome	1.33e-02	4.01e-02	6/151	121/9383
CD4T	rs1131017_RPS26_negative	CC	GO:0005767	secondary lysosome	1.53e-02	4.56e-02	2/151	12/9383
CD4T	rs1131017_RPS26_negative	CC	GO:0031300	intrinsic component of organelle membrane	1.56e-02	4.56e-02	10/151	282/9383
CD4T	rs1131017_RPS26_negative	CC	GO:0044297	cell body	1.56e-02	4.56e-02	10/151	282/9383
CD4T	rs1131017_RPS26_negative	CC	GO:0045177	apical part of cell	1.56e-02	4.56e-02	7/151	162/9383
CD4T	rs1131017_RPS26_negative	CC	GO:0016324	apical plasma membrane	1.60e-02	4.62e-02	6/151	126/9383
CD4T	rs1131017_RPS26_negative	CC	GO:0099240	intrinsic component of synaptic membrane	1.70e-02	4.88e-02	3/151	34/9383
CD4T	rs1131017_RPS26_negative	MF	GO:0042605	peptide antigen binding	5.17e-13	2.51e-10	9/148	16/9332
CD4T	rs1131017_RPS26_negative	MF	GO:0003823	antigen binding	2.47e-11	6.01e-09	10/148	31/9332
CD4T	rs1131017_RPS26_negative	MF	GO:0019956	chemokine binding	2.16e-10	3.50e-08	8/148	19/9332
CD4T	rs1131017_RPS26_negative	MF	GO:0003779	actin binding	6.30e-10	7.65e-08	20/148	233/9332
CD4T	rs1131017_RPS26_negative	MF	GO:0051015	actin filament binding	1.51e-09	1.47e-07	14/148	109/9332
CD4T	rs1131017_RPS26_negative	MF	GO:0019957	C-C chemokine binding	3.89e-08	3.15e-06	6/148	14/9332
CD4T	rs1131017_RPS26_negative	MF	GO:0140375	immune receptor activity	9.83e-08	6.82e-06	10/148	68/9332
CD4T	rs1131017_RPS26_negative	MF	GO:0019955	cytokine binding	1.31e-07	7.26e-06	10/148	70/9332
CD4T	rs1131017_RPS26_negative	MF	GO:0048306	calcium-dependent protein binding	1.34e-07	7.26e-06	8/148	39/9332
CD4T	rs1131017_RPS26_negative	MF	GO:0044548	S100 protein binding	4.01e-07	1.95e-05	5/148	11/9332
CD4T	rs1131017_RPS26_negative	MF	GO:0004888	transmembrane signaling receptor activity	6.70e-07	2.96e-05	16/148	230/9332
CD4T	rs1131017_RPS26_negative	MF	GO:0016493	C-C chemokine receptor activity	1.09e-06	4.41e-05	5/148	13/9332
CD4T	rs1131017_RPS26_negative	MF	GO:0050839	cell adhesion molecule binding	1.59e-06	5.42e-05	18/148	307/9332
CD4T	rs1131017_RPS26_negative	MF	GO:0001637	G protein-coupled chemoattractant receptor activity	1.67e-06	5.42e-05	5/148	14/9332
CD4T	rs1131017_RPS26_negative	MF	GO:0004950	chemokine receptor activity	1.67e-06	5.42e-05	5/148	14/9332
CD4T	rs1131017_RPS26_negative	MF	GO:0038023	signaling receptor activity	3.73e-06	1.07e-04	18/148	326/9332
CD4T	rs1131017_RPS26_negative	MF	GO:0060089	molecular transducer activity	3.73e-06	1.07e-04	18/148	326/9332
CD4T	rs1131017_RPS26_negative	MF	GO:0005031	tumor necrosis factor-activated receptor activity	4.05e-06	1.09e-04	4/148	8/9332
CD4T	rs1131017_RPS26_negative	MF	GO:0045296	cadherin binding	4.69e-06	1.20e-04	15/148	236/9332
CD4T	rs1131017_RPS26_negative	MF	GO:0005035	death receptor activity	7.20e-06	1.75e-04	4/148	9/9332
CD4T	rs1131017_RPS26_negative	MF	GO:0042277	peptide binding	1.13e-05	2.61e-04	11/148	138/9332
CD4T	rs1131017_RPS26_negative	MF	GO:0050840	extracellular matrix binding	1.20e-05	2.61e-04	5/148	20/9332
CD4T	rs1131017_RPS26_negative	MF	GO:0004896	cytokine receptor activity	1.24e-05	2.61e-04	7/148	50/9332
CD4T	rs1131017_RPS26_negative	MF	GO:0005509	calcium ion binding	1.33e-05	2.69e-04	14/148	226/9332
CD4T	rs1131017_RPS26_negative	MF	GO:0097718	disordered domain specific binding	3.13e-05	6.08e-04	5/148	24/9332
CD4T	rs1131017_RPS26_negative	MF	GO:0016494	C-X-C chemokine receptor activity	3.82e-05	6.87e-04	3/148	5/9332
CD4T	rs1131017_RPS26_negative	MF	GO:0055102	lipase inhibitor activity	3.82e-05	6.87e-04	3/148	5/9332
CD4T	rs1131017_RPS26_negative	MF	GO:0023026	MHC class II protein complex binding	5.37e-05	9.33e-04	4/148	14/9332
CD4T	rs1131017_RPS26_negative	MF	GO:0050998	nitric-oxide synthase binding	7.55e-05	1.27e-03	3/148	6/9332
CD4T	rs1131017_RPS26_negative	MF	GO:0001653	peptide receptor activity	9.70e-05	1.52e-03	5/148	30/9332
CD4T	rs1131017_RPS26_negative	MF	GO:0008528	G protein-coupled peptide receptor activity	9.70e-05	1.52e-03	5/148	30/9332
CD4T	rs1131017_RPS26_negative	MF	GO:0032395	MHC class II receptor activity	1.31e-04	1.82e-03	3/148	7/9332
CD4T	rs1131017_RPS26_negative	MF	GO:0042609	CD4 receptor binding	1.31e-04	1.82e-03	3/148	7/9332
CD4T	rs1131017_RPS26_negative	MF	GO:0046977	TAP binding	1.31e-04	1.82e-03	3/148	7/9332
CD4T	rs1131017_RPS26_negative	MF	GO:0033218	amide binding	1.31e-04	1.82e-03	11/148	180/9332
CD4T	rs1131017_RPS26_negative	MF	GO:0044325	ion channel binding	1.36e-04	1.84e-03	7/148	72/9332
CD4T	rs1131017_RPS26_negative	MF	GO:0005200	structural constituent of cytoskeleton	1.44e-04	1.89e-03	6/148	51/9332
CD4T	rs1131017_RPS26_negative	MF	GO:0042608	T cell receptor binding	2.06e-04	2.64e-03	3/148	8/9332
CD4T	rs1131017_RPS26_negative	MF	GO:0023023	MHC protein complex binding	2.41e-04	3.01e-03	4/148	20/9332
CD4T	rs1131017_RPS26_negative	MF	GO:0030898	actin-dependent ATPase activity	4.32e-04	5.12e-03	3/148	10/9332
CD4T	rs1131017_RPS26_negative	MF	GO:0042056	chemoattractant activity	4.32e-04	5.12e-03	3/148	10/9332
CD4T	rs1131017_RPS26_negative	MF	GO:0098631	cell adhesion mediator activity	5.04e-04	5.83e-03	4/148	24/9332
CD4T	rs1131017_RPS26_negative	MF	GO:0019904	protein domain specific binding	5.70e-04	6.44e-03	18/148	480/9332
CD4T	rs1131017_RPS26_negative	MF	GO:0072542	protein phosphatase activator activity	7.74e-04	8.36e-03	3/148	12/9332
CD4T	rs1131017_RPS26_negative	MF	GO:0098641	cadherin binding involved in cell-cell adhesion	7.74e-04	8.36e-03	3/148	12/9332
CD4T	rs1131017_RPS26_negative	MF	GO:0005516	calmodulin binding	8.55e-04	9.03e-03	7/148	97/9332
CD4T	rs1131017_RPS26_negative	MF	GO:0019829	ATPase-coupled cation transmembrane transporter activity	1.21e-03	1.24e-02	4/148	30/9332
CD4T	rs1131017_RPS26_negative	MF	GO:0019211	phosphatase activator activity	1.25e-03	1.24e-02	3/148	14/9332
CD4T	rs1131017_RPS26_negative	MF	GO:0043236	laminin binding	1.25e-03	1.24e-02	3/148	14/9332
CD4T	rs1131017_RPS26_negative	MF	GO:0042803	protein homodimerization activity	1.33e-03	1.29e-02	15/148	391/9332
CD4T	rs1131017_RPS26_negative	MF	GO:0003785	actin monomer binding	1.55e-03	1.47e-02	3/148	15/9332
CD4T	rs1131017_RPS26_negative	MF	GO:0042625	ATPase-coupled ion transmembrane transporter activity	1.74e-03	1.62e-02	4/148	33/9332
CD4T	rs1131017_RPS26_negative	MF	GO:0048018	receptor ligand activity	1.98e-03	1.82e-02	7/148	112/9332
CD4T	rs1131017_RPS26_negative	MF	GO:0004857	enzyme inhibitor activity	2.23e-03	1.96e-02	9/148	180/9332
CD4T	rs1131017_RPS26_negative	MF	GO:0015662	ion transmembrane transporter activity, phosphorylative mechanism	2.26e-03	1.96e-02	3/148	17/9332
CD4T	rs1131017_RPS26_negative	MF	GO:0030546	signaling receptor activator activity	2.42e-03	1.96e-02	7/148	116/9332
CD4T	rs1131017_RPS26_negative	MF	GO:0005388	calcium transmembrane transporter activity, phosphorylative mechanism	2.42e-03	1.96e-02	2/148	5/9332
CD4T	rs1131017_RPS26_negative	MF	GO:0008199	ferric iron binding	2.42e-03	1.96e-02	2/148	5/9332
CD4T	rs1131017_RPS26_negative	MF	GO:0030235	nitric-oxide synthase regulator activity	2.42e-03	1.96e-02	2/148	5/9332
CD4T	rs1131017_RPS26_negative	MF	GO:0030881	beta-2-microglobulin binding	2.42e-03	1.96e-02	2/148	5/9332
CD4T	rs1131017_RPS26_negative	MF	GO:0005178	integrin binding	2.54e-03	2.02e-02	5/148	60/9332
CD4T	rs1131017_RPS26_negative	MF	GO:0019901	protein kinase binding	2.64e-03	2.07e-02	16/148	462/9332
CD4T	rs1131017_RPS26_negative	MF	GO:0005544	calcium-dependent phospholipid binding	2.68e-03	2.07e-02	3/148	18/9332
CD4T	rs1131017_RPS26_negative	MF	GO:0030545	receptor regulator activity	2.93e-03	2.22e-02	7/148	120/9332
CD4T	rs1131017_RPS26_negative	MF	GO:0098632	cell-cell adhesion mediator activity	3.66e-03	2.73e-02	3/148	20/9332
CD4T	rs1131017_RPS26_negative	MF	GO:0005125	cytokine activity	3.85e-03	2.84e-02	5/148	66/9332
CD4T	rs1131017_RPS26_negative	MF	GO:0016209	antioxidant activity	5.04e-03	3.66e-02	4/148	44/9332
CD4T	rs1131017_RPS26_negative	MF	GO:0015026	coreceptor activity	5.49e-03	3.92e-02	3/148	23/9332
CD4T	rs1131017_RPS26_negative	MF	GO:0004930	G protein-coupled receptor activity	6.28e-03	4.42e-02	5/148	74/9332
CD4T	rs1131017_RPS26_negative	MF	GO:0008330	protein tyrosine/threonine phosphatase activity	6.57e-03	4.56e-02	2/148	8/9332
CD8T	rs1131017_RPS26	BP	GO:0006614	SRP-dependent cotranslational protein targeting to membrane	1.17e-102	4.17e-99	77/268	92/7978
CD8T	rs1131017_RPS26	BP	GO:0006613	cotranslational protein targeting to membrane	9.11e-100	1.62e-96	77/268	96/7978
CD8T	rs1131017_RPS26	BP	GO:0045047	protein targeting to ER	3.19e-94	3.78e-91	77/268	105/7978
CD8T	rs1131017_RPS26	BP	GO:0072599	establishment of protein localization to endoplasmic reticulum	1.35e-92	1.15e-89	77/268	108/7978
CD8T	rs1131017_RPS26	BP	GO:0000184	nuclear-transcribed mRNA catabolic process, nonsense-mediated decay	1.62e-92	1.15e-89	78/268	112/7978
CD8T	rs1131017_RPS26	BP	GO:0006413	translational initiation	1.61e-87	9.53e-85	88/268	172/7978
CD8T	rs1131017_RPS26	BP	GO:0070972	protein localization to endoplasmic reticulum	1.28e-83	6.50e-81	77/268	128/7978
CD8T	rs1131017_RPS26	BP	GO:0006612	protein targeting to membrane	3.66e-81	1.63e-78	81/268	155/7978
CD8T	rs1131017_RPS26	BP	GO:0019083	viral transcription	1.63e-74	6.45e-72	79/268	167/7978
CD8T	rs1131017_RPS26	BP	GO:0019080	viral gene expression	1.63e-73	5.79e-71	81/268	183/7978
CD8T	rs1131017_RPS26	BP	GO:0000956	nuclear-transcribed mRNA catabolic process	2.75e-70	8.89e-68	79/268	184/7978
CD8T	rs1131017_RPS26	BP	GO:0090150	establishment of protein localization to membrane	7.55e-65	2.24e-62	84/268	247/7978
CD8T	rs1131017_RPS26	BP	GO:0006402	mRNA catabolic process	2.06e-58	5.63e-56	86/268	307/7978
CD8T	rs1131017_RPS26	BP	GO:0006605	protein targeting	2.17e-55	5.51e-53	86/268	331/7978
CD8T	rs1131017_RPS26	BP	GO:0006401	RNA catabolic process	8.53e-55	2.02e-52	86/268	336/7978
CD8T	rs1131017_RPS26	BP	GO:0072657	protein localization to membrane	3.40e-53	7.57e-51	91/268	402/7978
CD8T	rs1131017_RPS26	BP	GO:0034655	nucleobase-containing compound catabolic process	9.25e-49	1.94e-46	89/268	426/7978
CD8T	rs1131017_RPS26	BP	GO:0046700	heterocycle catabolic process	5.99e-48	1.18e-45	89/268	435/7978
CD8T	rs1131017_RPS26	BP	GO:0044270	cellular nitrogen compound catabolic process	1.11e-47	2.07e-45	89/268	438/7978
CD8T	rs1131017_RPS26	BP	GO:0019439	aromatic compound catabolic process	3.03e-47	5.39e-45	89/268	443/7978
CD8T	rs1131017_RPS26	BP	GO:1901361	organic cyclic compound catabolic process	9.97e-47	1.69e-44	89/268	449/7978
CD8T	rs1131017_RPS26	BP	GO:0072594	establishment of protein localization to organelle	1.95e-46	3.15e-44	87/268	429/7978
CD8T	rs1131017_RPS26	BP	GO:0002181	cytoplasmic translation	8.31e-36	1.29e-33	40/268	90/7978
CD8T	rs1131017_RPS26	BP	GO:0042255	ribosome assembly	2.40e-18	3.55e-16	21/268	51/7978
CD8T	rs1131017_RPS26	BP	GO:0042254	ribosome biogenesis	2.77e-15	3.95e-13	39/268	266/7978
CD8T	rs1131017_RPS26	BP	GO:0022613	ribonucleoprotein complex biogenesis	2.15e-14	2.94e-12	46/268	386/7978
CD8T	rs1131017_RPS26	BP	GO:0042273	ribosomal large subunit biogenesis	8.60e-14	1.13e-11	19/268	63/7978
CD8T	rs1131017_RPS26	BP	GO:0071826	ribonucleoprotein complex subunit organization	9.35e-11	1.19e-08	26/268	173/7978
CD8T	rs1131017_RPS26	BP	GO:0022618	ribonucleoprotein complex assembly	2.39e-10	2.93e-08	25/268	167/7978
CD8T	rs1131017_RPS26	BP	GO:0042274	ribosomal small subunit biogenesis	3.19e-10	3.78e-08	16/268	66/7978
CD8T	rs1131017_RPS26	BP	GO:0000028	ribosomal small subunit assembly	4.44e-10	5.10e-08	9/268	16/7978
CD8T	rs1131017_RPS26	BP	GO:0000027	ribosomal large subunit assembly	2.00e-09	2.23e-07	10/268	24/7978
CD8T	rs1131017_RPS26	BP	GO:0006364	rRNA processing	7.32e-09	7.89e-07	25/268	196/7978
CD8T	rs1131017_RPS26	BP	GO:0050865	regulation of cell activation	1.39e-08	1.45e-06	32/268	313/7978
CD8T	rs1131017_RPS26	BP	GO:0016072	rRNA metabolic process	1.51e-08	1.53e-06	25/268	203/7978
CD8T	rs1131017_RPS26	BP	GO:0002694	regulation of leukocyte activation	2.17e-08	2.14e-06	31/268	302/7978
CD8T	rs1131017_RPS26	BP	GO:0098609	cell-cell adhesion	2.30e-08	2.21e-06	34/268	354/7978
CD8T	rs1131017_RPS26	BP	GO:0050867	positive regulation of cell activation	2.48e-08	2.32e-06	25/268	208/7978
CD8T	rs1131017_RPS26	BP	GO:0006959	humoral immune response	3.30e-08	3.01e-06	14/268	67/7978
CD8T	rs1131017_RPS26	BP	GO:0010608	posttranscriptional regulation of gene expression	4.86e-08	4.30e-06	39/268	456/7978
CD8T	rs1131017_RPS26	BP	GO:0001906	cell killing	4.95e-08	4.30e-06	15/268	80/7978
CD8T	rs1131017_RPS26	BP	GO:0002696	positive regulation of leukocyte activation	7.25e-08	6.14e-06	24/268	204/7978
CD8T	rs1131017_RPS26	BP	GO:0051249	regulation of lymphocyte activation	7.53e-08	6.23e-06	28/268	268/7978
CD8T	rs1131017_RPS26	BP	GO:0050863	regulation of T cell activation	7.97e-08	6.45e-06	24/268	205/7978
CD8T	rs1131017_RPS26	BP	GO:0019221	cytokine-mediated signaling pathway	9.75e-08	7.71e-06	38/268	449/7978
CD8T	rs1131017_RPS26	BP	GO:1903037	regulation of leukocyte cell-cell adhesion	1.31e-07	1.01e-05	23/268	195/7978
CD8T	rs1131017_RPS26	BP	GO:1903039	positive regulation of leukocyte cell-cell adhesion	1.84e-07	1.40e-05	20/268	154/7978
CD8T	rs1131017_RPS26	BP	GO:0045785	positive regulation of cell adhesion	2.16e-07	1.60e-05	25/268	232/7978
CD8T	rs1131017_RPS26	BP	GO:0051251	positive regulation of lymphocyte activation	2.37e-07	1.72e-05	22/268	186/7978
CD8T	rs1131017_RPS26	BP	GO:0007159	leukocyte cell-cell adhesion	2.57e-07	1.83e-05	24/268	218/7978
CD8T	rs1131017_RPS26	BP	GO:0050870	positive regulation of T cell activation	2.62e-07	1.83e-05	19/268	143/7978
CD8T	rs1131017_RPS26	BP	GO:0022407	regulation of cell-cell adhesion	3.83e-07	2.62e-05	25/268	239/7978
CD8T	rs1131017_RPS26	BP	GO:0006417	regulation of translation	4.31e-07	2.89e-05	27/268	274/7978
CD8T	rs1131017_RPS26	BP	GO:0002250	adaptive immune response	4.49e-07	2.96e-05	25/268	241/7978
CD8T	rs1131017_RPS26	BP	GO:0002449	lymphocyte mediated immunity	5.04e-07	3.22e-05	19/268	149/7978
CD8T	rs1131017_RPS26	BP	GO:0030155	regulation of cell adhesion	5.07e-07	3.22e-05	32/268	365/7978
CD8T	rs1131017_RPS26	BP	GO:0001913	T cell mediated cytotoxicity	6.73e-07	4.20e-05	8/268	24/7978
CD8T	rs1131017_RPS26	BP	GO:0022409	positive regulation of cell-cell adhesion	6.98e-07	4.29e-05	20/268	167/7978
CD8T	rs1131017_RPS26	BP	GO:0002480	antigen processing and presentation of exogenous peptide antigen via MHC class I, TAP-independent	8.19e-07	4.94e-05	5/268	7/7978
CD8T	rs1131017_RPS26	BP	GO:0019730	antimicrobial humoral response	9.61e-07	5.70e-05	8/268	25/7978
CD8T	rs1131017_RPS26	BP	GO:0019835	cytolysis	1.06e-06	6.18e-05	6/268	12/7978
CD8T	rs1131017_RPS26	BP	GO:0042110	T cell activation	1.11e-06	6.36e-05	28/268	305/7978
CD8T	rs1131017_RPS26	BP	GO:0002407	dendritic cell chemotaxis	1.91e-06	1.06e-04	6/268	13/7978
CD8T	rs1131017_RPS26	BP	GO:0019883	antigen processing and presentation of endogenous antigen	1.91e-06	1.06e-04	6/268	13/7978
CD8T	rs1131017_RPS26	BP	GO:0002460	adaptive immune response based on somatic recombination of immune receptors built from immunoglobulin superfamily domains	2.25e-06	1.23e-04	18/268	149/7978
CD8T	rs1131017_RPS26	BP	GO:1901798	positive regulation of signal transduction by p53 class mediator	3.25e-06	1.75e-04	6/268	14/7978
CD8T	rs1131017_RPS26	BP	GO:0050921	positive regulation of chemotaxis	3.34e-06	1.78e-04	11/268	59/7978
CD8T	rs1131017_RPS26	BP	GO:0046649	lymphocyte activation	3.57e-06	1.87e-04	34/268	438/7978
CD8T	rs1131017_RPS26	BP	GO:1902105	regulation of leukocyte differentiation	4.94e-06	2.55e-04	19/268	173/7978
CD8T	rs1131017_RPS26	BP	GO:0032943	mononuclear cell proliferation	5.25e-06	2.60e-04	18/268	158/7978
CD8T	rs1131017_RPS26	BP	GO:0046651	lymphocyte proliferation	5.25e-06	2.60e-04	18/268	158/7978
CD8T	rs1131017_RPS26	BP	GO:0036336	dendritic cell migration	5.27e-06	2.60e-04	6/268	15/7978
CD8T	rs1131017_RPS26	BP	GO:0002456	T cell mediated immunity	5.55e-06	2.71e-04	11/268	62/7978
CD8T	rs1131017_RPS26	BP	GO:0002484	antigen processing and presentation of endogenous peptide antigen via MHC class I via ER pathway	6.07e-06	2.84e-04	4/268	5/7978
CD8T	rs1131017_RPS26	BP	GO:0002486	antigen processing and presentation of endogenous peptide antigen via MHC class I via ER pathway, TAP-independent	6.07e-06	2.84e-04	4/268	5/7978
CD8T	rs1131017_RPS26	BP	GO:0019731	antibacterial humoral response	6.07e-06	2.84e-04	4/268	5/7978
CD8T	rs1131017_RPS26	BP	GO:0034248	regulation of cellular amide metabolic process	6.44e-06	2.97e-04	27/268	315/7978
CD8T	rs1131017_RPS26	BP	GO:0002183	cytoplasmic translational initiation	7.62e-06	3.48e-04	8/268	32/7978
CD8T	rs1131017_RPS26	BP	GO:0031341	regulation of cell killing	8.41e-06	3.79e-04	10/268	53/7978
CD8T	rs1131017_RPS26	BP	GO:0032944	regulation of mononuclear cell proliferation	1.06e-05	4.58e-04	15/268	120/7978
CD8T	rs1131017_RPS26	BP	GO:0050670	regulation of lymphocyte proliferation	1.06e-05	4.58e-04	15/268	120/7978
CD8T	rs1131017_RPS26	BP	GO:0070661	leukocyte proliferation	1.06e-05	4.58e-04	18/268	166/7978
CD8T	rs1131017_RPS26	BP	GO:0001914	regulation of T cell mediated cytotoxicity	1.23e-05	5.28e-04	6/268	17/7978
CD8T	rs1131017_RPS26	BP	GO:0002483	antigen processing and presentation of endogenous peptide antigen	1.61e-05	6.72e-04	5/268	11/7978
CD8T	rs1131017_RPS26	BP	GO:0019885	antigen processing and presentation of endogenous peptide antigen via MHC class I	1.61e-05	6.72e-04	5/268	11/7978
CD8T	rs1131017_RPS26	BP	GO:0032946	positive regulation of mononuclear cell proliferation	1.64e-05	6.72e-04	12/268	82/7978
CD8T	rs1131017_RPS26	BP	GO:0050671	positive regulation of lymphocyte proliferation	1.64e-05	6.72e-04	12/268	82/7978
CD8T	rs1131017_RPS26	BP	GO:0070663	regulation of leukocyte proliferation	1.92e-05	7.75e-04	15/268	126/7978
CD8T	rs1131017_RPS26	BP	GO:0031343	positive regulation of cell killing	1.95e-05	7.80e-04	8/268	36/7978
CD8T	rs1131017_RPS26	BP	GO:0032101	regulation of response to external stimulus	2.26e-05	8.94e-04	35/268	498/7978
CD8T	rs1131017_RPS26	BP	GO:0050857	positive regulation of antigen receptor-mediated signaling pathway	2.55e-05	9.97e-04	6/268	19/7978
CD8T	rs1131017_RPS26	BP	GO:0070665	positive regulation of leukocyte proliferation	2.69e-05	1.02e-03	12/268	86/7978
CD8T	rs1131017_RPS26	BP	GO:0097529	myeloid leukocyte migration	2.69e-05	1.02e-03	12/268	86/7978
CD8T	rs1131017_RPS26	BP	GO:0045727	positive regulation of translation	2.70e-05	1.02e-03	13/268	100/7978
CD8T	rs1131017_RPS26	BP	GO:0032655	regulation of interleukin-12 production	2.88e-05	1.08e-03	7/268	28/7978
CD8T	rs1131017_RPS26	BP	GO:0042102	positive regulation of T cell proliferation	3.07e-05	1.14e-03	10/268	61/7978
CD8T	rs1131017_RPS26	BP	GO:0034341	response to interferon-gamma	3.12e-05	1.14e-03	14/268	116/7978
CD8T	rs1131017_RPS26	BP	GO:0001817	regulation of cytokine production	3.45e-05	1.25e-03	29/268	385/7978
CD8T	rs1131017_RPS26	BP	GO:0001909	leukocyte mediated cytotoxicity	3.55e-05	1.27e-03	10/268	62/7978
CD8T	rs1131017_RPS26	BP	GO:0034470	ncRNA processing	3.60e-05	1.27e-03	26/268	327/7978
CD8T	rs1131017_RPS26	BP	GO:0002709	regulation of T cell mediated immunity	3.63e-05	1.27e-03	8/268	39/7978
CD8T	rs1131017_RPS26	BP	GO:0032615	interleukin-12 production	3.69e-05	1.27e-03	7/268	29/7978
CD8T	rs1131017_RPS26	BP	GO:0071346	cellular response to interferon-gamma	3.72e-05	1.27e-03	13/268	103/7978
CD8T	rs1131017_RPS26	BP	GO:1902107	positive regulation of leukocyte differentiation	3.72e-05	1.27e-03	13/268	103/7978
CD8T	rs1131017_RPS26	BP	GO:0042129	regulation of T cell proliferation	3.82e-05	1.29e-03	12/268	89/7978
CD8T	rs1131017_RPS26	BP	GO:0016064	immunoglobulin mediated immune response	4.10e-05	1.38e-03	10/268	63/7978
CD8T	rs1131017_RPS26	BP	GO:0006954	inflammatory response	4.21e-05	1.39e-03	26/268	330/7978
CD8T	rs1131017_RPS26	BP	GO:0001916	positive regulation of T cell mediated cytotoxicity	4.25e-05	1.39e-03	5/268	13/7978
CD8T	rs1131017_RPS26	BP	GO:0061844	antimicrobial humoral immune response mediated by antimicrobial peptide	4.25e-05	1.39e-03	5/268	13/7978
CD8T	rs1131017_RPS26	BP	GO:0050900	leukocyte migration	4.55e-05	1.47e-03	19/268	202/7978
CD8T	rs1131017_RPS26	BP	GO:0019724	B cell mediated immunity	5.41e-05	1.74e-03	10/268	65/7978
CD8T	rs1131017_RPS26	BP	GO:0002698	negative regulation of immune effector process	6.19e-05	1.97e-03	10/268	66/7978
CD8T	rs1131017_RPS26	BP	GO:0001911	negative regulation of leukocyte mediated cytotoxicity	6.43e-05	2.01e-03	5/268	14/7978
CD8T	rs1131017_RPS26	BP	GO:0002455	humoral immune response mediated by circulating immunoglobulin	6.43e-05	2.01e-03	5/268	14/7978
CD8T	rs1131017_RPS26	BP	GO:0045087	innate immune response	6.65e-05	2.06e-03	32/268	461/7978
CD8T	rs1131017_RPS26	BP	GO:0001818	negative regulation of cytokine production	7.25e-05	2.23e-03	15/268	141/7978
CD8T	rs1131017_RPS26	BP	GO:0002690	positive regulation of leukocyte chemotaxis	7.62e-05	2.32e-03	8/268	43/7978
CD8T	rs1131017_RPS26	BP	GO:0032071	regulation of endodeoxyribonuclease activity	7.84e-05	2.36e-03	4/268	8/7978
CD8T	rs1131017_RPS26	BP	GO:0001774	microglial cell activation	8.47e-05	2.51e-03	6/268	23/7978
CD8T	rs1131017_RPS26	BP	GO:0002269	leukocyte activation involved in inflammatory response	8.47e-05	2.51e-03	6/268	23/7978
CD8T	rs1131017_RPS26	BP	GO:0009617	response to bacterium	8.53e-05	2.51e-03	21/268	248/7978
CD8T	rs1131017_RPS26	BP	GO:0002761	regulation of myeloid leukocyte differentiation	9.13e-05	2.66e-03	10/268	69/7978
CD8T	rs1131017_RPS26	BP	GO:0001732	formation of cytoplasmic translation initiation complex	9.38e-05	2.69e-03	5/268	15/7978
CD8T	rs1131017_RPS26	BP	GO:0031342	negative regulation of cell killing	9.38e-05	2.69e-03	5/268	15/7978
CD8T	rs1131017_RPS26	BP	GO:0001816	cytokine production	9.57e-05	2.72e-03	30/268	428/7978
CD8T	rs1131017_RPS26	BP	GO:0002576	platelet degranulation	1.04e-04	2.94e-03	9/268	57/7978
CD8T	rs1131017_RPS26	BP	GO:0042116	macrophage activation	1.07e-04	2.99e-03	8/268	45/7978
CD8T	rs1131017_RPS26	BP	GO:0042098	T cell proliferation	1.08e-04	3.01e-03	13/268	114/7978
CD8T	rs1131017_RPS26	BP	GO:0002707	negative regulation of lymphocyte mediated immunity	1.10e-04	3.03e-03	6/268	24/7978
CD8T	rs1131017_RPS26	BP	GO:0050778	positive regulation of immune response	1.20e-04	3.29e-03	28/268	392/7978
CD8T	rs1131017_RPS26	BP	GO:0045619	regulation of lymphocyte differentiation	1.29e-04	3.52e-03	13/268	116/7978
CD8T	rs1131017_RPS26	BP	GO:0031640	killing of cells of other organism	1.33e-04	3.55e-03	5/268	16/7978
CD8T	rs1131017_RPS26	BP	GO:0046641	positive regulation of alpha-beta T cell proliferation	1.33e-04	3.55e-03	5/268	16/7978
CD8T	rs1131017_RPS26	BP	GO:0034660	ncRNA metabolic process	1.34e-04	3.55e-03	27/268	374/7978
CD8T	rs1131017_RPS26	BP	GO:1904667	negative regulation of ubiquitin protein ligase activity	1.37e-04	3.62e-03	4/268	9/7978
CD8T	rs1131017_RPS26	BP	GO:0061900	glial cell activation	1.40e-04	3.67e-03	6/268	25/7978
CD8T	rs1131017_RPS26	BP	GO:0002573	myeloid leukocyte differentiation	1.41e-04	3.67e-03	13/268	117/7978
CD8T	rs1131017_RPS26	BP	GO:0008284	positive regulation of cell population proliferation	1.44e-04	3.73e-03	29/268	417/7978
CD8T	rs1131017_RPS26	BP	GO:0002443	leukocyte mediated immunity	1.60e-04	4.10e-03	32/268	483/7978
CD8T	rs1131017_RPS26	BP	GO:0051606	detection of stimulus	1.61e-04	4.10e-03	11/268	88/7978
CD8T	rs1131017_RPS26	BP	GO:0050727	regulation of inflammatory response	1.69e-04	4.26e-03	16/268	169/7978
CD8T	rs1131017_RPS26	BP	GO:0032103	positive regulation of response to external stimulus	1.76e-04	4.41e-03	21/268	261/7978
CD8T	rs1131017_RPS26	BP	GO:0002479	antigen processing and presentation of exogenous peptide antigen via MHC class I, TAP-dependent	1.78e-04	4.44e-03	9/268	61/7978
CD8T	rs1131017_RPS26	BP	GO:0002521	leukocyte differentiation	1.80e-04	4.45e-03	24/268	320/7978
CD8T	rs1131017_RPS26	BP	GO:1903706	regulation of hemopoiesis	1.87e-04	4.59e-03	23/268	301/7978
CD8T	rs1131017_RPS26	BP	GO:0050920	regulation of chemotaxis	1.98e-04	4.82e-03	11/268	90/7978
CD8T	rs1131017_RPS26	BP	GO:0060326	cell chemotaxis	2.16e-04	5.23e-03	13/268	122/7978
CD8T	rs1131017_RPS26	BP	GO:0051272	positive regulation of cellular component movement	2.19e-04	5.25e-03	20/268	246/7978
CD8T	rs1131017_RPS26	BP	GO:0150076	neuroinflammatory response	2.22e-04	5.25e-03	6/268	27/7978
CD8T	rs1131017_RPS26	BP	GO:2000107	negative regulation of leukocyte apoptotic process	2.22e-04	5.25e-03	6/268	27/7978
[truncated: 2,060 more rows]
