# Supplementary material for: Identification of genetic variants that impact gene co-expression relationships using large-scale single-cell data
Source: Genome Biol. 2023 Apr 18;24:80. doi: 10.1186/s13059-023-02897-x (PMC10111756; doi:10.1186/s13059-023-02897-x)
Supplement: Supplementary file 12 — Additional file 12: Table S17. Enrichment of co-eGenes for GWAS results [file 13059_2023_2897_MOESM12_ESM.csv]

VARIABLE	celltype	SNP	gene	TYPE	NGENES	BETA	BETA_STD	SE	P	prefix	trait	FDR	Tag	PUBMED_Paper_Link	Phenotype	RSID	RSALIAS	CHR	POS1	POS2	DIST	R2	D	DPRIME	MAJOR	MINOR	MAF	CMMB	CM	chromosome	position	pvalue
B_rs1131017_RPS26	B	rs1131017	RPS26	SET	38	-0.17233	-0.010509	0.13558	0.89813	results/current/magma/AD	AD	0.9598771875000001	IGAP_Alzheimer	http://www.ncbi.nlm.nih.gov/pubmed/24162737	Alzheimer	rs10876864	rs57455456	12	56435929	56401085	-34844	0.991789	0.240643	0.995886	A	G	0.408549	0.155229	71.092406	chr12	56007301	0.8895
B_rs1131017_RPS26	B	rs1131017	RPS26	SET	38	0.22567	0.013762	0.13488	0.047164	results/current/magma/ADHD	ADHD	0.4050915	PGC_ADHD_EUR_2017	NA	Attention deficit hyperactivity disorder - EUR	rs10876864	rs57455456	12	56435929	56401085	-34844	0.991789	0.240643	0.995886	A	G	0.408549	0.155229	71.092406	chr12	56007301	0.08262
B_rs1131017_RPS26	B	rs1131017	RPS26	SET	37	0.15814	0.0095211	0.13405	0.11907	results/current/magma/ADPN	ADPN	0.9584575	ADIPOGen_Adiponectin	http://www.ncbi.nlm.nih.gov/pubmed/22479202	Adiponectin	rs10876864	rs57455456	12	56435929	56401085	-34844	0.991789	0.240643	0.995886	A	G	0.408549	0.155229	71.092406	chr12	56007301	0.0188409
B_rs1131017_RPS26	B	rs1131017	RPS26	SET	38	-0.026912	-0.0016411	0.12505	0.5852	results/current/magma/ASD	ASD	0.8396347826086957	PGC_ASD_2017_CEU	https://molecularautism.biomedcentral.com/articles/10.1186/s13229-017-0137-9	Autism spectrum disorder - CEU	rs10876864	rs57455456	12	56435929	56401085	-34844	0.991789	0.240643	0.995886	A	G	0.408549	0.155229	71.092406	chr12	56007301	0.7458
B_rs1131017_RPS26	B	rs1131017	RPS26	SET	38	0.2959	0.01804	0.12502	0.0089797	results/current/magma/ASP_UKBS	ASP_UKBS	0.1035925	UKB_20002_1313_self_reported_ankylosing_spondylitis	http://biobank.ctsu.ox.ac.uk/showcase/field.cgi?id=41202	Non-cancer illness code, self-reported: ankylosing spondylitis	rs10876864	rs57455456	12	56435929	56401085	-34844	0.991789	0.240643	0.995886	A	G	0.408549	0.155229	71.092406	chr12	56007301	0.11006891510058207
B_rs1131017_RPS26	B	rs1131017	RPS26	SET	38	-0.12092	-0.0073801	0.13017	0.82353	results/current/magma/ATH	ATH	0.9273745161290322	GABRIEL_Asthma	http://www.ncbi.nlm.nih.gov/pubmed/17611496	Asthma	rs10876864	rs57455456	12	56435929	56401085	-34844	0.991789	0.240643	0.995886	A	G	0.408549	0.155229	71.092406	chr12	56007301	0.18822
B_rs1131017_RPS26	B	rs1131017	RPS26	SET	38	-0.020596	-0.0012563	0.14079	0.55815	results/current/magma/ATH_TAGC	ATH_TAGC	0.9190775	TAGC_Asthma_EUR	https://www.ncbi.nlm.nih.gov/pubmed/29273806	Asthma	rs10876864	rs57455456	12	56435929	56401085	-34844	0.991789	0.240643	0.995886	A	G	0.408549	0.155229	71.092406	chr12	56007301	2.09e-5
B_rs1131017_RPS26	B	rs1131017	RPS26	SET	38	-0.099027	-0.0060375	0.16143	0.7302	results/current/magma/ATH_UKB	ATH_UKB	0.9033278571428572	UKB_6152_8_diagnosed_by_doctor_Asthma	http://biobank.ctsu.ox.ac.uk/showcase/field.cgi?id=41202	Blood clot, DVT, bronchitis, emphysema, asthma, rhinitis, eczema, allergy diagnosed by doctor: Asthma	rs10876864	rs57455456	12	56435929	56401085	-34844	0.991789	0.240643	0.995886	A	G	0.408549	0.155229	71.092406	chr12	56007301	1.89917971126885e-14
B_rs1131017_RPS26	B	rs1131017	RPS26	SET	38	-0.18714	-0.011409	0.16157	0.87661	results/current/magma/ATH_UKBS	ATH_UKBS	0.93001	UKB_20002_1111_self_reported_asthma	http://biobank.ctsu.ox.ac.uk/showcase/field.cgi?id=41202	Non-cancer illness code, self-reported: asthma	rs10876864	rs57455456	12	56435929	56401085	-34844	0.991789	0.240643	0.995886	A	G	0.408549	0.155229	71.092406	chr12	56007301	4.600881486398139e-15
B_rs1131017_RPS26	B	rs1131017	RPS26	SET	38	0.24716	0.015068	0.14258	0.041522	results/current/magma/BC	BC	0.47076975000000004	BCAC_Overall_BreastCancer_EUR	https://www.ncbi.nlm.nih.gov/pubmed/25890600	Overall breast cancer in Europeans, imputed genotype	rs10876864	rs57455456	12	56435929	56401085	-34844	0.991789	0.240643	0.995886	A	G	0.408549	0.155229	71.092406	chr12	56007301	0.041670695125267616
B_rs1131017_RPS26	B	rs1131017	RPS26	SET	38	0.14224	0.008676	0.12684	0.13108	results/current/magma/BL	BL	0.9769024137931035	EGG_BL	http://www.ncbi.nlm.nih.gov/pubmed/25281659	Birth Length	rs10876864	rs57455456	12	56435929	56401085	-34844	0.991789	0.240643	0.995886	A	G	0.408549	0.155229	71.092406	chr12	56007301	0.08891
B_rs1131017_RPS26	B	rs1131017	RPS26	SET	38	-0.0066339	-4.0445e-4	0.13097	0.5202	results/current/magma/BLDP2_UKB	BLDP2_UKB	0.9960034615384615	UKB_2395_2_Hair_or_balding_pattern_Pattern_2	http://biobank.ctsu.ox.ac.uk/showcase/field.cgi?id=41202	Hair/balding pattern: Pattern 2	rs10876864	rs57455456	12	56435929	56401085	-34844	0.991789	0.240643	0.995886	A	G	0.408549	0.155229	71.092406	chr12	56007301	0.6728245597744549
B_rs1131017_RPS26	B	rs1131017	RPS26	SET	38	0.018658	0.0011375	0.13306	0.44424	results/current/magma/BLDP3_UKB	BLDP3_UKB	0.65604	UKB_2395_3_Hair_or_balding_pattern_Pattern_3	http://biobank.ctsu.ox.ac.uk/showcase/field.cgi?id=41202	Hair/balding pattern: Pattern 3	rs10876864	rs57455456	12	56435929	56401085	-34844	0.991789	0.240643	0.995886	A	G	0.408549	0.155229	71.092406	chr12	56007301	0.3690753880984051
B_rs1131017_RPS26	B	rs1131017	RPS26	SET	38	-0.1302	-0.0079382	0.16019	0.79183	results/current/magma/BLDP4_UKB	BLDP4_UKB	0.947450625	UKB_2395_4_Hair_or_balding_pattern_Pattern_4	http://biobank.ctsu.ox.ac.uk/showcase/field.cgi?id=41202	Hair/balding pattern: Pattern 4	rs10876864	rs57455456	12	56435929	56401085	-34844	0.991789	0.240643	0.995886	A	G	0.408549	0.155229	71.092406	chr12	56007301	0.11233267118183947
B_rs1131017_RPS26	B	rs1131017	RPS26	SET	38	-0.12492	-0.0076375	0.11843	0.85423	results/current/magma/BMD	BMD	0.972054827586207	GEFOS_Forearm	http://www.ncbi.nlm.nih.gov/pubmed/26367794	Bone Mineral Density (Forearm)	rs10876864	rs57455456	12	56435929	56401085	-34844	0.991789	0.240643	0.995886	A	G	0.408549	0.155229	71.092406	chr12	56007301	0.440412
B_rs1131017_RPS26	B	rs1131017	RPS26	SET	38	-0.053284	-0.003251	0.15165	0.63734	results/current/magma/BMI	BMI	0.99206	GIANT_2015_BMI_EUR	http://www.ncbi.nlm.nih.gov/pubmed/25673413	Body Mass Index	rs10876864	rs57455456	12	56435929	56401085	-34844	0.991789	0.240643	0.995886	A	G	0.408549	0.155229	71.092406	chr12	56007301	0.0455
B_rs1131017_RPS26	B	rs1131017	RPS26	SET	38	-0.21651	-0.013206	0.13251	0.94884	results/current/magma/BMI_SDS	BMI_SDS	0.94884	EGG_BMI_HapMapImputed	http://www.ncbi.nlm.nih.gov/pubmed/26604143	Body Mass Index Standard Deviation Score	rs10876864	rs57455456	12	56435929	56401085	-34844	0.991789	0.240643	0.995886	A	G	0.408549	0.155229	71.092406	chr12	56007301	0.2262
B_rs1131017_RPS26	B	rs1131017	RPS26	SET	38	-0.1085	-0.0066151	0.19925	0.70696	results/current/magma/BMI_UKB	BMI_UKB	0.904055625	UKB_21001_Body_mass_index_BMI	http://biobank.ctsu.ox.ac.uk/showcase/field.cgi?id=41202	Body mass index (BMI)	rs10876864	rs57455456	12	56435929	56401085	-34844	0.991789	0.240643	0.995886	A	G	0.408549	0.155229	71.092406	chr12	56007301	4.668347007000997e-8
B_rs1131017_RPS26	B	rs1131017	RPS26	SET	38	0.059526	0.003631	0.13648	0.33136	results/current/magma/BMIA	BMIA	0.83094	GIANT_2017_BMI_Active_EUR	NA	BMI for individuals defined as active, only European cohorts	rs10876864	rs57455456	12	56435929	56401085	-34844	0.991789	0.240643	0.995886	A	G	0.408549	0.155229	71.092406	chr12	56007301	0.0933
B_rs1131017_RPS26	B	rs1131017	RPS26	SET	38	-0.068667	-0.0041933	0.18692	0.64332	results/current/magma/BNC	BNC	0.6934045161290322	Astle_et_al_2016_Sum_basophil_neutrophil_counts	https://www.ncbi.nlm.nih.gov/pubmed/27863252	Sum basophil neutrophil counts	rs10876864	rs57455456	12	56435929	56401085	-34844	0.991789	0.240643	0.995886	A	G	0.408549	0.155229	71.092406	chr12	56007301	0.8896
B_rs1131017_RPS26	B	rs1131017	RPS26	SET	38	0.19047	0.011614	0.14766	0.098564	results/current/magma/BW	BW	0.431574	EGG_BW3_EUR	https://www.ncbi.nlm.nih.gov/pubmed/27680694	Birth Weight	rs10876864	rs57455456	12	56435929	56401085	-34844	0.991789	0.240643	0.995886	A	G	0.408549	0.155229	71.092406	chr12	56007301	0.0024
B_rs1131017_RPS26	B	rs1131017	RPS26	SET	38	-0.10331	-0.0062989	0.16006	0.74068	results/current/magma/BW_UKB	BW_UKB	0.9563989285714286	UKB_20022_Birth_weight	http://biobank.ctsu.ox.ac.uk/showcase/field.cgi?id=41202	Birth weight	rs10876864	rs57455456	12	56435929	56401085	-34844	0.991789	0.240643	0.995886	A	G	0.408549	0.155229	71.092406	chr12	56007301	7.63709756190764e-5
B_rs1131017_RPS26	B	rs1131017	RPS26	SET	38	-0.13151	-0.0080187	0.1409	0.82466	results/current/magma/CAD	CAD	0.97589	CARDIoGRAM_C4D_CAD_ADDITIVE	http://www.ncbi.nlm.nih.gov/pubmed/26343387	Coronary Artery Disease (additive model)	rs10876864	rs57455456	12	56435929	56401085	-34844	0.991789	0.240643	0.995886	A	G	0.408549	0.155229	71.092406	chr12	56007301	0.9350126
B_rs1131017_RPS26	B	rs1131017	RPS26	SET	38	0.020742	0.0012645	0.14011	0.44116	results/current/magma/CD	CD	0.6084972413793104	IBD.EUR.Crohns_Disease	http://www.ncbi.nlm.nih.gov/pubmed/26192919	Crohn's Disease	rs10876864	rs57455456	12	56435929	56401085	-34844	0.991789	0.240643	0.995886	A	G	0.408549	0.155229	71.092406	chr12	56007301	0.5996
B_rs1131017_RPS26	B	rs1131017	RPS26	SET	38	-0.10273	-0.0062629	0.1235	0.79723	results/current/magma/CD_UKBS	CD_UKBS	0.8221434375	UKB_20002_1462_self_reported_crohns_disease	http://biobank.ctsu.ox.ac.uk/showcase/field.cgi?id=41202	Non-cancer illness code, self-reported: crohns disease	rs10876864	rs57455456	12	56435929	56401085	-34844	0.991789	0.240643	0.995886	A	G	0.408549	0.155229	71.092406	chr12	56007301	0.2779993646973571
B_rs1131017_RPS26	B	rs1131017	RPS26	SET	36	0.11364	0.0068096	0.14512	0.21681	results/current/magma/CEL	CEL	0.6614483333333333	IMMUNOBASE_Celiac_disease_hg19	http://www.ncbi.nlm.nih.gov/pubmed/20190752	Celiac Disease	rs10876864	rs57455456	12	56435929	56401085	-34844	0.991789	0.240643	0.995886	A	G	0.408549	0.155229	71.092406	chr12	56007301	0.4014
B_rs1131017_RPS26	B	rs1131017	RPS26	SET	38	-0.13151	-0.0080181	0.12629	0.85113	results/current/magma/CH2	CH2	0.9247	MAGNETIC_CH2.DB.ratio	http://www.ncbi.nlm.nih.gov/pubmed/27005778	Average number of methylene groups per a double bond	rs10876864	rs57455456	12	56435929	56401085	-34844	0.991789	0.240643	0.995886	A	G	0.408549	0.155229	71.092406	chr12	56007301	0.02454
B_rs1131017_RPS26	B	rs1131017	RPS26	SET	38	-0.086047	-0.0052463	0.13685	0.73524	results/current/magma/CHRONO	CHRONO	0.9239633333333335	Jones_et_al_2016_Chronotype	https://www.ncbi.nlm.nih.gov/pubmed/27494321	Chronotype	rs10876864	rs57455456	12	56435929	56401085	-34844	0.991789	0.240643	0.995886	A	G	0.408549	0.155229	71.092406	chr12	56007301	0.39
B_rs1131017_RPS26	B	rs1131017	RPS26	SET	38	0.02359	0.0014382	0.16017	0.44146	results/current/magma/CHRONO_UKB	CHRONO_UKB	0.848826	UKB_1180_Morning_or_evening_person_chronotype	http://biobank.ctsu.ox.ac.uk/showcase/field.cgi?id=41202	Morning/evening person (chronotype)	rs10876864	rs57455456	12	56435929	56401085	-34844	0.991789	0.240643	0.995886	A	G	0.408549	0.155229	71.092406	chr12	56007301	0.9338129930322826
B_rs1131017_RPS26	B	rs1131017	RPS26	SET	38	0.16337	0.0099661	0.12838	0.10161	results/current/magma/CKD	CKD	0.8293340000000001	CKDGen_Chronic_Kidney_Disease	http://www.ncbi.nlm.nih.gov/pubmed/24029420	Chronic Kidney Disease	rs10876864	rs57455456	12	56435929	56401085	-34844	0.991789	0.240643	0.995886	A	G	0.408549	0.155229	71.092406	chr12	56007301	0.94
B_rs1131017_RPS26	B	rs1131017	RPS26	SET	38	-0.10802	-0.0065898	0.11887	0.81824	results/current/magma/DBP	DBP	0.99433	ICBP_DiastolicPressure	https://www.ncbi.nlm.nih.gov/pubmed/21909115	Diastolic Blood Pressure	rs10876864	rs57455456	12	56435929	56401085	-34844	0.991789	0.240643	0.995886	A	G	0.408549	0.155229	71.092406	chr12	56007301	0.0759300394219636
B_rs1131017_RPS26	B	rs1131017	RPS26	SET	38	0.05989	0.0036517	0.1252	0.3162	results/current/magma/DEPR	DEPR	0.7453285714285715	SSGAC_Depressive_Symptoms	http://www.nature.com/ng/journal/vaop/ncurrent/full/ng.3552.html#access	Depressive Symptoms	rs10876864	rs57455456	12	56435929	56401085	-34844	0.991789	0.240643	0.995886	A	G	0.408549	0.155229	71.092406	chr12	56007301	0.6745
B_rs1131017_RPS26	B	rs1131017	RPS26	SET	38	-0.10257	-0.0062536	0.12823	0.78811	results/current/magma/DVT_UKB	DVT_UKB	0.9632455555555556	UKB_6152_5_diagnosed_by_doctor_Blood_clot_in_the_leg_DVT	http://biobank.ctsu.ox.ac.uk/showcase/field.cgi?id=41202	Blood clot, DVT, bronchitis, emphysema, asthma, rhinitis, eczema, allergy diagnosed by doctor: Blood clot in the leg (DVT)	rs10876864	rs57455456	12	56435929	56401085	-34844	0.991789	0.240643	0.995886	A	G	0.408549	0.155229	71.092406	chr12	56007301	0.3132536237127478
B_rs1131017_RPS26	B	rs1131017	RPS26	SET	38	-0.082384	-0.0050228	0.12815	0.73983	results/current/magma/DVT_UKBS	DVT_UKBS	0.99771	UKB_20002_1094_self_reported_deep_venous_thrombosis_dvt	http://biobank.ctsu.ox.ac.uk/showcase/field.cgi?id=41202	Non-cancer illness code, self-reported: deep venous thrombosis (dvt)	rs10876864	rs57455456	12	56435929	56401085	-34844	0.991789	0.240643	0.995886	A	G	0.408549	0.155229	71.092406	chr12	56007301	0.5609197069994428
B_rs1131017_RPS26	B	rs1131017	RPS26	SET	38	-0.13866	-0.0084673	0.19877	0.75727	results/current/magma/EBC	EBC	0.78333	Astle_et_al_2016_Sum_eosinophil_basophil_counts	https://www.ncbi.nlm.nih.gov/pubmed/27863252	Sum eosinophil basophil counts	rs10876864	rs57455456	12	56435929	56401085	-34844	0.991789	0.240643	0.995886	A	G	0.408549	0.155229	71.092406	chr12	56007301	6.825000000000001e-12
B_rs1131017_RPS26	B	rs1131017	RPS26	SET	38	-0.099369	-0.0060681	0.20062	0.6898	results/current/magma/EC	EC	0.7849448275862069	Astle_et_al_2016_Eosinophil_counts	https://www.ncbi.nlm.nih.gov/pubmed/27863252	Eosinophil counts	rs10876864	rs57455456	12	56435929	56401085	-34844	0.991789	0.240643	0.995886	A	G	0.408549	0.155229	71.092406	chr12	56007301	6.238e-13
B_rs1131017_RPS26	B	rs1131017	RPS26	SET	38	-0.021285	-0.0012976	0.12821	0.56593	results/current/magma/ECZ	ECZ	0.9212814285714285	EAGLE_Eczema	NA	Eczema	rs10876864	rs57455456	12	56435929	56401085	-34844	0.991789	0.240643	0.995886	A	G	0.408549	0.155229	71.092406	chr12	56007301	0.040687
B_rs1131017_RPS26	B	rs1131017	RPS26	SET	38	0.045204	0.002756	0.12886	0.36287	results/current/magma/ECZ_UKBS	ECZ_UKBS	0.6732521052631579	UKB_20002_1452_self_reported_eczema_or_dermatitis	http://biobank.ctsu.ox.ac.uk/showcase/field.cgi?id=41202	Non-cancer illness code, self-reported: eczema/dermatitis	rs10876864	rs57455456	12	56435929	56401085	-34844	0.991789	0.240643	0.995886	A	G	0.408549	0.155229	71.092406	chr12	56007301	0.0692251586076923
B_rs1131017_RPS26	B	rs1131017	RPS26	SET	38	-0.018777	-0.0011448	0.15744	0.54747	results/current/magma/EDU	EDU	0.7974725	SSGAC_Education_Years_Pooled	http://www.nature.com/nature/journal/vaop/ncurrent/full/nature17671.html	Education years (Discovery and replication cohorts, genders pooled)	rs10876864	rs57455456	12	56435929	56401085	-34844	0.991789	0.240643	0.995886	A	G	0.408549	0.155229	71.092406	chr12	56007301	3.319e-9
B_rs1131017_RPS26	B	rs1131017	RPS26	SET	38	0.040447	0.0024672	0.12318	0.37132	results/current/magma/EPI	EPI	0.95601	ILAE_Genetic_generalised_epilepsy	http://thelancet.com/journals/laneur/article/PIIS1474-4422(14)70171-1/fulltext	Genetic Generalised Epilepsy	rs10876864	rs57455456	12	56435929	56401085	-34844	0.991789	0.240643	0.995886	A	G	0.408549	0.155229	71.092406	chr12	56007301	0.1774
B_rs1131017_RPS26	B	rs1131017	RPS26	SET	38	0.071498	0.0043591	0.11893	0.27387	results/current/magma/EPI_UKB	EPI_UKB	0.502095	UKB_G40_Diagnoses_main_ICD10_G40_Epilepsy	http://biobank.ctsu.ox.ac.uk/showcase/field.cgi?id=41202	Diagnoses - main ICD10: G40 Epilepsy	rs10876864	rs57455456	12	56435929	56401085	-34844	0.991789	0.240643	0.995886	A	G	0.408549	0.155229	71.092406	chr12	56007301	0.6792305343947196
B_rs1131017_RPS26	B	rs1131017	RPS26	SET	38	0.12158	0.0074123	0.13846	0.18996	results/current/magma/ERNBC	ERNBC	0.52239	BCAC_ER_negative_BreastCancer_EUR	https://www.ncbi.nlm.nih.gov/pubmed/25890600	Estrogen-receptor-negative breast cancer in Europeans, imputed genotype	rs10876864	rs57455456	12	56435929	56401085	-34844	0.991789	0.240643	0.995886	A	G	0.408549	0.155229	71.092406	chr12	56007301	0.08269592236394756
B_rs1131017_RPS26	B	rs1131017	RPS26	SET	38	0.13506	0.0082339	0.12697	0.14374	results/current/magma/ERPBC	ERPBC	0.7553333333333333	BCAC_ER_positive_BreastCancer_EUR	https://www.ncbi.nlm.nih.gov/pubmed/25890600	Estrogen-receptor-positive breast cancer in Europeans, imputed genotype	rs10876864	rs57455456	12	56435929	56401085	-34844	0.991789	0.240643	0.995886	A	G	0.408549	0.155229	71.092406	chr12	56007301	0.3813393406151566
B_rs1131017_RPS26	B	rs1131017	RPS26	SET	38	-0.19565	-0.011929	0.12954	0.93452	results/current/magma/FAD_UKB	FAD_UKB	0.96796	UKB_1807_Fathers_age_at_death	http://biobank.ctsu.ox.ac.uk/showcase/field.cgi?id=41202	Father's age at death	rs10876864	rs57455456	12	56435929	56401085	-34844	0.991789	0.240643	0.995886	A	G	0.408549	0.155229	71.092406	chr12	56007301	0.14294650675648973
B_rs1131017_RPS26	B	rs1131017	RPS26	SET	38	-0.082629	-0.0050377	0.19205	0.66648	results/current/magma/FAT_UKB	FAT_UKB	0.9044731034482759	UKB_23099_Body_fat_percentage	http://biobank.ctsu.ox.ac.uk/showcase/field.cgi?id=41202	Body fat percentage	rs10876864	rs57455456	12	56435929	56401085	-34844	0.991789	0.240643	0.995886	A	G	0.408549	0.155229	71.092406	chr12	56007301	0.07464327681178652
B_rs1131017_RPS26	B	rs1131017	RPS26	SET	38	-0.011615	-7.0842e-4	0.12897	0.53588	results/current/magma/FG	FG	0.99593	MAGIC_FastingGlucose	http://www.ncbi.nlm.nih.gov/pubmed/20081858	Fasting Glucose	rs10876864	rs57455456	12	56435929	56401085	-34844	0.991789	0.240643	0.995886	A	G	0.408549	0.155229	71.092406	chr12	56007301	0.009922
B_rs1131017_RPS26	B	rs1131017	RPS26	SET	38	-0.30246	-0.01844	0.14953	0.97844	results/current/magma/FIS_UKB	FIS_UKB	0.97844	UKB_20016_Fluid_intelligence_score	http://biobank.ctsu.ox.ac.uk/showcase/field.cgi?id=41202	Fluid intelligence score	rs10876864	rs57455456	12	56435929	56401085	-34844	0.991789	0.240643	0.995886	A	G	0.408549	0.155229	71.092406	chr12	56007301	1.807465268136758e-5
B_rs1131017_RPS26	B	rs1131017	RPS26	SET	38	-0.063337	-0.0038678	0.18761	0.63217	results/current/magma/GC	GC	0.70034	Astle_et_al_2016_Granulocyte_count	https://www.ncbi.nlm.nih.gov/pubmed/27863252	Granulocyte count	rs10876864	rs57455456	12	56435929	56401085	-34844	0.991789	0.240643	0.995886	A	G	0.408549	0.155229	71.092406	chr12	56007301	0.4087
B_rs1131017_RPS26	B	rs1131017	RPS26	SET	38	-0.0090142	-5.4958e-4	0.13167	0.52729	results/current/magma/GOUT_UKBS	GOUT_UKBS	0.9159948387096774	UKB_20002_1466_self_reported_gout	http://biobank.ctsu.ox.ac.uk/showcase/field.cgi?id=41202	Non-cancer illness code, self-reported: gout	rs10876864	rs57455456	12	56435929	56401085	-34844	0.991789	0.240643	0.995886	A	G	0.408549	0.155229	71.092406	chr12	56007301	0.01465711160714374
B_rs1131017_RPS26	B	rs1131017	RPS26	SET	38	-0.21741	-0.013255	0.16988	0.89967	results/current/magma/HAY_UKB	HAY_UKB	0.89967	UKB_6152_9_diagnosed_by_doctor_Hayfever_allergic_rhinitis_or_eczema	http://biobank.ctsu.ox.ac.uk/showcase/field.cgi?id=41202	Blood clot, DVT, bronchitis, emphysema, asthma, rhinitis, eczema, allergy diagnosed by doctor: Hayfever, allergic rhinitis or eczema	rs10876864	rs57455456	12	56435929	56401085	-34844	0.991789	0.240643	0.995886	A	G	0.408549	0.155229	71.092406	chr12	56007301	1.5594237655814419e-15
B_rs1131017_RPS26	B	rs1131017	RPS26	SET	38	0.13442	0.0081951	0.15018	0.18539	results/current/magma/HC_UKBS	HC_UKBS	0.5029435714285715	UKB_20002_1473_self_reported_high_cholesterol	http://biobank.ctsu.ox.ac.uk/showcase/field.cgi?id=41202	Non-cancer illness code, self-reported: high cholesterol	rs10876864	rs57455456	12	56435929	56401085	-34844	0.991789	0.240643	0.995886	A	G	0.408549	0.155229	71.092406	chr12	56007301	0.14030755603235456
B_rs1131017_RPS26	B	rs1131017	RPS26	SET	38	0.018021	0.0010993	0.1558	0.45396	results/current/magma/HDL	HDL	0.7133657142857143	GLGC_Mc_HDL	http://www.ncbi.nlm.nih.gov/pubmed/24097068	High-density Lipoprotein Cholesterol	rs10876864	rs57455456	12	56435929	56401085	-34844	0.991789	0.240643	0.995886	A	G	0.408549	0.155229	71.092406	chr12	56007301	0.1267
B_rs1131017_RPS26	B	rs1131017	RPS26	SET	38	0.051444	0.0031366	0.12462	0.33988	results/current/magma/HDLC	HDLC	0.92606	MAGNETIC_HDL.C	http://www.ncbi.nlm.nih.gov/pubmed/27005778	Total cholesterol in HDL	rs10876864	rs57455456	12	56435929	56401085	-34844	0.991789	0.240643	0.995886	A	G	0.408549	0.155229	71.092406	chr12	56007301	0.408713
B_rs1131017_RPS26	B	rs1131017	RPS26	SET	38	0.16254	0.0099147	0.23819	0.2475	results/current/magma/HEIGHT	HEIGHT	0.96682	GIANT_HEIGHT	http://www.ncbi.nlm.nih.gov/pubmed/25282103	Height	rs10876864	rs57455456	12	56435929	56401085	-34844	0.991789	0.240643	0.995886	A	G	0.408549	0.155229	71.092406	chr12	56007301	0.98
B_rs1131017_RPS26	B	rs1131017	RPS26	SET	38	0.27795	0.016946	0.283	0.16302	results/current/magma/HEIGHT_UKB	HEIGHT_UKB	0.6854243478260869	UKB_50_Standing_height	http://biobank.ctsu.ox.ac.uk/showcase/field.cgi?id=41202	Standing height	rs10876864	rs57455456	12	56435929	56401085	-34844	0.991789	0.240643	0.995886	A	G	0.408549	0.155229	71.092406	chr12	56007301	0.5396852663662579
B_rs1131017_RPS26	B	rs1131017	RPS26	SET	38	0.084688	0.0051668	0.14663	0.28179	results/current/magma/HIP	HIP	0.805134	GIANT_HIP_Combined_EUR	http://www.ncbi.nlm.nih.gov/pubmed/25673412	Hip Circumference	rs10876864	rs57455456	12	56435929	56401085	-34844	0.991789	0.240643	0.995886	A	G	0.408549	0.155229	71.092406	chr12	56007301	0.77
B_rs1131017_RPS26	B	rs1131017	RPS26	SET	38	-0.16379	-0.0099857	0.17493	0.82542	results/current/magma/HPT_UKBS	HPT_UKBS	0.9005274193548386	UKB_20002_1065_self_reported_hypertension	http://biobank.ctsu.ox.ac.uk/showcase/field.cgi?id=41202	Non-cancer illness code, self-reported: hypertension	rs10876864	rs57455456	12	56435929	56401085	-34844	0.991789	0.240643	0.995886	A	G	0.408549	0.155229	71.092406	chr12	56007301	6.31761330576466e-5
B_rs1131017_RPS26	B	rs1131017	RPS26	SET	38	-0.10631	-0.0064852	0.13518	0.78418	results/current/magma/HR	HR	0.99315	HRGene_HeartRate	https://www.ncbi.nlm.nih.gov/pubmed/23583979	Heart rate	rs10876864	rs57455456	12	56435929	56401085	-34844	0.991789	0.240643	0.995886	A	G	0.408549	0.155229	71.092406	chr12	56007301	0.6478
B_rs1131017_RPS26	B	rs1131017	RPS26	SET	38	-0.057877	-0.0035343	0.19802	0.61496	results/current/magma/HRET	HRET	0.9635893548387097	Astle_et_al_2016_High_light_scatter_reticulocyte_count	https://www.ncbi.nlm.nih.gov/pubmed/27863252	High light scatter reticulocyte count	rs10876864	rs57455456	12	56435929	56401085	-34844	0.991789	0.240643	0.995886	A	G	0.408549	0.155229	71.092406	chr12	56007301	0.8139
B_rs1131017_RPS26	B	rs1131017	RPS26	SET	38	-0.14669	-0.0089434	0.13252	0.86582	results/current/magma/HYPERTHY_UKBS	HYPERTHY_UKBS	0.894898125	UKB_20002_1225_self_reported_hyperthyroidism_or_thyrotoxicosis	http://biobank.ctsu.ox.ac.uk/showcase/field.cgi?id=41202	Non-cancer illness code, self-reported: hyperthyroidism/thyrotoxicosis	rs10876864	rs57455456	12	56435929	56401085	-34844	0.991789	0.240643	0.995886	A	G	0.408549	0.155229	71.092406	chr12	56007301	0.3089595415775385
B_rs1131017_RPS26	B	rs1131017	RPS26	SET	38	-0.069321	-0.0042263	0.16533	0.6625	results/current/magma/HYPOTHY_UKBS	HYPOTHY_UKBS	0.7538793103448276	UKB_20002_1226_self_reported_hypothyroidism_or_myxoedema	http://biobank.ctsu.ox.ac.uk/showcase/field.cgi?id=41202	Non-cancer illness code, self-reported: hypothyroidism/myxoedema	rs10876864	rs57455456	12	56435929	56401085	-34844	0.991789	0.240643	0.995886	A	G	0.408549	0.155229	71.092406	chr12	56007301	2.629767350609219e-10
B_rs1131017_RPS26	B	rs1131017	RPS26	SET	38	0.15863	0.0096706	0.15046	0.14589	results/current/magma/IBD	IBD	0.3713914285714286	IBD.EUR.Inflammatory_Bowel_Disease	http://www.ncbi.nlm.nih.gov/pubmed/26192919	Inflammatory Bowel Disease	rs10876864	rs57455456	12	56435929	56401085	-34844	0.991789	0.240643	0.995886	A	G	0.408549	0.155229	71.092406	chr12	56007301	0.7451
B_rs1131017_RPS26	B	rs1131017	RPS26	SET	38	0.049866	0.0030402	0.11914	0.33778	results/current/magma/IBD_UKBS	IBD_UKBS	0.9998467741935484	UKB_20002_1461_self_reported_inflammatory_bowel_disease	http://biobank.ctsu.ox.ac.uk/showcase/field.cgi?id=41202	Non-cancer illness code, self-reported: inflammatory bowel disease	rs10876864	rs57455456	12	56435929	56401085	-34844	0.991789	0.240643	0.995886	A	G	0.408549	0.155229	71.092406	chr12	56007301	0.17392617250123932
B_rs1131017_RPS26	B	rs1131017	RPS26	SET	38	-0.13893	-0.0084705	0.12351	0.86967	results/current/magma/IBS_UKBS	IBS_UKBS	0.918555	UKB_20002_1154_self_reported_irritable_bowel_syndrome	http://biobank.ctsu.ox.ac.uk/showcase/field.cgi?id=41202	Non-cancer illness code, self-reported: irritable bowel syndrome	rs10876864	rs57455456	12	56435929	56401085	-34844	0.991789	0.240643	0.995886	A	G	0.408549	0.155229	71.092406	chr12	56007301	0.9057292972389092
B_rs1131017_RPS26	B	rs1131017	RPS26	SET	38	0.041779	0.0025479	0.1246	0.36870000000000003	results/current/magma/ICV	ICV	0.7437946153846153	ENIGMA_Intracraneal_Volume	https://www.ncbi.nlm.nih.gov/pubmed/25607358	Intracraneal Volume	rs10876864	rs57455456	12	56435929	56401085	-34844	0.991789	0.240643	0.995886	A	G	0.408549	0.155229	71.092406	chr12	56007301	0.1043
B_rs1131017_RPS26	B	rs1131017	RPS26	SET	38	0.027632	0.0016847	0.12547	0.41285	results/current/magma/IDL	IDL	0.9912936	MAGNETIC_IDL.TG	http://www.ncbi.nlm.nih.gov/pubmed/27005778	Triglycerides in IDL	rs10876864	rs57455456	12	56435929	56401085	-34844	0.991789	0.240643	0.995886	A	G	0.408549	0.155229	71.092406	chr12	56007301	0.005118999999999999
B_rs1131017_RPS26	B	rs1131017	RPS26	SET	38	-0.036536	-0.0022277	0.12876	0.61169	results/current/magma/INSOMN	INSOMN	0.99236	CNCR_Insomnia_all	https://www.ncbi.nlm.nih.gov/pubmed/28604731	Insomnia in both sexes	rs10876864	rs57455456	12	56435929	56401085	-34844	0.991789	0.240643	0.995886	A	G	0.408549	0.155229	71.092406	chr12	56007301	0.64305
B_rs1131017_RPS26	B	rs1131017	RPS26	SET	38	-0.1235	-0.0075296	0.14224	0.80736	results/current/magma/INSOMN_UKB	INSOMN_UKB	0.99283	UKB_1200_Sleeplessness_or_insomnia	http://biobank.ctsu.ox.ac.uk/showcase/field.cgi?id=41202	Sleeplessness / insomnia	rs10876864	rs57455456	12	56435929	56401085	-34844	0.991789	0.240643	0.995886	A	G	0.408549	0.155229	71.092406	chr12	56007301	0.030584437681993527
B_rs1131017_RPS26	B	rs1131017	RPS26	SET	38	-0.099782	-0.0060835	0.12104	0.79514	results/current/magma/INSOMN_UKBS	INSOMN_UKBS	0.99525	UKB_20002_1616_self_reported_insomnia	http://biobank.ctsu.ox.ac.uk/showcase/field.cgi?id=41202	Non-cancer illness code, self-reported: insomnia	rs10876864	rs57455456	12	56435929	56401085	-34844	0.991789	0.240643	0.995886	A	G	0.408549	0.155229	71.092406	chr12	56007301	0.789187977546125
B_rs1131017_RPS26	B	rs1131017	RPS26	SET	38	0.051124	0.0031183	0.12535	0.34169	results/current/magma/INSUL	INSUL	0.8054121428571429	MAGIC_ln_FastingInsulin	http://www.ncbi.nlm.nih.gov/pubmed/20081858	Fasting Insulin	rs10876864	rs57455456	12	56435929	56401085	-34844	0.991789	0.240643	0.995886	A	G	0.408549	0.155229	71.092406	chr12	56007301	0.17800000000000002
B_rs1131017_RPS26	B	rs1131017	RPS26	SET	38	0.1455	0.0088853	0.20215	0.23584	results/current/magma/LC	LC	0.4997457142857143	Astle_et_al_2016_Lymphocyte_counts	https://www.ncbi.nlm.nih.gov/pubmed/27863252	Lymphocyte counts	rs10876864	rs57455456	12	56435929	56401085	-34844	0.991789	0.240643	0.995886	A	G	0.408549	0.155229	71.092406	chr12	56007301	0.0035280000000000008
B_rs1131017_RPS26	B	rs1131017	RPS26	SET	38	0.010293	6.2789e-4	0.15249	0.47309	results/current/magma/LDL	LDL	0.8328505263157895	GLGC_Mc_LDL	http://www.ncbi.nlm.nih.gov/pubmed/24097068	Low-density Lipoprotein Cholesterol	rs10876864	rs57455456	12	56435929	56401085	-34844	0.991789	0.240643	0.995886	A	G	0.408549	0.155229	71.092406	chr12	56007301	0.7126
B_rs1131017_RPS26	B	rs1131017	RPS26	SET	38	0.038643	0.0023561	0.12555	0.37913	results/current/magma/LDLC	LDLC	0.82798375	MAGNETIC_LDL.C	http://www.ncbi.nlm.nih.gov/pubmed/27005778	Total cholesterol in LDL	rs10876864	rs57455456	12	56435929	56401085	-34844	0.991789	0.240643	0.995886	A	G	0.408549	0.155229	71.092406	chr12	56007301	0.012819
B_rs1131017_RPS26	B	rs1131017	RPS26	SET	38	0.0085004	5.1825e-4	0.12669	0.47325	results/current/magma/MAD_UKB	MAD_UKB	0.8540635714285714	UKB_3526_Mothers_age_at_death	http://biobank.ctsu.ox.ac.uk/showcase/field.cgi?id=41202	Mother's age at death	rs10876864	rs57455456	12	56435929	56401085	-34844	0.991789	0.240643	0.995886	A	G	0.408549	0.155229	71.092406	chr12	56007301	0.842218555040876
B_rs1131017_RPS26	B	rs1131017	RPS26	SET	38	0.10447	0.0063797	0.20158	0.30214	results/current/magma/MC	MC	0.57819	Astle_et_al_2016_Monocyte_count	https://www.ncbi.nlm.nih.gov/pubmed/27863252	Monocyte count	rs10876864	rs57455456	12	56435929	56401085	-34844	0.991789	0.240643	0.995886	A	G	0.408549	0.155229	71.092406	chr12	56007301	0.7332
B_rs1131017_RPS26	B	rs1131017	RPS26	SET	38	0.11217	0.0068389	0.13014	0.19437	results/current/magma/MI_UKB	MI_UKB	0.37961647058823533	UKB_6150_1_Vascular_or_heart_problems_diagnosed_by_doctor_Heart_attack	http://biobank.ctsu.ox.ac.uk/showcase/field.cgi?id=41202	Vascular/heart problems diagnosed by doctor: Heart attack	rs10876864	rs57455456	12	56435929	56401085	-34844	0.991789	0.240643	0.995886	A	G	0.408549	0.155229	71.092406	chr12	56007301	0.5095862613452604
B_rs1131017_RPS26	B	rs1131017	RPS26	SET	38	-0.093632	-0.0057085	0.11891	0.78447	results/current/magma/MIGR_UKB	MIGR_UKB	0.97531	UKB_G43_Diagnoses_main_ICD10_G43_Migraine	http://biobank.ctsu.ox.ac.uk/showcase/field.cgi?id=41202	Diagnoses - main ICD10: G43 Migraine	rs10876864	rs57455456	12	56435929	56401085	-34844	0.991789	0.240643	0.995886	A	G	0.408549	0.155229	71.092406	chr12	56007301	0.5922931215952351
B_rs1131017_RPS26	B	rs1131017	RPS26	SET	38	-0.020363	-0.0012415	0.12829	0.56305	results/current/magma/MIGR_UKBS	MIGR_UKBS	0.8878706896551725	UKB_20002_1265_self_reported_migraine	http://biobank.ctsu.ox.ac.uk/showcase/field.cgi?id=41202	Non-cancer illness code, self-reported: migraine	rs10876864	rs57455456	12	56435929	56401085	-34844	0.991789	0.240643	0.995886	A	G	0.408549	0.155229	71.092406	chr12	56007301	0.049805620119940414
B_rs1131017_RPS26	B	rs1131017	RPS26	SET	38	0.027683	0.0016903	0.14966	0.42663	results/current/magma/MS	MS	0.587994	IMMUNOBASE_Multiple_sclerosis_hg19	http://www.ncbi.nlm.nih.gov/pubmed/21833088	Multiple Sclerosis	rs10876864	rs57455456	12	56435929	56401085	-34844	0.991789	0.240643	0.995886	A	G	0.408549	0.155229	71.092406	chr12	56007301	0.8138
B_rs1131017_RPS26	B	rs1131017	RPS26	SET	38	-0.019572	-0.0011933	0.1283	0.56062	results/current/magma/MS_UKBS	MS_UKBS	0.7585992857142857	UKB_20002_1261_self_reported_multiple_sclerosis	http://biobank.ctsu.ox.ac.uk/showcase/field.cgi?id=41202	Non-cancer illness code, self-reported: multiple sclerosis	rs10876864	rs57455456	12	56435929	56401085	-34844	0.991789	0.240643	0.995886	A	G	0.408549	0.155229	71.092406	chr12	56007301	0.5075790692828852
B_rs1131017_RPS26	B	rs1131017	RPS26	SET	38	-0.010905	-6.6594e-4	0.18846	0.52307	results/current/magma/MWBC	MWBC	0.6884688461538461	Astle_et_al_2016_Myeloid_white_cell_count	https://www.ncbi.nlm.nih.gov/pubmed/27863252	Myeloid white cell count	rs10876864	rs57455456	12	56435929	56401085	-34844	0.991789	0.240643	0.995886	A	G	0.408549	0.155229	71.092406	chr12	56007301	0.3779
B_rs1131017_RPS26	B	rs1131017	RPS26	SET	38	-0.068566	-0.0041871	0.18682000000000001	0.64319	results/current/magma/NC	NC	0.6898383870967741	Astle_et_al_2016_Neutrophil_count	https://www.ncbi.nlm.nih.gov/pubmed/27863252	Neutrophil count	rs10876864	rs57455456	12	56435929	56401085	-34844	0.991789	0.240643	0.995886	A	G	0.408549	0.155229	71.092406	chr12	56007301	0.9692
B_rs1131017_RPS26	B	rs1131017	RPS26	SET	38	-0.055159	-0.0033683	0.18767	0.61558	results/current/magma/NEC	NEC	0.6979396875	Astle_et_al_2016_Sum_neutrophil_eosinophil_counts	https://www.ncbi.nlm.nih.gov/pubmed/27863252	Sum neutrophil eosinophil counts	rs10876864	rs57455456	12	56435929	56401085	-34844	0.991789	0.240643	0.995886	A	G	0.408549	0.155229	71.092406	chr12	56007301	0.4473
B_rs1131017_RPS26	B	rs1131017	RPS26	SET	38	-0.11765	-0.007176	0.12353	0.82955	results/current/magma/NEUROT	NEUROT	0.9580780000000001	GPC-NEO-NEUROTICISM	http://www.ncbi.nlm.nih.gov/pubmed/21173776	Five Factor Model Neuroticism	rs10876864	rs57455456	12	56435929	56401085	-34844	0.991789	0.240643	0.995886	A	G	0.408549	0.155229	71.092406	chr12	56007301	0.4453
B_rs1131017_RPS26	B	rs1131017	RPS26	SET	38	-0.14975	-0.0091299	0.15293	0.83625	results/current/magma/NEUROT_UKB	NEUROT_UKB	0.9708144827586207	UKB_20127_Neuroticism_score	http://biobank.ctsu.ox.ac.uk/showcase/field.cgi?id=41202	Neuroticism score	rs10876864	rs57455456	12	56435929	56401085	-34844	0.991789	0.240643	0.995886	A	G	0.408549	0.155229	71.092406	chr12	56007301	0.44786774415351294
B_rs1131017_RPS26	B	rs1131017	RPS26	SET	38	-0.15939	-0.0097178	0.12632	0.89648	results/current/magma/OST_UKBS	OST_UKBS	0.9927946875	UKB_20002_1309_self_reported_osteoporosis	http://biobank.ctsu.ox.ac.uk/showcase/field.cgi?id=41202	Non-cancer illness code, self-reported: osteoporosis	rs10876864	rs57455456	12	56435929	56401085	-34844	0.991789	0.240643	0.995886	A	G	0.408549	0.155229	71.092406	chr12	56007301	0.2998353422865764
B_rs1131017_RPS26	B	rs1131017	RPS26	SET	38	0.052327	0.0031903	0.12173	0.33365	results/current/magma/PD_UKBS	PD_UKBS	0.7756479310344827	UKB_20002_1262_self_reported_parkinsons_disease	http://biobank.ctsu.ox.ac.uk/showcase/field.cgi?id=41202	Non-cancer illness code, self-reported: parkinsons disease	rs10876864	rs57455456	12	56435929	56401085	-34844	0.991789	0.240643	0.995886	A	G	0.408549	0.155229	71.092406	chr12	56007301	0.1482426526042126
B_rs1131017_RPS26	B	rs1131017	RPS26	SET	38	0.016057	9.7896e-4	0.12257	0.44789	results/current/magma/PE_UKB	PE_UKB	0.7779142105263158	UKB_6152_7_diagnosed_by_doctor_Blood_clot_in_the_lung	http://biobank.ctsu.ox.ac.uk/showcase/field.cgi?id=41202	Blood clot, DVT, bronchitis, emphysema, asthma, rhinitis, eczema, allergy diagnosed by doctor: Blood clot in the lung	rs10876864	rs57455456	12	56435929	56401085	-34844	0.991789	0.240643	0.995886	A	G	0.408549	0.155229	71.092406	chr12	56007301	0.8263918467205302
B_rs1131017_RPS26	B	rs1131017	RPS26	SET	38	0.093612	0.0057199	0.1275	0.23142	results/current/magma/PHF	PHF	0.4998141176470588	EGG_Pubertal_growth_10F	http://www.ncbi.nlm.nih.gov/pubmed/23449627	Height Standard Deviation Score (Females, 10 years old)	rs10876864	rs57455456	12	56435929	56401085	-34844	0.991789	0.240643	0.995886	A	G	0.408549	0.155229	71.092406	chr12	56007301	0.84776644232924
B_rs1131017_RPS26	B	rs1131017	RPS26	SET	38	0.29436	0.017986	0.1291	0.01131	results/current/magma/PHM	PHM	0.12441	EGG_Pubertal_growth_12M	http://www.ncbi.nlm.nih.gov/pubmed/23449627	Height Standard Deviation Score (Males, 12 years old)	rs10876864	rs57455456	12	56435929	56401085	-34844	0.991789	0.240643	0.995886	A	G	0.408549	0.155229	71.092406	chr12	56007301	0.150876852669837
B_rs1131017_RPS26	B	rs1131017	RPS26	SET	38	0.063171	0.0038576	0.21755	0.38577	results/current/magma/PLT	PLT	0.6433114285714286	Astle_et_al_2016_Platelet_count	https://www.ncbi.nlm.nih.gov/pubmed/27863252	Platelet count	rs10876864	rs57455456	12	56435929	56401085	-34844	0.991789	0.240643	0.995886	A	G	0.408549	0.155229	71.092406	chr12	56007301	0.1188
B_rs1131017_RPS26	B	rs1131017	RPS26	SET	38	-0.042356	-0.0025823	0.13517	0.62299	results/current/magma/PSO_UKBS	PSO_UKBS	0.7948675862068966	UKB_20002_1453_self_reported_psoriasis	http://biobank.ctsu.ox.ac.uk/showcase/field.cgi?id=41202	Non-cancer illness code, self-reported: psoriasis	rs10876864	rs57455456	12	56435929	56401085	-34844	0.991789	0.240643	0.995886	A	G	0.408549	0.155229	71.092406	chr12	56007301	0.0035096031549472235
B_rs1131017_RPS26	B	rs1131017	RPS26	SET	38	0.050968	0.0031074	0.11847	0.33353	results/current/magma/PSY_UKBS	PSY_UKBS	0.7397384210526317	UKB_20002_1243_self_reported_psychological_or_psychiatric_problem	http://biobank.ctsu.ox.ac.uk/showcase/field.cgi?id=41202	Non-cancer illness code, self-reported: psychological/psychiatric problem	rs10876864	rs57455456	12	56435929	56401085	-34844	0.991789	0.240643	0.995886	A	G	0.408549	0.155229	71.092406	chr12	56007301	0.3612548053474108
B_rs1131017_RPS26	B	rs1131017	RPS26	SET	38	-0.30657	-0.018705	0.15152	0.97846	results/current/magma/RA	RA	0.97846	RA_OKADA_TRANS_ETHNIC	http://www.ncbi.nlm.nih.gov/pubmed/24390342	Rheumatoid Arthritis	rs10876864	rs57455456	12	56435929	56401085	-34844	0.991789	0.240643	0.995886	A	G	0.408549	0.155229	71.092406	chr12	56007301	7.4e-9
B_rs1131017_RPS26	B	rs1131017	RPS26	SET	38	0.043481	0.0026509	0.12583	0.36485	results/current/magma/RA_UKBS	RA_UKBS	0.6217427586206896	UKB_20002_1464_self_reported_rheumatoid_arthritis	http://biobank.ctsu.ox.ac.uk/showcase/field.cgi?id=41202	Non-cancer illness code, self-reported: rheumatoid arthritis	rs10876864	rs57455456	12	56435929	56401085	-34844	0.991789	0.240643	0.995886	A	G	0.408549	0.155229	71.092406	chr12	56007301	0.5003173231501667
B_rs1131017_RPS26	B	rs1131017	RPS26	SET	38	0.010184	6.219e-4	0.19969	0.47966	results/current/magma/RBC	RBC	0.7911242307692308	Astle_et_al_2016_Red_blood_cell_count	https://www.ncbi.nlm.nih.gov/pubmed/27863252	Red blood cell count	rs10876864	rs57455456	12	56435929	56401085	-34844	0.991789	0.240643	0.995886	A	G	0.408549	0.155229	71.092406	chr12	56007301	0.003086
B_rs1131017_RPS26	B	rs1131017	RPS26	SET	38	-0.063737	-0.0038922	0.19879	0.62575	results/current/magma/RET	RET	0.8132110344827587	Astle_et_al_2016_Reticulocyte_count	https://www.ncbi.nlm.nih.gov/pubmed/27863252	Reticulocyte count	rs10876864	rs57455456	12	56435929	56401085	-34844	0.991789	0.240643	0.995886	A	G	0.408549	0.155229	71.092406	chr12	56007301	0.7938
B_rs1131017_RPS26	B	rs1131017	RPS26	SET	38	-0.21215	-0.012942	0.11817	0.96368	results/current/magma/SBP	SBP	0.99977	ICBP_SystolicPressure	https://www.ncbi.nlm.nih.gov/pubmed/21909115	Systolic Blood Pressure	rs10876864	rs57455456	12	56435929	56401085	-34844	0.991789	0.240643	0.995886	A	G	0.408549	0.155229	71.092406	chr12	56007301	0.013181253260748002
B_rs1131017_RPS26	B	rs1131017	RPS26	SET	38	-0.020096	-0.0012254	0.16357	0.54889	results/current/magma/SCZ	SCZ	0.8534332258064516	pgc.scz2	http://www.ncbi.nlm.nih.gov/pubmed/25056061	Schizophrenia	rs10876864	rs57455456	12	56435929	56401085	-34844	0.991789	0.240643	0.995886	A	G	0.408549	0.155229	71.092406	chr12	56007301	0.2846
B_rs1131017_RPS26	B	rs1131017	RPS26	SET	38	0.1192	0.0072676	0.12059	0.16146	results/current/magma/SCZ_UKBS	SCZ_UKBS	0.79497	UKB_20002_1289_self_reported_schizophrenia	http://biobank.ctsu.ox.ac.uk/showcase/field.cgi?id=41202	Non-cancer illness code, self-reported: schizophrenia	rs10876864	rs57455456	12	56435929	56401085	-34844	0.991789	0.240643	0.995886	A	G	0.408549	0.155229	71.092406	chr12	56007301	0.6255546290506788
B_rs1131017_RPS26	B	rs1131017	RPS26	SET	38	-0.086908	-0.0053009	0.14683	0.72304	results/current/magma/SLE	SLE	0.90086	IMMUNOBASE_Systemic_lupus_erythematosus_hg19	http://www.ncbi.nlm.nih.gov/pubmed/26502338	Systemic Lupus Erythematosus	rs10876864	rs57455456	12	56435929	56401085	-34844	0.991789	0.240643	0.995886	A	G	0.408549	0.155229	71.092406	chr12	56007301	0.036363699999999985
B_rs1131017_RPS26	B	rs1131017	RPS26	SET	38	-0.18509	-0.011285	0.12765	0.92646	results/current/magma/SLEEP	SLEEP	0.9949809374999999	Jones_et_al_2016_SleepDuration	https://www.ncbi.nlm.nih.gov/pubmed/27494321	Sleep Duration	rs10876864	rs57455456	12	56435929	56401085	-34844	0.991789	0.240643	0.995886	A	G	0.408549	0.155229	71.092406	chr12	56007301	0.033
B_rs1131017_RPS26	B	rs1131017	RPS26	SET	38	-0.068059	-0.0041494	0.14616	0.67926	results/current/magma/SLEEP_UKB	SLEEP_UKB	0.7865283870967741	UKB_1160_Sleep_duration	http://biobank.ctsu.ox.ac.uk/showcase/field.cgi?id=41202	Sleep duration	rs10876864	rs57455456	12	56435929	56401085	-34844	0.991789	0.240643	0.995886	A	G	0.408549	0.155229	71.092406	chr12	56007301	0.004289137377790554
B_rs1131017_RPS26	B	rs1131017	RPS26	SET	38	0.15146	0.0092384	0.1262	0.11505	results/current/magma/SMOKE	SMOKE	0.5423785714285715	tag.evrsmk.tbl	http://www.ncbi.nlm.nih.gov/pubmed/20418890	Tobacco Ever Smoker vs Never Smoker	rs10876864	rs57455456	12	56435929	56401085	-34844	0.991789	0.240643	0.995886	A	G	0.408549	0.155229	71.092406	chr12	56007301	0.006984000000000001
B_rs1131017_RPS26	B	rs1131017	RPS26	SET	38	-0.040184	-0.002451	0.1272	0.62396	results/current/magma/STROKE	STROKE	0.92577375	ISGC_Malik_2016_METASTROKE_all_strokes	https://www.ncbi.nlm.nih.gov/pmc/articles/PMC4818561/	All strokes	rs10876864	rs57455456	12	56435929	56401085	-34844	0.991789	0.240643	0.995886	A	G	0.408549	0.155229	71.092406	chr12	56007301	0.8340000000000001
B_rs1131017_RPS26	B	rs1131017	RPS26	SET	38	-0.07421	-0.0045244	0.12317	0.72657	results/current/magma/T1D_UKBS	T1D_UKBS	0.8973525	UKB_20002_1222_self_reported_type_1_diabetes	http://biobank.ctsu.ox.ac.uk/showcase/field.cgi?id=41202	Non-cancer illness code, self-reported: type 1 diabetes	rs10876864	rs57455456	12	56435929	56401085	-34844	0.991789	0.240643	0.995886	A	G	0.408549	0.155229	71.092406	chr12	56007301	0.07007704807324996
B_rs1131017_RPS26	B	rs1131017	RPS26	SET	38	0.11793	0.0071926	0.1261	0.17485	results/current/magma/T2D	T2D	0.7099478571428572	DIAGRAM_T2D_TRANS_ETHNIC	http://www.ncbi.nlm.nih.gov/pubmed/22885922	Type 2 Diabetes	rs10876864	rs57455456	12	56435929	56401085	-34844	0.991789	0.240643	0.995886	A	G	0.408549	0.155229	71.092406	chr12	56007301	0.97
B_rs1131017_RPS26	B	rs1131017	RPS26	SET	38	-0.12714	-0.0077516	0.12161	0.85209	results/current/magma/T2D_UKBS	T2D_UKBS	0.8787178125	UKB_20002_1223_self_reported_type_2_diabetes	http://biobank.ctsu.ox.ac.uk/showcase/field.cgi?id=41202	Non-cancer illness code, self-reported: type 2 diabetes	rs10876864	rs57455456	12	56435929	56401085	-34844	0.991789	0.240643	0.995886	A	G	0.408549	0.155229	71.092406	chr12	56007301	0.35850611092112383
B_rs1131017_RPS26	B	rs1131017	RPS26	SET	38	0.090058	0.0054938	0.15093	0.27536	results/current/magma/TRIG	TRIG	0.5679299999999999	GLGC_Mc_TG	http://www.ncbi.nlm.nih.gov/pubmed/24097068	Triglycerids	rs10876864	rs57455456	12	56435929	56401085	-34844	0.991789	0.240643	0.995886	A	G	0.408549	0.155229	71.092406	chr12	56007301	0.1181
B_rs1131017_RPS26	B	rs1131017	RPS26	SET	38	0.11702	0.0071353	0.14101	0.20333	results/current/magma/UC	UC	0.4792778571428572	IBD.EUR.Ulcerative_Colitis	http://www.ncbi.nlm.nih.gov/pubmed/26192919	Ulcerative Colitis	rs10876864	rs57455456	12	56435929	56401085	-34844	0.991789	0.240643	0.995886	A	G	0.408549	0.155229	71.092406	chr12	56007301	0.9668
B_rs1131017_RPS26	B	rs1131017	RPS26	SET	38	0.0030373	1.8518e-4	0.12548	0.49034	results/current/magma/UC_UKBS	UC_UKBS	0.7792714285714286	UKB_20002_1463_self_reported_ulcerative_colitis	http://biobank.ctsu.ox.ac.uk/showcase/field.cgi?id=41202	Non-cancer illness code, self-reported: ulcerative colitis	rs10876864	rs57455456	12	56435929	56401085	-34844	0.991789	0.240643	0.995886	A	G	0.408549	0.155229	71.092406	chr12	56007301	0.8555006135021253
B_rs1131017_RPS26	B	rs1131017	RPS26	SET	38	0.17286	0.010547	0.14004	0.10854	results/current/magma/WAIST	WAIST	0.50457	GIANT_WC_Combined_EUR	http://www.ncbi.nlm.nih.gov/pubmed/25673412	Waist Circumference	rs10876864	rs57455456	12	56435929	56401085	-34844	0.991789	0.240643	0.995886	A	G	0.408549	0.155229	71.092406	chr12	56007301	0.53
B_rs1131017_RPS26	B	rs1131017	RPS26	SET	38	0.077283	0.0047194	0.19676	0.34724	results/current/magma/WBC	WBC	0.5456628571428571	Astle_et_al_2016_White_blood_cell_count	https://www.ncbi.nlm.nih.gov/pubmed/27863252	White blood cell count	rs10876864	rs57455456	12	56435929	56401085	-34844	0.991789	0.240643	0.995886	A	G	0.408549	0.155229	71.092406	chr12	56007301	0.6834
B_rs1131017_RPS26	B	rs1131017	RPS26	SET	38	-0.09354	-0.0057065	0.13479	0.75613	results/current/magma/WHR	WHR	0.88344	GIANT_WHR_Combined_EUR	http://www.ncbi.nlm.nih.gov/pubmed/25673412	Waist-to-Hip Ratio	rs10876864	rs57455456	12	56435929	56401085	-34844	0.991789	0.240643	0.995886	A	G	0.408549	0.155229	71.092406	chr12	56007301	0.72
CD4T_rs1131017_RPS26	CD4T	rs1131017	RPS26	SET	332	-0.022118	-0.0039287	0.050319	0.66987	results/current/magma/AD	AD	0.9598771875000001	IGAP_Alzheimer	http://www.ncbi.nlm.nih.gov/pubmed/24162737	Alzheimer	rs10876864	rs57455456	12	56435929	56401085	-34844	0.991789	0.240643	0.995886	A	G	0.408549	0.155229	71.092406	chr12	56007301	0.8895
CD4T_rs1131017_RPS26	CD4T	rs1131017	RPS26	SET	332	0.059311	0.010535	0.049625	0.11603	results/current/magma/ADHD	ADHD	0.638165	PGC_ADHD_EUR_2017	NA	Attention deficit hyperactivity disorder - EUR	rs10876864	rs57455456	12	56435929	56401085	-34844	0.991789	0.240643	0.995886	A	G	0.408549	0.155229	71.092406	chr12	56007301	0.08262
CD4T_rs1131017_RPS26	CD4T	rs1131017	RPS26	SET	331	-0.0011962	-2.1227e-4	0.048301	0.50988	results/current/magma/ADPN	ADPN	0.9584575	ADIPOGen_Adiponectin	http://www.ncbi.nlm.nih.gov/pubmed/22479202	Adiponectin	rs10876864	rs57455456	12	56435929	56401085	-34844	0.991789	0.240643	0.995886	A	G	0.408549	0.155229	71.092406	chr12	56007301	0.0188409
CD4T_rs1131017_RPS26	CD4T	rs1131017	RPS26	SET	332	-0.0049178	-8.7347e-4	0.045134	0.54338	results/current/magma/ASD	ASD	0.8396347826086957	PGC_ASD_2017_CEU	https://molecularautism.biomedcentral.com/articles/10.1186/s13229-017-0137-9	Autism spectrum disorder - CEU	rs10876864	rs57455456	12	56435929	56401085	-34844	0.991789	0.240643	0.995886	A	G	0.408549	0.155229	71.092406	chr12	56007301	0.7458
CD4T_rs1131017_RPS26	CD4T	rs1131017	RPS26	SET	332	0.040582	0.0072065	0.045857	0.1881	results/current/magma/ASP_UKBS	ASP_UKBS	0.45412714285714284	UKB_20002_1313_self_reported_ankylosing_spondylitis	http://biobank.ctsu.ox.ac.uk/showcase/field.cgi?id=41202	Non-cancer illness code, self-reported: ankylosing spondylitis	rs10876864	rs57455456	12	56435929	56401085	-34844	0.991789	0.240643	0.995886	A	G	0.408549	0.155229	71.092406	chr12	56007301	0.11006891510058207
CD4T_rs1131017_RPS26	CD4T	rs1131017	RPS26	SET	330	0.016644	0.0029502	0.04754	0.36313	results/current/magma/ATH	ATH	0.8085825	GABRIEL_Asthma	http://www.ncbi.nlm.nih.gov/pubmed/17611496	Asthma	rs10876864	rs57455456	12	56435929	56401085	-34844	0.991789	0.240643	0.995886	A	G	0.408549	0.155229	71.092406	chr12	56007301	0.18822
CD4T_rs1131017_RPS26	CD4T	rs1131017	RPS26	SET	332	-0.0050583	-8.9867e-4	0.050915	0.53957	results/current/magma/ATH_TAGC	ATH_TAGC	0.9190775	TAGC_Asthma_EUR	https://www.ncbi.nlm.nih.gov/pubmed/29273806	Asthma	rs10876864	rs57455456	12	56435929	56401085	-34844	0.991789	0.240643	0.995886	A	G	0.408549	0.155229	71.092406	chr12	56007301	2.09e-5
CD4T_rs1131017_RPS26	CD4T	rs1131017	RPS26	SET	332	-0.0027703	-4.9195e-4	0.059201	0.51866	results/current/magma/ATH_UKB	ATH_UKB	0.8578625	UKB_6152_8_diagnosed_by_doctor_Asthma	http://biobank.ctsu.ox.ac.uk/showcase/field.cgi?id=41202	Blood clot, DVT, bronchitis, emphysema, asthma, rhinitis, eczema, allergy diagnosed by doctor: Asthma	rs10876864	rs57455456	12	56435929	56401085	-34844	0.991789	0.240643	0.995886	A	G	0.408549	0.155229	71.092406	chr12	56007301	1.89917971126885e-14
CD4T_rs1131017_RPS26	CD4T	rs1131017	RPS26	SET	332	-0.0026277	-4.6663e-4	0.059254	0.51769	results/current/magma/ATH_UKBS	ATH_UKBS	0.91232625	UKB_20002_1111_self_reported_asthma	http://biobank.ctsu.ox.ac.uk/showcase/field.cgi?id=41202	Non-cancer illness code, self-reported: asthma	rs10876864	rs57455456	12	56435929	56401085	-34844	0.991789	0.240643	0.995886	A	G	0.408549	0.155229	71.092406	chr12	56007301	4.600881486398139e-15
CD4T_rs1131017_RPS26	CD4T	rs1131017	RPS26	SET	332	0.0064149	0.0011391	0.052148	0.45105	results/current/magma/BC	BC	0.7442325	BCAC_Overall_BreastCancer_EUR	https://www.ncbi.nlm.nih.gov/pubmed/25890600	Overall breast cancer in Europeans, imputed genotype	rs10876864	rs57455456	12	56435929	56401085	-34844	0.991789	0.240643	0.995886	A	G	0.408549	0.155229	71.092406	chr12	56007301	0.041670695125267616
CD4T_rs1131017_RPS26	CD4T	rs1131017	RPS26	SET	332	0.018358	0.0032613	0.046294	0.34585	results/current/magma/BL	BL	0.9769024137931035	EGG_BL	http://www.ncbi.nlm.nih.gov/pubmed/25281659	Birth Length	rs10876864	rs57455456	12	56435929	56401085	-34844	0.991789	0.240643	0.995886	A	G	0.408549	0.155229	71.092406	chr12	56007301	0.08891
CD4T_rs1131017_RPS26	CD4T	rs1131017	RPS26	SET	332	0.068071	0.012088	0.048023	0.078189	results/current/magma/BLDP2_UKB	BLDP2_UKB	0.6290742857142857	UKB_2395_2_Hair_or_balding_pattern_Pattern_2	http://biobank.ctsu.ox.ac.uk/showcase/field.cgi?id=41202	Hair/balding pattern: Pattern 2	rs10876864	rs57455456	12	56435929	56401085	-34844	0.991789	0.240643	0.995886	A	G	0.408549	0.155229	71.092406	chr12	56007301	0.6728245597744549
CD4T_rs1131017_RPS26	CD4T	rs1131017	RPS26	SET	332	-0.018369	-0.0032619	0.048794	0.64671	results/current/magma/BLDP3_UKB	BLDP3_UKB	0.7359113793103449	UKB_2395_3_Hair_or_balding_pattern_Pattern_3	http://biobank.ctsu.ox.ac.uk/showcase/field.cgi?id=41202	Hair/balding pattern: Pattern 3	rs10876864	rs57455456	12	56435929	56401085	-34844	0.991789	0.240643	0.995886	A	G	0.408549	0.155229	71.092406	chr12	56007301	0.3690753880984051
CD4T_rs1131017_RPS26	CD4T	rs1131017	RPS26	SET	332	0.10435	0.018531	0.058736	0.037829	results/current/magma/BLDP4_UKB	BLDP4_UKB	0.594891	UKB_2395_4_Hair_or_balding_pattern_Pattern_4	http://biobank.ctsu.ox.ac.uk/showcase/field.cgi?id=41202	Hair/balding pattern: Pattern 4	rs10876864	rs57455456	12	56435929	56401085	-34844	0.991789	0.240643	0.995886	A	G	0.408549	0.155229	71.092406	chr12	56007301	0.11233267118183947
CD4T_rs1131017_RPS26	CD4T	rs1131017	RPS26	SET	328	0.093154	0.01649	0.044516	0.018205	results/current/magma/BMD	BMD	0.600765	GEFOS_Forearm	http://www.ncbi.nlm.nih.gov/pubmed/26367794	Bone Mineral Density (Forearm)	rs10876864	rs57455456	12	56435929	56401085	-34844	0.991789	0.240643	0.995886	A	G	0.408549	0.155229	71.092406	chr12	56007301	0.440412
CD4T_rs1131017_RPS26	CD4T	rs1131017	RPS26	SET	331	-0.023087	-0.0040966	0.05483	0.66314	results/current/magma/BMI	BMI	0.99206	GIANT_2015_BMI_EUR	http://www.ncbi.nlm.nih.gov/pubmed/25673413	Body Mass Index	rs10876864	rs57455456	12	56435929	56401085	-34844	0.991789	0.240643	0.995886	A	G	0.408549	0.155229	71.092406	chr12	56007301	0.0455
CD4T_rs1131017_RPS26	CD4T	rs1131017	RPS26	SET	332	0.0094738	0.0016831	0.047955	0.4217	results/current/magma/BMI_SDS	BMI_SDS	0.9465224999999999	EGG_BMI_HapMapImputed	http://www.ncbi.nlm.nih.gov/pubmed/26604143	Body Mass Index Standard Deviation Score	rs10876864	rs57455456	12	56435929	56401085	-34844	0.991789	0.240643	0.995886	A	G	0.408549	0.155229	71.092406	chr12	56007301	0.2262
CD4T_rs1131017_RPS26	CD4T	rs1131017	RPS26	SET	332	-0.056853	-0.010096	0.073068	0.78173	results/current/magma/BMI_UKB	BMI_UKB	0.904055625	UKB_21001_Body_mass_index_BMI	http://biobank.ctsu.ox.ac.uk/showcase/field.cgi?id=41202	Body mass index (BMI)	rs10876864	rs57455456	12	56435929	56401085	-34844	0.991789	0.240643	0.995886	A	G	0.408549	0.155229	71.092406	chr12	56007301	4.668347007000997e-8
CD4T_rs1131017_RPS26	CD4T	rs1131017	RPS26	SET	332	0.035931	0.0063836	0.049372	0.23339	results/current/magma/BMIA	BMIA	0.83094	GIANT_2017_BMI_Active_EUR	NA	BMI for individuals defined as active, only European cohorts	rs10876864	rs57455456	12	56435929	56401085	-34844	0.991789	0.240643	0.995886	A	G	0.408549	0.155229	71.092406	chr12	56007301	0.0933
CD4T_rs1131017_RPS26	CD4T	rs1131017	RPS26	SET	330	0.063626	0.011283	0.066138	0.16803	results/current/magma/BNC	BNC	0.50409	Astle_et_al_2016_Sum_basophil_neutrophil_counts	https://www.ncbi.nlm.nih.gov/pubmed/27863252	Sum basophil neutrophil counts	rs10876864	rs57455456	12	56435929	56401085	-34844	0.991789	0.240643	0.995886	A	G	0.408549	0.155229	71.092406	chr12	56007301	0.8896
CD4T_rs1131017_RPS26	CD4T	rs1131017	RPS26	SET	331	0.060357	0.010704	0.053757	0.13078	results/current/magma/BW	BW	0.431574	EGG_BW3_EUR	https://www.ncbi.nlm.nih.gov/pubmed/27680694	Birth Weight	rs10876864	rs57455456	12	56435929	56401085	-34844	0.991789	0.240643	0.995886	A	G	0.408549	0.155229	71.092406	chr12	56007301	0.0024
CD4T_rs1131017_RPS26	CD4T	rs1131017	RPS26	SET	332	0.026048	0.0046256	0.058698	0.32861	results/current/magma/BW_UKB	BW_UKB	0.9563989285714286	UKB_20022_Birth_weight	http://biobank.ctsu.ox.ac.uk/showcase/field.cgi?id=41202	Birth weight	rs10876864	rs57455456	12	56435929	56401085	-34844	0.991789	0.240643	0.995886	A	G	0.408549	0.155229	71.092406	chr12	56007301	7.63709756190764e-5
CD4T_rs1131017_RPS26	CD4T	rs1131017	RPS26	SET	332	0.017827	0.003166	0.05169	0.36509	results/current/magma/CAD	CAD	0.97589	CARDIoGRAM_C4D_CAD_ADDITIVE	http://www.ncbi.nlm.nih.gov/pubmed/26343387	Coronary Artery Disease (additive model)	rs10876864	rs57455456	12	56435929	56401085	-34844	0.991789	0.240643	0.995886	A	G	0.408549	0.155229	71.092406	chr12	56007301	0.9350126
CD4T_rs1131017_RPS26	CD4T	rs1131017	RPS26	SET	332	0.092364	0.016401	0.052702	0.039855	results/current/magma/CD	CD	0.26304299999999997	IBD.EUR.Crohns_Disease	http://www.ncbi.nlm.nih.gov/pubmed/26192919	Crohn's Disease	rs10876864	rs57455456	12	56435929	56401085	-34844	0.991789	0.240643	0.995886	A	G	0.408549	0.155229	71.092406	chr12	56007301	0.5996
CD4T_rs1131017_RPS26	CD4T	rs1131017	RPS26	SET	332	0.082785	0.014701	0.045282	0.033773	results/current/magma/CD_UKBS	CD_UKBS	0.3535675	UKB_20002_1462_self_reported_crohns_disease	http://biobank.ctsu.ox.ac.uk/showcase/field.cgi?id=41202	Non-cancer illness code, self-reported: crohns disease	rs10876864	rs57455456	12	56435929	56401085	-34844	0.991789	0.240643	0.995886	A	G	0.408549	0.155229	71.092406	chr12	56007301	0.2779993646973571
CD4T_rs1131017_RPS26	CD4T	rs1131017	RPS26	SET	317	0.077942	0.013663	0.05125	0.064171	results/current/magma/CEL	CEL	0.42352860000000003	IMMUNOBASE_Celiac_disease_hg19	http://www.ncbi.nlm.nih.gov/pubmed/20190752	Celiac Disease	rs10876864	rs57455456	12	56435929	56401085	-34844	0.991789	0.240643	0.995886	A	G	0.408549	0.155229	71.092406	chr12	56007301	0.4014
CD4T_rs1131017_RPS26	CD4T	rs1131017	RPS26	SET	332	0.066995	0.011897	0.045245	0.06936	results/current/magma/CH2	CH2	0.57552	MAGNETIC_CH2.DB.ratio	http://www.ncbi.nlm.nih.gov/pubmed/27005778	Average number of methylene groups per a double bond	rs10876864	rs57455456	12	56435929	56401085	-34844	0.991789	0.240643	0.995886	A	G	0.408549	0.155229	71.092406	chr12	56007301	0.02454
CD4T_rs1131017_RPS26	CD4T	rs1131017	RPS26	SET	331	0.045205	0.0080161	0.050208	0.18398	results/current/magma/CHRONO	CHRONO	0.59433	Jones_et_al_2016_Chronotype	https://www.ncbi.nlm.nih.gov/pubmed/27494321	Chronotype	rs10876864	rs57455456	12	56435929	56401085	-34844	0.991789	0.240643	0.995886	A	G	0.408549	0.155229	71.092406	chr12	56007301	0.39
CD4T_rs1131017_RPS26	CD4T	rs1131017	RPS26	SET	332	-0.060881	-0.010811	0.058732	0.85002	results/current/magma/CHRONO_UKB	CHRONO_UKB	0.94289	UKB_1180_Morning_or_evening_person_chronotype	http://biobank.ctsu.ox.ac.uk/showcase/field.cgi?id=41202	Morning/evening person (chronotype)	rs10876864	rs57455456	12	56435929	56401085	-34844	0.991789	0.240643	0.995886	A	G	0.408549	0.155229	71.092406	chr12	56007301	0.9338129930322826
CD4T_rs1131017_RPS26	CD4T	rs1131017	RPS26	SET	332	0.01954	0.0034718	0.046879	0.33841	results/current/magma/CKD	CKD	0.8293340000000001	CKDGen_Chronic_Kidney_Disease	http://www.ncbi.nlm.nih.gov/pubmed/24029420	Chronic Kidney Disease	rs10876864	rs57455456	12	56435929	56401085	-34844	0.991789	0.240643	0.995886	A	G	0.408549	0.155229	71.092406	chr12	56007301	0.94
CD4T_rs1131017_RPS26	CD4T	rs1131017	RPS26	SET	331	0.044402	0.0078782	0.043112	0.15154	results/current/magma/DBP	DBP	0.9819876000000001	ICBP_DiastolicPressure	https://www.ncbi.nlm.nih.gov/pubmed/21909115	Diastolic Blood Pressure	rs10876864	rs57455456	12	56435929	56401085	-34844	0.991789	0.240643	0.995886	A	G	0.408549	0.155229	71.092406	chr12	56007301	0.0759300394219636
CD4T_rs1131017_RPS26	CD4T	rs1131017	RPS26	SET	332	0.0013697	2.4326e-4	0.045408	0.48797	results/current/magma/DEPR	DEPR	0.8951857894736843	SSGAC_Depressive_Symptoms	http://www.nature.com/ng/journal/vaop/ncurrent/full/ng.3552.html#access	Depressive Symptoms	rs10876864	rs57455456	12	56435929	56401085	-34844	0.991789	0.240643	0.995886	A	G	0.408549	0.155229	71.092406	chr12	56007301	0.6745
CD4T_rs1131017_RPS26	CD4T	rs1131017	RPS26	SET	332	0.034222	0.0060771	0.047025	0.23339	results/current/magma/DVT_UKB	DVT_UKB	0.8557633333333332	UKB_6152_5_diagnosed_by_doctor_Blood_clot_in_the_leg_DVT	http://biobank.ctsu.ox.ac.uk/showcase/field.cgi?id=41202	Blood clot, DVT, bronchitis, emphysema, asthma, rhinitis, eczema, allergy diagnosed by doctor: Blood clot in the leg (DVT)	rs10876864	rs57455456	12	56435929	56401085	-34844	0.991789	0.240643	0.995886	A	G	0.408549	0.155229	71.092406	chr12	56007301	0.3132536237127478
CD4T_rs1131017_RPS26	CD4T	rs1131017	RPS26	SET	332	0.023931	0.0042496	0.046996	0.30531	results/current/magma/DVT_UKBS	DVT_UKBS	0.7530233333333333	UKB_20002_1094_self_reported_deep_venous_thrombosis_dvt	http://biobank.ctsu.ox.ac.uk/showcase/field.cgi?id=41202	Non-cancer illness code, self-reported: deep venous thrombosis (dvt)	rs10876864	rs57455456	12	56435929	56401085	-34844	0.991789	0.240643	0.995886	A	G	0.408549	0.155229	71.092406	chr12	56007301	0.5609197069994428
CD4T_rs1131017_RPS26	CD4T	rs1131017	RPS26	SET	330	0.18333	0.032512	0.07031	0.0045681	results/current/magma/EBC	EBC	0.07537365	Astle_et_al_2016_Sum_eosinophil_basophil_counts	https://www.ncbi.nlm.nih.gov/pubmed/27863252	Sum eosinophil basophil counts	rs10876864	rs57455456	12	56435929	56401085	-34844	0.991789	0.240643	0.995886	A	G	0.408549	0.155229	71.092406	chr12	56007301	6.825000000000001e-12
CD4T_rs1131017_RPS26	CD4T	rs1131017	RPS26	SET	330	0.19306	0.034237	0.070962	0.0032641	results/current/magma/EC	EC	0.05385765	Astle_et_al_2016_Eosinophil_counts	https://www.ncbi.nlm.nih.gov/pubmed/27863252	Eosinophil counts	rs10876864	rs57455456	12	56435929	56401085	-34844	0.991789	0.240643	0.995886	A	G	0.408549	0.155229	71.092406	chr12	56007301	6.238e-13
CD4T_rs1131017_RPS26	CD4T	rs1131017	RPS26	SET	332	-0.003398	-6.0339e-4	0.046469	0.52915	results/current/magma/ECZ	ECZ	0.9212814285714285	EAGLE_Eczema	NA	Eczema	rs10876864	rs57455456	12	56435929	56401085	-34844	0.991789	0.240643	0.995886	A	G	0.408549	0.155229	71.092406	chr12	56007301	0.040687
CD4T_rs1131017_RPS26	CD4T	rs1131017	RPS26	SET	332	0.031497	0.0055933	0.047253	0.25253	results/current/magma/ECZ_UKBS	ECZ_UKBS	0.6732521052631579	UKB_20002_1452_self_reported_eczema_or_dermatitis	http://biobank.ctsu.ox.ac.uk/showcase/field.cgi?id=41202	Non-cancer illness code, self-reported: eczema/dermatitis	rs10876864	rs57455456	12	56435929	56401085	-34844	0.991789	0.240643	0.995886	A	G	0.408549	0.155229	71.092406	chr12	56007301	0.0692251586076923
CD4T_rs1131017_RPS26	CD4T	rs1131017	RPS26	SET	332	-0.011027	-0.0019583	0.056978	0.57673	results/current/magma/EDU	EDU	0.7974725	SSGAC_Education_Years_Pooled	http://www.nature.com/nature/journal/vaop/ncurrent/full/nature17671.html	Education years (Discovery and replication cohorts, genders pooled)	rs10876864	rs57455456	12	56435929	56401085	-34844	0.991789	0.240643	0.995886	A	G	0.408549	0.155229	71.092406	chr12	56007301	3.319e-9
CD4T_rs1131017_RPS26	CD4T	rs1131017	RPS26	SET	331	-0.030301	-0.0053755	0.044894	0.75013	results/current/magma/EPI	EPI	0.95601	ILAE_Genetic_generalised_epilepsy	http://thelancet.com/journals/laneur/article/PIIS1474-4422(14)70171-1/fulltext	Genetic Generalised Epilepsy	rs10876864	rs57455456	12	56435929	56401085	-34844	0.991789	0.240643	0.995886	A	G	0.408549	0.155229	71.092406	chr12	56007301	0.1774
CD4T_rs1131017_RPS26	CD4T	rs1131017	RPS26	SET	332	0.077239	0.013716	0.043608	0.038278	results/current/magma/EPI_UKB	EPI_UKB	0.210529	UKB_G40_Diagnoses_main_ICD10_G40_Epilepsy	http://biobank.ctsu.ox.ac.uk/showcase/field.cgi?id=41202	Diagnoses - main ICD10: G40 Epilepsy	rs10876864	rs57455456	12	56435929	56401085	-34844	0.991789	0.240643	0.995886	A	G	0.408549	0.155229	71.092406	chr12	56007301	0.6792305343947196
CD4T_rs1131017_RPS26	CD4T	rs1131017	RPS26	SET	332	0.032741	0.0058138	0.050654	0.25903	results/current/magma/ERNBC	ERNBC	0.595216875	BCAC_ER_negative_BreastCancer_EUR	https://www.ncbi.nlm.nih.gov/pubmed/25890600	Estrogen-receptor-negative breast cancer in Europeans, imputed genotype	rs10876864	rs57455456	12	56435929	56401085	-34844	0.991789	0.240643	0.995886	A	G	0.408549	0.155229	71.092406	chr12	56007301	0.08269592236394756
CD4T_rs1131017_RPS26	CD4T	rs1131017	RPS26	SET	332	0.0040024	7.1071e-4	0.046433	0.46566	results/current/magma/ERPBC	ERPBC	0.77957	BCAC_ER_positive_BreastCancer_EUR	https://www.ncbi.nlm.nih.gov/pubmed/25890600	Estrogen-receptor-positive breast cancer in Europeans, imputed genotype	rs10876864	rs57455456	12	56435929	56401085	-34844	0.991789	0.240643	0.995886	A	G	0.408549	0.155229	71.092406	chr12	56007301	0.3813393406151566
CD4T_rs1131017_RPS26	CD4T	rs1131017	RPS26	SET	332	0.015931	0.002829	0.047508	0.36869	results/current/magma/FAD_UKB	FAD_UKB	0.96796	UKB_1807_Fathers_age_at_death	http://biobank.ctsu.ox.ac.uk/showcase/field.cgi?id=41202	Father's age at death	rs10876864	rs57455456	12	56435929	56401085	-34844	0.991789	0.240643	0.995886	A	G	0.408549	0.155229	71.092406	chr12	56007301	0.14294650675648973
CD4T_rs1131017_RPS26	CD4T	rs1131017	RPS26	SET	332	0.026781	0.0047558	0.070429	0.35188	results/current/magma/FAT_UKB	FAT_UKB	0.9044731034482759	UKB_23099_Body_fat_percentage	http://biobank.ctsu.ox.ac.uk/showcase/field.cgi?id=41202	Body fat percentage	rs10876864	rs57455456	12	56435929	56401085	-34844	0.991789	0.240643	0.995886	A	G	0.408549	0.155229	71.092406	chr12	56007301	0.07464327681178652
CD4T_rs1131017_RPS26	CD4T	rs1131017	RPS26	SET	332	-0.031948	-0.0056757	0.046678	0.75314	results/current/magma/FG	FG	0.99593	MAGIC_FastingGlucose	http://www.ncbi.nlm.nih.gov/pubmed/20081858	Fasting Glucose	rs10876864	rs57455456	12	56435929	56401085	-34844	0.991789	0.240643	0.995886	A	G	0.408549	0.155229	71.092406	chr12	56007301	0.009922
CD4T_rs1131017_RPS26	CD4T	rs1131017	RPS26	SET	332	-0.090531	-0.016076	0.054838	0.9506	results/current/magma/FIS_UKB	FIS_UKB	0.97844	UKB_20016_Fluid_intelligence_score	http://biobank.ctsu.ox.ac.uk/showcase/field.cgi?id=41202	Fluid intelligence score	rs10876864	rs57455456	12	56435929	56401085	-34844	0.991789	0.240643	0.995886	A	G	0.408549	0.155229	71.092406	chr12	56007301	1.807465268136758e-5
CD4T_rs1131017_RPS26	CD4T	rs1131017	RPS26	SET	330	0.065636	0.01164	0.06638	0.16139	results/current/magma/GC	GC	0.5075871428571429	Astle_et_al_2016_Granulocyte_count	https://www.ncbi.nlm.nih.gov/pubmed/27863252	Granulocyte count	rs10876864	rs57455456	12	56435929	56401085	-34844	0.991789	0.240643	0.995886	A	G	0.408549	0.155229	71.092406	chr12	56007301	0.4087
CD4T_rs1131017_RPS26	CD4T	rs1131017	RPS26	SET	332	0.0052378	9.3012e-4	0.048286	0.45681	results/current/magma/GOUT_UKBS	GOUT_UKBS	0.9159948387096774	UKB_20002_1466_self_reported_gout	http://biobank.ctsu.ox.ac.uk/showcase/field.cgi?id=41202	Non-cancer illness code, self-reported: gout	rs10876864	rs57455456	12	56435929	56401085	-34844	0.991789	0.240643	0.995886	A	G	0.408549	0.155229	71.092406	chr12	56007301	0.01465711160714374
CD4T_rs1131017_RPS26	CD4T	rs1131017	RPS26	SET	332	0.15121	0.026851	0.062284	0.0076064	results/current/magma/HAY_UKB	HAY_UKB	0.050202239999999995	UKB_6152_9_diagnosed_by_doctor_Hayfever_allergic_rhinitis_or_eczema	http://biobank.ctsu.ox.ac.uk/showcase/field.cgi?id=41202	Blood clot, DVT, bronchitis, emphysema, asthma, rhinitis, eczema, allergy diagnosed by doctor: Hayfever, allergic rhinitis or eczema	rs10876864	rs57455456	12	56435929	56401085	-34844	0.991789	0.240643	0.995886	A	G	0.408549	0.155229	71.092406	chr12	56007301	1.5594237655814419e-15
CD4T_rs1131017_RPS26	CD4T	rs1131017	RPS26	SET	332	4.7712e-4	8.4727e-5	0.055074	0.49654	results/current/magma/HC_UKBS	HC_UKBS	0.7793234482758621	UKB_20002_1473_self_reported_high_cholesterol	http://biobank.ctsu.ox.ac.uk/showcase/field.cgi?id=41202	Non-cancer illness code, self-reported: high cholesterol	rs10876864	rs57455456	12	56435929	56401085	-34844	0.991789	0.240643	0.995886	A	G	0.408549	0.155229	71.092406	chr12	56007301	0.14030755603235456
CD4T_rs1131017_RPS26	CD4T	rs1131017	RPS26	SET	331	0.030109	0.0053419	0.056338	0.29653	results/current/magma/HDL	HDL	0.7133657142857143	GLGC_Mc_HDL	http://www.ncbi.nlm.nih.gov/pubmed/24097068	High-density Lipoprotein Cholesterol	rs10876864	rs57455456	12	56435929	56401085	-34844	0.991789	0.240643	0.995886	A	G	0.408549	0.155229	71.092406	chr12	56007301	0.1267
CD4T_rs1131017_RPS26	CD4T	rs1131017	RPS26	SET	332	-0.004116	-7.3094e-4	0.045353	0.53615	results/current/magma/HDLC	HDLC	0.92606	MAGNETIC_HDL.C	http://www.ncbi.nlm.nih.gov/pubmed/27005778	Total cholesterol in HDL	rs10876864	rs57455456	12	56435929	56401085	-34844	0.991789	0.240643	0.995886	A	G	0.408549	0.155229	71.092406	chr12	56007301	0.408713
CD4T_rs1131017_RPS26	CD4T	rs1131017	RPS26	SET	332	0.077861	0.013833	0.086205	0.18322	results/current/magma/HEIGHT	HEIGHT	0.96682	GIANT_HEIGHT	http://www.ncbi.nlm.nih.gov/pubmed/25282103	Height	rs10876864	rs57455456	12	56435929	56401085	-34844	0.991789	0.240643	0.995886	A	G	0.408549	0.155229	71.092406	chr12	56007301	0.98
CD4T_rs1131017_RPS26	CD4T	rs1131017	RPS26	SET	332	0.081452	0.014464	0.10378	0.21628	results/current/magma/HEIGHT_UKB	HEIGHT_UKB	0.6854243478260869	UKB_50_Standing_height	http://biobank.ctsu.ox.ac.uk/showcase/field.cgi?id=41202	Standing height	rs10876864	rs57455456	12	56435929	56401085	-34844	0.991789	0.240643	0.995886	A	G	0.408549	0.155229	71.092406	chr12	56007301	0.5396852663662579
CD4T_rs1131017_RPS26	CD4T	rs1131017	RPS26	SET	332	0.015602	0.0027724	0.052962	0.38416	results/current/magma/HIP	HIP	0.805134	GIANT_HIP_Combined_EUR	http://www.ncbi.nlm.nih.gov/pubmed/25673412	Hip Circumference	rs10876864	rs57455456	12	56435929	56401085	-34844	0.991789	0.240643	0.995886	A	G	0.408549	0.155229	71.092406	chr12	56007301	0.77
CD4T_rs1131017_RPS26	CD4T	rs1131017	RPS26	SET	332	-0.012158	-0.002159	0.064154	0.57515	results/current/magma/HPT_UKBS	HPT_UKBS	0.8864434615384614	UKB_20002_1065_self_reported_hypertension	http://biobank.ctsu.ox.ac.uk/showcase/field.cgi?id=41202	Non-cancer illness code, self-reported: hypertension	rs10876864	rs57455456	12	56435929	56401085	-34844	0.991789	0.240643	0.995886	A	G	0.408549	0.155229	71.092406	chr12	56007301	6.31761330576466e-5
CD4T_rs1131017_RPS26	CD4T	rs1131017	RPS26	SET	331	0.005951	0.0010558	0.049087	0.45175	results/current/magma/HR	HR	0.99315	HRGene_HeartRate	https://www.ncbi.nlm.nih.gov/pubmed/23583979	Heart rate	rs10876864	rs57455456	12	56435929	56401085	-34844	0.991789	0.240643	0.995886	A	G	0.408549	0.155229	71.092406	chr12	56007301	0.6478
CD4T_rs1131017_RPS26	CD4T	rs1131017	RPS26	SET	330	-0.035785	-0.0063461	0.070067	0.69522	results/current/magma/HRET	HRET	0.9635893548387097	Astle_et_al_2016_High_light_scatter_reticulocyte_count	https://www.ncbi.nlm.nih.gov/pubmed/27863252	High light scatter reticulocyte count	rs10876864	rs57455456	12	56435929	56401085	-34844	0.991789	0.240643	0.995886	A	G	0.408549	0.155229	71.092406	chr12	56007301	0.8139
CD4T_rs1131017_RPS26	CD4T	rs1131017	RPS26	SET	332	0.036195	0.0064276	0.0486	0.22822	results/current/magma/HYPERTHY_UKBS	HYPERTHY_UKBS	0.5379471428571428	UKB_20002_1225_self_reported_hyperthyroidism_or_thyrotoxicosis	http://biobank.ctsu.ox.ac.uk/showcase/field.cgi?id=41202	Non-cancer illness code, self-reported: hyperthyroidism/thyrotoxicosis	rs10876864	rs57455456	12	56435929	56401085	-34844	0.991789	0.240643	0.995886	A	G	0.408549	0.155229	71.092406	chr12	56007301	0.3089595415775385
CD4T_rs1131017_RPS26	CD4T	rs1131017	RPS26	SET	332	0.22455	0.039876	0.060584	1.0569e-4	results/current/magma/HYPOTHY_UKBS	HYPOTHY_UKBS	8.719425e-4	UKB_20002_1226_self_reported_hypothyroidism_or_myxoedema	http://biobank.ctsu.ox.ac.uk/showcase/field.cgi?id=41202	Non-cancer illness code, self-reported: hypothyroidism/myxoedema	rs10876864	rs57455456	12	56435929	56401085	-34844	0.991789	0.240643	0.995886	A	G	0.408549	0.155229	71.092406	chr12	56007301	2.629767350609219e-10
CD4T_rs1131017_RPS26	CD4T	rs1131017	RPS26	SET	332	0.066136	0.011744	0.05503	0.11473	results/current/magma/IBD	IBD	0.3713914285714286	IBD.EUR.Inflammatory_Bowel_Disease	http://www.ncbi.nlm.nih.gov/pubmed/26192919	Inflammatory Bowel Disease	rs10876864	rs57455456	12	56435929	56401085	-34844	0.991789	0.240643	0.995886	A	G	0.408549	0.155229	71.092406	chr12	56007301	0.7451
CD4T_rs1131017_RPS26	CD4T	rs1131017	RPS26	SET	332	-0.02804	-0.0049793	0.04369	0.73949	results/current/magma/IBD_UKBS	IBD_UKBS	0.9998467741935484	UKB_20002_1461_self_reported_inflammatory_bowel_disease	http://biobank.ctsu.ox.ac.uk/showcase/field.cgi?id=41202	Non-cancer illness code, self-reported: inflammatory bowel disease	rs10876864	rs57455456	12	56435929	56401085	-34844	0.991789	0.240643	0.995886	A	G	0.408549	0.155229	71.092406	chr12	56007301	0.17392617250123932
CD4T_rs1131017_RPS26	CD4T	rs1131017	RPS26	SET	332	0.026348	0.0046788	0.045295	0.2804	results/current/magma/IBS_UKBS	IBS_UKBS	0.828245	UKB_20002_1154_self_reported_irritable_bowel_syndrome	http://biobank.ctsu.ox.ac.uk/showcase/field.cgi?id=41202	Non-cancer illness code, self-reported: irritable bowel syndrome	rs10876864	rs57455456	12	56435929	56401085	-34844	0.991789	0.240643	0.995886	A	G	0.408549	0.155229	71.092406	chr12	56007301	0.9057292972389092
CD4T_rs1131017_RPS26	CD4T	rs1131017	RPS26	SET	332	0.031698	0.0056306	0.045959	0.2452	results/current/magma/ICV	ICV	0.7355228571428571	ENIGMA_Intracraneal_Volume	https://www.ncbi.nlm.nih.gov/pubmed/25607358	Intracraneal Volume	rs10876864	rs57455456	12	56435929	56401085	-34844	0.991789	0.240643	0.995886	A	G	0.408549	0.155229	71.092406	chr12	56007301	0.1043
CD4T_rs1131017_RPS26	CD4T	rs1131017	RPS26	SET	332	-0.093549	-0.016613	0.045653	0.97976	results/current/magma/IDL	IDL	0.9975	MAGNETIC_IDL.TG	http://www.ncbi.nlm.nih.gov/pubmed/27005778	Triglycerides in IDL	rs10876864	rs57455456	12	56435929	56401085	-34844	0.991789	0.240643	0.995886	A	G	0.408549	0.155229	71.092406	chr12	56007301	0.005118999999999999
CD4T_rs1131017_RPS26	CD4T	rs1131017	RPS26	SET	331	-0.031388	-0.0055663	0.046229	0.75141	results/current/magma/INSOMN	INSOMN	0.99236	CNCR_Insomnia_all	https://www.ncbi.nlm.nih.gov/pubmed/28604731	Insomnia in both sexes	rs10876864	rs57455456	12	56435929	56401085	-34844	0.991789	0.240643	0.995886	A	G	0.408549	0.155229	71.092406	chr12	56007301	0.64305
CD4T_rs1131017_RPS26	CD4T	rs1131017	RPS26	SET	332	-0.11736	-0.020841	0.052151	0.98778	results/current/magma/INSOMN_UKB	INSOMN_UKB	0.99283	UKB_1200_Sleeplessness_or_insomnia	http://biobank.ctsu.ox.ac.uk/showcase/field.cgi?id=41202	Sleeplessness / insomnia	rs10876864	rs57455456	12	56435929	56401085	-34844	0.991789	0.240643	0.995886	A	G	0.408549	0.155229	71.092406	chr12	56007301	0.030584437681993527
CD4T_rs1131017_RPS26	CD4T	rs1131017	RPS26	SET	332	-0.081416	-0.014458	0.044379	0.9667	results/current/magma/INSOMN_UKBS	INSOMN_UKBS	0.99525	UKB_20002_1616_self_reported_insomnia	http://biobank.ctsu.ox.ac.uk/showcase/field.cgi?id=41202	Non-cancer illness code, self-reported: insomnia	rs10876864	rs57455456	12	56435929	56401085	-34844	0.991789	0.240643	0.995886	A	G	0.408549	0.155229	71.092406	chr12	56007301	0.789187977546125
CD4T_rs1131017_RPS26	CD4T	rs1131017	RPS26	SET	332	-0.040237	-0.0071483	0.045415	0.81217	results/current/magma/INSUL	INSUL	0.8780874193548387	MAGIC_ln_FastingInsulin	http://www.ncbi.nlm.nih.gov/pubmed/20081858	Fasting Insulin	rs10876864	rs57455456	12	56435929	56401085	-34844	0.991789	0.240643	0.995886	A	G	0.408549	0.155229	71.092406	chr12	56007301	0.17800000000000002
CD4T_rs1131017_RPS26	CD4T	rs1131017	RPS26	SET	330	0.054581	0.0096794	0.071527	0.22272	results/current/magma/LC	LC	0.4997457142857143	Astle_et_al_2016_Lymphocyte_counts	https://www.ncbi.nlm.nih.gov/pubmed/27863252	Lymphocyte counts	rs10876864	rs57455456	12	56435929	56401085	-34844	0.991789	0.240643	0.995886	A	G	0.408549	0.155229	71.092406	chr12	56007301	0.0035280000000000008
CD4T_rs1131017_RPS26	CD4T	rs1131017	RPS26	SET	331	0.052864	0.0093792	0.055148	0.1689	results/current/magma/LDL	LDL	0.7962428571428571	GLGC_Mc_LDL	http://www.ncbi.nlm.nih.gov/pubmed/24097068	Low-density Lipoprotein Cholesterol	rs10876864	rs57455456	12	56435929	56401085	-34844	0.991789	0.240643	0.995886	A	G	0.408549	0.155229	71.092406	chr12	56007301	0.7126
CD4T_rs1131017_RPS26	CD4T	rs1131017	RPS26	SET	332	-0.092721	-0.016466	0.045682	0.97879	results/current/magma/LDLC	LDLC	0.99257	MAGNETIC_LDL.C	http://www.ncbi.nlm.nih.gov/pubmed/27005778	Total cholesterol in LDL	rs10876864	rs57455456	12	56435929	56401085	-34844	0.991789	0.240643	0.995886	A	G	0.408549	0.155229	71.092406	chr12	56007301	0.012819
CD4T_rs1131017_RPS26	CD4T	rs1131017	RPS26	SET	332	0.047863	0.0084994	0.046458	0.15146	results/current/magma/MAD_UKB	MAD_UKB	0.6247725000000001	UKB_3526_Mothers_age_at_death	http://biobank.ctsu.ox.ac.uk/showcase/field.cgi?id=41202	Mother's age at death	rs10876864	rs57455456	12	56435929	56401085	-34844	0.991789	0.240643	0.995886	A	G	0.408549	0.155229	71.092406	chr12	56007301	0.842218555040876
CD4T_rs1131017_RPS26	CD4T	rs1131017	RPS26	SET	330	0.091569	0.016239	0.071323	0.099609	results/current/magma/MC	MC	0.5422724999999999	Astle_et_al_2016_Monocyte_count	https://www.ncbi.nlm.nih.gov/pubmed/27863252	Monocyte count	rs10876864	rs57455456	12	56435929	56401085	-34844	0.991789	0.240643	0.995886	A	G	0.408549	0.155229	71.092406	chr12	56007301	0.7332
CD4T_rs1131017_RPS26	CD4T	rs1131017	RPS26	SET	332	0.051068	0.0090686	0.047723	0.1423	results/current/magma/MI_UKB	MI_UKB	0.3354214285714286	UKB_6150_1_Vascular_or_heart_problems_diagnosed_by_doctor_Heart_attack	http://biobank.ctsu.ox.ac.uk/showcase/field.cgi?id=41202	Vascular/heart problems diagnosed by doctor: Heart attack	rs10876864	rs57455456	12	56435929	56401085	-34844	0.991789	0.240643	0.995886	A	G	0.408549	0.155229	71.092406	chr12	56007301	0.5095862613452604
CD4T_rs1131017_RPS26	CD4T	rs1131017	RPS26	SET	332	-0.075207	-0.013355	0.043601	0.95771	results/current/magma/MIGR_UKB	MIGR_UKB	0.97531	UKB_G43_Diagnoses_main_ICD10_G43_Migraine	http://biobank.ctsu.ox.ac.uk/showcase/field.cgi?id=41202	Diagnoses - main ICD10: G43 Migraine	rs10876864	rs57455456	12	56435929	56401085	-34844	0.991789	0.240643	0.995886	A	G	0.408549	0.155229	71.092406	chr12	56007301	0.5922931215952351
CD4T_rs1131017_RPS26	CD4T	rs1131017	RPS26	SET	332	-0.0055361	-9.8309e-4	0.047047	0.54683	results/current/magma/MIGR_UKBS	MIGR_UKBS	0.8878706896551725	UKB_20002_1265_self_reported_migraine	http://biobank.ctsu.ox.ac.uk/showcase/field.cgi?id=41202	Non-cancer illness code, self-reported: migraine	rs10876864	rs57455456	12	56435929	56401085	-34844	0.991789	0.240643	0.995886	A	G	0.408549	0.155229	71.092406	chr12	56007301	0.049805620119940414
CD4T_rs1131017_RPS26	CD4T	rs1131017	RPS26	SET	329	0.061794	0.010941	0.054774	0.12964	results/current/magma/MS	MS	0.35651	IMMUNOBASE_Multiple_sclerosis_hg19	http://www.ncbi.nlm.nih.gov/pubmed/21833088	Multiple Sclerosis	rs10876864	rs57455456	12	56435929	56401085	-34844	0.991789	0.240643	0.995886	A	G	0.408549	0.155229	71.092406	chr12	56007301	0.8138
CD4T_rs1131017_RPS26	CD4T	rs1131017	RPS26	SET	332	0.09406	0.016703	0.04704	0.022787	results/current/magma/MS_UKBS	MS_UKBS	0.1253285	UKB_20002_1261_self_reported_multiple_sclerosis	http://biobank.ctsu.ox.ac.uk/showcase/field.cgi?id=41202	Non-cancer illness code, self-reported: multiple sclerosis	rs10876864	rs57455456	12	56435929	56401085	-34844	0.991789	0.240643	0.995886	A	G	0.408549	0.155229	71.092406	chr12	56007301	0.5075790692828852
CD4T_rs1131017_RPS26	CD4T	rs1131017	RPS26	SET	330	0.056652	0.010047	0.066681	0.19779	results/current/magma/MWBC	MWBC	0.502634	Astle_et_al_2016_Myeloid_white_cell_count	https://www.ncbi.nlm.nih.gov/pubmed/27863252	Myeloid white cell count	rs10876864	rs57455456	12	56435929	56401085	-34844	0.991789	0.240643	0.995886	A	G	0.408549	0.155229	71.092406	chr12	56007301	0.3779
CD4T_rs1131017_RPS26	CD4T	rs1131017	RPS26	SET	330	0.066336	0.011764	0.066102	0.15781	results/current/magma/NC	NC	0.47343	Astle_et_al_2016_Neutrophil_count	https://www.ncbi.nlm.nih.gov/pubmed/27863252	Neutrophil count	rs10876864	rs57455456	12	56435929	56401085	-34844	0.991789	0.240643	0.995886	A	G	0.408549	0.155229	71.092406	chr12	56007301	0.9692
CD4T_rs1131017_RPS26	CD4T	rs1131017	RPS26	SET	330	0.064687	0.011471	0.066403	0.165	results/current/magma/NEC	NEC	0.47044411764705885	Astle_et_al_2016_Sum_neutrophil_eosinophil_counts	https://www.ncbi.nlm.nih.gov/pubmed/27863252	Sum neutrophil eosinophil counts	rs10876864	rs57455456	12	56435929	56401085	-34844	0.991789	0.240643	0.995886	A	G	0.408549	0.155229	71.092406	chr12	56007301	0.4473
CD4T_rs1131017_RPS26	CD4T	rs1131017	RPS26	SET	332	-0.030812	-0.005474	0.04487	0.75386	results/current/magma/NEUROT	NEUROT	0.9580780000000001	GPC-NEO-NEUROTICISM	http://www.ncbi.nlm.nih.gov/pubmed/21173776	Five Factor Model Neuroticism	rs10876864	rs57455456	12	56435929	56401085	-34844	0.991789	0.240643	0.995886	A	G	0.408549	0.155229	71.092406	chr12	56007301	0.4453
CD4T_rs1131017_RPS26	CD4T	rs1131017	RPS26	SET	332	0.016651	0.0029569	0.056085	0.38328	results/current/magma/NEUROT_UKB	NEUROT_UKB	0.963648888888889	UKB_20127_Neuroticism_score	http://biobank.ctsu.ox.ac.uk/showcase/field.cgi?id=41202	Neuroticism score	rs10876864	rs57455456	12	56435929	56401085	-34844	0.991789	0.240643	0.995886	A	G	0.408549	0.155229	71.092406	chr12	56007301	0.44786774415351294
CD4T_rs1131017_RPS26	CD4T	rs1131017	RPS26	SET	332	-0.022649	-0.004022	0.046327	0.68754	results/current/magma/OST_UKBS	OST_UKBS	0.9286464000000001	UKB_20002_1309_self_reported_osteoporosis	http://biobank.ctsu.ox.ac.uk/showcase/field.cgi?id=41202	Non-cancer illness code, self-reported: osteoporosis	rs10876864	rs57455456	12	56435929	56401085	-34844	0.991789	0.240643	0.995886	A	G	0.408549	0.155229	71.092406	chr12	56007301	0.2998353422865764
CD4T_rs1131017_RPS26	CD4T	rs1131017	RPS26	SET	332	0.025251	0.004484	0.04464	0.28582	results/current/magma/PD_UKBS	PD_UKBS	0.7756479310344827	UKB_20002_1262_self_reported_parkinsons_disease	http://biobank.ctsu.ox.ac.uk/showcase/field.cgi?id=41202	Non-cancer illness code, self-reported: parkinsons disease	rs10876864	rs57455456	12	56435929	56401085	-34844	0.991789	0.240643	0.995886	A	G	0.408549	0.155229	71.092406	chr12	56007301	0.1482426526042126
CD4T_rs1131017_RPS26	CD4T	rs1131017	RPS26	SET	332	0.017206	0.0030554000000000002	0.044946	0.35093	results/current/magma/PE_UKB	PE_UKB	0.7779142105263158	UKB_6152_7_diagnosed_by_doctor_Blood_clot_in_the_lung	http://biobank.ctsu.ox.ac.uk/showcase/field.cgi?id=41202	Blood clot, DVT, bronchitis, emphysema, asthma, rhinitis, eczema, allergy diagnosed by doctor: Blood clot in the lung	rs10876864	rs57455456	12	56435929	56401085	-34844	0.991789	0.240643	0.995886	A	G	0.408549	0.155229	71.092406	chr12	56007301	0.8263918467205302
CD4T_rs1131017_RPS26	CD4T	rs1131017	RPS26	SET	331	0.030109	0.0053503	0.046239	0.25748	results/current/magma/PHF	PHF	0.4998141176470588	EGG_Pubertal_growth_10F	http://www.ncbi.nlm.nih.gov/pubmed/23449627	Height Standard Deviation Score (Females, 10 years old)	rs10876864	rs57455456	12	56435929	56401085	-34844	0.991789	0.240643	0.995886	A	G	0.408549	0.155229	71.092406	chr12	56007301	0.84776644232924
CD4T_rs1131017_RPS26	CD4T	rs1131017	RPS26	SET	332	0.074651	0.013285	0.046795	0.055342	results/current/magma/PHM	PHM	0.304381	EGG_Pubertal_growth_12M	http://www.ncbi.nlm.nih.gov/pubmed/23449627	Height Standard Deviation Score (Males, 12 years old)	rs10876864	rs57455456	12	56435929	56401085	-34844	0.991789	0.240643	0.995886	A	G	0.408549	0.155229	71.092406	chr12	56007301	0.150876852669837
CD4T_rs1131017_RPS26	CD4T	rs1131017	RPS26	SET	330	0.090408	0.016033	0.076971	0.1201	results/current/magma/PLT	PLT	0.40276500000000004	Astle_et_al_2016_Platelet_count	https://www.ncbi.nlm.nih.gov/pubmed/27863252	Platelet count	rs10876864	rs57455456	12	56435929	56401085	-34844	0.991789	0.240643	0.995886	A	G	0.408549	0.155229	71.092406	chr12	56007301	0.1188
CD4T_rs1131017_RPS26	CD4T	rs1131017	RPS26	SET	332	0.011944	0.0021209	0.04957	0.4048	results/current/magma/PSO_UKBS	PSO_UKBS	0.74039842105263165	UKB_20002_1453_self_reported_psoriasis	http://biobank.ctsu.ox.ac.uk/showcase/field.cgi?id=41202	Non-cancer illness code, self-reported: psoriasis	rs10876864	rs57455456	12	56435929	56401085	-34844	0.991789	0.240643	0.995886	A	G	0.408549	0.155229	71.092406	chr12	56007301	0.0035096031549472235
CD4T_rs1131017_RPS26	CD4T	rs1131017	RPS26	SET	332	0.050041	0.0088863	0.043444	0.1247	results/current/magma/PSY_UKBS	PSY_UKBS	0.7397384210526317	UKB_20002_1243_self_reported_psychological_or_psychiatric_problem	http://biobank.ctsu.ox.ac.uk/showcase/field.cgi?id=41202	Non-cancer illness code, self-reported: psychological/psychiatric problem	rs10876864	rs57455456	12	56435929	56401085	-34844	0.991789	0.240643	0.995886	A	G	0.408549	0.155229	71.092406	chr12	56007301	0.3612548053474108
CD4T_rs1131017_RPS26	CD4T	rs1131017	RPS26	SET	331	0.084032	0.014911	0.057484	0.071912	results/current/magma/RA	RA	0.3315106666666667	RA_OKADA_TRANS_ETHNIC	http://www.ncbi.nlm.nih.gov/pubmed/24390342	Rheumatoid Arthritis	rs10876864	rs57455456	12	56435929	56401085	-34844	0.991789	0.240643	0.995886	A	G	0.408549	0.155229	71.092406	chr12	56007301	7.4e-9
CD4T_rs1131017_RPS26	CD4T	rs1131017	RPS26	SET	332	0.023735	0.0042149	0.046144	0.3035	results/current/magma/RA_UKBS	RA_UKBS	0.6217427586206896	UKB_20002_1464_self_reported_rheumatoid_arthritis	http://biobank.ctsu.ox.ac.uk/showcase/field.cgi?id=41202	Non-cancer illness code, self-reported: rheumatoid arthritis	rs10876864	rs57455456	12	56435929	56401085	-34844	0.991789	0.240643	0.995886	A	G	0.408549	0.155229	71.092406	chr12	56007301	0.5003173231501667
CD4T_rs1131017_RPS26	CD4T	rs1131017	RPS26	SET	330	0.075016	0.013303	0.070653	0.14419	results/current/magma/RBC	RBC	0.7911242307692308	Astle_et_al_2016_Red_blood_cell_count	https://www.ncbi.nlm.nih.gov/pubmed/27863252	Red blood cell count	rs10876864	rs57455456	12	56435929	56401085	-34844	0.991789	0.240643	0.995886	A	G	0.408549	0.155229	71.092406	chr12	56007301	0.003086
CD4T_rs1131017_RPS26	CD4T	rs1131017	RPS26	SET	330	0.02232	0.0039582	0.07034	0.37551	results/current/magma/RET	RET	0.8132110344827587	Astle_et_al_2016_Reticulocyte_count	https://www.ncbi.nlm.nih.gov/pubmed/27863252	Reticulocyte count	rs10876864	rs57455456	12	56435929	56401085	-34844	0.991789	0.240643	0.995886	A	G	0.408549	0.155229	71.092406	chr12	56007301	0.7938
CD4T_rs1131017_RPS26	CD4T	rs1131017	RPS26	SET	331	0.033748	0.0059879	0.042863	0.21555	results/current/magma/SBP	SBP	0.99977	ICBP_SystolicPressure	https://www.ncbi.nlm.nih.gov/pubmed/21909115	Systolic Blood Pressure	rs10876864	rs57455456	12	56435929	56401085	-34844	0.991789	0.240643	0.995886	A	G	0.408549	0.155229	71.092406	chr12	56007301	0.013181253260748002
CD4T_rs1131017_RPS26	CD4T	rs1131017	RPS26	SET	332	-0.043218	-0.0076757	0.060271	0.76332	results/current/magma/SCZ	SCZ	0.8534332258064516	pgc.scz2	http://www.ncbi.nlm.nih.gov/pubmed/25056061	Schizophrenia	rs10876864	rs57455456	12	56435929	56401085	-34844	0.991789	0.240643	0.995886	A	G	0.408549	0.155229	71.092406	chr12	56007301	0.2846
CD4T_rs1131017_RPS26	CD4T	rs1131017	RPS26	SET	332	-0.045257	-0.0080367	0.044221	0.84694	results/current/magma/SCZ_UKBS	SCZ_UKBS	0.9600445161290322	UKB_20002_1289_self_reported_schizophrenia	http://biobank.ctsu.ox.ac.uk/showcase/field.cgi?id=41202	Non-cancer illness code, self-reported: schizophrenia	rs10876864	rs57455456	12	56435929	56401085	-34844	0.991789	0.240643	0.995886	A	G	0.408549	0.155229	71.092406	chr12	56007301	0.6255546290506788
CD4T_rs1131017_RPS26	CD4T	rs1131017	RPS26	SET	332	0.08221	0.014605	0.053324	0.061589	results/current/magma/SLE	SLE	0.387651	IMMUNOBASE_Systemic_lupus_erythematosus_hg19	http://www.ncbi.nlm.nih.gov/pubmed/26502338	Systemic Lupus Erythematosus	rs10876864	rs57455456	12	56435929	56401085	-34844	0.991789	0.240643	0.995886	A	G	0.408549	0.155229	71.092406	chr12	56007301	0.036363699999999985
CD4T_rs1131017_RPS26	CD4T	rs1131017	RPS26	SET	331	-0.040707	-0.0072186	0.046836	0.8076	results/current/magma/SLEEP	SLEEP	0.9949809374999999	Jones_et_al_2016_SleepDuration	https://www.ncbi.nlm.nih.gov/pubmed/27494321	Sleep Duration	rs10876864	rs57455456	12	56435929	56401085	-34844	0.991789	0.240643	0.995886	A	G	0.408549	0.155229	71.092406	chr12	56007301	0.033
CD4T_rs1131017_RPS26	CD4T	rs1131017	RPS26	SET	332	0.051327	0.0091146	0.053596	0.16913	results/current/magma/SLEEP_UKB	SLEEP_UKB	0.7617564705882353	UKB_1160_Sleep_duration	http://biobank.ctsu.ox.ac.uk/showcase/field.cgi?id=41202	Sleep duration	rs10876864	rs57455456	12	56435929	56401085	-34844	0.991789	0.240643	0.995886	A	G	0.408549	0.155229	71.092406	chr12	56007301	0.004289137377790554
CD4T_rs1131017_RPS26	CD4T	rs1131017	RPS26	SET	332	0.025031	0.0044469	0.045691	0.29191	results/current/magma/SMOKE	SMOKE	0.5666488235294118	tag.evrsmk.tbl	http://www.ncbi.nlm.nih.gov/pubmed/20418890	Tobacco Ever Smoker vs Never Smoker	rs10876864	rs57455456	12	56435929	56401085	-34844	0.991789	0.240643	0.995886	A	G	0.408549	0.155229	71.092406	chr12	56007301	0.006984000000000001
CD4T_rs1131017_RPS26	CD4T	rs1131017	RPS26	SET	332	-0.058397	-0.010375	0.046027	0.89772	results/current/magma/STROKE	STROKE	0.92577375	ISGC_Malik_2016_METASTROKE_all_strokes	https://www.ncbi.nlm.nih.gov/pmc/articles/PMC4818561/	All strokes	rs10876864	rs57455456	12	56435929	56401085	-34844	0.991789	0.240643	0.995886	A	G	0.408549	0.155229	71.092406	chr12	56007301	0.8340000000000001
CD4T_rs1131017_RPS26	CD4T	rs1131017	RPS26	SET	332	-0.017988	-0.0031942	0.045168	0.65477	results/current/magma/T1D_UKBS	T1D_UKBS	0.8973525	UKB_20002_1222_self_reported_type_1_diabetes	http://biobank.ctsu.ox.ac.uk/showcase/field.cgi?id=41202	Non-cancer illness code, self-reported: type 1 diabetes	rs10876864	rs57455456	12	56435929	56401085	-34844	0.991789	0.240643	0.995886	A	G	0.408549	0.155229	71.092406	chr12	56007301	0.07007704807324996
CD4T_rs1131017_RPS26	CD4T	rs1131017	RPS26	SET	332	0.027401	0.0048676	0.045217	0.27227	results/current/magma/T2D	T2D	0.7099478571428572	DIAGRAM_T2D_TRANS_ETHNIC	http://www.ncbi.nlm.nih.gov/pubmed/22885922	Type 2 Diabetes	rs10876864	rs57455456	12	56435929	56401085	-34844	0.991789	0.240643	0.995886	A	G	0.408549	0.155229	71.092406	chr12	56007301	0.97
CD4T_rs1131017_RPS26	CD4T	rs1131017	RPS26	SET	332	0.032648	0.0057976	0.044596	0.23207	results/current/magma/T2D_UKBS	T2D_UKBS	0.6142863157894737	UKB_20002_1223_self_reported_type_2_diabetes	http://biobank.ctsu.ox.ac.uk/showcase/field.cgi?id=41202	Non-cancer illness code, self-reported: type 2 diabetes	rs10876864	rs57455456	12	56435929	56401085	-34844	0.991789	0.240643	0.995886	A	G	0.408549	0.155229	71.092406	chr12	56007301	0.35850611092112383
CD4T_rs1131017_RPS26	CD4T	rs1131017	RPS26	SET	331	0.0072322	0.0012831	0.054587	0.4473	results/current/magma/TRIG	TRIG	0.7984278260869564	GLGC_Mc_TG	http://www.ncbi.nlm.nih.gov/pubmed/24097068	Triglycerids	rs10876864	rs57455456	12	56435929	56401085	-34844	0.991789	0.240643	0.995886	A	G	0.408549	0.155229	71.092406	chr12	56007301	0.1181
CD4T_rs1131017_RPS26	CD4T	rs1131017	RPS26	SET	332	0.070802	0.012575	0.051264	0.083638	results/current/magma/UC	UC	0.24016849999999998	IBD.EUR.Ulcerative_Colitis	http://www.ncbi.nlm.nih.gov/pubmed/26192919	Ulcerative Colitis	rs10876864	rs57455456	12	56435929	56401085	-34844	0.991789	0.240643	0.995886	A	G	0.408549	0.155229	71.092406	chr12	56007301	0.9668
CD4T_rs1131017_RPS26	CD4T	rs1131017	RPS26	SET	332	0.028697	0.0050959	0.046015	0.26644	results/current/magma/UC_UKBS	UC_UKBS	0.586168	UKB_20002_1463_self_reported_ulcerative_colitis	http://biobank.ctsu.ox.ac.uk/showcase/field.cgi?id=41202	Non-cancer illness code, self-reported: ulcerative colitis	rs10876864	rs57455456	12	56435929	56401085	-34844	0.991789	0.240643	0.995886	A	G	0.408549	0.155229	71.092406	chr12	56007301	0.8555006135021253
CD4T_rs1131017_RPS26	CD4T	rs1131017	RPS26	SET	331	0.06473	0.011486	0.05063	0.10056	results/current/magma/WAIST	WAIST	0.50457	GIANT_WC_Combined_EUR	http://www.ncbi.nlm.nih.gov/pubmed/25673412	Waist Circumference	rs10876864	rs57455456	12	56435929	56401085	-34844	0.991789	0.240643	0.995886	A	G	0.408549	0.155229	71.092406	chr12	56007301	0.53
CD4T_rs1131017_RPS26	CD4T	rs1131017	RPS26	SET	330	0.090336	0.01602	0.069615	0.097218	results/current/magma/WBC	WBC	0.356466	Astle_et_al_2016_White_blood_cell_count	https://www.ncbi.nlm.nih.gov/pubmed/27863252	White blood cell count	rs10876864	rs57455456	12	56435929	56401085	-34844	0.991789	0.240643	0.995886	A	G	0.408549	0.155229	71.092406	chr12	56007301	0.6834
CD4T_rs1131017_RPS26	CD4T	rs1131017	RPS26	SET	332	0.071261	0.012662	0.048633	0.071441	results/current/magma/WHR	WHR	0.750024	GIANT_WHR_Combined_EUR	http://www.ncbi.nlm.nih.gov/pubmed/25673412	Waist-to-Hip Ratio	rs10876864	rs57455456	12	56435929	56401085	-34844	0.991789	0.240643	0.995886	A	G	0.408549	0.155229	71.092406	chr12	56007301	0.72
CD4T_rs1131017_RPS26downCD4T	CD4T	rs1131017	RPS26downCD4T	SET	151	0.0011554	1.3967e-4	0.078922	0.49416	results/current/magma/AD	AD	0.9598771875000001	IGAP_Alzheimer	http://www.ncbi.nlm.nih.gov/pubmed/24162737	Alzheimer	rs10876864	rs57455456	12	56435929	56401085	-34844	0.991789	0.240643	0.995886	A	G	0.408549	0.155229	71.092406	chr12	56007301	0.8895
CD4T_rs1131017_RPS26downCD4T	CD4T	rs1131017	RPS26downCD4T	SET	151	-0.013863	-0.0016758	0.077881	0.57064	results/current/magma/ADHD	ADHD	0.84909	PGC_ADHD_EUR_2017	NA	Attention deficit hyperactivity disorder - EUR	rs10876864	rs57455456	12	56435929	56401085	-34844	0.991789	0.240643	0.995886	A	G	0.408549	0.155229	71.092406	chr12	56007301	0.08262
CD4T_rs1131017_RPS26downCD4T	CD4T	rs1131017	RPS26downCD4T	SET	151	-0.016203	-0.0019597	0.074482	0.58611	results/current/magma/ADPN	ADPN	0.9584575	ADIPOGen_Adiponectin	http://www.ncbi.nlm.nih.gov/pubmed/22479202	Adiponectin	rs10876864	rs57455456	12	56435929	56401085	-34844	0.991789	0.240643	0.995886	A	G	0.408549	0.155229	71.092406	chr12	56007301	0.0188409
CD4T_rs1131017_RPS26downCD4T	CD4T	rs1131017	RPS26downCD4T	SET	151	0.037774	0.004566	0.069328	0.29293	results/current/magma/ASD	ASD	0.6904778571428573	PGC_ASD_2017_CEU	https://molecularautism.biomedcentral.com/articles/10.1186/s13229-017-0137-9	Autism spectrum disorder - CEU	rs10876864	rs57455456	12	56435929	56401085	-34844	0.991789	0.240643	0.995886	A	G	0.408549	0.155229	71.092406	chr12	56007301	0.7458
CD4T_rs1131017_RPS26downCD4T	CD4T	rs1131017	RPS26downCD4T	SET	151	0.029657	0.0035842	0.071225	0.33857	results/current/magma/ASP_UKBS	ASP_UKBS	0.631895	UKB_20002_1313_self_reported_ankylosing_spondylitis	http://biobank.ctsu.ox.ac.uk/showcase/field.cgi?id=41202	Non-cancer illness code, self-reported: ankylosing spondylitis	rs10876864	rs57455456	12	56435929	56401085	-34844	0.991789	0.240643	0.995886	A	G	0.408549	0.155229	71.092406	chr12	56007301	0.11006891510058207
CD4T_rs1131017_RPS26downCD4T	CD4T	rs1131017	RPS26downCD4T	SET	150	0.059127	0.00713	0.074974	0.21517	results/current/magma/ATH	ATH	0.7889566666666666	GABRIEL_Asthma	http://www.ncbi.nlm.nih.gov/pubmed/17611496	Asthma	rs10876864	rs57455456	12	56435929	56401085	-34844	0.991789	0.240643	0.995886	A	G	0.408549	0.155229	71.092406	chr12	56007301	0.18822
CD4T_rs1131017_RPS26downCD4T	CD4T	rs1131017	RPS26downCD4T	SET	151	0.088133	0.010656	0.078298	0.13018	results/current/magma/ATH_TAGC	ATH_TAGC	0.7159899999999999	TAGC_Asthma_EUR	https://www.ncbi.nlm.nih.gov/pubmed/29273806	Asthma	rs10876864	rs57455456	12	56435929	56401085	-34844	0.991789	0.240643	0.995886	A	G	0.408549	0.155229	71.092406	chr12	56007301	2.09e-5
CD4T_rs1131017_RPS26downCD4T	CD4T	rs1131017	RPS26downCD4T	SET	151	0.047515	0.0057424	0.091947	0.30266	results/current/magma/ATH_UKB	ATH_UKB	0.7310678571428572	UKB_6152_8_diagnosed_by_doctor_Asthma	http://biobank.ctsu.ox.ac.uk/showcase/field.cgi?id=41202	Blood clot, DVT, bronchitis, emphysema, asthma, rhinitis, eczema, allergy diagnosed by doctor: Asthma	rs10876864	rs57455456	12	56435929	56401085	-34844	0.991789	0.240643	0.995886	A	G	0.408549	0.155229	71.092406	chr12	56007301	1.89917971126885e-14
CD4T_rs1131017_RPS26downCD4T	CD4T	rs1131017	RPS26downCD4T	SET	151	0.060497	0.0073114	0.092028	0.25548	results/current/magma/ATH_UKBS	ATH_UKBS	0.76644	UKB_20002_1111_self_reported_asthma	http://biobank.ctsu.ox.ac.uk/showcase/field.cgi?id=41202	Non-cancer illness code, self-reported: asthma	rs10876864	rs57455456	12	56435929	56401085	-34844	0.991789	0.240643	0.995886	A	G	0.408549	0.155229	71.092406	chr12	56007301	4.600881486398139e-15
CD4T_rs1131017_RPS26downCD4T	CD4T	rs1131017	RPS26downCD4T	SET	151	-0.0087542	-0.0010579	0.079742	0.54371	results/current/magma/BC	BC	0.8155650000000001	BCAC_Overall_BreastCancer_EUR	https://www.ncbi.nlm.nih.gov/pubmed/25890600	Overall breast cancer in Europeans, imputed genotype	rs10876864	rs57455456	12	56435929	56401085	-34844	0.991789	0.240643	0.995886	A	G	0.408549	0.155229	71.092406	chr12	56007301	0.041670695125267616
CD4T_rs1131017_RPS26downCD4T	CD4T	rs1131017	RPS26downCD4T	SET	151	-0.041629	-0.0050333	0.071671	0.71932	results/current/magma/BL	BL	0.9769024137931035	EGG_BL	http://www.ncbi.nlm.nih.gov/pubmed/25281659	Birth Length	rs10876864	rs57455456	12	56435929	56401085	-34844	0.991789	0.240643	0.995886	A	G	0.408549	0.155229	71.092406	chr12	56007301	0.08891
CD4T_rs1131017_RPS26downCD4T	CD4T	rs1131017	RPS26downCD4T	SET	151	0.13035	0.015754	0.074583	0.040272	results/current/magma/BLDP2_UKB	BLDP2_UKB	0.6290742857142857	UKB_2395_2_Hair_or_balding_pattern_Pattern_2	http://biobank.ctsu.ox.ac.uk/showcase/field.cgi?id=41202	Hair/balding pattern: Pattern 2	rs10876864	rs57455456	12	56435929	56401085	-34844	0.991789	0.240643	0.995886	A	G	0.408549	0.155229	71.092406	chr12	56007301	0.6728245597744549
CD4T_rs1131017_RPS26downCD4T	CD4T	rs1131017	RPS26downCD4T	SET	151	0.008139	9.8364e-4	0.075785	0.45724	results/current/magma/BLDP3_UKB	BLDP3_UKB	0.65604	UKB_2395_3_Hair_or_balding_pattern_Pattern_3	http://biobank.ctsu.ox.ac.uk/showcase/field.cgi?id=41202	Hair/balding pattern: Pattern 3	rs10876864	rs57455456	12	56435929	56401085	-34844	0.991789	0.240643	0.995886	A	G	0.408549	0.155229	71.092406	chr12	56007301	0.3690753880984051
CD4T_rs1131017_RPS26downCD4T	CD4T	rs1131017	RPS26downCD4T	SET	151	0.27439	0.033161	0.091198	0.0013153	results/current/magma/BLDP4_UKB	BLDP4_UKB	0.043404899999999996	UKB_2395_4_Hair_or_balding_pattern_Pattern_4	http://biobank.ctsu.ox.ac.uk/showcase/field.cgi?id=41202	Hair/balding pattern: Pattern 4	rs10876864	rs57455456	12	56435929	56401085	-34844	0.991789	0.240643	0.995886	A	G	0.408549	0.155229	71.092406	chr12	56007301	0.11233267118183947
CD4T_rs1131017_RPS26downCD4T	CD4T	rs1131017	RPS26downCD4T	SET	149	0.10822	0.01303	0.069726	0.060333	results/current/magma/BMD	BMD	0.972054827586207	GEFOS_Forearm	http://www.ncbi.nlm.nih.gov/pubmed/26367794	Bone Mineral Density (Forearm)	rs10876864	rs57455456	12	56435929	56401085	-34844	0.991789	0.240643	0.995886	A	G	0.408549	0.155229	71.092406	chr12	56007301	0.440412
CD4T_rs1131017_RPS26downCD4T	CD4T	rs1131017	RPS26downCD4T	SET	151	-0.04081	-0.0049357	0.084388	0.68566	results/current/magma/BMI	BMI	0.99206	GIANT_2015_BMI_EUR	http://www.ncbi.nlm.nih.gov/pubmed/25673413	Body Mass Index	rs10876864	rs57455456	12	56435929	56401085	-34844	0.991789	0.240643	0.995886	A	G	0.408549	0.155229	71.092406	chr12	56007301	0.0455
CD4T_rs1131017_RPS26downCD4T	CD4T	rs1131017	RPS26downCD4T	SET	151	0.068997	0.0083423	0.073889	0.17522	results/current/magma/BMI_SDS	BMI_SDS	0.9465224999999999	EGG_BMI_HapMapImputed	http://www.ncbi.nlm.nih.gov/pubmed/26604143	Body Mass Index Standard Deviation Score	rs10876864	rs57455456	12	56435929	56401085	-34844	0.991789	0.240643	0.995886	A	G	0.408549	0.155229	71.092406	chr12	56007301	0.2262
CD4T_rs1131017_RPS26downCD4T	CD4T	rs1131017	RPS26downCD4T	SET	151	-0.083903	-0.01014	0.11349	0.77013	results/current/magma/BMI_UKB	BMI_UKB	0.904055625	UKB_21001_Body_mass_index_BMI	http://biobank.ctsu.ox.ac.uk/showcase/field.cgi?id=41202	Body mass index (BMI)	rs10876864	rs57455456	12	56435929	56401085	-34844	0.991789	0.240643	0.995886	A	G	0.408549	0.155229	71.092406	chr12	56007301	4.668347007000997e-8
CD4T_rs1131017_RPS26downCD4T	CD4T	rs1131017	RPS26downCD4T	SET	151	0.022889	0.0027676	0.075914	0.38151	results/current/magma/BMIA	BMIA	0.83094	GIANT_2017_BMI_Active_EUR	NA	BMI for individuals defined as active, only European cohorts	rs10876864	rs57455456	12	56435929	56401085	-34844	0.991789	0.240643	0.995886	A	G	0.408549	0.155229	71.092406	chr12	56007301	0.0933
CD4T_rs1131017_RPS26downCD4T	CD4T	rs1131017	RPS26downCD4T	SET	151	0.11835	0.014327	0.10306	0.12541	results/current/magma/BNC	BNC	0.50409	Astle_et_al_2016_Sum_basophil_neutrophil_counts	https://www.ncbi.nlm.nih.gov/pubmed/27863252	Sum basophil neutrophil counts	rs10876864	rs57455456	12	56435929	56401085	-34844	0.991789	0.240643	0.995886	A	G	0.408549	0.155229	71.092406	chr12	56007301	0.8896
CD4T_rs1131017_RPS26downCD4T	CD4T	rs1131017	RPS26downCD4T	SET	151	0.046569	0.0056289	0.083375	0.28824	results/current/magma/BW	BW	0.5367884210526316	EGG_BW3_EUR	https://www.ncbi.nlm.nih.gov/pubmed/27680694	Birth Weight	rs10876864	rs57455456	12	56435929	56401085	-34844	0.991789	0.240643	0.995886	A	G	0.408549	0.155229	71.092406	chr12	56007301	0.0024
CD4T_rs1131017_RPS26downCD4T	CD4T	rs1131017	RPS26downCD4T	SET	151	0.072936	0.0088147	0.091165	0.21185	results/current/magma/BW_UKB	BW_UKB	0.9563989285714286	UKB_20022_Birth_weight	http://biobank.ctsu.ox.ac.uk/showcase/field.cgi?id=41202	Birth weight	rs10876864	rs57455456	12	56435929	56401085	-34844	0.991789	0.240643	0.995886	A	G	0.408549	0.155229	71.092406	chr12	56007301	7.63709756190764e-5
CD4T_rs1131017_RPS26downCD4T	CD4T	rs1131017	RPS26downCD4T	SET	151	0.05992	0.0072424	0.080195	0.22749	results/current/magma/CAD	CAD	0.97589	CARDIoGRAM_C4D_CAD_ADDITIVE	http://www.ncbi.nlm.nih.gov/pubmed/26343387	Coronary Artery Disease (additive model)	rs10876864	rs57455456	12	56435929	56401085	-34844	0.991789	0.240643	0.995886	A	G	0.408549	0.155229	71.092406	chr12	56007301	0.9350126
CD4T_rs1131017_RPS26downCD4T	CD4T	rs1131017	RPS26downCD4T	SET	151	0.087771	0.010607	0.081174	0.1398	results/current/magma/CD	CD	0.5126000000000001	IBD.EUR.Crohns_Disease	http://www.ncbi.nlm.nih.gov/pubmed/26192919	Crohn's Disease	rs10876864	rs57455456	12	56435929	56401085	-34844	0.991789	0.240643	0.995886	A	G	0.408549	0.155229	71.092406	chr12	56007301	0.5996
CD4T_rs1131017_RPS26downCD4T	CD4T	rs1131017	RPS26downCD4T	SET	151	0.098801	0.011941	0.070335	0.080067	results/current/magma/CD_UKBS	CD_UKBS	0.3535675	UKB_20002_1462_self_reported_crohns_disease	http://biobank.ctsu.ox.ac.uk/showcase/field.cgi?id=41202	Non-cancer illness code, self-reported: crohns disease	rs10876864	rs57455456	12	56435929	56401085	-34844	0.991789	0.240643	0.995886	A	G	0.408549	0.155229	71.092406	chr12	56007301	0.2779993646973571
CD4T_rs1131017_RPS26downCD4T	CD4T	rs1131017	RPS26downCD4T	SET	141	0.17449	0.020584	0.081255	0.015894	results/current/magma/CEL	CEL	0.26225099999999996	IMMUNOBASE_Celiac_disease_hg19	http://www.ncbi.nlm.nih.gov/pubmed/20190752	Celiac Disease	rs10876864	rs57455456	12	56435929	56401085	-34844	0.991789	0.240643	0.995886	A	G	0.408549	0.155229	71.092406	chr12	56007301	0.4014
CD4T_rs1131017_RPS26downCD4T	CD4T	rs1131017	RPS26downCD4T	SET	151	0.088435	0.010688	0.06941	0.10133	results/current/magma/CH2	CH2	0.57552	MAGNETIC_CH2.DB.ratio	http://www.ncbi.nlm.nih.gov/pubmed/27005778	Average number of methylene groups per a double bond	rs10876864	rs57455456	12	56435929	56401085	-34844	0.991789	0.240643	0.995886	A	G	0.408549	0.155229	71.092406	chr12	56007301	0.02454
CD4T_rs1131017_RPS26downCD4T	CD4T	rs1131017	RPS26downCD4T	SET	151	-0.0017819	-2.1536e-4	0.077351	0.50919	results/current/magma/CHRONO	CHRONO	0.8401635	Jones_et_al_2016_Chronotype	https://www.ncbi.nlm.nih.gov/pubmed/27494321	Chronotype	rs10876864	rs57455456	12	56435929	56401085	-34844	0.991789	0.240643	0.995886	A	G	0.408549	0.155229	71.092406	chr12	56007301	0.39
CD4T_rs1131017_RPS26downCD4T	CD4T	rs1131017	RPS26downCD4T	SET	151	-0.10518	-0.012711	0.091219	0.87553	results/current/magma/CHRONO_UKB	CHRONO_UKB	0.94289	UKB_1180_Morning_or_evening_person_chronotype	http://biobank.ctsu.ox.ac.uk/showcase/field.cgi?id=41202	Morning/evening person (chronotype)	rs10876864	rs57455456	12	56435929	56401085	-34844	0.991789	0.240643	0.995886	A	G	0.408549	0.155229	71.092406	chr12	56007301	0.9338129930322826
CD4T_rs1131017_RPS26downCD4T	CD4T	rs1131017	RPS26downCD4T	SET	151	0.024444	0.0029559	0.072476	0.36796	results/current/magma/CKD	CKD	0.8293340000000001	CKDGen_Chronic_Kidney_Disease	http://www.ncbi.nlm.nih.gov/pubmed/24029420	Chronic Kidney Disease	rs10876864	rs57455456	12	56435929	56401085	-34844	0.991789	0.240643	0.995886	A	G	0.408549	0.155229	71.092406	chr12	56007301	0.94
CD4T_rs1131017_RPS26downCD4T	CD4T	rs1131017	RPS26downCD4T	SET	151	0.008264	9.9937e-4	0.066612	0.45063	results/current/magma/DBP	DBP	0.9819876000000001	ICBP_DiastolicPressure	https://www.ncbi.nlm.nih.gov/pubmed/21909115	Diastolic Blood Pressure	rs10876864	rs57455456	12	56435929	56401085	-34844	0.991789	0.240643	0.995886	A	G	0.408549	0.155229	71.092406	chr12	56007301	0.0759300394219636
CD4T_rs1131017_RPS26downCD4T	CD4T	rs1131017	RPS26downCD4T	SET	151	-0.023476	-0.0028375	0.070082	0.63118	results/current/magma/DEPR	DEPR	0.9233686956521739	SSGAC_Depressive_Symptoms	http://www.nature.com/ng/journal/vaop/ncurrent/full/ng.3552.html#access	Depressive Symptoms	rs10876864	rs57455456	12	56435929	56401085	-34844	0.991789	0.240643	0.995886	A	G	0.408549	0.155229	71.092406	chr12	56007301	0.6745
CD4T_rs1131017_RPS26downCD4T	CD4T	rs1131017	RPS26downCD4T	SET	151	0.018644	0.0022532	0.073039	0.39926	results/current/magma/DVT_UKB	DVT_UKB	0.878372	UKB_6152_5_diagnosed_by_doctor_Blood_clot_in_the_leg_DVT	http://biobank.ctsu.ox.ac.uk/showcase/field.cgi?id=41202	Blood clot, DVT, bronchitis, emphysema, asthma, rhinitis, eczema, allergy diagnosed by doctor: Blood clot in the leg (DVT)	rs10876864	rs57455456	12	56435929	56401085	-34844	0.991789	0.240643	0.995886	A	G	0.408549	0.155229	71.092406	chr12	56007301	0.3132536237127478
CD4T_rs1131017_RPS26downCD4T	CD4T	rs1131017	RPS26downCD4T	SET	151	0.016517	0.0019961	0.072994	0.41049	results/current/magma/DVT_UKBS	DVT_UKBS	0.7530233333333333	UKB_20002_1094_self_reported_deep_venous_thrombosis_dvt	http://biobank.ctsu.ox.ac.uk/showcase/field.cgi?id=41202	Non-cancer illness code, self-reported: deep venous thrombosis (dvt)	rs10876864	rs57455456	12	56435929	56401085	-34844	0.991789	0.240643	0.995886	A	G	0.408549	0.155229	71.092406	chr12	56007301	0.5609197069994428
CD4T_rs1131017_RPS26downCD4T	CD4T	rs1131017	RPS26downCD4T	SET	151	0.33063	0.040022	0.10955	0.0012754	results/current/magma/EBC	EBC	0.042088200000000006	Astle_et_al_2016_Sum_eosinophil_basophil_counts	https://www.ncbi.nlm.nih.gov/pubmed/27863252	Sum eosinophil basophil counts	rs10876864	rs57455456	12	56435929	56401085	-34844	0.991789	0.240643	0.995886	A	G	0.408549	0.155229	71.092406	chr12	56007301	6.825000000000001e-12
CD4T_rs1131017_RPS26downCD4T	CD4T	rs1131017	RPS26downCD4T	SET	151	0.33298	0.040307	0.11057	0.0013031	results/current/magma/EC	EC	0.0430023	Astle_et_al_2016_Eosinophil_counts	https://www.ncbi.nlm.nih.gov/pubmed/27863252	Eosinophil counts	rs10876864	rs57455456	12	56435929	56401085	-34844	0.991789	0.240643	0.995886	A	G	0.408549	0.155229	71.092406	chr12	56007301	6.238e-13
CD4T_rs1131017_RPS26downCD4T	CD4T	rs1131017	RPS26downCD4T	SET	151	0.020765	0.0025094	0.071622	0.38594	results/current/magma/ECZ	ECZ	0.9212814285714285	EAGLE_Eczema	NA	Eczema	rs10876864	rs57455456	12	56435929	56401085	-34844	0.991789	0.240643	0.995886	A	G	0.408549	0.155229	71.092406	chr12	56007301	0.040687
CD4T_rs1131017_RPS26downCD4T	CD4T	rs1131017	RPS26downCD4T	SET	151	-0.041688	-0.0050382	0.073391	0.71498	results/current/magma/ECZ_UKBS	ECZ_UKBS	0.7582781249999999	UKB_20002_1452_self_reported_eczema_or_dermatitis	http://biobank.ctsu.ox.ac.uk/showcase/field.cgi?id=41202	Non-cancer illness code, self-reported: eczema/dermatitis	rs10876864	rs57455456	12	56435929	56401085	-34844	0.991789	0.240643	0.995886	A	G	0.408549	0.155229	71.092406	chr12	56007301	0.0692251586076923
CD4T_rs1131017_RPS26downCD4T	CD4T	rs1131017	RPS26downCD4T	SET	151	-0.011368	-0.0013739	0.086655	0.55218	results/current/magma/EDU	EDU	0.7974725	SSGAC_Education_Years_Pooled	http://www.nature.com/nature/journal/vaop/ncurrent/full/nature17671.html	Education years (Discovery and replication cohorts, genders pooled)	rs10876864	rs57455456	12	56435929	56401085	-34844	0.991789	0.240643	0.995886	A	G	0.408549	0.155229	71.092406	chr12	56007301	3.319e-9
CD4T_rs1131017_RPS26downCD4T	CD4T	rs1131017	RPS26downCD4T	SET	151	-0.064979	-0.0078568	0.069494	0.8251	results/current/magma/EPI	EPI	0.95601	ILAE_Genetic_generalised_epilepsy	http://thelancet.com/journals/laneur/article/PIIS1474-4422(14)70171-1/fulltext	Genetic Generalised Epilepsy	rs10876864	rs57455456	12	56435929	56401085	-34844	0.991789	0.240643	0.995886	A	G	0.408549	0.155229	71.092406	chr12	56007301	0.1774
CD4T_rs1131017_RPS26downCD4T	CD4T	rs1131017	RPS26downCD4T	SET	151	0.088476	0.010693	0.067735	0.095757	results/current/magma/EPI_UKB	EPI_UKB	0.26333175	UKB_G40_Diagnoses_main_ICD10_G40_Epilepsy	http://biobank.ctsu.ox.ac.uk/showcase/field.cgi?id=41202	Diagnoses - main ICD10: G40 Epilepsy	rs10876864	rs57455456	12	56435929	56401085	-34844	0.991789	0.240643	0.995886	A	G	0.408549	0.155229	71.092406	chr12	56007301	0.6792305343947196
CD4T_rs1131017_RPS26downCD4T	CD4T	rs1131017	RPS26downCD4T	SET	151	0.071053	0.0085867	0.07743	0.17941	results/current/magma/ERNBC	ERNBC	0.52239	BCAC_ER_negative_BreastCancer_EUR	https://www.ncbi.nlm.nih.gov/pubmed/25890600	Estrogen-receptor-negative breast cancer in Europeans, imputed genotype	rs10876864	rs57455456	12	56435929	56401085	-34844	0.991789	0.240643	0.995886	A	G	0.408549	0.155229	71.092406	chr12	56007301	0.08269592236394756
CD4T_rs1131017_RPS26downCD4T	CD4T	rs1131017	RPS26downCD4T	SET	151	0.0062897	7.6011e-4	0.071005	0.46471	results/current/magma/ERPBC	ERPBC	0.77957	BCAC_ER_positive_BreastCancer_EUR	https://www.ncbi.nlm.nih.gov/pubmed/25890600	Estrogen-receptor-positive breast cancer in Europeans, imputed genotype	rs10876864	rs57455456	12	56435929	56401085	-34844	0.991789	0.240643	0.995886	A	G	0.408549	0.155229	71.092406	chr12	56007301	0.3813393406151566
CD4T_rs1131017_RPS26downCD4T	CD4T	rs1131017	RPS26downCD4T	SET	151	0.093348	0.011282	0.073782	0.10292	results/current/magma/FAD_UKB	FAD_UKB	0.96796	UKB_1807_Fathers_age_at_death	http://biobank.ctsu.ox.ac.uk/showcase/field.cgi?id=41202	Father's age at death	rs10876864	rs57455456	12	56435929	56401085	-34844	0.991789	0.240643	0.995886	A	G	0.408549	0.155229	71.092406	chr12	56007301	0.14294650675648973
CD4T_rs1131017_RPS26downCD4T	CD4T	rs1131017	RPS26downCD4T	SET	151	0.07986	0.0096515	0.10939	0.23268	results/current/magma/FAT_UKB	FAT_UKB	0.9044731034482759	UKB_23099_Body_fat_percentage	http://biobank.ctsu.ox.ac.uk/showcase/field.cgi?id=41202	Body fat percentage	rs10876864	rs57455456	12	56435929	56401085	-34844	0.991789	0.240643	0.995886	A	G	0.408549	0.155229	71.092406	chr12	56007301	0.07464327681178652
CD4T_rs1131017_RPS26downCD4T	CD4T	rs1131017	RPS26downCD4T	SET	151	-0.010216	-0.0012352	0.071926	0.55647	results/current/magma/FG	FG	0.99593	MAGIC_FastingGlucose	http://www.ncbi.nlm.nih.gov/pubmed/20081858	Fasting Glucose	rs10876864	rs57455456	12	56435929	56401085	-34844	0.991789	0.240643	0.995886	A	G	0.408549	0.155229	71.092406	chr12	56007301	0.009922
CD4T_rs1131017_RPS26downCD4T	CD4T	rs1131017	RPS26downCD4T	SET	151	-0.091779	-0.011092	0.085179	0.85935	results/current/magma/FIS_UKB	FIS_UKB	0.97844	UKB_20016_Fluid_intelligence_score	http://biobank.ctsu.ox.ac.uk/showcase/field.cgi?id=41202	Fluid intelligence score	rs10876864	rs57455456	12	56435929	56401085	-34844	0.991789	0.240643	0.995886	A	G	0.408549	0.155229	71.092406	chr12	56007301	1.807465268136758e-5
CD4T_rs1131017_RPS26downCD4T	CD4T	rs1131017	RPS26downCD4T	SET	151	0.11447	0.013856	0.10344	0.13423	results/current/magma/GC	GC	0.5075871428571429	Astle_et_al_2016_Granulocyte_count	https://www.ncbi.nlm.nih.gov/pubmed/27863252	Granulocyte count	rs10876864	rs57455456	12	56435929	56401085	-34844	0.991789	0.240643	0.995886	A	G	0.408549	0.155229	71.092406	chr12	56007301	0.4087
CD4T_rs1131017_RPS26downCD4T	CD4T	rs1131017	RPS26downCD4T	SET	151	0.089666	0.010837	0.07499	0.11592	results/current/magma/GOUT_UKBS	GOUT_UKBS	0.9159948387096774	UKB_20002_1466_self_reported_gout	http://biobank.ctsu.ox.ac.uk/showcase/field.cgi?id=41202	Non-cancer illness code, self-reported: gout	rs10876864	rs57455456	12	56435929	56401085	-34844	0.991789	0.240643	0.995886	A	G	0.408549	0.155229	71.092406	chr12	56007301	0.01465711160714374
CD4T_rs1131017_RPS26downCD4T	CD4T	rs1131017	RPS26downCD4T	SET	151	0.30406	0.036747	0.096716	8.3639e-4	results/current/magma/HAY_UKB	HAY_UKB	0.00920029	UKB_6152_9_diagnosed_by_doctor_Hayfever_allergic_rhinitis_or_eczema	http://biobank.ctsu.ox.ac.uk/showcase/field.cgi?id=41202	Blood clot, DVT, bronchitis, emphysema, asthma, rhinitis, eczema, allergy diagnosed by doctor: Hayfever, allergic rhinitis or eczema	rs10876864	rs57455456	12	56435929	56401085	-34844	0.991789	0.240643	0.995886	A	G	0.408549	0.155229	71.092406	chr12	56007301	1.5594237655814419e-15
CD4T_rs1131017_RPS26downCD4T	CD4T	rs1131017	RPS26downCD4T	SET	151	-0.024029	-0.0029041	0.085539	0.61061	results/current/magma/HC_UKBS	HC_UKBS	0.7793234482758621	UKB_20002_1473_self_reported_high_cholesterol	http://biobank.ctsu.ox.ac.uk/showcase/field.cgi?id=41202	Non-cancer illness code, self-reported: high cholesterol	rs10876864	rs57455456	12	56435929	56401085	-34844	0.991789	0.240643	0.995886	A	G	0.408549	0.155229	71.092406	chr12	56007301	0.14030755603235456
CD4T_rs1131017_RPS26downCD4T	CD4T	rs1131017	RPS26downCD4T	SET	151	0.022179	0.002682	0.086581	0.39891	results/current/magma/HDL	HDL	0.7133657142857143	GLGC_Mc_HDL	http://www.ncbi.nlm.nih.gov/pubmed/24097068	High-density Lipoprotein Cholesterol	rs10876864	rs57455456	12	56435929	56401085	-34844	0.991789	0.240643	0.995886	A	G	0.408549	0.155229	71.092406	chr12	56007301	0.1267
CD4T_rs1131017_RPS26downCD4T	CD4T	rs1131017	RPS26downCD4T	SET	151	0.0023202	2.8042e-4	0.069699	0.48672	results/current/magma/HDLC	HDLC	0.92606	MAGNETIC_HDL.C	http://www.ncbi.nlm.nih.gov/pubmed/27005778	Total cholesterol in HDL	rs10876864	rs57455456	12	56435929	56401085	-34844	0.991789	0.240643	0.995886	A	G	0.408549	0.155229	71.092406	chr12	56007301	0.408713
CD4T_rs1131017_RPS26downCD4T	CD4T	rs1131017	RPS26downCD4T	SET	151	0.096622	0.011683	0.13257	0.23306	results/current/magma/HEIGHT	HEIGHT	0.96682	GIANT_HEIGHT	http://www.ncbi.nlm.nih.gov/pubmed/25282103	Height	rs10876864	rs57455456	12	56435929	56401085	-34844	0.991789	0.240643	0.995886	A	G	0.408549	0.155229	71.092406	chr12	56007301	0.98
CD4T_rs1131017_RPS26downCD4T	CD4T	rs1131017	RPS26downCD4T	SET	151	0.092842	0.01122	0.16119	0.28232	results/current/magma/HEIGHT_UKB	HEIGHT_UKB	0.6854243478260869	UKB_50_Standing_height	http://biobank.ctsu.ox.ac.uk/showcase/field.cgi?id=41202	Standing height	rs10876864	rs57455456	12	56435929	56401085	-34844	0.991789	0.240643	0.995886	A	G	0.408549	0.155229	71.092406	chr12	56007301	0.5396852663662579
CD4T_rs1131017_RPS26downCD4T	CD4T	rs1131017	RPS26downCD4T	SET	151	0.058857	0.007118	0.081597	0.23537	results/current/magma/HIP	HIP	0.805134	GIANT_HIP_Combined_EUR	http://www.ncbi.nlm.nih.gov/pubmed/25673412	Hip Circumference	rs10876864	rs57455456	12	56435929	56401085	-34844	0.991789	0.240643	0.995886	A	G	0.408549	0.155229	71.092406	chr12	56007301	0.77
CD4T_rs1131017_RPS26downCD4T	CD4T	rs1131017	RPS26downCD4T	SET	151	-0.080678	-0.0097504	0.099638	0.79094	results/current/magma/HPT_UKBS	HPT_UKBS	0.9005274193548386	UKB_20002_1065_self_reported_hypertension	http://biobank.ctsu.ox.ac.uk/showcase/field.cgi?id=41202	Non-cancer illness code, self-reported: hypertension	rs10876864	rs57455456	12	56435929	56401085	-34844	0.991789	0.240643	0.995886	A	G	0.408549	0.155229	71.092406	chr12	56007301	6.31761330576466e-5
CD4T_rs1131017_RPS26downCD4T	CD4T	rs1131017	RPS26downCD4T	SET	151	-0.051947	-0.0062818	0.074939	0.7559	results/current/magma/HR	HR	0.99315	HRGene_HeartRate	https://www.ncbi.nlm.nih.gov/pubmed/23583979	Heart rate	rs10876864	rs57455456	12	56435929	56401085	-34844	0.991789	0.240643	0.995886	A	G	0.408549	0.155229	71.092406	chr12	56007301	0.6478
CD4T_rs1131017_RPS26downCD4T	CD4T	rs1131017	RPS26downCD4T	SET	151	0.044288	0.005361	0.10918	0.34251	results/current/magma/HRET	HRET	0.9635893548387097	Astle_et_al_2016_High_light_scatter_reticulocyte_count	https://www.ncbi.nlm.nih.gov/pubmed/27863252	High light scatter reticulocyte count	rs10876864	rs57455456	12	56435929	56401085	-34844	0.991789	0.240643	0.995886	A	G	0.408549	0.155229	71.092406	chr12	56007301	0.8139
CD4T_rs1131017_RPS26downCD4T	CD4T	rs1131017	RPS26downCD4T	SET	151	0.17407	0.021037	0.075465	0.01055	results/current/magma/HYPERTHY_UKBS	HYPERTHY_UKBS	0.08913299999999999	UKB_20002_1225_self_reported_hyperthyroidism_or_thyrotoxicosis	http://biobank.ctsu.ox.ac.uk/showcase/field.cgi?id=41202	Non-cancer illness code, self-reported: hyperthyroidism/thyrotoxicosis	rs10876864	rs57455456	12	56435929	56401085	-34844	0.991789	0.240643	0.995886	A	G	0.408549	0.155229	71.092406	chr12	56007301	0.3089595415775385
CD4T_rs1131017_RPS26downCD4T	CD4T	rs1131017	RPS26downCD4T	SET	151	0.45988	0.055579	0.094047	5.1259e-7	results/current/magma/HYPOTHY_UKBS	HYPOTHY_UKBS	8.457735e-6	UKB_20002_1226_self_reported_hypothyroidism_or_myxoedema	http://biobank.ctsu.ox.ac.uk/showcase/field.cgi?id=41202	Non-cancer illness code, self-reported: hypothyroidism/myxoedema	rs10876864	rs57455456	12	56435929	56401085	-34844	0.991789	0.240643	0.995886	A	G	0.408549	0.155229	71.092406	chr12	56007301	2.629767350609219e-10
CD4T_rs1131017_RPS26downCD4T	CD4T	rs1131017	RPS26downCD4T	SET	151	0.03158	0.0038165	0.084132	0.3537	results/current/magma/IBD	IBD	0.614321052631579	IBD.EUR.Inflammatory_Bowel_Disease	http://www.ncbi.nlm.nih.gov/pubmed/26192919	Inflammatory Bowel Disease	rs10876864	rs57455456	12	56435929	56401085	-34844	0.991789	0.240643	0.995886	A	G	0.408549	0.155229	71.092406	chr12	56007301	0.7451
CD4T_rs1131017_RPS26downCD4T	CD4T	rs1131017	RPS26downCD4T	SET	151	-0.068009	-0.0082192	0.067856	0.84188	results/current/magma/IBD_UKBS	IBD_UKBS	0.9998467741935484	UKB_20002_1461_self_reported_inflammatory_bowel_disease	http://biobank.ctsu.ox.ac.uk/showcase/field.cgi?id=41202	Non-cancer illness code, self-reported: inflammatory bowel disease	rs10876864	rs57455456	12	56435929	56401085	-34844	0.991789	0.240643	0.995886	A	G	0.408549	0.155229	71.092406	chr12	56007301	0.17392617250123932
CD4T_rs1131017_RPS26downCD4T	CD4T	rs1131017	RPS26downCD4T	SET	151	-0.0025533	-3.0858e-4	0.070352	0.51448	results/current/magma/IBS_UKBS	IBS_UKBS	0.828245	UKB_20002_1154_self_reported_irritable_bowel_syndrome	http://biobank.ctsu.ox.ac.uk/showcase/field.cgi?id=41202	Non-cancer illness code, self-reported: irritable bowel syndrome	rs10876864	rs57455456	12	56435929	56401085	-34844	0.991789	0.240643	0.995886	A	G	0.408549	0.155229	71.092406	chr12	56007301	0.9057292972389092
CD4T_rs1131017_RPS26downCD4T	CD4T	rs1131017	RPS26downCD4T	SET	151	-0.012507	-0.001512	0.071598	0.56934	results/current/magma/ICV	ICV	0.7437946153846153	ENIGMA_Intracraneal_Volume	https://www.ncbi.nlm.nih.gov/pubmed/25607358	Intracraneal Volume	rs10876864	rs57455456	12	56435929	56401085	-34844	0.991789	0.240643	0.995886	A	G	0.408549	0.155229	71.092406	chr12	56007301	0.1043
CD4T_rs1131017_RPS26downCD4T	CD4T	rs1131017	RPS26downCD4T	SET	151	-0.085009	-0.010274	0.070201	0.88703	results/current/magma/IDL	IDL	0.9975	MAGNETIC_IDL.TG	http://www.ncbi.nlm.nih.gov/pubmed/27005778	Triglycerides in IDL	rs10876864	rs57455456	12	56435929	56401085	-34844	0.991789	0.240643	0.995886	A	G	0.408549	0.155229	71.092406	chr12	56007301	0.005118999999999999
CD4T_rs1131017_RPS26downCD4T	CD4T	rs1131017	RPS26downCD4T	SET	151	-0.075582	-0.0091354	0.07101	0.85641	results/current/magma/INSOMN	INSOMN	0.99236	CNCR_Insomnia_all	https://www.ncbi.nlm.nih.gov/pubmed/28604731	Insomnia in both sexes	rs10876864	rs57455456	12	56435929	56401085	-34844	0.991789	0.240643	0.995886	A	G	0.408549	0.155229	71.092406	chr12	56007301	0.64305
CD4T_rs1131017_RPS26downCD4T	CD4T	rs1131017	RPS26downCD4T	SET	151	-0.1464	-0.017693	0.081006	0.96463	results/current/magma/INSOMN_UKB	INSOMN_UKB	0.99283	UKB_1200_Sleeplessness_or_insomnia	http://biobank.ctsu.ox.ac.uk/showcase/field.cgi?id=41202	Sleeplessness / insomnia	rs10876864	rs57455456	12	56435929	56401085	-34844	0.991789	0.240643	0.995886	A	G	0.408549	0.155229	71.092406	chr12	56007301	0.030584437681993527
CD4T_rs1131017_RPS26downCD4T	CD4T	rs1131017	RPS26downCD4T	SET	151	-0.093699	-0.011324	0.068933	0.91295	results/current/magma/INSOMN_UKBS	INSOMN_UKBS	0.99525	UKB_20002_1616_self_reported_insomnia	http://biobank.ctsu.ox.ac.uk/showcase/field.cgi?id=41202	Non-cancer illness code, self-reported: insomnia	rs10876864	rs57455456	12	56435929	56401085	-34844	0.991789	0.240643	0.995886	A	G	0.408549	0.155229	71.092406	chr12	56007301	0.789187977546125
CD4T_rs1131017_RPS26downCD4T	CD4T	rs1131017	RPS26downCD4T	SET	151	-0.0121	-0.001463	0.069877	0.56874	results/current/magma/INSUL	INSUL	0.85311	MAGIC_ln_FastingInsulin	http://www.ncbi.nlm.nih.gov/pubmed/20081858	Fasting Insulin	rs10876864	rs57455456	12	56435929	56401085	-34844	0.991789	0.240643	0.995886	A	G	0.408549	0.155229	71.092406	chr12	56007301	0.17800000000000002
CD4T_rs1131017_RPS26downCD4T	CD4T	rs1131017	RPS26downCD4T	SET	151	0.16146	0.019545	0.11145	0.073722	results/current/magma/LC	LC	0.33280133333333334	Astle_et_al_2016_Lymphocyte_counts	https://www.ncbi.nlm.nih.gov/pubmed/27863252	Lymphocyte counts	rs10876864	rs57455456	12	56435929	56401085	-34844	0.991789	0.240643	0.995886	A	G	0.408549	0.155229	71.092406	chr12	56007301	0.0035280000000000008
CD4T_rs1131017_RPS26downCD4T	CD4T	rs1131017	RPS26downCD4T	SET	151	0.1194	0.014438	0.084764	0.079492	results/current/magma/LDL	LDL	0.655809	GLGC_Mc_LDL	http://www.ncbi.nlm.nih.gov/pubmed/24097068	Low-density Lipoprotein Cholesterol	rs10876864	rs57455456	12	56435929	56401085	-34844	0.991789	0.240643	0.995886	A	G	0.408549	0.155229	71.092406	chr12	56007301	0.7126
CD4T_rs1131017_RPS26downCD4T	CD4T	rs1131017	RPS26downCD4T	SET	151	-0.11931	-0.01442	0.070207	0.95536	results/current/magma/LDLC	LDLC	0.99257	MAGNETIC_LDL.C	http://www.ncbi.nlm.nih.gov/pubmed/27005778	Total cholesterol in LDL	rs10876864	rs57455456	12	56435929	56401085	-34844	0.991789	0.240643	0.995886	A	G	0.408549	0.155229	71.092406	chr12	56007301	0.012819
CD4T_rs1131017_RPS26downCD4T	CD4T	rs1131017	RPS26downCD4T	SET	151	0.009565	0.001156	0.07216	0.44727	results/current/magma/MAD_UKB	MAD_UKB	0.8540635714285714	UKB_3526_Mothers_age_at_death	http://biobank.ctsu.ox.ac.uk/showcase/field.cgi?id=41202	Mother's age at death	rs10876864	rs57455456	12	56435929	56401085	-34844	0.991789	0.240643	0.995886	A	G	0.408549	0.155229	71.092406	chr12	56007301	0.842218555040876
CD4T_rs1131017_RPS26downCD4T	CD4T	rs1131017	RPS26downCD4T	SET	151	0.092872	0.011242	0.11115	0.2017	results/current/magma/MC	MC	0.57819	Astle_et_al_2016_Monocyte_count	https://www.ncbi.nlm.nih.gov/pubmed/27863252	Monocyte count	rs10876864	rs57455456	12	56435929	56401085	-34844	0.991789	0.240643	0.995886	A	G	0.408549	0.155229	71.092406	chr12	56007301	0.7332
CD4T_rs1131017_RPS26downCD4T	CD4T	rs1131017	RPS26downCD4T	SET	151	0.11315	0.013675	0.074116	0.063438	results/current/magma/MI_UKB	MI_UKB	0.23260599999999998	UKB_6150_1_Vascular_or_heart_problems_diagnosed_by_doctor_Heart_attack	http://biobank.ctsu.ox.ac.uk/showcase/field.cgi?id=41202	Vascular/heart problems diagnosed by doctor: Heart attack	rs10876864	rs57455456	12	56435929	56401085	-34844	0.991789	0.240643	0.995886	A	G	0.408549	0.155229	71.092406	chr12	56007301	0.5095862613452604
CD4T_rs1131017_RPS26downCD4T	CD4T	rs1131017	RPS26downCD4T	SET	151	-0.11957	-0.014451	0.067718	0.96126	results/current/magma/MIGR_UKB	MIGR_UKB	0.97531	UKB_G43_Diagnoses_main_ICD10_G43_Migraine	http://biobank.ctsu.ox.ac.uk/showcase/field.cgi?id=41202	Diagnoses - main ICD10: G43 Migraine	rs10876864	rs57455456	12	56435929	56401085	-34844	0.991789	0.240643	0.995886	A	G	0.408549	0.155229	71.092406	chr12	56007301	0.5922931215952351
CD4T_rs1131017_RPS26downCD4T	CD4T	rs1131017	RPS26downCD4T	SET	151	0.0099187	0.0011987	0.073072	0.44602	results/current/magma/MIGR_UKBS	MIGR_UKBS	0.8878706896551725	UKB_20002_1265_self_reported_migraine	http://biobank.ctsu.ox.ac.uk/showcase/field.cgi?id=41202	Non-cancer illness code, self-reported: migraine	rs10876864	rs57455456	12	56435929	56401085	-34844	0.991789	0.240643	0.995886	A	G	0.408549	0.155229	71.092406	chr12	56007301	0.049805620119940414
CD4T_rs1131017_RPS26downCD4T	CD4T	rs1131017	RPS26downCD4T	SET	149	0.16408	0.019729	0.087718	0.03072	results/current/magma/MS	MS	0.16896	IMMUNOBASE_Multiple_sclerosis_hg19	http://www.ncbi.nlm.nih.gov/pubmed/21833088	Multiple Sclerosis	rs10876864	rs57455456	12	56435929	56401085	-34844	0.991789	0.240643	0.995886	A	G	0.408549	0.155229	71.092406	chr12	56007301	0.8138
CD4T_rs1131017_RPS26downCD4T	CD4T	rs1131017	RPS26downCD4T	SET	151	0.18478	0.022331	0.073051	0.005721	results/current/magma/MS_UKBS	MS_UKBS	0.0377586	UKB_20002_1261_self_reported_multiple_sclerosis	http://biobank.ctsu.ox.ac.uk/showcase/field.cgi?id=41202	Non-cancer illness code, self-reported: multiple sclerosis	rs10876864	rs57455456	12	56435929	56401085	-34844	0.991789	0.240643	0.995886	A	G	0.408549	0.155229	71.092406	chr12	56007301	0.5075790692828852
CD4T_rs1131017_RPS26downCD4T	CD4T	rs1131017	RPS26downCD4T	SET	151	0.080617	0.0097585	0.10391	0.21893	results/current/magma/MWBC	MWBC	0.502634	Astle_et_al_2016_Myeloid_white_cell_count	https://www.ncbi.nlm.nih.gov/pubmed/27863252	Myeloid white cell count	rs10876864	rs57455456	12	56435929	56401085	-34844	0.991789	0.240643	0.995886	A	G	0.408549	0.155229	71.092406	chr12	56007301	0.3779
CD4T_rs1131017_RPS26downCD4T	CD4T	rs1131017	RPS26downCD4T	SET	151	0.11866	0.014363	0.103	0.12468	results/current/magma/NC	NC	0.47343	Astle_et_al_2016_Neutrophil_count	https://www.ncbi.nlm.nih.gov/pubmed/27863252	Neutrophil count	rs10876864	rs57455456	12	56435929	56401085	-34844	0.991789	0.240643	0.995886	A	G	0.408549	0.155229	71.092406	chr12	56007301	0.9692
CD4T_rs1131017_RPS26downCD4T	CD4T	rs1131017	RPS26downCD4T	SET	151	0.10892	0.013184	0.10347	0.14627	results/current/magma/NEC	NEC	0.47044411764705885	Astle_et_al_2016_Sum_neutrophil_eosinophil_counts	https://www.ncbi.nlm.nih.gov/pubmed/27863252	Sum neutrophil eosinophil counts	rs10876864	rs57455456	12	56435929	56401085	-34844	0.991789	0.240643	0.995886	A	G	0.408549	0.155229	71.092406	chr12	56007301	0.4473
CD4T_rs1131017_RPS26downCD4T	CD4T	rs1131017	RPS26downCD4T	SET	151	0.014227	0.0017202	0.069623	0.41904	results/current/magma/NEUROT	NEUROT	0.9580780000000001	GPC-NEO-NEUROTICISM	http://www.ncbi.nlm.nih.gov/pubmed/21173776	Five Factor Model Neuroticism	rs10876864	rs57455456	12	56435929	56401085	-34844	0.991789	0.240643	0.995886	A	G	0.408549	0.155229	71.092406	chr12	56007301	0.4453
CD4T_rs1131017_RPS26downCD4T	CD4T	rs1131017	RPS26downCD4T	SET	151	0.040018	0.0048364	0.087108	0.32297	results/current/magma/NEUROT_UKB	NEUROT_UKB	0.963648888888889	UKB_20127_Neuroticism_score	http://biobank.ctsu.ox.ac.uk/showcase/field.cgi?id=41202	Neuroticism score	rs10876864	rs57455456	12	56435929	56401085	-34844	0.991789	0.240643	0.995886	A	G	0.408549	0.155229	71.092406	chr12	56007301	0.44786774415351294
CD4T_rs1131017_RPS26downCD4T	CD4T	rs1131017	RPS26downCD4T	SET	151	0.045686	0.0055214	0.071952	0.26274	results/current/magma/OST_UKBS	OST_UKBS	0.9286464000000001	UKB_20002_1309_self_reported_osteoporosis	http://biobank.ctsu.ox.ac.uk/showcase/field.cgi?id=41202	Non-cancer illness code, self-reported: osteoporosis	rs10876864	rs57455456	12	56435929	56401085	-34844	0.991789	0.240643	0.995886	A	G	0.408549	0.155229	71.092406	chr12	56007301	0.2998353422865764
CD4T_rs1131017_RPS26downCD4T	CD4T	rs1131017	RPS26downCD4T	SET	151	0.043168	0.0052171	0.069333	0.26677	results/current/magma/PD_UKBS	PD_UKBS	0.7756479310344827	UKB_20002_1262_self_reported_parkinsons_disease	http://biobank.ctsu.ox.ac.uk/showcase/field.cgi?id=41202	Non-cancer illness code, self-reported: parkinsons disease	rs10876864	rs57455456	12	56435929	56401085	-34844	0.991789	0.240643	0.995886	A	G	0.408549	0.155229	71.092406	chr12	56007301	0.1482426526042126
CD4T_rs1131017_RPS26downCD4T	CD4T	rs1131017	RPS26downCD4T	SET	151	0.0663	0.0080127	0.069806000000000007	0.17112	results/current/magma/PE_UKB	PE_UKB	0.7779142105263158	UKB_6152_7_diagnosed_by_doctor_Blood_clot_in_the_lung	http://biobank.ctsu.ox.ac.uk/showcase/field.cgi?id=41202	Blood clot, DVT, bronchitis, emphysema, asthma, rhinitis, eczema, allergy diagnosed by doctor: Blood clot in the lung	rs10876864	rs57455456	12	56435929	56401085	-34844	0.991789	0.240643	0.995886	A	G	0.408549	0.155229	71.092406	chr12	56007301	0.8263918467205302
CD4T_rs1131017_RPS26downCD4T	CD4T	rs1131017	RPS26downCD4T	SET	151	0.0087455	0.0010593	0.071336	0.45121	results/current/magma/PHF	PHF	0.62041375	EGG_Pubertal_growth_10F	http://www.ncbi.nlm.nih.gov/pubmed/23449627	Height Standard Deviation Score (Females, 10 years old)	rs10876864	rs57455456	12	56435929	56401085	-34844	0.991789	0.240643	0.995886	A	G	0.408549	0.155229	71.092406	chr12	56007301	0.84776644232924
CD4T_rs1131017_RPS26downCD4T	CD4T	rs1131017	RPS26downCD4T	SET	151	0.028207	0.0034164	0.072356	0.34833	results/current/magma/PHM	PHM	0.7183977777777778	EGG_Pubertal_growth_12M	http://www.ncbi.nlm.nih.gov/pubmed/23449627	Height Standard Deviation Score (Males, 12 years old)	rs10876864	rs57455456	12	56435929	56401085	-34844	0.991789	0.240643	0.995886	A	G	0.408549	0.155229	71.092406	chr12	56007301	0.150876852669837
CD4T_rs1131017_RPS26downCD4T	CD4T	rs1131017	RPS26downCD4T	SET	151	0.17977	0.021761	0.11994	0.066967	results/current/magma/PLT	PLT	0.40276500000000004	Astle_et_al_2016_Platelet_count	https://www.ncbi.nlm.nih.gov/pubmed/27863252	Platelet count	rs10876864	rs57455456	12	56435929	56401085	-34844	0.991789	0.240643	0.995886	A	G	0.408549	0.155229	71.092406	chr12	56007301	0.1188
CD4T_rs1131017_RPS26downCD4T	CD4T	rs1131017	RPS26downCD4T	SET	151	0.099361	0.012008	0.076984	0.098425	results/current/magma/PSO_UKBS	PSO_UKBS	0.3248025	UKB_20002_1453_self_reported_psoriasis	http://biobank.ctsu.ox.ac.uk/showcase/field.cgi?id=41202	Non-cancer illness code, self-reported: psoriasis	rs10876864	rs57455456	12	56435929	56401085	-34844	0.991789	0.240643	0.995886	A	G	0.408549	0.155229	71.092406	chr12	56007301	0.0035096031549472235
CD4T_rs1131017_RPS26downCD4T	CD4T	rs1131017	RPS26downCD4T	SET	151	0.067132	0.0081133	0.067476	0.1599	results/current/magma/PSY_UKBS	PSY_UKBS	0.7397384210526317	UKB_20002_1243_self_reported_psychological_or_psychiatric_problem	http://biobank.ctsu.ox.ac.uk/showcase/field.cgi?id=41202	Non-cancer illness code, self-reported: psychological/psychiatric problem	rs10876864	rs57455456	12	56435929	56401085	-34844	0.991789	0.240643	0.995886	A	G	0.408549	0.155229	71.092406	chr12	56007301	0.3612548053474108
CD4T_rs1131017_RPS26downCD4T	CD4T	rs1131017	RPS26downCD4T	SET	150	0.33533	0.040423	0.090327	1.0325e-4	results/current/magma/RA	RA	0.001703625	RA_OKADA_TRANS_ETHNIC	http://www.ncbi.nlm.nih.gov/pubmed/24390342	Rheumatoid Arthritis	rs10876864	rs57455456	12	56435929	56401085	-34844	0.991789	0.240643	0.995886	A	G	0.408549	0.155229	71.092406	chr12	56007301	7.4e-9
CD4T_rs1131017_RPS26downCD4T	CD4T	rs1131017	RPS26downCD4T	SET	151	0.16646	0.020118	0.071649	0.010092	results/current/magma/RA_UKBS	RA_UKBS	0.111012	UKB_20002_1464_self_reported_rheumatoid_arthritis	http://biobank.ctsu.ox.ac.uk/showcase/field.cgi?id=41202	Non-cancer illness code, self-reported: rheumatoid arthritis	rs10876864	rs57455456	12	56435929	56401085	-34844	0.991789	0.240643	0.995886	A	G	0.408549	0.155229	71.092406	chr12	56007301	0.5003173231501667
CD4T_rs1131017_RPS26downCD4T	CD4T	rs1131017	RPS26downCD4T	SET	151	0.16155	0.019555	0.11009	0.071152000000000007	results/current/magma/RBC	RBC	0.73650225	Astle_et_al_2016_Red_blood_cell_count	https://www.ncbi.nlm.nih.gov/pubmed/27863252	Red blood cell count	rs10876864	rs57455456	12	56435929	56401085	-34844	0.991789	0.240643	0.995886	A	G	0.408549	0.155229	71.092406	chr12	56007301	0.003086
CD4T_rs1131017_RPS26downCD4T	CD4T	rs1131017	RPS26downCD4T	SET	151	0.061988	0.0075035	0.10961	0.28586	results/current/magma/RET	RET	0.8132110344827587	Astle_et_al_2016_Reticulocyte_count	https://www.ncbi.nlm.nih.gov/pubmed/27863252	Reticulocyte count	rs10876864	rs57455456	12	56435929	56401085	-34844	0.991789	0.240643	0.995886	A	G	0.408549	0.155229	71.092406	chr12	56007301	0.7938
CD4T_rs1131017_RPS26downCD4T	CD4T	rs1131017	RPS26downCD4T	SET	151	0.043808	0.0052978	0.066225	0.25415	results/current/magma/SBP	SBP	0.99977	ICBP_SystolicPressure	https://www.ncbi.nlm.nih.gov/pubmed/21909115	Systolic Blood Pressure	rs10876864	rs57455456	12	56435929	56401085	-34844	0.991789	0.240643	0.995886	A	G	0.408549	0.155229	71.092406	chr12	56007301	0.013181253260748002
CD4T_rs1131017_RPS26downCD4T	CD4T	rs1131017	RPS26downCD4T	SET	151	-0.094694	-0.011446	0.093007	0.84568	results/current/magma/SCZ	SCZ	0.8721075	pgc.scz2	http://www.ncbi.nlm.nih.gov/pubmed/25056061	Schizophrenia	rs10876864	rs57455456	12	56435929	56401085	-34844	0.991789	0.240643	0.995886	A	G	0.408549	0.155229	71.092406	chr12	56007301	0.2846
CD4T_rs1131017_RPS26downCD4T	CD4T	rs1131017	RPS26downCD4T	SET	151	-0.11171	-0.013501	0.068676	0.94807	results/current/magma/SCZ_UKBS	SCZ_UKBS	0.97574	UKB_20002_1289_self_reported_schizophrenia	http://biobank.ctsu.ox.ac.uk/showcase/field.cgi?id=41202	Non-cancer illness code, self-reported: schizophrenia	rs10876864	rs57455456	12	56435929	56401085	-34844	0.991789	0.240643	0.995886	A	G	0.408549	0.155229	71.092406	chr12	56007301	0.6255546290506788
CD4T_rs1131017_RPS26downCD4T	CD4T	rs1131017	RPS26downCD4T	SET	151	0.1505	0.018196	0.082794	0.034569	results/current/magma/SLE	SLE	0.28519425000000004	IMMUNOBASE_Systemic_lupus_erythematosus_hg19	http://www.ncbi.nlm.nih.gov/pubmed/26502338	Systemic Lupus Erythematosus	rs10876864	rs57455456	12	56435929	56401085	-34844	0.991789	0.240643	0.995886	A	G	0.408549	0.155229	71.092406	chr12	56007301	0.036363699999999985
CD4T_rs1131017_RPS26downCD4T	CD4T	rs1131017	RPS26downCD4T	SET	151	0.025985	0.0031406	0.072157	0.35938	results/current/magma/SLEEP	SLEEP	0.9949809374999999	Jones_et_al_2016_SleepDuration	https://www.ncbi.nlm.nih.gov/pubmed/27494321	Sleep Duration	rs10876864	rs57455456	12	56435929	56401085	-34844	0.991789	0.240643	0.995886	A	G	0.408549	0.155229	71.092406	chr12	56007301	0.033
CD4T_rs1131017_RPS26downCD4T	CD4T	rs1131017	RPS26downCD4T	SET	151	0.1812	0.021899	0.083227	0.014744	results/current/magma/SLEEP_UKB	SLEEP_UKB	0.162184	UKB_1160_Sleep_duration	http://biobank.ctsu.ox.ac.uk/showcase/field.cgi?id=41202	Sleep duration	rs10876864	rs57455456	12	56435929	56401085	-34844	0.991789	0.240643	0.995886	A	G	0.408549	0.155229	71.092406	chr12	56007301	0.004289137377790554
CD4T_rs1131017_RPS26downCD4T	CD4T	rs1131017	RPS26downCD4T	SET	151	-0.073441	-0.0088795	0.070403	0.85155	results/current/magma/SMOKE	SMOKE	0.9506	tag.evrsmk.tbl	http://www.ncbi.nlm.nih.gov/pubmed/20418890	Tobacco Ever Smoker vs Never Smoker	rs10876864	rs57455456	12	56435929	56401085	-34844	0.991789	0.240643	0.995886	A	G	0.408549	0.155229	71.092406	chr12	56007301	0.006984000000000001
CD4T_rs1131017_RPS26downCD4T	CD4T	rs1131017	RPS26downCD4T	SET	151	-0.088852	-0.010743	0.071037	0.89448	results/current/magma/STROKE	STROKE	0.92577375	ISGC_Malik_2016_METASTROKE_all_strokes	https://www.ncbi.nlm.nih.gov/pmc/articles/PMC4818561/	All strokes	rs10876864	rs57455456	12	56435929	56401085	-34844	0.991789	0.240643	0.995886	A	G	0.408549	0.155229	71.092406	chr12	56007301	0.8340000000000001
CD4T_rs1131017_RPS26downCD4T	CD4T	rs1131017	RPS26downCD4T	SET	151	-0.028522	-0.003447	0.070153	0.65783	results/current/magma/T1D_UKBS	T1D_UKBS	0.8973525	UKB_20002_1222_self_reported_type_1_diabetes	http://biobank.ctsu.ox.ac.uk/showcase/field.cgi?id=41202	Non-cancer illness code, self-reported: type 1 diabetes	rs10876864	rs57455456	12	56435929	56401085	-34844	0.991789	0.240643	0.995886	A	G	0.408549	0.155229	71.092406	chr12	56007301	0.07007704807324996
CD4T_rs1131017_RPS26downCD4T	CD4T	rs1131017	RPS26downCD4T	SET	151	-0.065938	-0.007972	0.070188	0.82624	results/current/magma/T2D	T2D	0.8520599999999999	DIAGRAM_T2D_TRANS_ETHNIC	http://www.ncbi.nlm.nih.gov/pubmed/22885922	Type 2 Diabetes	rs10876864	rs57455456	12	56435929	56401085	-34844	0.991789	0.240643	0.995886	A	G	0.408549	0.155229	71.092406	chr12	56007301	0.97
CD4T_rs1131017_RPS26downCD4T	CD4T	rs1131017	RPS26downCD4T	SET	151	-0.0069299	-8.3751e-4	0.069267	0.53984	results/current/magma/T2D_UKBS	T2D_UKBS	0.7485225	UKB_20002_1223_self_reported_type_2_diabetes	http://biobank.ctsu.ox.ac.uk/showcase/field.cgi?id=41202	Non-cancer illness code, self-reported: type 2 diabetes	rs10876864	rs57455456	12	56435929	56401085	-34844	0.991789	0.240643	0.995886	A	G	0.408549	0.155229	71.092406	chr12	56007301	0.35850611092112383
CD4T_rs1131017_RPS26downCD4T	CD4T	rs1131017	RPS26downCD4T	SET	151	-0.049906	-0.0060349	0.083905	0.724	results/current/magma/TRIG	TRIG	0.8516162068965517	GLGC_Mc_TG	http://www.ncbi.nlm.nih.gov/pubmed/24097068	Triglycerids	rs10876864	rs57455456	12	56435929	56401085	-34844	0.991789	0.240643	0.995886	A	G	0.408549	0.155229	71.092406	chr12	56007301	0.1181
CD4T_rs1131017_RPS26downCD4T	CD4T	rs1131017	RPS26downCD4T	SET	151	0.13191	0.015944	0.078834	0.047158	results/current/magma/UC	UC	0.19452675	IBD.EUR.Ulcerative_Colitis	http://www.ncbi.nlm.nih.gov/pubmed/26192919	Ulcerative Colitis	rs10876864	rs57455456	12	56435929	56401085	-34844	0.991789	0.240643	0.995886	A	G	0.408549	0.155229	71.092406	chr12	56007301	0.9668
CD4T_rs1131017_RPS26downCD4T	CD4T	rs1131017	RPS26downCD4T	SET	151	0.049657	0.0060013	0.071468	0.24359	results/current/magma/UC_UKBS	UC_UKBS	0.586168	UKB_20002_1463_self_reported_ulcerative_colitis	http://biobank.ctsu.ox.ac.uk/showcase/field.cgi?id=41202	Non-cancer illness code, self-reported: ulcerative colitis	rs10876864	rs57455456	12	56435929	56401085	-34844	0.991789	0.240643	0.995886	A	G	0.408549	0.155229	71.092406	chr12	56007301	0.8555006135021253
CD4T_rs1131017_RPS26downCD4T	CD4T	rs1131017	RPS26downCD4T	SET	151	0.085038	0.010285	0.077931	0.13761	results/current/magma/WAIST	WAIST	0.50457	GIANT_WC_Combined_EUR	http://www.ncbi.nlm.nih.gov/pubmed/25673412	Waist Circumference	rs10876864	rs57455456	12	56435929	56401085	-34844	0.991789	0.240643	0.995886	A	G	0.408549	0.155229	71.092406	chr12	56007301	0.53
CD4T_rs1131017_RPS26downCD4T	CD4T	rs1131017	RPS26downCD4T	SET	151	0.12295	0.014883	0.10848	0.12854	results/current/magma/WBC	WBC	0.38654	Astle_et_al_2016_White_blood_cell_count	https://www.ncbi.nlm.nih.gov/pubmed/27863252	White blood cell count	rs10876864	rs57455456	12	56435929	56401085	-34844	0.991789	0.240643	0.995886	A	G	0.408549	0.155229	71.092406	chr12	56007301	0.6834
CD4T_rs1131017_RPS26downCD4T	CD4T	rs1131017	RPS26downCD4T	SET	151	0.13557	0.016395	0.074695	0.034779	results/current/magma/WHR	WHR	0.750024	GIANT_WHR_Combined_EUR	http://www.ncbi.nlm.nih.gov/pubmed/25673412	Waist-to-Hip Ratio	rs10876864	rs57455456	12	56435929	56401085	-34844	0.991789	0.240643	0.995886	A	G	0.408549	0.155229	71.092406	chr12	56007301	0.72
CD4T_rs2741159_KRT1	CD4T	rs2741159	KRT1	SET	7	0.54081	0.014176	0.37446	0.074352	results/current/magma/AD	AD	0.49072319999999997	IGAP_Alzheimer	http://www.ncbi.nlm.nih.gov/pubmed/24162737	Alzheimer	rs2741159	rs61261555,rs59083736,rs17735684	12	53071382	53071382	0	1	1	1	A	C	0.382704	0.084858	66.75821	chr12	52677598	0.09204
CD4T_rs2741159_KRT1	CD4T	rs2741159	KRT1	SET	7	-0.11859	-0.0031088	0.3695	0.62588	results/current/magma/ADHD	ADHD	0.8605849999999999	PGC_ADHD_EUR_2017	NA	Attention deficit hyperactivity disorder - EUR	rs2741159	rs61261555,rs59083736,rs17735684	12	53071382	53071382	0	1	1	1	A	C	0.382704	0.084858	66.75821	chr12	52677598	0.9031
CD4T_rs2741159_KRT1	CD4T	rs2741159	KRT1	SET	7	-0.34071	-0.0089355	0.36448	0.82504	results/current/magma/ADPN	ADPN	0.966592	ADIPOGen_Adiponectin	http://www.ncbi.nlm.nih.gov/pubmed/22479202	Adiponectin	rs2741159	rs61261555,rs59083736,rs17735684	12	53071382	53071382	0	1	1	1	A	C	0.382704	0.084858	66.75821	chr12	52677598	0.7044919
CD4T_rs2741159_KRT1	CD4T	rs2741159	KRT1	SET	7	-0.30071	-0.0078822	0.342	0.81036	results/current/magma/ASD	ASD	0.8913960000000001	PGC_ASD_2017_CEU	https://molecularautism.biomedcentral.com/articles/10.1186/s13229-017-0137-9	Autism spectrum disorder - CEU	rs2741159	rs61261555,rs59083736,rs17735684	12	53071382	53071382	0	1	1	1	A	C	0.382704	0.084858	66.75821	chr12	52677598	0.6044
CD4T_rs2741159_KRT1	CD4T	rs2741159	KRT1	SET	7	0.51148	0.013405	0.34467	0.068921	results/current/magma/ASP_UKBS	ASP_UKBS	0.303142125	UKB_20002_1313_self_reported_ankylosing_spondylitis	http://biobank.ctsu.ox.ac.uk/showcase/field.cgi?id=41202	Non-cancer illness code, self-reported: ankylosing spondylitis	rs2741159	rs61261555,rs59083736,rs17735684	12	53071382	53071382	0	1	1	1	A	C	0.382704	0.084858	66.75821	chr12	52677598	0.10944049725411242
CD4T_rs2741159_KRT1	CD4T	rs2741159	KRT1	SET	7	0.85668	0.022475	0.35555	0.0079986	results/current/magma/ATH	ATH	0.0879846	GABRIEL_Asthma	http://www.ncbi.nlm.nih.gov/pubmed/17611496	Asthma	rs2741159	rs61261555,rs59083736,rs17735684	12	53071382	53071382	0	1	1	1	A	C	0.382704	0.084858	66.75821	chr12	52677598	0.10308514244290708
CD4T_rs2741159_KRT1	CD4T	rs2741159	KRT1	SET	7	0.86031	0.022557	0.38535	0.0128	results/current/magma/ATH_TAGC	ATH_TAGC	0.2112	TAGC_Asthma_EUR	https://www.ncbi.nlm.nih.gov/pubmed/29273806	Asthma	rs2741159	rs61261555,rs59083736,rs17735684	12	53071382	53071382	0	1	1	1	A	C	0.382704	0.084858	66.75821	chr12	52677598	0.0021215
CD4T_rs2741159_KRT1	CD4T	rs2741159	KRT1	SET	7	0.76248	0.019982	0.44492	0.043306	results/current/magma/ATH_UKB	ATH_UKB	0.267542	UKB_6152_8_diagnosed_by_doctor_Asthma	http://biobank.ctsu.ox.ac.uk/showcase/field.cgi?id=41202	Blood clot, DVT, bronchitis, emphysema, asthma, rhinitis, eczema, allergy diagnosed by doctor: Asthma	rs2741159	rs61261555,rs59083736,rs17735684	12	53071382	53071382	0	1	1	1	A	C	0.382704	0.084858	66.75821	chr12	52677598	0.04336373254441397
CD4T_rs2741159_KRT1	CD4T	rs2741159	KRT1	SET	7	0.57024	0.014944	0.44535	0.10021	results/current/magma/ATH_UKBS	ATH_UKBS	0.48029666666666665	UKB_20002_1111_self_reported_asthma	http://biobank.ctsu.ox.ac.uk/showcase/field.cgi?id=41202	Non-cancer illness code, self-reported: asthma	rs2741159	rs61261555,rs59083736,rs17735684	12	53071382	53071382	0	1	1	1	A	C	0.382704	0.084858	66.75821	chr12	52677598	0.047497896786215243
CD4T_rs2741159_KRT1	CD4T	rs2741159	KRT1	SET	7	-0.33069	-0.008666	0.39323	0.7998	results/current/magma/BC	BC	0.87978	BCAC_Overall_BreastCancer_EUR	https://www.ncbi.nlm.nih.gov/pubmed/25890600	Overall breast cancer in Europeans, imputed genotype	rs2741159	rs61261555,rs59083736,rs17735684	12	53071382	53071382	0	1	1	1	A	C	0.382704	0.084858	66.75821	chr12	52677598	0.06773119237088315
CD4T_rs2741159_KRT1	CD4T	rs2741159	KRT1	SET	7	-0.13301	-0.0034874	0.34771	0.64897	results/current/magma/BL	BL	0.9769024137931035	EGG_BL	http://www.ncbi.nlm.nih.gov/pubmed/25281659	Birth Length	rs2741159	rs61261555,rs59083736,rs17735684	12	53071382	53071382	0	1	1	1	A	C	0.382704	0.084858	66.75821	chr12	52677598	0.04995
CD4T_rs2741159_KRT1	CD4T	rs2741159	KRT1	SET	7	0.44212	0.011587	0.36098	0.11034	results/current/magma/BLDP2_UKB	BLDP2_UKB	0.6290742857142857	UKB_2395_2_Hair_or_balding_pattern_Pattern_2	http://biobank.ctsu.ox.ac.uk/showcase/field.cgi?id=41202	Hair/balding pattern: Pattern 2	rs2741159	rs61261555,rs59083736,rs17735684	12	53071382	53071382	0	1	1	1	A	C	0.382704	0.084858	66.75821	chr12	52677598	0.2710401086235812
CD4T_rs2741159_KRT1	CD4T	rs2741159	KRT1	SET	7	0.54931	0.014396	0.36673	0.0671	results/current/magma/BLDP3_UKB	BLDP3_UKB	0.5534876470588235	UKB_2395_3_Hair_or_balding_pattern_Pattern_3	http://biobank.ctsu.ox.ac.uk/showcase/field.cgi?id=41202	Hair/balding pattern: Pattern 3	rs2741159	rs61261555,rs59083736,rs17735684	12	53071382	53071382	0	1	1	1	A	C	0.382704	0.084858	66.75821	chr12	52677598	0.2354883015117469
CD4T_rs2741159_KRT1	CD4T	rs2741159	KRT1	SET	7	0.70936	0.01859	0.44151	0.054081	results/current/magma/BLDP4_UKB	BLDP4_UKB	0.594891	UKB_2395_4_Hair_or_balding_pattern_Pattern_4	http://biobank.ctsu.ox.ac.uk/showcase/field.cgi?id=41202	Hair/balding pattern: Pattern 4	rs2741159	rs61261555,rs59083736,rs17735684	12	53071382	53071382	0	1	1	1	A	C	0.382704	0.084858	66.75821	chr12	52677598	0.018375260520208263
CD4T_rs2741159_KRT1	CD4T	rs2741159	KRT1	SET	7	-0.17533	-0.0046077	0.33261	0.70094	results/current/magma/BMD	BMD	0.972054827586207	GEFOS_Forearm	http://www.ncbi.nlm.nih.gov/pubmed/26367794	Bone Mineral Density (Forearm)	rs2741159	rs61261555,rs59083736,rs17735684	12	53071382	53071382	0	1	1	1	A	C	0.382704	0.084858	66.75821	chr12	52677598	0.997522
CD4T_rs2741159_KRT1	CD4T	rs2741159	KRT1	SET	7	-0.1759	-0.0046132	0.41527	0.66406	results/current/magma/BMI	BMI	0.99206	GIANT_2015_BMI_EUR	http://www.ncbi.nlm.nih.gov/pubmed/25673413	Body Mass Index	rs2741159	rs61261555,rs59083736,rs17735684	12	53071382	53071382	0	1	1	1	A	C	0.382704	0.084858	66.75821	chr12	52677598	0.5277
CD4T_rs2741159_KRT1	CD4T	rs2741159	KRT1	SET	7	0.33355	0.0087452	0.36285	0.17899	results/current/magma/BMI_SDS	BMI_SDS	0.9465224999999999	EGG_BMI_HapMapImputed	http://www.ncbi.nlm.nih.gov/pubmed/26604143	Body Mass Index Standard Deviation Score	rs2741159	rs61261555,rs59083736,rs17735684	12	53071382	53071382	0	1	1	1	A	C	0.382704	0.084858	66.75821	chr12	52677598	0.1608
CD4T_rs2741159_KRT1	CD4T	rs2741159	KRT1	SET	7	-0.50225	-0.013163	0.54922	0.81976	results/current/magma/BMI_UKB	BMI_UKB	0.904055625	UKB_21001_Body_mass_index_BMI	http://biobank.ctsu.ox.ac.uk/showcase/field.cgi?id=41202	Body mass index (BMI)	rs2741159	rs61261555,rs59083736,rs17735684	12	53071382	53071382	0	1	1	1	A	C	0.382704	0.084858	66.75821	chr12	52677598	0.2591889860959956
CD4T_rs2741159_KRT1	CD4T	rs2741159	KRT1	SET	7	-0.20834	-0.0054627	0.37356	0.71148	results/current/magma/BMIA	BMIA	0.83094	GIANT_2017_BMI_Active_EUR	NA	BMI for individuals defined as active, only European cohorts	rs2741159	rs61261555,rs59083736,rs17735684	12	53071382	53071382	0	1	1	1	A	C	0.382704	0.084858	66.75821	chr12	52677598	0.3037
CD4T_rs2741159_KRT1	CD4T	rs2741159	KRT1	SET	7	0.5028	0.013198	0.49979	0.15721	results/current/magma/BNC	BNC	0.50409	Astle_et_al_2016_Sum_basophil_neutrophil_counts	https://www.ncbi.nlm.nih.gov/pubmed/27863252	Sum basophil neutrophil counts	rs2741159	rs61261555,rs59083736,rs17735684	12	53071382	53071382	0	1	1	1	A	C	0.382704	0.084858	66.75821	chr12	52677598	0.4932
CD4T_rs2741159_KRT1	CD4T	rs2741159	KRT1	SET	7	0.2816	0.007381	0.40966	0.24592	results/current/magma/BW	BW	0.5367884210526316	EGG_BW3_EUR	https://www.ncbi.nlm.nih.gov/pubmed/27680694	Birth Weight	rs2741159	rs61261555,rs59083736,rs17735684	12	53071382	53071382	0	1	1	1	A	C	0.382704	0.084858	66.75821	chr12	52677598	0.28
CD4T_rs2741159_KRT1	CD4T	rs2741159	KRT1	SET	7	0.46964	0.012308	0.44119	0.14357	results/current/magma/BW_UKB	BW_UKB	0.9563989285714286	UKB_20022_Birth_weight	http://biobank.ctsu.ox.ac.uk/showcase/field.cgi?id=41202	Birth weight	rs2741159	rs61261555,rs59083736,rs17735684	12	53071382	53071382	0	1	1	1	A	C	0.382704	0.084858	66.75821	chr12	52677598	0.5795077337498239
CD4T_rs2741159_KRT1	CD4T	rs2741159	KRT1	SET	7	-0.17411	-0.0045633	0.38845	0.67299	results/current/magma/CAD	CAD	0.97589	CARDIoGRAM_C4D_CAD_ADDITIVE	http://www.ncbi.nlm.nih.gov/pubmed/26343387	Coronary Artery Disease (additive model)	rs2741159	rs61261555,rs59083736,rs17735684	12	53071382	53071382	0	1	1	1	A	C	0.382704	0.084858	66.75821	chr12	52677598	0.26183179999999995
CD4T_rs2741159_KRT1	CD4T	rs2741159	KRT1	SET	7	1.2436	0.032589	0.40332	0.0010262	results/current/magma/CD	CD	0.033864599999999995	IBD.EUR.Crohns_Disease	http://www.ncbi.nlm.nih.gov/pubmed/26192919	Crohn's Disease	rs2741159	rs61261555,rs59083736,rs17735684	12	53071382	53071382	0	1	1	1	A	C	0.382704	0.084858	66.75821	chr12	52677598	0.6859999999999999
CD4T_rs2741159_KRT1	CD4T	rs2741159	KRT1	SET	7	-0.22353	-0.0058581	0.34042	0.74428	results/current/magma/CD_UKBS	CD_UKBS	0.792298064516129	UKB_20002_1462_self_reported_crohns_disease	http://biobank.ctsu.ox.ac.uk/showcase/field.cgi?id=41202	Non-cancer illness code, self-reported: crohns disease	rs2741159	rs61261555,rs59083736,rs17735684	12	53071382	53071382	0	1	1	1	A	C	0.382704	0.084858	66.75821	chr12	52677598	0.01644289386481684
CD4T_rs2741159_KRT1	CD4T	rs2741159	KRT1	SET	7	0.33062	0.0087491	0.37569	0.18943	results/current/magma/CEL	CEL	0.6614483333333333	IMMUNOBASE_Celiac_disease_hg19	http://www.ncbi.nlm.nih.gov/pubmed/20190752	Celiac Disease	rs2741159	rs61261555,rs59083736,rs17735684	12	53071382	53071382	0	1	1	1	A	C	0.382704	0.084858	66.75821	chr12	52677598	0.6602759385639204
CD4T_rs2741159_KRT1	CD4T	rs2741159	KRT1	SET	7	0.093392	0.0024477	0.34184	0.39235	results/current/magma/CH2	CH2	0.83922	MAGNETIC_CH2.DB.ratio	http://www.ncbi.nlm.nih.gov/pubmed/27005778	Average number of methylene groups per a double bond	rs2741159	rs61261555,rs59083736,rs17735684	12	53071382	53071382	0	1	1	1	A	C	0.382704	0.084858	66.75821	chr12	52677598	0.421961
CD4T_rs2741159_KRT1	CD4T	rs2741159	KRT1	SET	7	0.15692	0.0041127	0.37962	0.33967	results/current/magma/CHRONO	CHRONO	0.6227283333333333	Jones_et_al_2016_Chronotype	https://www.ncbi.nlm.nih.gov/pubmed/27494321	Chronotype	rs2741159	rs61261555,rs59083736,rs17735684	12	53071382	53071382	0	1	1	1	A	C	0.382704	0.084858	66.75821	chr12	52677598	2.6000000000000003e-4
CD4T_rs2741159_KRT1	CD4T	rs2741159	KRT1	SET	7	0.10061	0.0026368	0.4415	0.40987	results/current/magma/CHRONO_UKB	CHRONO_UKB	0.848826	UKB_1180_Morning_or_evening_person_chronotype	http://biobank.ctsu.ox.ac.uk/showcase/field.cgi?id=41202	Morning/evening person (chronotype)	rs2741159	rs61261555,rs59083736,rs17735684	12	53071382	53071382	0	1	1	1	A	C	0.382704	0.084858	66.75821	chr12	52677598	0.3258017455055521
CD4T_rs2741159_KRT1	CD4T	rs2741159	KRT1	SET	7	0.20811	0.0054572	0.35192	0.27714	results/current/magma/CKD	CKD	0.8293340000000001	CKDGen_Chronic_Kidney_Disease	http://www.ncbi.nlm.nih.gov/pubmed/24029420	Chronic Kidney Disease	rs2741159	rs61261555,rs59083736,rs17735684	12	53071382	53071382	0	1	1	1	A	C	0.382704	0.084858	66.75821	chr12	52677598	0.63
CD4T_rs2741159_KRT1	CD4T	rs2741159	KRT1	SET	7	-0.37445	-0.0098194	0.32559	0.87493	results/current/magma/DBP	DBP	0.99433	ICBP_DiastolicPressure	https://www.ncbi.nlm.nih.gov/pubmed/21909115	Diastolic Blood Pressure	rs2741159	rs61261555,rs59083736,rs17735684	12	53071382	53071382	0	1	1	1	A	C	0.382704	0.084858	66.75821	chr12	52677598	0.355246125661081
CD4T_rs2741159_KRT1	CD4T	rs2741159	KRT1	SET	7	0.28087	0.0073614	0.34357	0.20683000000000001	results/current/magma/DEPR	DEPR	0.7453285714285715	SSGAC_Depressive_Symptoms	http://www.nature.com/ng/journal/vaop/ncurrent/full/ng.3552.html#access	Depressive Symptoms	rs2741159	rs61261555,rs59083736,rs17735684	12	53071382	53071382	0	1	1	1	A	C	0.382704	0.084858	66.75821	chr12	52677598	0.6645
CD4T_rs2741159_KRT1	CD4T	rs2741159	KRT1	SET	7	-0.5783	-0.015156	0.35343	0.94909	results/current/magma/DVT_UKB	DVT_UKB	0.98150250000000006	UKB_6152_5_diagnosed_by_doctor_Blood_clot_in_the_leg_DVT	http://biobank.ctsu.ox.ac.uk/showcase/field.cgi?id=41202	Blood clot, DVT, bronchitis, emphysema, asthma, rhinitis, eczema, allergy diagnosed by doctor: Blood clot in the leg (DVT)	rs2741159	rs61261555,rs59083736,rs17735684	12	53071382	53071382	0	1	1	1	A	C	0.382704	0.084858	66.75821	chr12	52677598	0.2463148448154013
CD4T_rs2741159_KRT1	CD4T	rs2741159	KRT1	SET	7	-0.46727	-0.012246	0.35323	0.90704	results/current/magma/DVT_UKBS	DVT_UKBS	0.99771	UKB_20002_1094_self_reported_deep_venous_thrombosis_dvt	http://biobank.ctsu.ox.ac.uk/showcase/field.cgi?id=41202	Non-cancer illness code, self-reported: deep venous thrombosis (dvt)	rs2741159	rs61261555,rs59083736,rs17735684	12	53071382	53071382	0	1	1	1	A	C	0.382704	0.084858	66.75821	chr12	52677598	0.2725455173046853
CD4T_rs2741159_KRT1	CD4T	rs2741159	KRT1	SET	7	0.74042	0.019436	0.53145	0.081794	results/current/magma/EBC	EBC	0.38560028571428573	Astle_et_al_2016_Sum_eosinophil_basophil_counts	https://www.ncbi.nlm.nih.gov/pubmed/27863252	Sum eosinophil basophil counts	rs2741159	rs61261555,rs59083736,rs17735684	12	53071382	53071382	0	1	1	1	A	C	0.382704	0.084858	66.75821	chr12	52677598	4.282e-5
CD4T_rs2741159_KRT1	CD4T	rs2741159	KRT1	SET	7	0.74088	0.019448	0.5364	0.083623	results/current/magma/EC	EC	0.4599265	Astle_et_al_2016_Eosinophil_counts	https://www.ncbi.nlm.nih.gov/pubmed/27863252	Eosinophil counts	rs2741159	rs61261555,rs59083736,rs17735684	12	53071382	53071382	0	1	1	1	A	C	0.382704	0.084858	66.75821	chr12	52677598	1.7100000000000002e-5
CD4T_rs2741159_KRT1	CD4T	rs2741159	KRT1	SET	7	-0.077021	-0.0020184	0.35336	0.58627	results/current/magma/ECZ	ECZ	0.9212814285714285	EAGLE_Eczema	NA	Eczema	rs2741159	rs61261555,rs59083736,rs17735684	12	53071382	53071382	0	1	1	1	A	C	0.382704	0.084858	66.75821	chr12	52677598	0.246139
CD4T_rs2741159_KRT1	CD4T	rs2741159	KRT1	SET	7	0.13122	0.0034390000000000002	0.35519	0.3559	results/current/magma/ECZ_UKBS	ECZ_UKBS	0.6732521052631579	UKB_20002_1452_self_reported_eczema_or_dermatitis	http://biobank.ctsu.ox.ac.uk/showcase/field.cgi?id=41202	Non-cancer illness code, self-reported: eczema/dermatitis	rs2741159	rs61261555,rs59083736,rs17735684	12	53071382	53071382	0	1	1	1	A	C	0.382704	0.084858	66.75821	chr12	52677598	0.1875141172337701
CD4T_rs2741159_KRT1	CD4T	rs2741159	KRT1	SET	7	-0.62448	-0.016367	0.43242	0.92563	results/current/magma/EDU	EDU	0.92983	SSGAC_Education_Years_Pooled	http://www.nature.com/nature/journal/vaop/ncurrent/full/nature17671.html	Education years (Discovery and replication cohorts, genders pooled)	rs2741159	rs61261555,rs59083736,rs17735684	12	53071382	53071382	0	1	1	1	A	C	0.382704	0.084858	66.75821	chr12	52677598	0.2332
CD4T_rs2741159_KRT1	CD4T	rs2741159	KRT1	SET	7	-0.47918	-0.012564	0.33706	0.92242	results/current/magma/EPI	EPI	0.95601	ILAE_Genetic_generalised_epilepsy	http://thelancet.com/journals/laneur/article/PIIS1474-4422(14)70171-1/fulltext	Genetic Generalised Epilepsy	rs2741159	rs61261555,rs59083736,rs17735684	12	53071382	53071382	0	1	1	1	A	C	0.382704	0.084858	66.75821	chr12	52677598	0.7158
CD4T_rs2741159_KRT1	CD4T	rs2741159	KRT1	SET	7	-0.010983	-2.8783e-4	0.32784	0.51336	results/current/magma/EPI_UKB	EPI_UKB	0.6098046428571429	UKB_G40_Diagnoses_main_ICD10_G40_Epilepsy	http://biobank.ctsu.ox.ac.uk/showcase/field.cgi?id=41202	Diagnoses - main ICD10: G40 Epilepsy	rs2741159	rs61261555,rs59083736,rs17735684	12	53071382	53071382	0	1	1	1	A	C	0.382704	0.084858	66.75821	chr12	52677598	0.455783439410148
CD4T_rs2741159_KRT1	CD4T	rs2741159	KRT1	SET	7	-0.23131	-0.0060616	0.38214	0.7275	results/current/magma/ERNBC	ERNBC	0.750234375	BCAC_ER_negative_BreastCancer_EUR	https://www.ncbi.nlm.nih.gov/pubmed/25890600	Estrogen-receptor-negative breast cancer in Europeans, imputed genotype	rs2741159	rs61261555,rs59083736,rs17735684	12	53071382	53071382	0	1	1	1	A	C	0.382704	0.084858	66.75821	chr12	52677598	0.10245447748882663
CD4T_rs2741159_KRT1	CD4T	rs2741159	KRT1	SET	7	0.32172	0.008431	0.35014	0.1791	results/current/magma/ERPBC	ERPBC	0.7553333333333333	BCAC_ER_positive_BreastCancer_EUR	https://www.ncbi.nlm.nih.gov/pubmed/25890600	Estrogen-receptor-positive breast cancer in Europeans, imputed genotype	rs2741159	rs61261555,rs59083736,rs17735684	12	53071382	53071382	0	1	1	1	A	C	0.382704	0.084858	66.75821	chr12	52677598	0.4837188470391343
CD4T_rs2741159_KRT1	CD4T	rs2741159	KRT1	SET	7	0.14651	0.0038396	0.3571	0.34081	results/current/magma/FAD_UKB	FAD_UKB	0.96796	UKB_1807_Fathers_age_at_death	http://biobank.ctsu.ox.ac.uk/showcase/field.cgi?id=41202	Father's age at death	rs2741159	rs61261555,rs59083736,rs17735684	12	53071382	53071382	0	1	1	1	A	C	0.382704	0.084858	66.75821	chr12	52677598	0.3374561567924955
CD4T_rs2741159_KRT1	CD4T	rs2741159	KRT1	SET	7	0.018878	4.9475e-4	0.5294	0.48578	results/current/magma/FAT_UKB	FAT_UKB	0.9044731034482759	UKB_23099_Body_fat_percentage	http://biobank.ctsu.ox.ac.uk/showcase/field.cgi?id=41202	Body fat percentage	rs2741159	rs61261555,rs59083736,rs17735684	12	53071382	53071382	0	1	1	1	A	C	0.382704	0.084858	66.75821	chr12	52677598	0.05419757608334787
CD4T_rs2741159_KRT1	CD4T	rs2741159	KRT1	SET	7	0.10979	0.0028784	0.3531	0.37793	results/current/magma/FG	FG	0.99593	MAGIC_FastingGlucose	http://www.ncbi.nlm.nih.gov/pubmed/20081858	Fasting Glucose	rs2741159	rs61261555,rs59083736,rs17735684	12	53071382	53071382	0	1	1	1	A	C	0.382704	0.084858	66.75821	chr12	52677598	0.3869
CD4T_rs2741159_KRT1	CD4T	rs2741159	KRT1	SET	7	-0.075978	-0.0019912	0.41226	0.57311	results/current/magma/FIS_UKB	FIS_UKB	0.97844	UKB_20016_Fluid_intelligence_score	http://biobank.ctsu.ox.ac.uk/showcase/field.cgi?id=41202	Fluid intelligence score	rs2741159	rs61261555,rs59083736,rs17735684	12	53071382	53071382	0	1	1	1	A	C	0.382704	0.084858	66.75821	chr12	52677598	0.5172260780720157
CD4T_rs2741159_KRT1	CD4T	rs2741159	KRT1	SET	7	0.50774	0.013328	0.50161	0.15573	results/current/magma/GC	GC	0.5075871428571429	Astle_et_al_2016_Granulocyte_count	https://www.ncbi.nlm.nih.gov/pubmed/27863252	Granulocyte count	rs2741159	rs61261555,rs59083736,rs17735684	12	53071382	53071382	0	1	1	1	A	C	0.382704	0.084858	66.75821	chr12	52677598	0.2761
CD4T_rs2741159_KRT1	CD4T	rs2741159	KRT1	SET	7	0.10107	0.0026487	0.36295	0.39033	results/current/magma/GOUT_UKBS	GOUT_UKBS	0.9159948387096774	UKB_20002_1466_self_reported_gout	http://biobank.ctsu.ox.ac.uk/showcase/field.cgi?id=41202	Non-cancer illness code, self-reported: gout	rs2741159	rs61261555,rs59083736,rs17735684	12	53071382	53071382	0	1	1	1	A	C	0.382704	0.084858	66.75821	chr12	52677598	0.005287195463718176
CD4T_rs2741159_KRT1	CD4T	rs2741159	KRT1	SET	7	1.1864	0.031093	0.46816	0.005642	results/current/magma/HAY_UKB	HAY_UKB	0.046546500000000005	UKB_6152_9_diagnosed_by_doctor_Hayfever_allergic_rhinitis_or_eczema	http://biobank.ctsu.ox.ac.uk/showcase/field.cgi?id=41202	Blood clot, DVT, bronchitis, emphysema, asthma, rhinitis, eczema, allergy diagnosed by doctor: Hayfever, allergic rhinitis or eczema	rs2741159	rs61261555,rs59083736,rs17735684	12	53071382	53071382	0	1	1	1	A	C	0.382704	0.084858	66.75821	chr12	52677598	1.1298351033852727e-4
CD4T_rs2741159_KRT1	CD4T	rs2741159	KRT1	SET	7	-0.10638	-0.0027878	0.41398	0.60139	results/current/magma/HC_UKBS	HC_UKBS	0.7793234482758621	UKB_20002_1473_self_reported_high_cholesterol	http://biobank.ctsu.ox.ac.uk/showcase/field.cgi?id=41202	Non-cancer illness code, self-reported: high cholesterol	rs2741159	rs61261555,rs59083736,rs17735684	12	53071382	53071382	0	1	1	1	A	C	0.382704	0.084858	66.75821	chr12	52677598	0.940646686255916
CD4T_rs2741159_KRT1	CD4T	rs2741159	KRT1	SET	7	-0.0015878	-4.1635e-5	0.42539	0.50149	results/current/magma/HDL	HDL	0.7236625	GLGC_Mc_HDL	http://www.ncbi.nlm.nih.gov/pubmed/24097068	High-density Lipoprotein Cholesterol	rs2741159	rs61261555,rs59083736,rs17735684	12	53071382	53071382	0	1	1	1	A	C	0.382704	0.084858	66.75821	chr12	52677598	0.2676
CD4T_rs2741159_KRT1	CD4T	rs2741159	KRT1	SET	7	0.24755	0.0064878	0.34384	0.23579	results/current/magma/HDLC	HDLC	0.92606	MAGNETIC_HDL.C	http://www.ncbi.nlm.nih.gov/pubmed/27005778	Total cholesterol in HDL	rs2741159	rs61261555,rs59083736,rs17735684	12	53071382	53071382	0	1	1	1	A	C	0.382704	0.084858	66.75821	chr12	52677598	0.78927
CD4T_rs2741159_KRT1	CD4T	rs2741159	KRT1	SET	7	-1.0255	-0.026889	0.65213	0.94207	results/current/magma/HEIGHT	HEIGHT	0.96682	GIANT_HEIGHT	http://www.ncbi.nlm.nih.gov/pubmed/25282103	Height	rs2741159	rs61261555,rs59083736,rs17735684	12	53071382	53071382	0	1	1	1	A	C	0.382704	0.084858	66.75821	chr12	52677598	0.0036
CD4T_rs2741159_KRT1	CD4T	rs2741159	KRT1	SET	7	-0.25504	-0.0066839	0.78011	0.62814	results/current/magma/HEIGHT_UKB	HEIGHT_UKB	0.8133230769230769	UKB_50_Standing_height	http://biobank.ctsu.ox.ac.uk/showcase/field.cgi?id=41202	Standing height	rs2741159	rs61261555,rs59083736,rs17735684	12	53071382	53071382	0	1	1	1	A	C	0.382704	0.084858	66.75821	chr12	52677598	0.3184550205092046
CD4T_rs2741159_KRT1	CD4T	rs2741159	KRT1	SET	7	0.022175	5.8154e-4	0.40153	0.47798	results/current/magma/HIP	HIP	0.805134	GIANT_HIP_Combined_EUR	http://www.ncbi.nlm.nih.gov/pubmed/25673412	Hip Circumference	rs2741159	rs61261555,rs59083736,rs17735684	12	53071382	53071382	0	1	1	1	A	C	0.382704	0.084858	66.75821	chr12	52677598	0.025
CD4T_rs2741159_KRT1	CD4T	rs2741159	KRT1	SET	7	0.37049	0.0097095	0.48221	0.22116	results/current/magma/HPT_UKBS	HPT_UKBS	0.8864434615384614	UKB_20002_1065_self_reported_hypertension	http://biobank.ctsu.ox.ac.uk/showcase/field.cgi?id=41202	Non-cancer illness code, self-reported: hypertension	rs2741159	rs61261555,rs59083736,rs17735684	12	53071382	53071382	0	1	1	1	A	C	0.382704	0.084858	66.75821	chr12	52677598	0.04861910573017763
CD4T_rs2741159_KRT1	CD4T	rs2741159	KRT1	SET	7	-0.013292	-3.4856e-4	0.37018	0.51432	results/current/magma/HR	HR	0.99315	HRGene_HeartRate	https://www.ncbi.nlm.nih.gov/pubmed/23583979	Heart rate	rs2741159	rs61261555,rs59083736,rs17735684	12	53071382	53071382	0	1	1	1	A	C	0.382704	0.084858	66.75821	chr12	52677598	0.1222
CD4T_rs2741159_KRT1	CD4T	rs2741159	KRT1	SET	7	0.18355	0.0048182	0.52948	0.36443	results/current/magma/HRET	HRET	0.9635893548387097	Astle_et_al_2016_High_light_scatter_reticulocyte_count	https://www.ncbi.nlm.nih.gov/pubmed/27863252	High light scatter reticulocyte count	rs2741159	rs61261555,rs59083736,rs17735684	12	53071382	53071382	0	1	1	1	A	C	0.382704	0.084858	66.75821	chr12	52677598	0.1999
CD4T_rs2741159_KRT1	CD4T	rs2741159	KRT1	SET	7	0.32631	0.0085516	0.36531	0.18588	results/current/magma/HYPERTHY_UKBS	HYPERTHY_UKBS	0.47184923076923074	UKB_20002_1225_self_reported_hyperthyroidism_or_thyrotoxicosis	http://biobank.ctsu.ox.ac.uk/showcase/field.cgi?id=41202	Non-cancer illness code, self-reported: hyperthyroidism/thyrotoxicosis	rs2741159	rs61261555,rs59083736,rs17735684	12	53071382	53071382	0	1	1	1	A	C	0.382704	0.084858	66.75821	chr12	52677598	0.19481860088902736
CD4T_rs2741159_KRT1	CD4T	rs2741159	KRT1	SET	7	-0.18412	-0.0048253	0.45572	0.6569	results/current/magma/HYPOTHY_UKBS	HYPOTHY_UKBS	0.7538793103448276	UKB_20002_1226_self_reported_hypothyroidism_or_myxoedema	http://biobank.ctsu.ox.ac.uk/showcase/field.cgi?id=41202	Non-cancer illness code, self-reported: hypothyroidism/myxoedema	rs2741159	rs61261555,rs59083736,rs17735684	12	53071382	53071382	0	1	1	1	A	C	0.382704	0.084858	66.75821	chr12	52677598	0.7532483171765774
CD4T_rs2741159_KRT1	CD4T	rs2741159	KRT1	SET	7	1.4194	0.037197	0.41788	3.4232e-4	results/current/magma/IBD	IBD	0.0055257399999999995	IBD.EUR.Inflammatory_Bowel_Disease	http://www.ncbi.nlm.nih.gov/pubmed/26192919	Inflammatory Bowel Disease	rs2741159	rs61261555,rs59083736,rs17735684	12	53071382	53071382	0	1	1	1	A	C	0.382704	0.084858	66.75821	chr12	52677598	0.6374
CD4T_rs2741159_KRT1	CD4T	rs2741159	KRT1	SET	7	-0.42206	-0.011061	0.32839	0.90063	results/current/magma/IBD_UKBS	IBD_UKBS	0.9998467741935484	UKB_20002_1461_self_reported_inflammatory_bowel_disease	http://biobank.ctsu.ox.ac.uk/showcase/field.cgi?id=41202	Non-cancer illness code, self-reported: inflammatory bowel disease	rs2741159	rs61261555,rs59083736,rs17735684	12	53071382	53071382	0	1	1	1	A	C	0.382704	0.084858	66.75821	chr12	52677598	0.9940006252522644
CD4T_rs2741159_KRT1	CD4T	rs2741159	KRT1	SET	7	0.021921	5.745e-4	0.34048	0.47433	results/current/magma/IBS_UKBS	IBS_UKBS	0.828245	UKB_20002_1154_self_reported_irritable_bowel_syndrome	http://biobank.ctsu.ox.ac.uk/showcase/field.cgi?id=41202	Non-cancer illness code, self-reported: irritable bowel syndrome	rs2741159	rs61261555,rs59083736,rs17735684	12	53071382	53071382	0	1	1	1	A	C	0.382704	0.084858	66.75821	chr12	52677598	0.98923297193458
CD4T_rs2741159_KRT1	CD4T	rs2741159	KRT1	SET	7	0.41863	0.010974	0.34543	0.11278	results/current/magma/ICV	ICV	0.62209125	ENIGMA_Intracraneal_Volume	https://www.ncbi.nlm.nih.gov/pubmed/25607358	Intracraneal Volume	rs2741159	rs61261555,rs59083736,rs17735684	12	53071382	53071382	0	1	1	1	A	C	0.382704	0.084858	66.75821	chr12	52677598	0.6698
CD4T_rs2741159_KRT1	CD4T	rs2741159	KRT1	SET	7	-0.061842	-0.0016208	0.34617	0.57089	results/current/magma/IDL	IDL	0.9912936	MAGNETIC_IDL.TG	http://www.ncbi.nlm.nih.gov/pubmed/27005778	Triglycerides in IDL	rs2741159	rs61261555,rs59083736,rs17735684	12	53071382	53071382	0	1	1	1	A	C	0.382704	0.084858	66.75821	chr12	52677598	0.032195
CD4T_rs2741159_KRT1	CD4T	rs2741159	KRT1	SET	7	-0.5334	-0.01398	0.34677	0.93798	results/current/magma/INSOMN	INSOMN	0.99236	CNCR_Insomnia_all	https://www.ncbi.nlm.nih.gov/pubmed/28604731	Insomnia in both sexes	rs2741159	rs61261555,rs59083736,rs17735684	12	53071382	53071382	0	1	1	1	A	C	0.382704	0.084858	66.75821	chr12	52677598	0.967001
CD4T_rs2741159_KRT1	CD4T	rs2741159	KRT1	SET	7	0.0017632	4.6208e-5	0.39211	0.49821	results/current/magma/INSOMN_UKB	INSOMN_UKB	0.99283	UKB_1200_Sleeplessness_or_insomnia	http://biobank.ctsu.ox.ac.uk/showcase/field.cgi?id=41202	Sleeplessness / insomnia	rs2741159	rs61261555,rs59083736,rs17735684	12	53071382	53071382	0	1	1	1	A	C	0.382704	0.084858	66.75821	chr12	52677598	0.3295204832363853
CD4T_rs2741159_KRT1	CD4T	rs2741159	KRT1	SET	7	0.34443	0.0090264	0.33362000000000003	0.15096	results/current/magma/INSOMN_UKBS	INSOMN_UKBS	0.99525	UKB_20002_1616_self_reported_insomnia	http://biobank.ctsu.ox.ac.uk/showcase/field.cgi?id=41202	Non-cancer illness code, self-reported: insomnia	rs2741159	rs61261555,rs59083736,rs17735684	12	53071382	53071382	0	1	1	1	A	C	0.382704	0.084858	66.75821	chr12	52677598	0.20237102924657013
CD4T_rs2741159_KRT1	CD4T	rs2741159	KRT1	SET	7	0.51967	0.013625	0.34314	0.064973	results/current/magma/INSUL	INSUL	0.5985275999999999	MAGIC_ln_FastingInsulin	http://www.ncbi.nlm.nih.gov/pubmed/20081858	Fasting Insulin	rs2741159	rs61261555,rs59083736,rs17735684	12	53071382	53071382	0	1	1	1	A	C	0.382704	0.084858	66.75821	chr12	52677598	0.308
CD4T_rs2741159_KRT1	CD4T	rs2741159	KRT1	SET	7	0.72217	0.018957	0.54048	0.090764	results/current/magma/LC	LC	0.33280133333333334	Astle_et_al_2016_Lymphocyte_counts	https://www.ncbi.nlm.nih.gov/pubmed/27863252	Lymphocyte counts	rs2741159	rs61261555,rs59083736,rs17735684	12	53071382	53071382	0	1	1	1	A	C	0.382704	0.084858	66.75821	chr12	52677598	0.6488
CD4T_rs2741159_KRT1	CD4T	rs2741159	KRT1	SET	7	0.17865	0.0046846	0.41635	0.33394	results/current/magma/LDL	LDL	0.8328505263157895	GLGC_Mc_LDL	http://www.ncbi.nlm.nih.gov/pubmed/24097068	Low-density Lipoprotein Cholesterol	rs2741159	rs61261555,rs59083736,rs17735684	12	53071382	53071382	0	1	1	1	A	C	0.382704	0.084858	66.75821	chr12	52677598	0.6534
CD4T_rs2741159_KRT1	CD4T	rs2741159	KRT1	SET	7	0.063842	0.0016732	0.34641	0.42689	results/current/magma/LDLC	LDLC	0.82798375	MAGNETIC_LDL.C	http://www.ncbi.nlm.nih.gov/pubmed/27005778	Total cholesterol in LDL	rs2741159	rs61261555,rs59083736,rs17735684	12	53071382	53071382	0	1	1	1	A	C	0.382704	0.084858	66.75821	chr12	52677598	0.029107
CD4T_rs2741159_KRT1	CD4T	rs2741159	KRT1	SET	7	-0.05149	-0.0013494	0.34923	0.55861	results/current/magma/MAD_UKB	MAD_UKB	0.8540635714285714	UKB_3526_Mothers_age_at_death	http://biobank.ctsu.ox.ac.uk/showcase/field.cgi?id=41202	Mother's age at death	rs2741159	rs61261555,rs59083736,rs17735684	12	53071382	53071382	0	1	1	1	A	C	0.382704	0.084858	66.75821	chr12	52677598	0.6593652296491787
CD4T_rs2741159_KRT1	CD4T	rs2741159	KRT1	SET	7	-0.36998	-0.0097117	0.539	0.75376	results/current/magma/MC	MC	0.8291360000000001	Astle_et_al_2016_Monocyte_count	https://www.ncbi.nlm.nih.gov/pubmed/27863252	Monocyte count	rs2741159	rs61261555,rs59083736,rs17735684	12	53071382	53071382	0	1	1	1	A	C	0.382704	0.084858	66.75821	chr12	52677598	0.2171
CD4T_rs2741159_KRT1	CD4T	rs2741159	KRT1	SET	7	0.6916	0.018125	0.35867	0.026927	results/current/magma/MI_UKB	MI_UKB	0.1777182	UKB_6150_1_Vascular_or_heart_problems_diagnosed_by_doctor_Heart_attack	http://biobank.ctsu.ox.ac.uk/showcase/field.cgi?id=41202	Vascular/heart problems diagnosed by doctor: Heart attack	rs2741159	rs61261555,rs59083736,rs17735684	12	53071382	53071382	0	1	1	1	A	C	0.382704	0.084858	66.75821	chr12	52677598	0.3594971923206627
CD4T_rs2741159_KRT1	CD4T	rs2741159	KRT1	SET	7	0.37505	0.009829	0.32776	0.12627	results/current/magma/MIGR_UKB	MIGR_UKB	0.833382	UKB_G43_Diagnoses_main_ICD10_G43_Migraine	http://biobank.ctsu.ox.ac.uk/showcase/field.cgi?id=41202	Diagnoses - main ICD10: G43 Migraine	rs2741159	rs61261555,rs59083736,rs17735684	12	53071382	53071382	0	1	1	1	A	C	0.382704	0.084858	66.75821	chr12	52677598	0.4638888535135925
CD4T_rs2741159_KRT1	CD4T	rs2741159	KRT1	SET	7	0.062829	0.0016466	0.35364	0.42949	results/current/magma/MIGR_UKBS	MIGR_UKBS	0.8878706896551725	UKB_20002_1265_self_reported_migraine	http://biobank.ctsu.ox.ac.uk/showcase/field.cgi?id=41202	Non-cancer illness code, self-reported: migraine	rs2741159	rs61261555,rs59083736,rs17735684	12	53071382	53071382	0	1	1	1	A	C	0.382704	0.084858	66.75821	chr12	52677598	0.5574799465894174
CD4T_rs2741159_KRT1	CD4T	rs2741159	KRT1	SET	7	0.20361	0.0053438	0.41019	0.30982	results/current/magma/MS	MS	0.5680033333333333	IMMUNOBASE_Multiple_sclerosis_hg19	http://www.ncbi.nlm.nih.gov/pubmed/21833088	Multiple Sclerosis	rs2741159	rs61261555,rs59083736,rs17735684	12	53071382	53071382	0	1	1	1	A	C	0.382704	0.084858	66.75821	chr12	52677598	0.9279283630188592
CD4T_rs2741159_KRT1	CD4T	rs2741159	KRT1	SET	7	0.24303	0.0063692	0.35365	0.24598	results/current/magma/MS_UKBS	MS_UKBS	0.50733375	UKB_20002_1261_self_reported_multiple_sclerosis	http://biobank.ctsu.ox.ac.uk/showcase/field.cgi?id=41202	Non-cancer illness code, self-reported: multiple sclerosis	rs2741159	rs61261555,rs59083736,rs17735684	12	53071382	53071382	0	1	1	1	A	C	0.382704	0.084858	66.75821	chr12	52677598	0.032937527808584555
CD4T_rs2741159_KRT1	CD4T	rs2741159	KRT1	SET	7	0.37487	0.0098401	0.5039	0.22847	results/current/magma/MWBC	MWBC	0.502634	Astle_et_al_2016_Myeloid_white_cell_count	https://www.ncbi.nlm.nih.gov/pubmed/27863252	Myeloid white cell count	rs2741159	rs61261555,rs59083736,rs17735684	12	53071382	53071382	0	1	1	1	A	C	0.382704	0.084858	66.75821	chr12	52677598	0.2224
CD4T_rs2741159_KRT1	CD4T	rs2741159	KRT1	SET	7	0.51921	0.013629	0.49952	0.14932	results/current/magma/NC	NC	0.47343	Astle_et_al_2016_Neutrophil_count	https://www.ncbi.nlm.nih.gov/pubmed/27863252	Neutrophil count	rs2741159	rs61261555,rs59083736,rs17735684	12	53071382	53071382	0	1	1	1	A	C	0.382704	0.084858	66.75821	chr12	52677598	0.4769
CD4T_rs2741159_KRT1	CD4T	rs2741159	KRT1	SET	7	0.52475	0.013774	0.50178	0.14785	results/current/magma/NEC	NEC	0.47044411764705885	Astle_et_al_2016_Sum_neutrophil_eosinophil_counts	https://www.ncbi.nlm.nih.gov/pubmed/27863252	Sum neutrophil eosinophil counts	rs2741159	rs61261555,rs59083736,rs17735684	12	53071382	53071382	0	1	1	1	A	C	0.382704	0.084858	66.75821	chr12	52677598	0.2645
CD4T_rs2741159_KRT1	CD4T	rs2741159	KRT1	SET	7	0.055029	0.0014428	0.33861	0.43545	results/current/magma/NEUROT	NEUROT	0.9580780000000001	GPC-NEO-NEUROTICISM	http://www.ncbi.nlm.nih.gov/pubmed/21173776	Five Factor Model Neuroticism	rs2741159	rs61261555,rs59083736,rs17735684	12	53071382	53071382	0	1	1	1	A	C	0.382704	0.084858	66.75821	chr12	52677598	0.5521
CD4T_rs2741159_KRT1	CD4T	rs2741159	KRT1	SET	7	0.66133	0.017331	0.42152	0.05835	results/current/magma/NEUROT_UKB	NEUROT_UKB	0.64185	UKB_20127_Neuroticism_score	http://biobank.ctsu.ox.ac.uk/showcase/field.cgi?id=41202	Neuroticism score	rs2741159	rs61261555,rs59083736,rs17735684	12	53071382	53071382	0	1	1	1	A	C	0.382704	0.084858	66.75821	chr12	52677598	0.3970903766348299
CD4T_rs2741159_KRT1	CD4T	rs2741159	KRT1	SET	7	-0.18615	-0.0048785	0.34822	0.70352	results/current/magma/OST_UKBS	OST_UKBS	0.9286464000000001	UKB_20002_1309_self_reported_osteoporosis	http://biobank.ctsu.ox.ac.uk/showcase/field.cgi?id=41202	Non-cancer illness code, self-reported: osteoporosis	rs2741159	rs61261555,rs59083736,rs17735684	12	53071382	53071382	0	1	1	1	A	C	0.382704	0.084858	66.75821	chr12	52677598	0.7297456215010556
CD4T_rs2741159_KRT1	CD4T	rs2741159	KRT1	SET	7	-0.14993	-0.0039294	0.33555	0.6725	results/current/magma/PD_UKBS	PD_UKBS	0.7756479310344827	UKB_20002_1262_self_reported_parkinsons_disease	http://biobank.ctsu.ox.ac.uk/showcase/field.cgi?id=41202	Non-cancer illness code, self-reported: parkinsons disease	rs2741159	rs61261555,rs59083736,rs17735684	12	53071382	53071382	0	1	1	1	A	C	0.382704	0.084858	66.75821	chr12	52677598	0.05607703362171978
CD4T_rs2741159_KRT1	CD4T	rs2741159	KRT1	SET	7	0.49337	0.01293	0.33781	0.072095	results/current/magma/PE_UKB	PE_UKB	0.5841396	UKB_6152_7_diagnosed_by_doctor_Blood_clot_in_the_lung	http://biobank.ctsu.ox.ac.uk/showcase/field.cgi?id=41202	Blood clot, DVT, bronchitis, emphysema, asthma, rhinitis, eczema, allergy diagnosed by doctor: Blood clot in the lung	rs2741159	rs61261555,rs59083736,rs17735684	12	53071382	53071382	0	1	1	1	A	C	0.382704	0.084858	66.75821	chr12	52677598	0.009595222819679877
CD4T_rs2741159_KRT1	CD4T	rs2741159	KRT1	SET	7	0.28018	0.007359	0.34908	0.2111	results/current/magma/PHF	PHF	0.4998141176470588	EGG_Pubertal_growth_10F	http://www.ncbi.nlm.nih.gov/pubmed/23449627	Height Standard Deviation Score (Females, 10 years old)	rs2741159	rs61261555,rs59083736,rs17735684	12	53071382	53071382	0	1	1	1	A	C	0.382704	0.084858	66.75821	chr12	52677598	0.188161493294913
CD4T_rs2741159_KRT1	CD4T	rs2741159	KRT1	SET	7	0.3169	0.0083233	0.35387	0.18527	results/current/magma/PHM	PHM	0.5094925	EGG_Pubertal_growth_12M	http://www.ncbi.nlm.nih.gov/pubmed/23449627	Height Standard Deviation Score (Males, 12 years old)	rs2741159	rs61261555,rs59083736,rs17735684	12	53071382	53071382	0	1	1	1	A	C	0.382704	0.084858	66.75821	chr12	52677598	0.3632358687205561
CD4T_rs2741159_KRT1	CD4T	rs2741159	KRT1	SET	7	0.81893	0.021497	0.58163	0.079584	results/current/magma/PLT	PLT	0.40276500000000004	Astle_et_al_2016_Platelet_count	https://www.ncbi.nlm.nih.gov/pubmed/27863252	Platelet count	rs2741159	rs61261555,rs59083736,rs17735684	12	53071382	53071382	0	1	1	1	A	C	0.382704	0.084858	66.75821	chr12	52677598	0.172
CD4T_rs2741159_KRT1	CD4T	rs2741159	KRT1	SET	7	-0.17685	-0.0046347	0.3726	0.68247	results/current/magma/PSO_UKBS	PSO_UKBS	0.7948675862068966	UKB_20002_1453_self_reported_psoriasis	http://biobank.ctsu.ox.ac.uk/showcase/field.cgi?id=41202	Non-cancer illness code, self-reported: psoriasis	rs2741159	rs61261555,rs59083736,rs17735684	12	53071382	53071382	0	1	1	1	A	C	0.382704	0.084858	66.75821	chr12	52677598	0.9679666540070148
CD4T_rs2741159_KRT1	CD4T	rs2741159	KRT1	SET	7	-0.013547	-3.5502e-4	0.32658	0.51654	results/current/magma/PSY_UKBS	PSY_UKBS	0.8117057142857143	UKB_20002_1243_self_reported_psychological_or_psychiatric_problem	http://biobank.ctsu.ox.ac.uk/showcase/field.cgi?id=41202	Non-cancer illness code, self-reported: psychological/psychiatric problem	rs2741159	rs61261555,rs59083736,rs17735684	12	53071382	53071382	0	1	1	1	A	C	0.382704	0.084858	66.75821	chr12	52677598	0.9649556810390668
CD4T_rs2741159_KRT1	CD4T	rs2741159	KRT1	SET	7	0.58498000000000006	0.015342	0.4371	0.090412	results/current/magma/RA	RA	0.3315106666666667	RA_OKADA_TRANS_ETHNIC	http://www.ncbi.nlm.nih.gov/pubmed/24390342	Rheumatoid Arthritis	rs2741159	rs61261555,rs59083736,rs17735684	12	53071382	53071382	0	1	1	1	A	C	0.382704	0.084858	66.75821	chr12	52677598	0.33
CD4T_rs2741159_KRT1	CD4T	rs2741159	KRT1	SET	7	-0.30722	-0.0080514	0.34684	0.81212	results/current/magma/RA_UKBS	RA_UKBS	0.893332	UKB_20002_1464_self_reported_rheumatoid_arthritis	http://biobank.ctsu.ox.ac.uk/showcase/field.cgi?id=41202	Non-cancer illness code, self-reported: rheumatoid arthritis	rs2741159	rs61261555,rs59083736,rs17735684	12	53071382	53071382	0	1	1	1	A	C	0.382704	0.084858	66.75821	chr12	52677598	0.6447383987068644
CD4T_rs2741159_KRT1	CD4T	rs2741159	KRT1	SET	7	0.46769	0.012277	0.53391	0.19054	results/current/magma/RBC	RBC	0.7911242307692308	Astle_et_al_2016_Red_blood_cell_count	https://www.ncbi.nlm.nih.gov/pubmed/27863252	Red blood cell count	rs2741159	rs61261555,rs59083736,rs17735684	12	53071382	53071382	0	1	1	1	A	C	0.382704	0.084858	66.75821	chr12	52677598	0.2731
CD4T_rs2741159_KRT1	CD4T	rs2741159	KRT1	SET	7	0.13171	0.0034573	0.53154	0.40215	results/current/magma/RET	RET	0.8132110344827587	Astle_et_al_2016_Reticulocyte_count	https://www.ncbi.nlm.nih.gov/pubmed/27863252	Reticulocyte count	rs2741159	rs61261555,rs59083736,rs17735684	12	53071382	53071382	0	1	1	1	A	C	0.382704	0.084858	66.75821	chr12	52677598	0.2232
CD4T_rs2741159_KRT1	CD4T	rs2741159	KRT1	SET	7	-0.088552	-0.0023222	0.32372	0.60778	results/current/magma/SBP	SBP	0.99977	ICBP_SystolicPressure	https://www.ncbi.nlm.nih.gov/pubmed/21909115	Systolic Blood Pressure	rs2741159	rs61261555,rs59083736,rs17735684	12	53071382	53071382	0	1	1	1	A	C	0.382704	0.084858	66.75821	chr12	52677598	0.539402098794085
CD4T_rs2741159_KRT1	CD4T	rs2741159	KRT1	SET	7	-0.042175	-0.0011055	0.45204	0.53717	results/current/magma/SCZ	SCZ	0.8534332258064516	pgc.scz2	http://www.ncbi.nlm.nih.gov/pubmed/25056061	Schizophrenia	rs2741159	rs61261555,rs59083736,rs17735684	12	53071382	53071382	0	1	1	1	A	C	0.382704	0.084858	66.75821	chr12	52677598	0.9292
CD4T_rs2741159_KRT1	CD4T	rs2741159	KRT1	SET	7	0.21149	0.0055424	0.33241	0.26232	results/current/magma/SCZ_UKBS	SCZ_UKBS	0.79497	UKB_20002_1289_self_reported_schizophrenia	http://biobank.ctsu.ox.ac.uk/showcase/field.cgi?id=41202	Non-cancer illness code, self-reported: schizophrenia	rs2741159	rs61261555,rs59083736,rs17735684	12	53071382	53071382	0	1	1	1	A	C	0.382704	0.084858	66.75821	chr12	52677598	0.017417272128493082
CD4T_rs2741159_KRT1	CD4T	rs2741159	KRT1	SET	7	-0.24354	-0.0063853	0.40433	0.72652	results/current/magma/SLE	SLE	0.90086	IMMUNOBASE_Systemic_lupus_erythematosus_hg19	http://www.ncbi.nlm.nih.gov/pubmed/26502338	Systemic Lupus Erythematosus	rs2741159	rs61261555,rs59083736,rs17735684	12	53071382	53071382	0	1	1	1	A	C	0.382704	0.084858	66.75821	chr12	52677598	0.516714
CD4T_rs2741159_KRT1	CD4T	rs2741159	KRT1	SET	7	0.39315	0.010304	0.35411	0.13346	results/current/magma/SLEEP	SLEEP	0.9949809374999999	Jones_et_al_2016_SleepDuration	https://www.ncbi.nlm.nih.gov/pubmed/27494321	Sleep Duration	rs2741159	rs61261555,rs59083736,rs17735684	12	53071382	53071382	0	1	1	1	A	C	0.382704	0.084858	66.75821	chr12	52677598	0.97
CD4T_rs2741159_KRT1	CD4T	rs2741159	KRT1	SET	7	-0.15082	-0.0039525	0.40288	0.64592	results/current/magma/SLEEP_UKB	SLEEP_UKB	0.7865283870967741	UKB_1160_Sleep_duration	http://biobank.ctsu.ox.ac.uk/showcase/field.cgi?id=41202	Sleep duration	rs2741159	rs61261555,rs59083736,rs17735684	12	53071382	53071382	0	1	1	1	A	C	0.382704	0.084858	66.75821	chr12	52677598	0.42313561463567495
CD4T_rs2741159_KRT1	CD4T	rs2741159	KRT1	SET	7	-0.38227	-0.010023	0.34551	0.86571	results/current/magma/SMOKE	SMOKE	0.9506	tag.evrsmk.tbl	http://www.ncbi.nlm.nih.gov/pubmed/20418890	Tobacco Ever Smoker vs Never Smoker	rs2741159	rs61261555,rs59083736,rs17735684	12	53071382	53071382	0	1	1	1	A	C	0.382704	0.084858	66.75821	chr12	52677598	0.4906
CD4T_rs2741159_KRT1	CD4T	rs2741159	KRT1	SET	7	-0.18855	-0.0049435	0.34807	0.70598	results/current/magma/STROKE	STROKE	0.92577375	ISGC_Malik_2016_METASTROKE_all_strokes	https://www.ncbi.nlm.nih.gov/pmc/articles/PMC4818561/	All strokes	rs2741159	rs61261555,rs59083736,rs17735684	12	53071382	53071382	0	1	1	1	A	C	0.382704	0.084858	66.75821	chr12	52677598	0.3896
CD4T_rs2741159_KRT1	CD4T	rs2741159	KRT1	SET	7	0.061626	0.001615	0.33952	0.42799	results/current/magma/T1D_UKBS	T1D_UKBS	0.8973525	UKB_20002_1222_self_reported_type_1_diabetes	http://biobank.ctsu.ox.ac.uk/showcase/field.cgi?id=41202	Non-cancer illness code, self-reported: type 1 diabetes	rs2741159	rs61261555,rs59083736,rs17735684	12	53071382	53071382	0	1	1	1	A	C	0.382704	0.084858	66.75821	chr12	52677598	0.4702403515657985
CD4T_rs2741159_KRT1	CD4T	rs2741159	KRT1	SET	7	-0.45341	-0.011887	0.3448	0.90572	results/current/magma/T2D	T2D	0.90572	DIAGRAM_T2D_TRANS_ETHNIC	http://www.ncbi.nlm.nih.gov/pubmed/22885922	Type 2 Diabetes	rs2741159	rs61261555,rs59083736,rs17735684	12	53071382	53071382	0	1	1	1	A	C	0.382704	0.084858	66.75821	chr12	52677598	0.039
CD4T_rs2741159_KRT1	CD4T	rs2741159	KRT1	SET	7	0.56461	0.014797	0.33518	0.046057	results/current/magma/T2D_UKBS	T2D_UKBS	0.522555	UKB_20002_1223_self_reported_type_2_diabetes	http://biobank.ctsu.ox.ac.uk/showcase/field.cgi?id=41202	Non-cancer illness code, self-reported: type 2 diabetes	rs2741159	rs61261555,rs59083736,rs17735684	12	53071382	53071382	0	1	1	1	A	C	0.382704	0.084858	66.75821	chr12	52677598	0.5679796567500396
CD4T_rs2741159_KRT1	CD4T	rs2741159	KRT1	SET	7	-0.38179	-0.010011	0.41208	0.82289	results/current/magma/TRIG	TRIG	0.8787261290322581	GLGC_Mc_TG	http://www.ncbi.nlm.nih.gov/pubmed/24097068	Triglycerids	rs2741159	rs61261555,rs59083736,rs17735684	12	53071382	53071382	0	1	1	1	A	C	0.382704	0.084858	66.75821	chr12	52677598	0.1567
CD4T_rs2741159_KRT1	CD4T	rs2741159	KRT1	SET	7	1.2818	0.033597	0.39165	5.3428e-4	results/current/magma/UC	UC	0.0056303775	IBD.EUR.Ulcerative_Colitis	http://www.ncbi.nlm.nih.gov/pubmed/26192919	Ulcerative Colitis	rs2741159	rs61261555,rs59083736,rs17735684	12	53071382	53071382	0	1	1	1	A	C	0.382704	0.084858	66.75821	chr12	52677598	0.9972
CD4T_rs2741159_KRT1	CD4T	rs2741159	KRT1	SET	7	0.22288	0.0058411	0.34588	0.25967	results/current/magma/UC_UKBS	UC_UKBS	0.586168	UKB_20002_1463_self_reported_ulcerative_colitis	http://biobank.ctsu.ox.ac.uk/showcase/field.cgi?id=41202	Non-cancer illness code, self-reported: ulcerative colitis	rs2741159	rs61261555,rs59083736,rs17735684	12	53071382	53071382	0	1	1	1	A	C	0.382704	0.084858	66.75821	chr12	52677598	0.8276309765047654
CD4T_rs2741159_KRT1	CD4T	rs2741159	KRT1	SET	7	0.22955	0.0060203	0.38351	0.27474	results/current/magma/WAIST	WAIST	0.604428	GIANT_WC_Combined_EUR	http://www.ncbi.nlm.nih.gov/pubmed/25673412	Waist Circumference	rs2741159	rs61261555,rs59083736,rs17735684	12	53071382	53071382	0	1	1	1	A	C	0.382704	0.084858	66.75821	chr12	52677598	0.21
CD4T_rs2741159_KRT1	CD4T	rs2741159	KRT1	SET	7	-0.20748	-0.0054464	0.52611	0.65334	results/current/magma/WBC	WBC	0.673756875	Astle_et_al_2016_White_blood_cell_count	https://www.ncbi.nlm.nih.gov/pubmed/27863252	White blood cell count	rs2741159	rs61261555,rs59083736,rs17735684	12	53071382	53071382	0	1	1	1	A	C	0.382704	0.084858	66.75821	chr12	52677598	0.2362
CD4T_rs2741159_KRT1	CD4T	rs2741159	KRT1	SET	7	0.3072	0.008056	0.36867	0.20236	results/current/magma/WHR	WHR	0.750024	GIANT_WHR_Combined_EUR	http://www.ncbi.nlm.nih.gov/pubmed/25673412	Waist-to-Hip Ratio	rs2741159	rs61261555,rs59083736,rs17735684	12	53071382	53071382	0	1	1	1	A	C	0.382704	0.084858	66.75821	chr12	52677598	0.81
CD4T_rs393727_RNASET2	CD4T	rs393727	RNASET2	SET	4	-0.37748	-0.0074811	0.41982	0.8157	results/current/magma/AD	AD	0.9598771875000001	IGAP_Alzheimer	http://www.ncbi.nlm.nih.gov/pubmed/24162737	Alzheimer	rs393727	rs59746140,rs4327664,rs2345570,rs17832592	6	167398632	167398632	0	1	1	1	A	T	0.494036	8.35e-4	192.186749	chr6	166985144	0.45690001171489925
CD4T_rs393727_RNASET2	CD4T	rs393727	RNASET2	SET	4	-0.01348	-2.6715e-4	0.43284	0.51242	results/current/magma/ADHD	ADHD	0.8454929999999999	PGC_ADHD_EUR_2017	NA	Attention deficit hyperactivity disorder - EUR	rs393727	rs59746140,rs4327664,rs2345570,rs17832592	6	167398632	167398632	0	1	1	1	A	T	0.494036	8.35e-4	192.186749	chr6	166985144	0.06720000017307406
CD4T_rs393727_RNASET2	CD4T	rs393727	RNASET2	SET	4	-0.4147	-0.0082227	0.40885	0.84477	results/current/magma/ADPN	ADPN	0.966592	ADIPOGen_Adiponectin	http://www.ncbi.nlm.nih.gov/pubmed/22479202	Adiponectin	rs393727	rs59746140,rs4327664,rs2345570,rs17832592	6	167398632	167398632	0	1	1	1	A	T	0.494036	8.35e-4	192.186749	chr6	166985144	0.26151520703623854
CD4T_rs393727_RNASET2	CD4T	rs393727	RNASET2	SET	4	0.24424	0.0048403	0.38357	0.26215	results/current/magma/ASD	ASD	0.6904778571428573	PGC_ASD_2017_CEU	https://molecularautism.biomedcentral.com/articles/10.1186/s13229-017-0137-9	Autism spectrum disorder - CEU	rs393727	rs59746140,rs4327664,rs2345570,rs17832592	6	167398632	167398632	0	1	1	1	A	T	0.494036	8.35e-4	192.186749	chr6	166985144	0.2021999896066079
CD4T_rs393727_RNASET2	CD4T	rs393727	RNASET2	SET	4	0.10556	0.0020916	0.40377999999999997	0.39688	results/current/magma/ASP_UKBS	ASP_UKBS	0.654852	UKB_20002_1313_self_reported_ankylosing_spondylitis	http://biobank.ctsu.ox.ac.uk/showcase/field.cgi?id=41202	Non-cancer illness code, self-reported: ankylosing spondylitis	rs393727	rs59746140,rs4327664,rs2345570,rs17832592	6	167398632	167398632	0	1	1	1	A	T	0.494036	8.35e-4	192.186749	chr6	166985144	0.8565116688600246
CD4T_rs393727_RNASET2	CD4T	rs393727	RNASET2	SET	4	0.10923	0.0021666	0.39865	0.39204	results/current/magma/ATH	ATH	0.8085825	GABRIEL_Asthma	http://www.ncbi.nlm.nih.gov/pubmed/17611496	Asthma	rs393727	rs59746140,rs4327664,rs2345570,rs17832592	6	167398632	167398632	0	1	1	1	A	T	0.494036	8.35e-4	192.186749	chr6	166985144	0.1003593509319601
CD4T_rs393727_RNASET2	CD4T	rs393727	RNASET2	SET	4	0.10706	0.0021222	0.43282	0.40232	results/current/magma/ATH_TAGC	ATH_TAGC	0.9190775	TAGC_Asthma_EUR	https://www.ncbi.nlm.nih.gov/pubmed/29273806	Asthma	rs393727	rs59746140,rs4327664,rs2345570,rs17832592	6	167398632	167398632	0	1	1	1	A	T	0.494036	8.35e-4	192.186749	chr6	166985144	0.12328462508674506
CD4T_rs393727_RNASET2	CD4T	rs393727	RNASET2	SET	4	-0.10406	-0.0020618	0.52126	0.57911	results/current/magma/ATH_UKB	ATH_UKB	0.8578625	UKB_6152_8_diagnosed_by_doctor_Asthma	http://biobank.ctsu.ox.ac.uk/showcase/field.cgi?id=41202	Blood clot, DVT, bronchitis, emphysema, asthma, rhinitis, eczema, allergy diagnosed by doctor: Asthma	rs393727	rs59746140,rs4327664,rs2345570,rs17832592	6	167398632	167398632	0	1	1	1	A	T	0.494036	8.35e-4	192.186749	chr6	166985144	0.540849588311628
CD4T_rs393727_RNASET2	CD4T	rs393727	RNASET2	SET	4	-0.1393	-0.0027601	0.52172	0.60527	results/current/magma/ATH_UKBS	ATH_UKBS	0.91232625	UKB_20002_1111_self_reported_asthma	http://biobank.ctsu.ox.ac.uk/showcase/field.cgi?id=41202	Non-cancer illness code, self-reported: asthma	rs393727	rs59746140,rs4327664,rs2345570,rs17832592	6	167398632	167398632	0	1	1	1	A	T	0.494036	8.35e-4	192.186749	chr6	166985144	0.4755425194266708
CD4T_rs393727_RNASET2	CD4T	rs393727	RNASET2	SET	4	0.24343	0.0048231	0.39969	0.27125	results/current/magma/BC	BC	0.7063523076923077	BCAC_Overall_BreastCancer_EUR	https://www.ncbi.nlm.nih.gov/pubmed/25890600	Overall breast cancer in Europeans, imputed genotype	rs393727	rs59746140,rs4327664,rs2345570,rs17832592	6	167398632	167398632	0	1	1	1	A	T	0.494036	8.35e-4	192.186749	chr6	166985144	0.25126799494960905
CD4T_rs393727_RNASET2	CD4T	rs393727	RNASET2	SET	4	-0.53609	-0.010627	0.38966	0.91554	results/current/magma/BL	BL	0.98634	EGG_BL	http://www.ncbi.nlm.nih.gov/pubmed/25281659	Birth Length	rs393727	rs59746140,rs4327664,rs2345570,rs17832592	6	167398632	167398632	0	1	1	1	A	T	0.494036	8.35e-4	192.186749	chr6	166985144	0.3057000247270647
CD4T_rs393727_RNASET2	CD4T	rs393727	RNASET2	SET	4	-0.2552	-0.0050564	0.42287	0.7269	results/current/magma/BLDP2_UKB	BLDP2_UKB	0.9960034615384615	UKB_2395_2_Hair_or_balding_pattern_Pattern_2	http://biobank.ctsu.ox.ac.uk/showcase/field.cgi?id=41202	Hair/balding pattern: Pattern 2	rs393727	rs59746140,rs4327664,rs2345570,rs17832592	6	167398632	167398632	0	1	1	1	A	T	0.494036	8.35e-4	192.186749	chr6	166985144	0.7997493789529304
CD4T_rs393727_RNASET2	CD4T	rs393727	RNASET2	SET	4	0.26554	0.0052613	0.42962	0.26827	results/current/magma/BLDP3_UKB	BLDP3_UKB	0.5534876470588235	UKB_2395_3_Hair_or_balding_pattern_Pattern_3	http://biobank.ctsu.ox.ac.uk/showcase/field.cgi?id=41202	Hair/balding pattern: Pattern 3	rs393727	rs59746140,rs4327664,rs2345570,rs17832592	6	167398632	167398632	0	1	1	1	A	T	0.494036	8.35e-4	192.186749	chr6	166985144	0.07391343657653979
CD4T_rs393727_RNASET2	CD4T	rs393727	RNASET2	SET	4	-0.11519	-0.0022823	0.51725	0.58811	results/current/magma/BLDP4_UKB	BLDP4_UKB	0.947450625	UKB_2395_4_Hair_or_balding_pattern_Pattern_4	http://biobank.ctsu.ox.ac.uk/showcase/field.cgi?id=41202	Hair/balding pattern: Pattern 4	rs393727	rs59746140,rs4327664,rs2345570,rs17832592	6	167398632	167398632	0	1	1	1	A	T	0.494036	8.35e-4	192.186749	chr6	166985144	0.25580426289904024
CD4T_rs393727_RNASET2	CD4T	rs393727	RNASET2	SET	4	0.15677	0.0031149	0.40011	0.3476	results/current/magma/BMD	BMD	0.972054827586207	GEFOS_Forearm	http://www.ncbi.nlm.nih.gov/pubmed/26367794	Bone Mineral Density (Forearm)	rs393727	rs59746140,rs4327664,rs2345570,rs17832592	6	167398632	167398632	0	1	1	1	A	T	0.494036	8.35e-4	192.186749	chr6	166985144	0.634658681064654
CD4T_rs393727_RNASET2	CD4T	rs393727	RNASET2	SET	4	-0.082613	-0.0016381	0.46633	0.5703	results/current/magma/BMI	BMI	0.99206	GIANT_2015_BMI_EUR	http://www.ncbi.nlm.nih.gov/pubmed/25673413	Body Mass Index	rs393727	rs59746140,rs4327664,rs2345570,rs17832592	6	167398632	167398632	0	1	1	1	A	T	0.494036	8.35e-4	192.186749	chr6	166985144	0.29189999122215216
CD4T_rs393727_RNASET2	CD4T	rs393727	RNASET2	SET	4	0.18404	0.0036481	0.40748	0.32576	results/current/magma/BMI_SDS	BMI_SDS	0.9465224999999999	EGG_BMI_HapMapImputed	http://www.ncbi.nlm.nih.gov/pubmed/26604143	Body Mass Index Standard Deviation Score	rs393727	rs59746140,rs4327664,rs2345570,rs17832592	6	167398632	167398632	0	1	1	1	A	T	0.494036	8.35e-4	192.186749	chr6	166985144	0.6796000068528276
CD4T_rs393727_RNASET2	CD4T	rs393727	RNASET2	SET	4	-0.50157	-0.0099379	0.64336	0.78218	results/current/magma/BMI_UKB	BMI_UKB	0.904055625	UKB_21001_Body_mass_index_BMI	http://biobank.ctsu.ox.ac.uk/showcase/field.cgi?id=41202	Body mass index (BMI)	rs393727	rs59746140,rs4327664,rs2345570,rs17832592	6	167398632	167398632	0	1	1	1	A	T	0.494036	8.35e-4	192.186749	chr6	166985144	0.6783593929668451
CD4T_rs393727_RNASET2	CD4T	rs393727	RNASET2	SET	4	0.05657	0.0011214	0.41955	0.44637	results/current/magma/BMIA	BMIA	0.83094	GIANT_2017_BMI_Active_EUR	NA	BMI for individuals defined as active, only European cohorts	rs393727	rs59746140,rs4327664,rs2345570,rs17832592	6	167398632	167398632	0	1	1	1	A	T	0.494036	8.35e-4	192.186749	chr6	166985144	0.29520001632864123
CD4T_rs393727_RNASET2	CD4T	rs393727	RNASET2	SET	4	-0.16368	-0.0032483	0.56709	0.61356	results/current/magma/BNC	BNC	0.6934045161290322	Astle_et_al_2016_Sum_basophil_neutrophil_counts	https://www.ncbi.nlm.nih.gov/pubmed/27863252	Sum basophil neutrophil counts	rs393727	rs59746140,rs4327664,rs2345570,rs17832592	6	167398632	167398632	0	1	1	1	A	T	0.494036	8.35e-4	192.186749	chr6	166985144	0.03134999334067036
CD4T_rs393727_RNASET2	CD4T	rs393727	RNASET2	SET	4	-0.32017	-0.0063446	0.41191	0.78149	results/current/magma/BW	BW	0.8136562500000001	EGG_BW3_EUR	https://www.ncbi.nlm.nih.gov/pubmed/27680694	Birth Weight	rs393727	rs59746140,rs4327664,rs2345570,rs17832592	6	167398632	167398632	0	1	1	1	A	T	0.494036	8.35e-4	192.186749	chr6	166985144	0.680000000640971
CD4T_rs393727_RNASET2	CD4T	rs393727	RNASET2	SET	4	0.45087	0.0089334	0.51682	0.19151	results/current/magma/BW_UKB	BW_UKB	0.9563989285714286	UKB_20022_Birth_weight	http://biobank.ctsu.ox.ac.uk/showcase/field.cgi?id=41202	Birth weight	rs393727	rs59746140,rs4327664,rs2345570,rs17832592	6	167398632	167398632	0	1	1	1	A	T	0.494036	8.35e-4	192.186749	chr6	166985144	0.5393803579514975
CD4T_rs393727_RNASET2	CD4T	rs393727	RNASET2	SET	4	0.20649	0.0040918	0.39484	0.3005	results/current/magma/CAD	CAD	0.97589	CARDIoGRAM_C4D_CAD_ADDITIVE	http://www.ncbi.nlm.nih.gov/pubmed/26343387	Coronary Artery Disease (additive model)	rs393727	rs59746140,rs4327664,rs2345570,rs17832592	6	167398632	167398632	0	1	1	1	A	T	0.494036	8.35e-4	192.186749	chr6	166985144	0.3281163121577815
CD4T_rs393727_RNASET2	CD4T	rs393727	RNASET2	SET	4	0.13033	0.0025822	0.40562	0.37399	results/current/magma/CD	CD	0.6084972413793104	IBD.EUR.Crohns_Disease	http://www.ncbi.nlm.nih.gov/pubmed/26192919	Crohn's Disease	rs393727	rs59746140,rs4327664,rs2345570,rs17832592	6	167398632	167398632	0	1	1	1	A	T	0.494036	8.35e-4	192.186749	chr6	166985144	1.052998725591742e-11
CD4T_rs393727_RNASET2	CD4T	rs393727	RNASET2	SET	4	0.50516	0.010009	0.39874	0.10261	results/current/magma/CD_UKBS	CD_UKBS	0.3535675	UKB_20002_1462_self_reported_crohns_disease	http://biobank.ctsu.ox.ac.uk/showcase/field.cgi?id=41202	Non-cancer illness code, self-reported: crohns disease	rs393727	rs59746140,rs4327664,rs2345570,rs17832592	6	167398632	167398632	0	1	1	1	A	T	0.494036	8.35e-4	192.186749	chr6	166985144	2.536535500349965e-4
CD4T_rs393727_RNASET2	CD4T	rs393727	RNASET2	SET	4	0.68251	0.013655	0.42105	0.052531	results/current/magma/CEL	CEL	0.42352860000000003	IMMUNOBASE_Celiac_disease_hg19	http://www.ncbi.nlm.nih.gov/pubmed/20190752	Celiac Disease	rs393727	rs59746140,rs4327664,rs2345570,rs17832592	6	167398632	167398632	0	1	1	1	A	T	0.494036	8.35e-4	192.186749	chr6	166985144	0.06539990011542915
CD4T_rs393727_RNASET2	CD4T	rs393727	RNASET2	SET	4	0.0082945	1.6435e-4	0.3463	0.49045	results/current/magma/CH2	CH2	0.83922	MAGNETIC_CH2.DB.ratio	http://www.ncbi.nlm.nih.gov/pubmed/27005778	Average number of methylene groups per a double bond	rs393727	rs59746140,rs4327664,rs2345570,rs17832592	6	167398632	167398632	0	1	1	1	A	T	0.494036	8.35e-4	192.186749	chr6	166985144	0.0631580057916157
CD4T_rs393727_RNASET2	CD4T	rs393727	RNASET2	SET	4	0.31142	0.0061707	0.38261	0.20785	results/current/magma/CHRONO	CHRONO	0.59433	Jones_et_al_2016_Chronotype	https://www.ncbi.nlm.nih.gov/pubmed/27494321	Chronotype	rs393727	rs59746140,rs4327664,rs2345570,rs17832592	6	167398632	167398632	0	1	1	1	A	T	0.494036	8.35e-4	192.186749	chr6	166985144	0.7399999898049933
CD4T_rs393727_RNASET2	CD4T	rs393727	RNASET2	SET	4	0.045445	9.0042e-4	0.51716	0.46499	results/current/magma/CHRONO_UKB	CHRONO_UKB	0.848826	UKB_1180_Morning_or_evening_person_chronotype	http://biobank.ctsu.ox.ac.uk/showcase/field.cgi?id=41202	Morning/evening person (chronotype)	rs393727	rs59746140,rs4327664,rs2345570,rs17832592	6	167398632	167398632	0	1	1	1	A	T	0.494036	8.35e-4	192.186749	chr6	166985144	0.9968972212438735
CD4T_rs393727_RNASET2	CD4T	rs393727	RNASET2	SET	4	-0.53117	-0.010531	0.39436	0.91098	results/current/magma/CKD	CKD	0.9434596875	CKDGen_Chronic_Kidney_Disease	http://www.ncbi.nlm.nih.gov/pubmed/24029420	Chronic Kidney Disease	rs393727	rs59746140,rs4327664,rs2345570,rs17832592	6	167398632	167398632	0	1	1	1	A	T	0.494036	8.35e-4	192.186749	chr6	166985144	0.8099999979900513
CD4T_rs393727_RNASET2	CD4T	rs393727	RNASET2	SET	4	0.27821	0.0055158	0.3656	0.22335	results/current/magma/DBP	DBP	0.9819876000000001	ICBP_DiastolicPressure	https://www.ncbi.nlm.nih.gov/pubmed/21909115	Diastolic Blood Pressure	rs393727	rs59746140,rs4327664,rs2345570,rs17832592	6	167398632	167398632	0	1	1	1	A	T	0.494036	8.35e-4	192.186749	chr6	166985144	0.11518900673251195
CD4T_rs393727_RNASET2	CD4T	rs393727	RNASET2	SET	4	-0.38925	-0.0077132	0.34983	0.86706	results/current/magma/DEPR	DEPR	0.9515177419354839	SSGAC_Depressive_Symptoms	http://www.nature.com/ng/journal/vaop/ncurrent/full/ng.3552.html#access	Depressive Symptoms	rs393727	rs59746140,rs4327664,rs2345570,rs17832592	6	167398632	167398632	0	1	1	1	A	T	0.494036	8.35e-4	192.186749	chr6	166985144	0.3490000088957337
CD4T_rs393727_RNASET2	CD4T	rs393727	RNASET2	SET	4	-0.16858	-0.0033401	0.41406	0.65804	results/current/magma/DVT_UKB	DVT_UKB	0.9267500000000001	UKB_6152_5_diagnosed_by_doctor_Blood_clot_in_the_leg_DVT	http://biobank.ctsu.ox.ac.uk/showcase/field.cgi?id=41202	Blood clot, DVT, bronchitis, emphysema, asthma, rhinitis, eczema, allergy diagnosed by doctor: Blood clot in the leg (DVT)	rs393727	rs59746140,rs4327664,rs2345570,rs17832592	6	167398632	167398632	0	1	1	1	A	T	0.494036	8.35e-4	192.186749	chr6	166985144	0.34676235576275105
CD4T_rs393727_RNASET2	CD4T	rs393727	RNASET2	SET	4	-0.27014	-0.0053525	0.4138	0.74306	results/current/magma/DVT_UKBS	DVT_UKBS	0.99771	UKB_20002_1094_self_reported_deep_venous_thrombosis_dvt	http://biobank.ctsu.ox.ac.uk/showcase/field.cgi?id=41202	Non-cancer illness code, self-reported: deep venous thrombosis (dvt)	rs393727	rs59746140,rs4327664,rs2345570,rs17832592	6	167398632	167398632	0	1	1	1	A	T	0.494036	8.35e-4	192.186749	chr6	166985144	0.4929597529276283
CD4T_rs393727_RNASET2	CD4T	rs393727	RNASET2	SET	4	-0.15526	-0.0030813	0.60305	0.60159	results/current/magma/EBC	EBC	0.7352766666666667	Astle_et_al_2016_Sum_eosinophil_basophil_counts	https://www.ncbi.nlm.nih.gov/pubmed/27863252	Sum eosinophil basophil counts	rs393727	rs59746140,rs4327664,rs2345570,rs17832592	6	167398632	167398632	0	1	1	1	A	T	0.494036	8.35e-4	192.186749	chr6	166985144	0.4980999921544792
CD4T_rs393727_RNASET2	CD4T	rs393727	RNASET2	SET	4	-0.069243	-0.0013742	0.60867	0.54529	results/current/magma/EC	EC	0.7197828000000001	Astle_et_al_2016_Eosinophil_counts	https://www.ncbi.nlm.nih.gov/pubmed/27863252	Eosinophil counts	rs393727	rs59746140,rs4327664,rs2345570,rs17832592	6	167398632	167398632	0	1	1	1	A	T	0.494036	8.35e-4	192.186749	chr6	166985144	0.29170000095319837
CD4T_rs393727_RNASET2	CD4T	rs393727	RNASET2	SET	4	-1.248	-0.024726	0.3589	0.99975	results/current/magma/ECZ	ECZ	0.99975	EAGLE_Eczema	NA	Eczema	rs393727	rs59746140,rs4327664,rs2345570,rs17832592	6	167398632	167398632	0	1	1	1	A	T	0.494036	8.35e-4	192.186749	chr6	166985144	0.45411701540171856
CD4T_rs393727_RNASET2	CD4T	rs393727	RNASET2	SET	4	-0.18458	-0.0036572	0.41606	0.67134	results/current/magma/ECZ_UKBS	ECZ_UKBS	0.7570640000000001	UKB_20002_1452_self_reported_eczema_or_dermatitis	http://biobank.ctsu.ox.ac.uk/showcase/field.cgi?id=41202	Non-cancer illness code, self-reported: eczema/dermatitis	rs393727	rs59746140,rs4327664,rs2345570,rs17832592	6	167398632	167398632	0	1	1	1	A	T	0.494036	8.35e-4	192.186749	chr6	166985144	0.03313253197908461
CD4T_rs393727_RNASET2	CD4T	rs393727	RNASET2	SET	4	0.040795	8.0833e-4	0.43991	0.46306	results/current/magma/EDU	EDU	0.7974725	SSGAC_Education_Years_Pooled	http://www.nature.com/nature/journal/vaop/ncurrent/full/nature17671.html	Education years (Discovery and replication cohorts, genders pooled)	rs393727	rs59746140,rs4327664,rs2345570,rs17832592	6	167398632	167398632	0	1	1	1	A	T	0.494036	8.35e-4	192.186749	chr6	166985144	0.34559998555075344
CD4T_rs393727_RNASET2	CD4T	rs393727	RNASET2	SET	4	-0.6395	-0.012677	0.37477	0.95601	results/current/magma/EPI	EPI	0.95601	ILAE_Genetic_generalised_epilepsy	http://thelancet.com/journals/laneur/article/PIIS1474-4422(14)70171-1/fulltext	Genetic Generalised Epilepsy	rs393727	rs59746140,rs4327664,rs2345570,rs17832592	6	167398632	167398632	0	1	1	1	A	T	0.494036	8.35e-4	192.186749	chr6	166985144	0.6135588393268465
CD4T_rs393727_RNASET2	CD4T	rs393727	RNASET2	SET	4	-0.5087	-0.010079	0.38399	0.90736000000000006	results/current/magma/EPI_UKB	EPI_UKB	0.9357150000000001	UKB_G40_Diagnoses_main_ICD10_G40_Epilepsy	http://biobank.ctsu.ox.ac.uk/showcase/field.cgi?id=41202	Diagnoses - main ICD10: G40 Epilepsy	rs393727	rs59746140,rs4327664,rs2345570,rs17832592	6	167398632	167398632	0	1	1	1	A	T	0.494036	8.35e-4	192.186749	chr6	166985144	0.7010692980584989
CD4T_rs393727_RNASET2	CD4T	rs393727	RNASET2	SET	4	0.69999	0.013869	0.38835	0.035752	results/current/magma/ERNBC	ERNBC	0.17947757142857143	BCAC_ER_negative_BreastCancer_EUR	https://www.ncbi.nlm.nih.gov/pubmed/25890600	Estrogen-receptor-negative breast cancer in Europeans, imputed genotype	rs393727	rs59746140,rs4327664,rs2345570,rs17832592	6	167398632	167398632	0	1	1	1	A	T	0.494036	8.35e-4	192.186749	chr6	166985144	0.9169302907140562
CD4T_rs393727_RNASET2	CD4T	rs393727	RNASET2	SET	4	0.16505	0.00327	0.3559	0.32142	results/current/magma/ERPBC	ERPBC	0.77957	BCAC_ER_positive_BreastCancer_EUR	https://www.ncbi.nlm.nih.gov/pubmed/25890600	Estrogen-receptor-positive breast cancer in Europeans, imputed genotype	rs393727	rs59746140,rs4327664,rs2345570,rs17832592	6	167398632	167398632	0	1	1	1	A	T	0.494036	8.35e-4	192.186749	chr6	166985144	0.3593714125324676
CD4T_rs393727_RNASET2	CD4T	rs393727	RNASET2	SET	4	-0.15828	-0.0031361	0.4183	0.64742	results/current/magma/FAD_UKB	FAD_UKB	0.96796	UKB_1807_Fathers_age_at_death	http://biobank.ctsu.ox.ac.uk/showcase/field.cgi?id=41202	Father's age at death	rs393727	rs59746140,rs4327664,rs2345570,rs17832592	6	167398632	167398632	0	1	1	1	A	T	0.494036	8.35e-4	192.186749	chr6	166985144	0.6571955691872193
CD4T_rs393727_RNASET2	CD4T	rs393727	RNASET2	SET	4	-0.43989	-0.0087158	0.62011	0.76094	results/current/magma/FAT_UKB	FAT_UKB	0.9044731034482759	UKB_23099_Body_fat_percentage	http://biobank.ctsu.ox.ac.uk/showcase/field.cgi?id=41202	Body fat percentage	rs393727	rs59746140,rs4327664,rs2345570,rs17832592	6	167398632	167398632	0	1	1	1	A	T	0.494036	8.35e-4	192.186749	chr6	166985144	0.12291552072381108
CD4T_rs393727_RNASET2	CD4T	rs393727	RNASET2	SET	4	-0.34469	-0.0068326	0.39652	0.80764	results/current/magma/FG	FG	0.99593	MAGIC_FastingGlucose	http://www.ncbi.nlm.nih.gov/pubmed/20081858	Fasting Glucose	rs393727	rs59746140,rs4327664,rs2345570,rs17832592	6	167398632	167398632	0	1	1	1	A	T	0.494036	8.35e-4	192.186749	chr6	166985144	0.9290999981915198
CD4T_rs393727_RNASET2	CD4T	rs393727	RNASET2	SET	4	0.044297	8.7768e-4	0.48291	0.46346	results/current/magma/FIS_UKB	FIS_UKB	0.97844	UKB_20016_Fluid_intelligence_score	http://biobank.ctsu.ox.ac.uk/showcase/field.cgi?id=41202	Fluid intelligence score	rs393727	rs59746140,rs4327664,rs2345570,rs17832592	6	167398632	167398632	0	1	1	1	A	T	0.494036	8.35e-4	192.186749	chr6	166985144	0.1581287521789987
CD4T_rs393727_RNASET2	CD4T	rs393727	RNASET2	SET	4	-0.29903	-0.0059345	0.56916	0.70034	results/current/magma/GC	GC	0.70034	Astle_et_al_2016_Granulocyte_count	https://www.ncbi.nlm.nih.gov/pubmed/27863252	Granulocyte count	rs393727	rs59746140,rs4327664,rs2345570,rs17832592	6	167398632	167398632	0	1	1	1	A	T	0.494036	8.35e-4	192.186749	chr6	166985144	0.04564999746779715
CD4T_rs393727_RNASET2	CD4T	rs393727	RNASET2	SET	4	0.36317	0.0071957	0.42514	0.1965	results/current/magma/GOUT_UKBS	GOUT_UKBS	0.9159948387096774	UKB_20002_1466_self_reported_gout	http://biobank.ctsu.ox.ac.uk/showcase/field.cgi?id=41202	Non-cancer illness code, self-reported: gout	rs393727	rs59746140,rs4327664,rs2345570,rs17832592	6	167398632	167398632	0	1	1	1	A	T	0.494036	8.35e-4	192.186749	chr6	166985144	0.5510703389211549
CD4T_rs393727_RNASET2	CD4T	rs393727	RNASET2	SET	4	0.47427	0.009397	0.54855	0.19365	results/current/magma/HAY_UKB	HAY_UKB	0.377685	UKB_6152_9_diagnosed_by_doctor_Hayfever_allergic_rhinitis_or_eczema	http://biobank.ctsu.ox.ac.uk/showcase/field.cgi?id=41202	Blood clot, DVT, bronchitis, emphysema, asthma, rhinitis, eczema, allergy diagnosed by doctor: Hayfever, allergic rhinitis or eczema	rs393727	rs59746140,rs4327664,rs2345570,rs17832592	6	167398632	167398632	0	1	1	1	A	T	0.494036	8.35e-4	192.186749	chr6	166985144	0.0015258806056182674
CD4T_rs393727_RNASET2	CD4T	rs393727	RNASET2	SET	4	0.75428	0.014945	0.48486	0.059913	results/current/magma/HC_UKBS	HC_UKBS	0.282447	UKB_20002_1473_self_reported_high_cholesterol	http://biobank.ctsu.ox.ac.uk/showcase/field.cgi?id=41202	Non-cancer illness code, self-reported: high cholesterol	rs393727	rs59746140,rs4327664,rs2345570,rs17832592	6	167398632	167398632	0	1	1	1	A	T	0.494036	8.35e-4	192.186749	chr6	166985144	0.6772698875045335
CD4T_rs393727_RNASET2	CD4T	rs393727	RNASET2	SET	4	-0.031506	-6.2461e-4	0.4776	0.5263	results/current/magma/HDL	HDL	0.7236625	GLGC_Mc_HDL	http://www.ncbi.nlm.nih.gov/pubmed/24097068	High-density Lipoprotein Cholesterol	rs393727	rs59746140,rs4327664,rs2345570,rs17832592	6	167398632	167398632	0	1	1	1	A	T	0.494036	8.35e-4	192.186749	chr6	166985144	0.06250000746568414
CD4T_rs393727_RNASET2	CD4T	rs393727	RNASET2	SET	4	0.099474	0.001971	0.3483	0.3876	results/current/magma/HDLC	HDLC	0.92606	MAGNETIC_HDL.C	http://www.ncbi.nlm.nih.gov/pubmed/27005778	Total cholesterol in HDL	rs393727	rs59746140,rs4327664,rs2345570,rs17832592	6	167398632	167398632	0	1	1	1	A	T	0.494036	8.35e-4	192.186749	chr6	166985144	0.1411070088373349
CD4T_rs393727_RNASET2	CD4T	rs393727	RNASET2	SET	4	-0.51016	-0.010113	0.73231	0.75698	results/current/magma/HEIGHT	HEIGHT	0.96682	GIANT_HEIGHT	http://www.ncbi.nlm.nih.gov/pubmed/25282103	Height	rs393727	rs59746140,rs4327664,rs2345570,rs17832592	6	167398632	167398632	0	1	1	1	A	T	0.494036	8.35e-4	192.186749	chr6	166985144	0.21999998206592053
CD4T_rs393727_RNASET2	CD4T	rs393727	RNASET2	SET	4	0.051063	0.0010117	0.91381	0.47772	results/current/magma/HEIGHT_UKB	HEIGHT_UKB	0.6854243478260869	UKB_50_Standing_height	http://biobank.ctsu.ox.ac.uk/showcase/field.cgi?id=41202	Standing height	rs393727	rs59746140,rs4327664,rs2345570,rs17832592	6	167398632	167398632	0	1	1	1	A	T	0.494036	8.35e-4	192.186749	chr6	166985144	0.15880967279639002
CD4T_rs393727_RNASET2	CD4T	rs393727	RNASET2	SET	4	-0.10371	-0.0020563	0.4509	0.59095	results/current/magma/HIP	HIP	0.886425	GIANT_HIP_Combined_EUR	http://www.ncbi.nlm.nih.gov/pubmed/25673412	Hip Circumference	rs393727	rs59746140,rs4327664,rs2345570,rs17832592	6	167398632	167398632	0	1	1	1	A	T	0.494036	8.35e-4	192.186749	chr6	166985144	0.2800000246713804
CD4T_rs393727_RNASET2	CD4T	rs393727	RNASET2	SET	4	-0.091075	-0.0018045	0.56487	0.56404	results/current/magma/HPT_UKBS	HPT_UKBS	0.8864434615384614	UKB_20002_1065_self_reported_hypertension	http://biobank.ctsu.ox.ac.uk/showcase/field.cgi?id=41202	Non-cancer illness code, self-reported: hypertension	rs393727	rs59746140,rs4327664,rs2345570,rs17832592	6	167398632	167398632	0	1	1	1	A	T	0.494036	8.35e-4	192.186749	chr6	166985144	0.17048894235556544
CD4T_rs393727_RNASET2	CD4T	rs393727	RNASET2	SET	4	-0.36556	-0.0072474	0.41563	0.81043	results/current/magma/HR	HR	0.99315	HRGene_HeartRate	https://www.ncbi.nlm.nih.gov/pubmed/23583979	Heart rate	rs393727	rs59746140,rs4327664,rs2345570,rs17832592	6	167398632	167398632	0	1	1	1	A	T	0.494036	8.35e-4	192.186749	chr6	166985144	0.42560000767933015
CD4T_rs393727_RNASET2	CD4T	rs393727	RNASET2	SET	4	-0.78801	-0.015639	0.60071	0.90519	results/current/magma/HRET	HRET	0.9635893548387097	Astle_et_al_2016_High_light_scatter_reticulocyte_count	https://www.ncbi.nlm.nih.gov/pubmed/27863252	High light scatter reticulocyte count	rs393727	rs59746140,rs4327664,rs2345570,rs17832592	6	167398632	167398632	0	1	1	1	A	T	0.494036	8.35e-4	192.186749	chr6	166985144	0.24720001555995819
CD4T_rs393727_RNASET2	CD4T	rs393727	RNASET2	SET	4	-0.070427	-0.0013954	0.42794	0.56536	results/current/magma/HYPERTHY_UKBS	HYPERTHY_UKBS	0.894898125	UKB_20002_1225_self_reported_hyperthyroidism_or_thyrotoxicosis	http://biobank.ctsu.ox.ac.uk/showcase/field.cgi?id=41202	Non-cancer illness code, self-reported: hyperthyroidism/thyrotoxicosis	rs393727	rs59746140,rs4327664,rs2345570,rs17832592	6	167398632	167398632	0	1	1	1	A	T	0.494036	8.35e-4	192.186749	chr6	166985144	0.0010407497769932225
CD4T_rs393727_RNASET2	CD4T	rs393727	RNASET2	SET	4	-0.35986	-0.00713	0.53381	0.74988	results/current/magma/HYPOTHY_UKBS	HYPOTHY_UKBS	0.7877409375000001	UKB_20002_1226_self_reported_hypothyroidism_or_myxoedema	http://biobank.ctsu.ox.ac.uk/showcase/field.cgi?id=41202	Non-cancer illness code, self-reported: hypothyroidism/myxoedema	rs393727	rs59746140,rs4327664,rs2345570,rs17832592	6	167398632	167398632	0	1	1	1	A	T	0.494036	8.35e-4	192.186749	chr6	166985144	2.327065009730811e-19
CD4T_rs393727_RNASET2	CD4T	rs393727	RNASET2	SET	4	-0.057978	-0.0011487	0.42031	0.55485	results/current/magma/IBD	IBD	0.7348110000000001	IBD.EUR.Inflammatory_Bowel_Disease	http://www.ncbi.nlm.nih.gov/pubmed/26192919	Inflammatory Bowel Disease	rs393727	rs59746140,rs4327664,rs2345570,rs17832592	6	167398632	167398632	0	1	1	1	A	T	0.494036	8.35e-4	192.186749	chr6	166985144	5.730998209301119e-9
CD4T_rs393727_RNASET2	CD4T	rs393727	RNASET2	SET	4	0.35448	0.0070235	0.38468	0.17841	results/current/magma/IBD_UKBS	IBD_UKBS	0.9812550000000001	UKB_20002_1461_self_reported_inflammatory_bowel_disease	http://biobank.ctsu.ox.ac.uk/showcase/field.cgi?id=41202	Non-cancer illness code, self-reported: inflammatory bowel disease	rs393727	rs59746140,rs4327664,rs2345570,rs17832592	6	167398632	167398632	0	1	1	1	A	T	0.494036	8.35e-4	192.186749	chr6	166985144	0.002469151109926498
CD4T_rs393727_RNASET2	CD4T	rs393727	RNASET2	SET	4	0.7816	0.015486	0.39875	0.025005	results/current/magma/IBS_UKBS	IBS_UKBS	0.275055	UKB_20002_1154_self_reported_irritable_bowel_syndrome	http://biobank.ctsu.ox.ac.uk/showcase/field.cgi?id=41202	Non-cancer illness code, self-reported: irritable bowel syndrome	rs393727	rs59746140,rs4327664,rs2345570,rs17832592	6	167398632	167398632	0	1	1	1	A	T	0.494036	8.35e-4	192.186749	chr6	166985144	0.6140279223574676
CD4T_rs393727_RNASET2	CD4T	rs393727	RNASET2	SET	4	-0.041817	-8.2878e-4	0.40483	0.54113	results/current/magma/ICV	ICV	0.7437946153846153	ENIGMA_Intracraneal_Volume	https://www.ncbi.nlm.nih.gov/pubmed/25607358	Intracraneal Volume	rs393727	rs59746140,rs4327664,rs2345570,rs17832592	6	167398632	167398632	0	1	1	1	A	T	0.494036	8.35e-4	192.186749	chr6	166985144	0.18483770414255374
CD4T_rs393727_RNASET2	CD4T	rs393727	RNASET2	SET	4	-0.33250999999999997	-0.0065885	0.35064	0.8285	results/current/magma/IDL	IDL	0.9975	MAGNETIC_IDL.TG	http://www.ncbi.nlm.nih.gov/pubmed/27005778	Triglycerides in IDL	rs393727	rs59746140,rs4327664,rs2345570,rs17832592	6	167398632	167398632	0	1	1	1	A	T	0.494036	8.35e-4	192.186749	chr6	166985144	0.44963698447470146
CD4T_rs393727_RNASET2	CD4T	rs393727	RNASET2	SET	4	-0.33657	-0.0066693	0.35385	0.82923	results/current/magma/INSOMN	INSOMN	0.99236	CNCR_Insomnia_all	https://www.ncbi.nlm.nih.gov/pubmed/28604731	Insomnia in both sexes	rs393727	rs59746140,rs4327664,rs2345570,rs17832592	6	167398632	167398632	0	1	1	1	A	T	0.494036	8.35e-4	192.186749	chr6	166985144	0.4920960021635393
CD4T_rs393727_RNASET2	CD4T	rs393727	RNASET2	SET	4	-1.006	-0.019934	0.45919	0.98576	results/current/magma/INSOMN_UKB	INSOMN_UKB	0.99283	UKB_1200_Sleeplessness_or_insomnia	http://biobank.ctsu.ox.ac.uk/showcase/field.cgi?id=41202	Sleeplessness / insomnia	rs393727	rs59746140,rs4327664,rs2345570,rs17832592	6	167398632	167398632	0	1	1	1	A	T	0.494036	8.35e-4	192.186749	chr6	166985144	0.9125605725329238
CD4T_rs393727_RNASET2	CD4T	rs393727	RNASET2	SET	4	0.32623	0.0064638	0.39081	0.20194	results/current/magma/INSOMN_UKBS	INSOMN_UKBS	0.99525	UKB_20002_1616_self_reported_insomnia	http://biobank.ctsu.ox.ac.uk/showcase/field.cgi?id=41202	Non-cancer illness code, self-reported: insomnia	rs393727	rs59746140,rs4327664,rs2345570,rs17832592	6	167398632	167398632	0	1	1	1	A	T	0.494036	8.35e-4	192.186749	chr6	166985144	0.24565857115712586
CD4T_rs393727_RNASET2	CD4T	rs393727	RNASET2	SET	4	0.43408	0.0086045	0.38537	0.13001	results/current/magma/INSUL	INSUL	0.7150549999999999	MAGIC_ln_FastingInsulin	http://www.ncbi.nlm.nih.gov/pubmed/20081858	Fasting Insulin	rs393727	rs59746140,rs4327664,rs2345570,rs17832592	6	167398632	167398632	0	1	1	1	A	T	0.494036	8.35e-4	192.186749	chr6	166985144	0.24319999693531702
CD4T_rs393727_RNASET2	CD4T	rs393727	RNASET2	SET	4	0.039276	7.7946e-4	0.61329	0.47447	results/current/magma/LC	LC	0.6263004	Astle_et_al_2016_Lymphocyte_counts	https://www.ncbi.nlm.nih.gov/pubmed/27863252	Lymphocyte counts	rs393727	rs59746140,rs4327664,rs2345570,rs17832592	6	167398632	167398632	0	1	1	1	A	T	0.494036	8.35e-4	192.186749	chr6	166985144	0.6009000072962543
CD4T_rs393727_RNASET2	CD4T	rs393727	RNASET2	SET	4	0.11107	0.0022021	0.46745	0.40609	results/current/magma/LDL	LDL	0.8328505263157895	GLGC_Mc_LDL	http://www.ncbi.nlm.nih.gov/pubmed/24097068	Low-density Lipoprotein Cholesterol	rs393727	rs59746140,rs4327664,rs2345570,rs17832592	6	167398632	167398632	0	1	1	1	A	T	0.494036	8.35e-4	192.186749	chr6	166985144	0.27009999091784465
CD4T_rs393727_RNASET2	CD4T	rs393727	RNASET2	SET	4	-0.27498	-0.0054487	0.35089	0.78338	results/current/magma/LDLC	LDLC	0.9130758620689655	MAGNETIC_LDL.C	http://www.ncbi.nlm.nih.gov/pubmed/27005778	Total cholesterol in LDL	rs393727	rs59746140,rs4327664,rs2345570,rs17832592	6	167398632	167398632	0	1	1	1	A	T	0.494036	8.35e-4	192.186749	chr6	166985144	0.23789499608926123
CD4T_rs393727_RNASET2	CD4T	rs393727	RNASET2	SET	4	0.07592	0.0015042	0.40908	0.42639	results/current/magma/MAD_UKB	MAD_UKB	0.8540635714285714	UKB_3526_Mothers_age_at_death	http://biobank.ctsu.ox.ac.uk/showcase/field.cgi?id=41202	Mother's age at death	rs393727	rs59746140,rs4327664,rs2345570,rs17832592	6	167398632	167398632	0	1	1	1	A	T	0.494036	8.35e-4	192.186749	chr6	166985144	0.824695530519991
CD4T_rs393727_RNASET2	CD4T	rs393727	RNASET2	SET	4	-0.667	-0.013237	0.61153	0.86228	results/current/magma/MC	MC	0.90194	Astle_et_al_2016_Monocyte_count	https://www.ncbi.nlm.nih.gov/pubmed/27863252	Monocyte count	rs393727	rs59746140,rs4327664,rs2345570,rs17832592	6	167398632	167398632	0	1	1	1	A	T	0.494036	8.35e-4	192.186749	chr6	166985144	0.07135999107709375
CD4T_rs393727_RNASET2	CD4T	rs393727	RNASET2	SET	4	0.25063	0.004966	0.42021	0.27545	results/current/magma/MI_UKB	MI_UKB	0.4521157142857143	UKB_6150_1_Vascular_or_heart_problems_diagnosed_by_doctor_Heart_attack	http://biobank.ctsu.ox.ac.uk/showcase/field.cgi?id=41202	Vascular/heart problems diagnosed by doctor: Heart attack	rs393727	rs59746140,rs4327664,rs2345570,rs17832592	6	167398632	167398632	0	1	1	1	A	T	0.494036	8.35e-4	192.186749	chr6	166985144	0.2672100510689256
CD4T_rs393727_RNASET2	CD4T	rs393727	RNASET2	SET	4	-0.092553	-0.0018338	0.38396	0.59524	results/current/magma/MIGR_UKB	MIGR_UKB	0.97531	UKB_G43_Diagnoses_main_ICD10_G43_Migraine	http://biobank.ctsu.ox.ac.uk/showcase/field.cgi?id=41202	Diagnoses - main ICD10: G43 Migraine	rs393727	rs59746140,rs4327664,rs2345570,rs17832592	6	167398632	167398632	0	1	1	1	A	T	0.494036	8.35e-4	192.186749	chr6	166985144	0.036671898017300864
CD4T_rs393727_RNASET2	CD4T	rs393727	RNASET2	SET	4	0.19411	0.0038461	0.41424	0.31969	results/current/magma/MIGR_UKBS	MIGR_UKBS	0.8878706896551725	UKB_20002_1265_self_reported_migraine	http://biobank.ctsu.ox.ac.uk/showcase/field.cgi?id=41202	Non-cancer illness code, self-reported: migraine	rs393727	rs59746140,rs4327664,rs2345570,rs17832592	6	167398632	167398632	0	1	1	1	A	T	0.494036	8.35e-4	192.186749	chr6	166985144	0.23119751083220985
CD4T_rs393727_RNASET2	CD4T	rs393727	RNASET2	SET	4	0.063026	0.0012506	0.4595	0.44545	results/current/magma/MS	MS	0.587994	IMMUNOBASE_Multiple_sclerosis_hg19	http://www.ncbi.nlm.nih.gov/pubmed/21833088	Multiple Sclerosis	rs393727	rs59746140,rs4327664,rs2345570,rs17832592	6	167398632	167398632	0	1	1	1	A	T	0.494036	8.35e-4	192.186749	chr6	166985144	0.6827050371718957
CD4T_rs393727_RNASET2	CD4T	rs393727	RNASET2	SET	4	-0.15256	-0.0030227	0.41427	0.64366	results/current/magma/MS_UKBS	MS_UKBS	0.7585992857142857	UKB_20002_1261_self_reported_multiple_sclerosis	http://biobank.ctsu.ox.ac.uk/showcase/field.cgi?id=41202	Non-cancer illness code, self-reported: multiple sclerosis	rs393727	rs59746140,rs4327664,rs2345570,rs17832592	6	167398632	167398632	0	1	1	1	A	T	0.494036	8.35e-4	192.186749	chr6	166985144	0.8741812763264837
CD4T_rs393727_RNASET2	CD4T	rs393727	RNASET2	SET	4	-0.44648	-0.0088606999999999991	0.57173	0.78257	results/current/magma/MWBC	MWBC	0.78257	Astle_et_al_2016_Myeloid_white_cell_count	https://www.ncbi.nlm.nih.gov/pubmed/27863252	Myeloid white cell count	rs393727	rs59746140,rs4327664,rs2345570,rs17832592	6	167398632	167398632	0	1	1	1	A	T	0.494036	8.35e-4	192.186749	chr6	166985144	0.07490999401796478
CD4T_rs393727_RNASET2	CD4T	rs393727	RNASET2	SET	4	-0.17565	-0.003486	0.56679	0.62168	results/current/magma/NC	NC	0.6898383870967741	Astle_et_al_2016_Neutrophil_count	https://www.ncbi.nlm.nih.gov/pubmed/27863252	Neutrophil count	rs393727	rs59746140,rs4327664,rs2345570,rs17832592	6	167398632	167398632	0	1	1	1	A	T	0.494036	8.35e-4	192.186749	chr6	166985144	0.037639993553915195
CD4T_rs393727_RNASET2	CD4T	rs393727	RNASET2	SET	4	-0.29525	-0.0058595	0.56936	0.69796	results/current/magma/NEC	NEC	0.69796	Astle_et_al_2016_Sum_neutrophil_eosinophil_counts	https://www.ncbi.nlm.nih.gov/pubmed/27863252	Sum neutrophil eosinophil counts	rs393727	rs59746140,rs4327664,rs2345570,rs17832592	6	167398632	167398632	0	1	1	1	A	T	0.494036	8.35e-4	192.186749	chr6	166985144	0.05560999246670665
CD4T_rs393727_RNASET2	CD4T	rs393727	RNASET2	SET	4	-0.099048	-0.0019634	0.37985	0.60286	results/current/magma/NEUROT	NEUROT	0.9580780000000001	GPC-NEO-NEUROTICISM	http://www.ncbi.nlm.nih.gov/pubmed/21173776	Five Factor Model Neuroticism	rs393727	rs59746140,rs4327664,rs2345570,rs17832592	6	167398632	167398632	0	1	1	1	A	T	0.494036	8.35e-4	192.186749	chr6	166985144	0.2901999922502433
CD4T_rs393727_RNASET2	CD4T	rs393727	RNASET2	SET	4	-0.082952	-0.0016436	0.49382	0.5667	results/current/magma/NEUROT_UKB	NEUROT_UKB	0.963648888888889	UKB_20127_Neuroticism_score	http://biobank.ctsu.ox.ac.uk/showcase/field.cgi?id=41202	Neuroticism score	rs393727	rs59746140,rs4327664,rs2345570,rs17832592	6	167398632	167398632	0	1	1	1	A	T	0.494036	8.35e-4	192.186749	chr6	166985144	0.007452861766374436
CD4T_rs393727_RNASET2	CD4T	rs393727	RNASET2	SET	4	0.23149	0.0045866	0.4079	0.28519	results/current/magma/OST_UKBS	OST_UKBS	0.9286464000000001	UKB_20002_1309_self_reported_osteoporosis	http://biobank.ctsu.ox.ac.uk/showcase/field.cgi?id=41202	Non-cancer illness code, self-reported: osteoporosis	rs393727	rs59746140,rs4327664,rs2345570,rs17832592	6	167398632	167398632	0	1	1	1	A	T	0.494036	8.35e-4	192.186749	chr6	166985144	0.6961829769693284
CD4T_rs393727_RNASET2	CD4T	rs393727	RNASET2	SET	4	0.36234	0.0071794	0.39304	0.1783	results/current/magma/PD_UKBS	PD_UKBS	0.7756479310344827	UKB_20002_1262_self_reported_parkinsons_disease	http://biobank.ctsu.ox.ac.uk/showcase/field.cgi?id=41202	Non-cancer illness code, self-reported: parkinsons disease	rs393727	rs59746140,rs4327664,rs2345570,rs17832592	6	167398632	167398632	0	1	1	1	A	T	0.494036	8.35e-4	192.186749	chr6	166985144	0.6709087307432264
CD4T_rs393727_RNASET2	CD4T	rs393727	RNASET2	SET	4	-0.068496	-0.0013571	0.39575	0.5687	results/current/magma/PE_UKB	PE_UKB	0.8936714285714286	UKB_6152_7_diagnosed_by_doctor_Blood_clot_in_the_lung	http://biobank.ctsu.ox.ac.uk/showcase/field.cgi?id=41202	Blood clot, DVT, bronchitis, emphysema, asthma, rhinitis, eczema, allergy diagnosed by doctor: Blood clot in the lung	rs393727	rs59746140,rs4327664,rs2345570,rs17832592	6	167398632	167398632	0	1	1	1	A	T	0.494036	8.35e-4	192.186749	chr6	166985144	0.5848167687337229
CD4T_rs393727_RNASET2	CD4T	rs393727	RNASET2	SET	4	-0.0065237	-1.2955e-4	0.39197	0.50664	results/current/magma/PHF	PHF	0.6432334615384615	EGG_Pubertal_growth_10F	http://www.ncbi.nlm.nih.gov/pubmed/23449627	Height Standard Deviation Score (Females, 10 years old)	rs393727	rs59746140,rs4327664,rs2345570,rs17832592	6	167398632	167398632	0	1	1	1	A	T	0.494036	8.35e-4	192.186749	chr6	166985144	0.44095221252232675
CD4T_rs393727_RNASET2	CD4T	rs393727	RNASET2	SET	4	-0.36906	-0.0073287	0.39696	0.82373	results/current/magma/PHM	PHM	0.893000625	EGG_Pubertal_growth_12M	http://www.ncbi.nlm.nih.gov/pubmed/23449627	Height Standard Deviation Score (Males, 12 years old)	rs393727	rs59746140,rs4327664,rs2345570,rs17832592	6	167398632	167398632	0	1	1	1	A	T	0.494036	8.35e-4	192.186749	chr6	166985144	0.6925335781001521
CD4T_rs393727_RNASET2	CD4T	rs393727	RNASET2	SET	4	-0.15646	-0.0031051	0.66	0.59369	results/current/magma/PLT	PLT	0.6544964516129032	Astle_et_al_2016_Platelet_count	https://www.ncbi.nlm.nih.gov/pubmed/27863252	Platelet count	rs393727	rs59746140,rs4327664,rs2345570,rs17832592	6	167398632	167398632	0	1	1	1	A	T	0.494036	8.35e-4	192.186749	chr6	166985144	0.9597000006182288
CD4T_rs393727_RNASET2	CD4T	rs393727	RNASET2	SET	4	-0.21462	-0.0042525	0.43646	0.68854	results/current/magma/PSO_UKBS	PSO_UKBS	0.7948675862068966	UKB_20002_1453_self_reported_psoriasis	http://biobank.ctsu.ox.ac.uk/showcase/field.cgi?id=41202	Non-cancer illness code, self-reported: psoriasis	rs393727	rs59746140,rs4327664,rs2345570,rs17832592	6	167398632	167398632	0	1	1	1	A	T	0.494036	8.35e-4	192.186749	chr6	166985144	0.9739589153947654
CD4T_rs393727_RNASET2	CD4T	rs393727	RNASET2	SET	4	-0.092568	-0.0018341	0.38254	0.5956	results/current/magma/PSY_UKBS	PSY_UKBS	0.8285376000000001	UKB_20002_1243_self_reported_psychological_or_psychiatric_problem	http://biobank.ctsu.ox.ac.uk/showcase/field.cgi?id=41202	Non-cancer illness code, self-reported: psychological/psychiatric problem	rs393727	rs59746140,rs4327664,rs2345570,rs17832592	6	167398632	167398632	0	1	1	1	A	T	0.494036	8.35e-4	192.186749	chr6	166985144	0.633432029348239
CD4T_rs393727_RNASET2	CD4T	rs393727	RNASET2	SET	4	-0.55543	-0.011013	0.48504	0.8739	results/current/magma/RA	RA	0.97846	RA_OKADA_TRANS_ETHNIC	http://www.ncbi.nlm.nih.gov/pubmed/24390342	Rheumatoid Arthritis	rs393727	rs59746140,rs4327664,rs2345570,rs17832592	6	167398632	167398632	0	1	1	1	A	T	0.494036	8.35e-4	192.186749	chr6	166985144	7.699990997403741e-9
CD4T_rs393727_RNASET2	CD4T	rs393727	RNASET2	SET	4	0.092803	0.0018388	0.4063	0.40967	results/current/magma/RA_UKBS	RA_UKBS	0.6217427586206896	UKB_20002_1464_self_reported_rheumatoid_arthritis	http://biobank.ctsu.ox.ac.uk/showcase/field.cgi?id=41202	Non-cancer illness code, self-reported: rheumatoid arthritis	rs393727	rs59746140,rs4327664,rs2345570,rs17832592	6	167398632	167398632	0	1	1	1	A	T	0.494036	8.35e-4	192.186749	chr6	166985144	0.030520749218661
CD4T_rs393727_RNASET2	CD4T	rs393727	RNASET2	SET	4	-0.41045	-0.0081457	0.6058	0.75096	results/current/magma/RBC	RBC	0.7994090322580645	Astle_et_al_2016_Red_blood_cell_count	https://www.ncbi.nlm.nih.gov/pubmed/27863252	Red blood cell count	rs393727	rs59746140,rs4327664,rs2345570,rs17832592	6	167398632	167398632	0	1	1	1	A	T	0.494036	8.35e-4	192.186749	chr6	166985144	0.2322000215504807
CD4T_rs393727_RNASET2	CD4T	rs393727	RNASET2	SET	4	-0.29458	-0.0058462	0.60309	0.68738	results/current/magma/RET	RET	0.8132110344827587	Astle_et_al_2016_Reticulocyte_count	https://www.ncbi.nlm.nih.gov/pubmed/27863252	Reticulocyte count	rs393727	rs59746140,rs4327664,rs2345570,rs17832592	6	167398632	167398632	0	1	1	1	A	T	0.494036	8.35e-4	192.186749	chr6	166985144	0.09956998845125133
CD4T_rs393727_RNASET2	CD4T	rs393727	RNASET2	SET	4	-0.13337	-0.0026442	0.36349	0.64315	results/current/magma/SBP	SBP	0.99977	ICBP_SystolicPressure	https://www.ncbi.nlm.nih.gov/pubmed/21909115	Systolic Blood Pressure	rs393727	rs59746140,rs4327664,rs2345570,rs17832592	6	167398632	167398632	0	1	1	1	A	T	0.494036	8.35e-4	192.186749	chr6	166985144	0.3960321638165658
CD4T_rs393727_RNASET2	CD4T	rs393727	RNASET2	SET	4	0.21287	0.0042184	0.45922	0.32149	results/current/magma/SCZ	SCZ	0.8534332258064516	pgc.scz2	http://www.ncbi.nlm.nih.gov/pubmed/25056061	Schizophrenia	rs393727	rs59746140,rs4327664,rs2345570,rs17832592	6	167398632	167398632	0	1	1	1	A	T	0.494036	8.35e-4	192.186749	chr6	166985144	0.14400001008029686
CD4T_rs393727_RNASET2	CD4T	rs393727	RNASET2	SET	4	-0.094666	-0.0018757	0.38938	0.59604	results/current/magma/SCZ_UKBS	SCZ_UKBS	0.9600445161290322	UKB_20002_1289_self_reported_schizophrenia	http://biobank.ctsu.ox.ac.uk/showcase/field.cgi?id=41202	Non-cancer illness code, self-reported: schizophrenia	rs393727	rs59746140,rs4327664,rs2345570,rs17832592	6	167398632	167398632	0	1	1	1	A	T	0.494036	8.35e-4	192.186749	chr6	166985144	0.4493128179800233
CD4T_rs393727_RNASET2	CD4T	rs393727	RNASET2	SET	4	0.49016	0.009716	0.41105	0.11656	results/current/magma/SLE	SLE	0.475431	IMMUNOBASE_Systemic_lupus_erythematosus_hg19	http://www.ncbi.nlm.nih.gov/pubmed/26502338	Systemic Lupus Erythematosus	rs393727	rs59746140,rs4327664,rs2345570,rs17832592	6	167398632	167398632	0	1	1	1	A	T	0.494036	8.35e-4	192.186749	chr6	166985144	0.01852069638293084
CD4T_rs393727_RNASET2	CD4T	rs393727	RNASET2	SET	4	0.013573	2.6895e-4	0.35692	0.48483	results/current/magma/SLEEP	SLEEP	0.9949809374999999	Jones_et_al_2016_SleepDuration	https://www.ncbi.nlm.nih.gov/pubmed/27494321	Sleep Duration	rs393727	rs59746140,rs4327664,rs2345570,rs17832592	6	167398632	167398632	0	1	1	1	A	T	0.494036	8.35e-4	192.186749	chr6	166985144	0.49000000921254305
CD4T_rs393727_RNASET2	CD4T	rs393727	RNASET2	SET	4	0.035406	7.0152e-4	0.47193	0.4701	results/current/magma/SLEEP_UKB	SLEEP_UKB	0.7865283870967741	UKB_1160_Sleep_duration	http://biobank.ctsu.ox.ac.uk/showcase/field.cgi?id=41202	Sleep duration	rs393727	rs59746140,rs4327664,rs2345570,rs17832592	6	167398632	167398632	0	1	1	1	A	T	0.494036	8.35e-4	192.186749	chr6	166985144	0.241679908562201
CD4T_rs393727_RNASET2	CD4T	rs393727	RNASET2	SET	4	-0.13333	-0.002643	0.38799	0.63444	results/current/magma/SMOKE	SMOKE	0.8489844000000001	tag.evrsmk.tbl	http://www.ncbi.nlm.nih.gov/pubmed/20418890	Tobacco Ever Smoker vs Never Smoker	rs393727	rs59746140,rs4327664,rs2345570,rs17832592	6	167398632	167398632	0	1	1	1	A	T	0.494036	8.35e-4	192.186749	chr6	166985144	0.05485999788188371
CD4T_rs393727_RNASET2	CD4T	rs393727	RNASET2	SET	4	-0.28154	-0.0055807	0.39087	0.76431	results/current/magma/STROKE	STROKE	0.92577375	ISGC_Malik_2016_METASTROKE_all_strokes	https://www.ncbi.nlm.nih.gov/pmc/articles/PMC4818561/	All strokes	rs393727	rs59746140,rs4327664,rs2345570,rs17832592	6	167398632	167398632	0	1	1	1	A	T	0.494036	8.35e-4	192.186749	chr6	166985144	0.945399999788996
CD4T_rs393727_RNASET2	CD4T	rs393727	RNASET2	SET	4	0.47437	0.0093991	0.39768	0.11648	results/current/magma/T1D_UKBS	T1D_UKBS	0.54912	UKB_20002_1222_self_reported_type_1_diabetes	http://biobank.ctsu.ox.ac.uk/showcase/field.cgi?id=41202	Non-cancer illness code, self-reported: type 1 diabetes	rs393727	rs59746140,rs4327664,rs2345570,rs17832592	6	167398632	167398632	0	1	1	1	A	T	0.494036	8.35e-4	192.186749	chr6	166985144	0.02045965916902717
CD4T_rs393727_RNASET2	CD4T	rs393727	RNASET2	SET	4	0.014541	2.8823e-4	0.38717	0.48502	results/current/magma/T2D	T2D	0.7275155555555556	DIAGRAM_T2D_TRANS_ETHNIC	http://www.ncbi.nlm.nih.gov/pubmed/22885922	Type 2 Diabetes	rs393727	rs59746140,rs4327664,rs2345570,rs17832592	6	167398632	167398632	0	1	1	1	A	T	0.494036	8.35e-4	192.186749	chr6	166985144	0.6099999817703237
CD4T_rs393727_RNASET2	CD4T	rs393727	RNASET2	SET	4	0.066608	0.0013198	0.39268	0.43265	results/current/magma/T2D_UKBS	T2D_UKBS	0.663435	UKB_20002_1223_self_reported_type_2_diabetes	http://biobank.ctsu.ox.ac.uk/showcase/field.cgi?id=41202	Non-cancer illness code, self-reported: type 2 diabetes	rs393727	rs59746140,rs4327664,rs2345570,rs17832592	6	167398632	167398632	0	1	1	1	A	T	0.494036	8.35e-4	192.186749	chr6	166985144	0.8873868226991503
CD4T_rs393727_RNASET2	CD4T	rs393727	RNASET2	SET	4	0.33892	0.0067191	0.46266	0.23193	results/current/magma/TRIG	TRIG	0.526108	GLGC_Mc_TG	http://www.ncbi.nlm.nih.gov/pubmed/24097068	Triglycerids	rs393727	rs59746140,rs4327664,rs2345570,rs17832592	6	167398632	167398632	0	1	1	1	A	T	0.494036	8.35e-4	192.186749	chr6	166985144	0.2996000134658763
CD4T_rs393727_RNASET2	CD4T	rs393727	RNASET2	SET	4	0.014972	2.967e-4	0.39391	0.48484	results/current/magma/UC	UC	0.6413676923076923	IBD.EUR.Ulcerative_Colitis	http://www.ncbi.nlm.nih.gov/pubmed/26192919	Ulcerative Colitis	rs393727	rs59746140,rs4327664,rs2345570,rs17832592	6	167398632	167398632	0	1	1	1	A	T	0.494036	8.35e-4	192.186749	chr6	166985144	0.008537998914231121
CD4T_rs393727_RNASET2	CD4T	rs393727	RNASET2	SET	4	0.42044	0.0083305	0.40514	0.1497	results/current/magma/UC_UKBS	UC_UKBS	0.5481	UKB_20002_1463_self_reported_ulcerative_colitis	http://biobank.ctsu.ox.ac.uk/showcase/field.cgi?id=41202	Non-cancer illness code, self-reported: ulcerative colitis	rs393727	rs59746140,rs4327664,rs2345570,rs17832592	6	167398632	167398632	0	1	1	1	A	T	0.494036	8.35e-4	192.186749	chr6	166985144	0.09467868932704292
CD4T_rs393727_RNASET2	CD4T	rs393727	RNASET2	SET	4	0.29406	0.0058308	0.43065	0.24736	results/current/magma/WAIST	WAIST	0.58806	GIANT_WC_Combined_EUR	http://www.ncbi.nlm.nih.gov/pubmed/25673412	Waist Circumference	rs393727	rs59746140,rs4327664,rs2345570,rs17832592	6	167398632	167398632	0	1	1	1	A	T	0.494036	8.35e-4	192.186749	chr6	166985144	0.3399999864772896
CD4T_rs393727_RNASET2	CD4T	rs393727	RNASET2	SET	4	-0.21107	-0.0041889	0.59693	0.63817	results/current/magma/WBC	WBC	0.673756875	Astle_et_al_2016_White_blood_cell_count	https://www.ncbi.nlm.nih.gov/pubmed/27863252	White blood cell count	rs393727	rs59746140,rs4327664,rs2345570,rs17832592	6	167398632	167398632	0	1	1	1	A	T	0.494036	8.35e-4	192.186749	chr6	166985144	0.1741999812376892
CD4T_rs393727_RNASET2	CD4T	rs393727	RNASET2	SET	4	0.30978	0.0061418	0.41411	0.22722	results/current/magma/WHR	WHR	0.750024	GIANT_WHR_Combined_EUR	http://www.ncbi.nlm.nih.gov/pubmed/25673412	Waist-to-Hip Ratio	rs393727	rs59746140,rs4327664,rs2345570,rs17832592	6	167398632	167398632	0	1	1	1	A	T	0.494036	8.35e-4	192.186749	chr6	166985144	0.649999990437004
CD4T_rs4147638_SMDT1	CD4T	rs4147638	SMDT1	SET	19	-0.028111	-0.0012133	0.19032	0.55871	results/current/magma/AD	AD	0.9598771875000001	IGAP_Alzheimer	http://www.ncbi.nlm.nih.gov/pubmed/24162737	Alzheimer	rs4147638	rs74278466,rs60100087	22	42487900	42487900	0	1	1	1	G	A	0.33499	0.001574	50.192354	chr22	42091896	0.4593
CD4T_rs4147638_SMDT1	CD4T	rs4147638	SMDT1	SET	19	0.12896	0.0055661	0.18722	0.24548	results/current/magma/ADHD	ADHD	0.8100839999999999	PGC_ADHD_EUR_2017	NA	Attention deficit hyperactivity disorder - EUR	rs4147638	rs74278466,rs60100087	22	42487900	42487900	0	1	1	1	G	A	0.33499	0.001574	50.192354	chr22	42091896	0.3663
CD4T_rs4147638_SMDT1	CD4T	rs4147638	SMDT1	SET	19	0.078797	0.0034027	0.17916	0.33005	results/current/magma/ADPN	ADPN	0.9584575	ADIPOGen_Adiponectin	http://www.ncbi.nlm.nih.gov/pubmed/22479202	Adiponectin	rs4147638	rs74278466,rs60100087	22	42487900	42487900	0	1	1	1	G	A	0.33499	0.001574	50.192354	chr22	42091896	0.247858
CD4T_rs4147638_SMDT1	CD4T	rs4147638	SMDT1	SET	19	-0.11286	-0.004871	0.1728	0.74315	results/current/magma/ASD	ASD	0.8913960000000001	PGC_ASD_2017_CEU	https://molecularautism.biomedcentral.com/articles/10.1186/s13229-017-0137-9	Autism spectrum disorder - CEU	rs4147638	rs74278466,rs60100087	22	42487900	42487900	0	1	1	1	G	A	0.33499	0.001574	50.192354	chr22	42091896	0.4024
CD4T_rs4147638_SMDT1	CD4T	rs4147638	SMDT1	SET	19	0.19032	0.0082126	0.17391	0.13691	results/current/magma/ASP_UKBS	ASP_UKBS	0.41073000000000004	UKB_20002_1313_self_reported_ankylosing_spondylitis	http://biobank.ctsu.ox.ac.uk/showcase/field.cgi?id=41202	Non-cancer illness code, self-reported: ankylosing spondylitis	rs4147638	rs74278466,rs60100087	22	42487900	42487900	0	1	1	1	G	A	0.33499	0.001574	50.192354	chr22	42091896	0.4078048557584423
CD4T_rs4147638_SMDT1	CD4T	rs4147638	SMDT1	SET	19	0.18834	0.008136	0.17668	0.14323	results/current/magma/ATH	ATH	0.6752271428571428	GABRIEL_Asthma	http://www.ncbi.nlm.nih.gov/pubmed/17611496	Asthma	rs4147638	rs74278466,rs60100087	22	42487900	42487900	0	1	1	1	G	A	0.33499	0.001574	50.192354	chr22	42091896	0.7652922586447182
CD4T_rs4147638_SMDT1	CD4T	rs4147638	SMDT1	SET	19	0.054833	0.0023673	0.18965	0.38624000000000003	results/current/magma/ATH_TAGC	ATH_TAGC	0.9190775	TAGC_Asthma_EUR	https://www.ncbi.nlm.nih.gov/pubmed/29273806	Asthma	rs4147638	rs74278466,rs60100087	22	42487900	42487900	0	1	1	1	G	A	0.33499	0.001574	50.192354	chr22	42091896	0.8559652
CD4T_rs4147638_SMDT1	CD4T	rs4147638	SMDT1	SET	19	0.11124	0.0047999	0.22452	0.31015	results/current/magma/ATH_UKB	ATH_UKB	0.7310678571428572	UKB_6152_8_diagnosed_by_doctor_Asthma	http://biobank.ctsu.ox.ac.uk/showcase/field.cgi?id=41202	Blood clot, DVT, bronchitis, emphysema, asthma, rhinitis, eczema, allergy diagnosed by doctor: Asthma	rs4147638	rs74278466,rs60100087	22	42487900	42487900	0	1	1	1	G	A	0.33499	0.001574	50.192354	chr22	42091896	0.8807852901055296
CD4T_rs4147638_SMDT1	CD4T	rs4147638	SMDT1	SET	19	0.088883	0.0038354	0.22472	0.34623	results/current/magma/ATH_UKBS	ATH_UKBS	0.8788915384615383	UKB_20002_1111_self_reported_asthma	http://biobank.ctsu.ox.ac.uk/showcase/field.cgi?id=41202	Non-cancer illness code, self-reported: asthma	rs4147638	rs74278466,rs60100087	22	42487900	42487900	0	1	1	1	G	A	0.33499	0.001574	50.192354	chr22	42091896	0.7393154722859112
CD4T_rs4147638_SMDT1	CD4T	rs4147638	SMDT1	SET	19	0.07632	0.0032931	0.19784	0.34984	results/current/magma/BC	BC	0.7069764705882353	BCAC_Overall_BreastCancer_EUR	https://www.ncbi.nlm.nih.gov/pubmed/25890600	Overall breast cancer in Europeans, imputed genotype	rs4147638	rs74278466,rs60100087	22	42487900	42487900	0	1	1	1	G	A	0.33499	0.001574	50.192354	chr22	42091896	0.3760380886536229
CD4T_rs4147638_SMDT1	CD4T	rs4147638	SMDT1	SET	19	-0.030811	-0.0013301	0.171	0.57149	results/current/magma/BL	BL	0.9769024137931035	EGG_BL	http://www.ncbi.nlm.nih.gov/pubmed/25281659	Birth Length	rs4147638	rs74278466,rs60100087	22	42487900	42487900	0	1	1	1	G	A	0.33499	0.001574	50.192354	chr22	42091896	0.9943
CD4T_rs4147638_SMDT1	CD4T	rs4147638	SMDT1	SET	19	-0.039714	-0.0017137	0.18215	0.5863	results/current/magma/BLDP2_UKB	BLDP2_UKB	0.9960034615384615	UKB_2395_2_Hair_or_balding_pattern_Pattern_2	http://biobank.ctsu.ox.ac.uk/showcase/field.cgi?id=41202	Hair/balding pattern: Pattern 2	rs4147638	rs74278466,rs60100087	22	42487900	42487900	0	1	1	1	G	A	0.33499	0.001574	50.192354	chr22	42091896	0.03860158281439372
CD4T_rs4147638_SMDT1	CD4T	rs4147638	SMDT1	SET	19	0.16543	0.0071385	0.18505	0.18567	results/current/magma/BLDP3_UKB	BLDP3_UKB	0.5534876470588235	UKB_2395_3_Hair_or_balding_pattern_Pattern_3	http://biobank.ctsu.ox.ac.uk/showcase/field.cgi?id=41202	Hair/balding pattern: Pattern 3	rs4147638	rs74278466,rs60100087	22	42487900	42487900	0	1	1	1	G	A	0.33499	0.001574	50.192354	chr22	42091896	0.912454850012968
CD4T_rs4147638_SMDT1	CD4T	rs4147638	SMDT1	SET	19	-0.14562	-0.0062838	0.22279	0.74332	results/current/magma/BLDP4_UKB	BLDP4_UKB	0.947450625	UKB_2395_4_Hair_or_balding_pattern_Pattern_4	http://biobank.ctsu.ox.ac.uk/showcase/field.cgi?id=41202	Hair/balding pattern: Pattern 4	rs4147638	rs74278466,rs60100087	22	42487900	42487900	0	1	1	1	G	A	0.33499	0.001574	50.192354	chr22	42091896	0.06822031399254093
CD4T_rs4147638_SMDT1	CD4T	rs4147638	SMDT1	SET	17	0.083817	0.0034311	0.16586	0.30666	results/current/magma/BMD	BMD	0.972054827586207	GEFOS_Forearm	http://www.ncbi.nlm.nih.gov/pubmed/26367794	Bone Mineral Density (Forearm)	rs4147638	rs74278466,rs60100087	22	42487900	42487900	0	1	1	1	G	A	0.33499	0.001574	50.192354	chr22	42091896	0.689338
CD4T_rs4147638_SMDT1	CD4T	rs4147638	SMDT1	SET	19	0.14075	0.0060778	0.20426	0.24541	results/current/magma/BMI	BMI	0.99206	GIANT_2015_BMI_EUR	http://www.ncbi.nlm.nih.gov/pubmed/25673413	Body Mass Index	rs4147638	rs74278466,rs60100087	22	42487900	42487900	0	1	1	1	G	A	0.33499	0.001574	50.192354	chr22	42091896	0.8220000000000001
CD4T_rs4147638_SMDT1	CD4T	rs4147638	SMDT1	SET	19	-0.098475	-0.0042512	0.17853	0.70937	results/current/magma/BMI_SDS	BMI_SDS	0.9465224999999999	EGG_BMI_HapMapImputed	http://www.ncbi.nlm.nih.gov/pubmed/26604143	Body Mass Index Standard Deviation Score	rs4147638	rs74278466,rs60100087	22	42487900	42487900	0	1	1	1	G	A	0.33499	0.001574	50.192354	chr22	42091896	0.06201
CD4T_rs4147638_SMDT1	CD4T	rs4147638	SMDT1	SET	19	-0.10256	-0.0044255	0.27712	0.64434	results/current/magma/BMI_UKB	BMI_UKB	0.904055625	UKB_21001_Body_mass_index_BMI	http://biobank.ctsu.ox.ac.uk/showcase/field.cgi?id=41202	Body mass index (BMI)	rs4147638	rs74278466,rs60100087	22	42487900	42487900	0	1	1	1	G	A	0.33499	0.001574	50.192354	chr22	42091896	0.7322826614085549
CD4T_rs4147638_SMDT1	CD4T	rs4147638	SMDT1	SET	19	0.22863	0.0098704	0.18389	0.10689	results/current/magma/BMIA	BMIA	0.83094	GIANT_2017_BMI_Active_EUR	NA	BMI for individuals defined as active, only European cohorts	rs4147638	rs74278466,rs60100087	22	42487900	42487900	0	1	1	1	G	A	0.33499	0.001574	50.192354	chr22	42091896	0.7747
CD4T_rs4147638_SMDT1	CD4T	rs4147638	SMDT1	SET	19	0.35099	0.01517	0.24608	0.076907	results/current/magma/BNC	BNC	0.50409	Astle_et_al_2016_Sum_basophil_neutrophil_counts	https://www.ncbi.nlm.nih.gov/pubmed/27863252	Sum basophil neutrophil counts	rs6002601	rs74278467,rs56887264	22	42487900	42489058	1158	1	0.222772	1	A	T	0.33499	0.001574	50.192356	chr22	42093054	0.005695998290126872
CD4T_rs4147638_SMDT1	CD4T	rs4147638	SMDT1	SET	19	0.25486	0.010999	0.20472	0.10659	results/current/magma/BW	BW	0.431574	EGG_BW3_EUR	https://www.ncbi.nlm.nih.gov/pubmed/27680694	Birth Weight	rs4147638	rs74278466,rs60100087	22	42487900	42487900	0	1	1	1	G	A	0.33499	0.001574	50.192354	chr22	42091896	0.25
CD4T_rs4147638_SMDT1	CD4T	rs4147638	SMDT1	SET	19	-0.42581	-0.018374	0.22257	0.97212	results/current/magma/BW_UKB	BW_UKB	0.9816	UKB_20022_Birth_weight	http://biobank.ctsu.ox.ac.uk/showcase/field.cgi?id=41202	Birth weight	rs4147638	rs74278466,rs60100087	22	42487900	42487900	0	1	1	1	G	A	0.33499	0.001574	50.192354	chr22	42091896	0.7796456562590064
CD4T_rs4147638_SMDT1	CD4T	rs4147638	SMDT1	SET	19	-0.28009	-0.012087	0.19556	0.92395	results/current/magma/CAD	CAD	0.97589	CARDIoGRAM_C4D_CAD_ADDITIVE	http://www.ncbi.nlm.nih.gov/pubmed/26343387	Coronary Artery Disease (additive model)	rs4147638	rs74278466,rs60100087	22	42487900	42487900	0	1	1	1	G	A	0.33499	0.001574	50.192354	chr22	42091896	0.8324568000000001
CD4T_rs4147638_SMDT1	CD4T	rs4147638	SMDT1	SET	19	0.16731	0.0072191	0.20144	0.20313	results/current/magma/CD	CD	0.5586075	IBD.EUR.Crohns_Disease	http://www.ncbi.nlm.nih.gov/pubmed/26192919	Crohn's Disease	rs4147638	rs74278466,rs60100087	22	42487900	42487900	0	1	1	1	G	A	0.33499	0.001574	50.192354	chr22	42091896	0.6706
CD4T_rs4147638_SMDT1	CD4T	rs4147638	SMDT1	SET	19	0.21078	0.0090952	0.17175	0.10988	results/current/magma/CD_UKBS	CD_UKBS	0.3535675	UKB_20002_1462_self_reported_crohns_disease	http://biobank.ctsu.ox.ac.uk/showcase/field.cgi?id=41202	Non-cancer illness code, self-reported: crohns disease	rs4147638	rs74278466,rs60100087	22	42487900	42487900	0	1	1	1	G	A	0.33499	0.001574	50.192354	chr22	42091896	0.7361523651153244
CD4T_rs4147638_SMDT1	CD4T	rs4147638	SMDT1	SET	18	0.083495	0.0035412	0.19988	0.33808	results/current/magma/CEL	CEL	0.6614483333333333	IMMUNOBASE_Celiac_disease_hg19	http://www.ncbi.nlm.nih.gov/pubmed/20190752	Celiac Disease	rs4147638	rs74278466,rs60100087	22	42487900	42487900	0	1	1	1	G	A	0.33499	0.001574	50.192354	chr22	42091896	0.6285291943914684
CD4T_rs4147638_SMDT1	CD4T	rs4147638	SMDT1	SET	19	-0.2468	-0.01065	0.17168	0.9247	results/current/magma/CH2	CH2	0.9247	MAGNETIC_CH2.DB.ratio	http://www.ncbi.nlm.nih.gov/pubmed/27005778	Average number of methylene groups per a double bond	rs4147638	rs74278466,rs60100087	22	42487900	42487900	0	1	1	1	G	A	0.33499	0.001574	50.192354	chr22	42091896	0.471016
CD4T_rs4147638_SMDT1	CD4T	rs4147638	SMDT1	SET	19	-0.052009	-0.0022444	0.18971	0.60801	results/current/magma/CHRONO	CHRONO	0.852225	Jones_et_al_2016_Chronotype	https://www.ncbi.nlm.nih.gov/pubmed/27494321	Chronotype	rs4147638	rs74278466,rs60100087	22	42487900	42487900	0	1	1	1	G	A	0.33499	0.001574	50.192354	chr22	42091896	0.62
CD4T_rs4147638_SMDT1	CD4T	rs4147638	SMDT1	SET	19	0.21686	0.0093576	0.22275	0.16515	results/current/magma/CHRONO_UKB	CHRONO_UKB	0.848826	UKB_1180_Morning_or_evening_person_chronotype	http://biobank.ctsu.ox.ac.uk/showcase/field.cgi?id=41202	Morning/evening person (chronotype)	rs4147638	rs74278466,rs60100087	22	42487900	42487900	0	1	1	1	G	A	0.33499	0.001574	50.192354	chr22	42091896	0.9472027686235586
CD4T_rs4147638_SMDT1	CD4T	rs4147638	SMDT1	SET	19	0.16275	0.007027	0.17305	0.1735	results/current/magma/CKD	CKD	0.8293340000000001	CKDGen_Chronic_Kidney_Disease	http://www.ncbi.nlm.nih.gov/pubmed/24029420	Chronic Kidney Disease	rs4147638	rs74278466,rs60100087	22	42487900	42487900	0	1	1	1	G	A	0.33499	0.001574	50.192354	chr22	42091896	0.88
CD4T_rs4147638_SMDT1	CD4T	rs4147638	SMDT1	SET	19	0.044636	0.0019273	0.16029	0.39033	results/current/magma/DBP	DBP	0.9819876000000001	ICBP_DiastolicPressure	https://www.ncbi.nlm.nih.gov/pubmed/21909115	Diastolic Blood Pressure	rs4147638	rs74278466,rs60100087	22	42487900	42487900	0	1	1	1	G	A	0.33499	0.001574	50.192354	chr22	42091896	0.406566495772701
CD4T_rs4147638_SMDT1	CD4T	rs4147638	SMDT1	SET	19	-0.083071999999999993	-0.003585	0.17358	0.68388	results/current/magma/DEPR	DEPR	0.940335	SSGAC_Depressive_Symptoms	http://www.nature.com/ng/journal/vaop/ncurrent/full/ng.3552.html#access	Depressive Symptoms	rs4147638	rs74278466,rs60100087	22	42487900	42487900	0	1	1	1	G	A	0.33499	0.001574	50.192354	chr22	42091896	0.031560000000000005
CD4T_rs4147638_SMDT1	CD4T	rs4147638	SMDT1	SET	19	0.07653	0.0033024	0.17835	0.33393	results/current/magma/DVT_UKB	DVT_UKB	0.878372	UKB_6152_5_diagnosed_by_doctor_Blood_clot_in_the_leg_DVT	http://biobank.ctsu.ox.ac.uk/showcase/field.cgi?id=41202	Blood clot, DVT, bronchitis, emphysema, asthma, rhinitis, eczema, allergy diagnosed by doctor: Blood clot in the leg (DVT)	rs4147638	rs74278466,rs60100087	22	42487900	42487900	0	1	1	1	G	A	0.33499	0.001574	50.192354	chr22	42091896	0.29397986708624546
CD4T_rs4147638_SMDT1	CD4T	rs4147638	SMDT1	SET	19	0.058221	0.0025123	0.17824	0.37197	results/current/magma/DVT_UKBS	DVT_UKBS	0.7530233333333333	UKB_20002_1094_self_reported_deep_venous_thrombosis_dvt	http://biobank.ctsu.ox.ac.uk/showcase/field.cgi?id=41202	Non-cancer illness code, self-reported: deep venous thrombosis (dvt)	rs4147638	rs74278466,rs60100087	22	42487900	42487900	0	1	1	1	G	A	0.33499	0.001574	50.192354	chr22	42091896	0.6583438786279259
CD4T_rs4147638_SMDT1	CD4T	rs4147638	SMDT1	SET	19	-0.091917	-0.0039727	0.26171	0.63728	results/current/magma/EBC	EBC	0.75108	Astle_et_al_2016_Sum_eosinophil_basophil_counts	https://www.ncbi.nlm.nih.gov/pubmed/27863252	Sum eosinophil basophil counts	rs6002601	rs74278467,rs56887264	22	42487900	42489058	1158	1	0.222772	1	A	T	0.33499	0.001574	50.192356	chr22	42093054	0.08604000093857203
CD4T_rs4147638_SMDT1	CD4T	rs4147638	SMDT1	SET	19	-0.07976	-0.0034473	0.26415	0.61865	results/current/magma/EC	EC	0.7518578571428571	Astle_et_al_2016_Eosinophil_counts	https://www.ncbi.nlm.nih.gov/pubmed/27863252	Eosinophil counts	rs6002601	rs74278467,rs56887264	22	42487900	42489058	1158	1	0.222772	1	A	T	0.33499	0.001574	50.192356	chr22	42093054	0.13389999492003038
CD4T_rs4147638_SMDT1	CD4T	rs4147638	SMDT1	SET	19	-0.17374	-0.0074967	0.17786	0.83566	results/current/magma/ECZ	ECZ	0.9383177419354838	EAGLE_Eczema	NA	Eczema	rs4147638	rs74278466,rs60100087	22	42487900	42487900	0	1	1	1	G	A	0.33499	0.001574	50.192354	chr22	42091896	0.333647
CD4T_rs4147638_SMDT1	CD4T	rs4147638	SMDT1	SET	19	0.074576	0.003218	0.17921	0.33866	results/current/magma/ECZ_UKBS	ECZ_UKBS	0.6732521052631579	UKB_20002_1452_self_reported_eczema_or_dermatitis	http://biobank.ctsu.ox.ac.uk/showcase/field.cgi?id=41202	Non-cancer illness code, self-reported: eczema/dermatitis	rs4147638	rs74278466,rs60100087	22	42487900	42487900	0	1	1	1	G	A	0.33499	0.001574	50.192354	chr22	42091896	0.5837946079637937
CD4T_rs4147638_SMDT1	CD4T	rs4147638	SMDT1	SET	19	0.05518	0.0023812	0.2183	0.40022	results/current/magma/EDU	EDU	0.7974725	SSGAC_Education_Years_Pooled	http://www.nature.com/nature/journal/vaop/ncurrent/full/nature17671.html	Education years (Discovery and replication cohorts, genders pooled)	rs4147638	rs74278466,rs60100087	22	42487900	42487900	0	1	1	1	G	A	0.33499	0.001574	50.192354	chr22	42091896	0.2757
CD4T_rs4147638_SMDT1	CD4T	rs4147638	SMDT1	SET	19	-0.093089	-0.0040189	0.17159	0.70626	results/current/magma/EPI	EPI	0.95601	ILAE_Genetic_generalised_epilepsy	http://thelancet.com/journals/laneur/article/PIIS1474-4422(14)70171-1/fulltext	Genetic Generalised Epilepsy	rs4147638	rs74278466,rs60100087	22	42487900	42487900	0	1	1	1	G	A	0.33499	0.001574	50.192354	chr22	42091896	0.3914
CD4T_rs4147638_SMDT1	CD4T	rs4147638	SMDT1	SET	19	0.014626	6.3111e-4	0.16541	0.46477	results/current/magma/EPI_UKB	EPI_UKB	0.5899003846153846	UKB_G40_Diagnoses_main_ICD10_G40_Epilepsy	http://biobank.ctsu.ox.ac.uk/showcase/field.cgi?id=41202	Diagnoses - main ICD10: G40 Epilepsy	rs4147638	rs74278466,rs60100087	22	42487900	42487900	0	1	1	1	G	A	0.33499	0.001574	50.192354	chr22	42091896	0.27185195614340296
CD4T_rs4147638_SMDT1	CD4T	rs4147638	SMDT1	SET	19	-0.0084052	-3.6267e-4	0.19225	0.51744	results/current/magma/ERNBC	ERNBC	0.7238296153846153	BCAC_ER_negative_BreastCancer_EUR	https://www.ncbi.nlm.nih.gov/pubmed/25890600	Estrogen-receptor-negative breast cancer in Europeans, imputed genotype	rs4147638	rs74278466,rs60100087	22	42487900	42487900	0	1	1	1	G	A	0.33499	0.001574	50.192354	chr22	42091896	0.3035786483595011
CD4T_rs4147638_SMDT1	CD4T	rs4147638	SMDT1	SET	19	0.016484	7.1127e-4	0.17616	0.46273	results/current/magma/ERPBC	ERPBC	0.77957	BCAC_ER_positive_BreastCancer_EUR	https://www.ncbi.nlm.nih.gov/pubmed/25890600	Estrogen-receptor-positive breast cancer in Europeans, imputed genotype	rs4147638	rs74278466,rs60100087	22	42487900	42487900	0	1	1	1	G	A	0.33499	0.001574	50.192354	chr22	42091896	0.3229675635549249
CD4T_rs4147638_SMDT1	CD4T	rs4147638	SMDT1	SET	19	-0.23606	-0.010186	0.18016	0.90493	results/current/magma/FAD_UKB	FAD_UKB	0.96796	UKB_1807_Fathers_age_at_death	http://biobank.ctsu.ox.ac.uk/showcase/field.cgi?id=41202	Father's age at death	rs4147638	rs74278466,rs60100087	22	42487900	42487900	0	1	1	1	G	A	0.33499	0.001574	50.192354	chr22	42091896	0.7492099017363153
CD4T_rs4147638_SMDT1	CD4T	rs4147638	SMDT1	SET	19	-0.083931	-0.0036217	0.26711	0.62332	results/current/magma/FAT_UKB	FAT_UKB	0.9044731034482759	UKB_23099_Body_fat_percentage	http://biobank.ctsu.ox.ac.uk/showcase/field.cgi?id=41202	Body fat percentage	rs4147638	rs74278466,rs60100087	22	42487900	42487900	0	1	1	1	G	A	0.33499	0.001574	50.192354	chr22	42091896	0.17867589254799987
CD4T_rs4147638_SMDT1	CD4T	rs4147638	SMDT1	SET	19	-0.015248	-6.5826e-4	0.17374	0.53497	results/current/magma/FG	FG	0.99593	MAGIC_FastingGlucose	http://www.ncbi.nlm.nih.gov/pubmed/20081858	Fasting Glucose	rs4147638	rs74278466,rs60100087	22	42487900	42487900	0	1	1	1	G	A	0.33499	0.001574	50.192354	chr22	42091896	0.07595
CD4T_rs4147638_SMDT1	CD4T	rs4147638	SMDT1	SET	19	-0.0096572	-4.1672e-4	0.208	0.51851	results/current/magma/FIS_UKB	FIS_UKB	0.97844	UKB_20016_Fluid_intelligence_score	http://biobank.ctsu.ox.ac.uk/showcase/field.cgi?id=41202	Fluid intelligence score	rs4147638	rs74278466,rs60100087	22	42487900	42487900	0	1	1	1	G	A	0.33499	0.001574	50.192354	chr22	42091896	0.08003039513585568
CD4T_rs4147638_SMDT1	CD4T	rs4147638	SMDT1	SET	19	0.30054	0.01299	0.24699	0.11186	results/current/magma/GC	GC	0.5075871428571429	Astle_et_al_2016_Granulocyte_count	https://www.ncbi.nlm.nih.gov/pubmed/27863252	Granulocyte count	rs6002601	rs74278467,rs56887264	22	42487900	42489058	1158	1	0.222772	1	A	T	0.33499	0.001574	50.192356	chr22	42093054	0.005220999495768495
CD4T_rs4147638_SMDT1	CD4T	rs4147638	SMDT1	SET	19	-0.23844	-0.010289	0.18311	0.90355	results/current/magma/GOUT_UKBS	GOUT_UKBS	0.9317859374999999	UKB_20002_1466_self_reported_gout	http://biobank.ctsu.ox.ac.uk/showcase/field.cgi?id=41202	Non-cancer illness code, self-reported: gout	rs4147638	rs74278466,rs60100087	22	42487900	42487900	0	1	1	1	G	A	0.33499	0.001574	50.192354	chr22	42091896	0.5789735874682815
CD4T_rs4147638_SMDT1	CD4T	rs4147638	SMDT1	SET	19	0.24055	0.01038	0.23627	0.15433	results/current/magma/HAY_UKB	HAY_UKB	0.377685	UKB_6152_9_diagnosed_by_doctor_Hayfever_allergic_rhinitis_or_eczema	http://biobank.ctsu.ox.ac.uk/showcase/field.cgi?id=41202	Blood clot, DVT, bronchitis, emphysema, asthma, rhinitis, eczema, allergy diagnosed by doctor: Hayfever, allergic rhinitis or eczema	rs4147638	rs74278466,rs60100087	22	42487900	42487900	0	1	1	1	G	A	0.33499	0.001574	50.192354	chr22	42091896	0.3490117876244956
CD4T_rs4147638_SMDT1	CD4T	rs4147638	SMDT1	SET	19	-0.047372	-0.0020442	0.20887	0.58971	results/current/magma/HC_UKBS	HC_UKBS	0.7793234482758621	UKB_20002_1473_self_reported_high_cholesterol	http://biobank.ctsu.ox.ac.uk/showcase/field.cgi?id=41202	Non-cancer illness code, self-reported: high cholesterol	rs4147638	rs74278466,rs60100087	22	42487900	42487900	0	1	1	1	G	A	0.33499	0.001574	50.192354	chr22	42091896	0.9616591795503009
CD4T_rs4147638_SMDT1	CD4T	rs4147638	SMDT1	SET	19	0.10183	0.0043964	0.21046	0.31427	results/current/magma/HDL	HDL	0.7133657142857143	GLGC_Mc_HDL	http://www.ncbi.nlm.nih.gov/pubmed/24097068	High-density Lipoprotein Cholesterol	rs4147638	rs74278466,rs60100087	22	42487900	42487900	0	1	1	1	G	A	0.33499	0.001574	50.192354	chr22	42091896	0.9977
CD4T_rs4147638_SMDT1	CD4T	rs4147638	SMDT1	SET	19	-0.2389	-0.010309	0.17296	0.91638	results/current/magma/HDLC	HDLC	0.92606	MAGNETIC_HDL.C	http://www.ncbi.nlm.nih.gov/pubmed/27005778	Total cholesterol in HDL	rs4147638	rs74278466,rs60100087	22	42487900	42487900	0	1	1	1	G	A	0.33499	0.001574	50.192354	chr22	42091896	0.941473
CD4T_rs4147638_SMDT1	CD4T	rs4147638	SMDT1	SET	19	-0.013701	-5.9149e-4	0.32097	0.51702	results/current/magma/HEIGHT	HEIGHT	0.96682	GIANT_HEIGHT	http://www.ncbi.nlm.nih.gov/pubmed/25282103	Height	rs4147638	rs74278466,rs60100087	22	42487900	42487900	0	1	1	1	G	A	0.33499	0.001574	50.192354	chr22	42091896	2.8e-4
CD4T_rs4147638_SMDT1	CD4T	rs4147638	SMDT1	SET	19	0.087819	0.0037895	0.3936	0.41173	results/current/magma/HEIGHT_UKB	HEIGHT_UKB	0.6854243478260869	UKB_50_Standing_height	http://biobank.ctsu.ox.ac.uk/showcase/field.cgi?id=41202	Standing height	rs4147638	rs74278466,rs60100087	22	42487900	42487900	0	1	1	1	G	A	0.33499	0.001574	50.192354	chr22	42091896	0.3481834147115661
CD4T_rs4147638_SMDT1	CD4T	rs4147638	SMDT1	SET	19	0.13716	0.0059225	0.1975	0.24371	results/current/magma/HIP	HIP	0.805134	GIANT_HIP_Combined_EUR	http://www.ncbi.nlm.nih.gov/pubmed/25673412	Hip Circumference	rs4147638	rs74278466,rs60100087	22	42487900	42487900	0	1	1	1	G	A	0.33499	0.001574	50.192354	chr22	42091896	0.7
CD4T_rs4147638_SMDT1	CD4T	rs4147638	SMDT1	SET	19	0.14523	0.0062667	0.2433	0.27529	results/current/magma/HPT_UKBS	HPT_UKBS	0.8864434615384614	UKB_20002_1065_self_reported_hypertension	http://biobank.ctsu.ox.ac.uk/showcase/field.cgi?id=41202	Non-cancer illness code, self-reported: hypertension	rs4147638	rs74278466,rs60100087	22	42487900	42487900	0	1	1	1	G	A	0.33499	0.001574	50.192354	chr22	42091896	0.1644651078708842
CD4T_rs4147638_SMDT1	CD4T	rs4147638	SMDT1	SET	19	0.16454	0.0071042	0.18214	0.18318	results/current/magma/HR	HR	0.99315	HRGene_HeartRate	https://www.ncbi.nlm.nih.gov/pubmed/23583979	Heart rate	rs4147638	rs74278466,rs60100087	22	42487900	42487900	0	1	1	1	G	A	0.33499	0.001574	50.192354	chr22	42091896	0.8755
CD4T_rs4147638_SMDT1	CD4T	rs4147638	SMDT1	SET	19	-0.030033	-0.0012981	0.26072	0.54585	results/current/magma/HRET	HRET	0.9635893548387097	Astle_et_al_2016_High_light_scatter_reticulocyte_count	https://www.ncbi.nlm.nih.gov/pubmed/27863252	High light scatter reticulocyte count	rs6002601	rs74278467,rs56887264	22	42487900	42489058	1158	1	0.222772	1	A	T	0.33499	0.001574	50.192356	chr22	42093054	0.8499999970643871
CD4T_rs4147638_SMDT1	CD4T	rs4147638	SMDT1	SET	19	-0.13963	-0.0060252	0.18432	0.77563	results/current/magma/HYPERTHY_UKBS	HYPERTHY_UKBS	0.894898125	UKB_20002_1225_self_reported_hyperthyroidism_or_thyrotoxicosis	http://biobank.ctsu.ox.ac.uk/showcase/field.cgi?id=41202	Non-cancer illness code, self-reported: hyperthyroidism/thyrotoxicosis	rs4147638	rs74278466,rs60100087	22	42487900	42487900	0	1	1	1	G	A	0.33499	0.001574	50.192354	chr22	42091896	0.16466521452267047
CD4T_rs4147638_SMDT1	CD4T	rs4147638	SMDT1	SET	19	0.27	0.011651	0.22992	0.12014	results/current/magma/HYPOTHY_UKBS	HYPOTHY_UKBS	0.4405133333333333	UKB_20002_1226_self_reported_hypothyroidism_or_myxoedema	http://biobank.ctsu.ox.ac.uk/showcase/field.cgi?id=41202	Non-cancer illness code, self-reported: hypothyroidism/myxoedema	rs4147638	rs74278466,rs60100087	22	42487900	42487900	0	1	1	1	G	A	0.33499	0.001574	50.192354	chr22	42091896	0.4718981753118614
CD4T_rs4147638_SMDT1	CD4T	rs4147638	SMDT1	SET	19	0.28412	0.012259	0.20873	0.086751	results/current/magma/IBD	IBD	0.357847875	IBD.EUR.Inflammatory_Bowel_Disease	http://www.ncbi.nlm.nih.gov/pubmed/26192919	Inflammatory Bowel Disease	rs4147638	rs74278466,rs60100087	22	42487900	42487900	0	1	1	1	G	A	0.33499	0.001574	50.192354	chr22	42091896	0.9906
CD4T_rs4147638_SMDT1	CD4T	rs4147638	SMDT1	SET	19	-0.23817	-0.010277	0.16568	0.9247	results/current/magma/IBD_UKBS	IBD_UKBS	0.9998467741935484	UKB_20002_1461_self_reported_inflammatory_bowel_disease	http://biobank.ctsu.ox.ac.uk/showcase/field.cgi?id=41202	Non-cancer illness code, self-reported: inflammatory bowel disease	rs4147638	rs74278466,rs60100087	22	42487900	42487900	0	1	1	1	G	A	0.33499	0.001574	50.192354	chr22	42091896	0.9606768618159386
CD4T_rs4147638_SMDT1	CD4T	rs4147638	SMDT1	SET	19	-0.086843	-0.0037473	0.17178	0.6934	results/current/magma/IBS_UKBS	IBS_UKBS	0.898348	UKB_20002_1154_self_reported_irritable_bowel_syndrome	http://biobank.ctsu.ox.ac.uk/showcase/field.cgi?id=41202	Non-cancer illness code, self-reported: irritable bowel syndrome	rs4147638	rs74278466,rs60100087	22	42487900	42487900	0	1	1	1	G	A	0.33499	0.001574	50.192354	chr22	42091896	0.17434360348862588
CD4T_rs4147638_SMDT1	CD4T	rs4147638	SMDT1	SET	19	0.094386	0.004074	0.17436	0.29414	results/current/magma/ICV	ICV	0.7355228571428571	ENIGMA_Intracraneal_Volume	https://www.ncbi.nlm.nih.gov/pubmed/25607358	Intracraneal Volume	rs4147638	rs74278466,rs60100087	22	42487900	42487900	0	1	1	1	G	A	0.33499	0.001574	50.192354	chr22	42091896	0.5955
CD4T_rs4147638_SMDT1	CD4T	rs4147638	SMDT1	SET	19	-0.0023642	-1.0202e-4	0.17415	0.50542	results/current/magma/IDL	IDL	0.9912936	MAGNETIC_IDL.TG	http://www.ncbi.nlm.nih.gov/pubmed/27005778	Triglycerides in IDL	rs4147638	rs74278466,rs60100087	22	42487900	42487900	0	1	1	1	G	A	0.33499	0.001574	50.192354	chr22	42091896	0.564719
CD4T_rs4147638_SMDT1	CD4T	rs4147638	SMDT1	SET	19	-0.098797	-0.0042636	0.17459	0.71426	results/current/magma/INSOMN	INSOMN	0.99236	CNCR_Insomnia_all	https://www.ncbi.nlm.nih.gov/pubmed/28604731	Insomnia in both sexes	rs4147638	rs74278466,rs60100087	22	42487900	42487900	0	1	1	1	G	A	0.33499	0.001574	50.192354	chr22	42091896	0.37736
CD4T_rs4147638_SMDT1	CD4T	rs4147638	SMDT1	SET	19	-0.0070722	-3.0517e-4	0.19784	0.51426	results/current/magma/INSOMN_UKB	INSOMN_UKB	0.99283	UKB_1200_Sleeplessness_or_insomnia	http://biobank.ctsu.ox.ac.uk/showcase/field.cgi?id=41202	Sleeplessness / insomnia	rs4147638	rs74278466,rs60100087	22	42487900	42487900	0	1	1	1	G	A	0.33499	0.001574	50.192354	chr22	42091896	0.10526510889611818
CD4T_rs4147638_SMDT1	CD4T	rs4147638	SMDT1	SET	19	-0.07833	-0.00338	0.16834	0.67914	results/current/magma/INSOMN_UKBS	INSOMN_UKBS	0.99525	UKB_20002_1616_self_reported_insomnia	http://biobank.ctsu.ox.ac.uk/showcase/field.cgi?id=41202	Non-cancer illness code, self-reported: insomnia	rs4147638	rs74278466,rs60100087	22	42487900	42487900	0	1	1	1	G	A	0.33499	0.001574	50.192354	chr22	42091896	0.5091014749164978
CD4T_rs4147638_SMDT1	CD4T	rs4147638	SMDT1	SET	19	0.0054123	2.3365e-4	0.16884	0.48721	results/current/magma/INSUL	INSUL	0.8207265	MAGIC_ln_FastingInsulin	http://www.ncbi.nlm.nih.gov/pubmed/20081858	Fasting Insulin	rs4147638	rs74278466,rs60100087	22	42487900	42487900	0	1	1	1	G	A	0.33499	0.001574	50.192354	chr22	42091896	0.256
CD4T_rs4147638_SMDT1	CD4T	rs4147638	SMDT1	SET	19	0.070493	0.0030468	0.26616	0.39556	results/current/magma/LC	LC	0.5675426086956522	Astle_et_al_2016_Lymphocyte_counts	https://www.ncbi.nlm.nih.gov/pubmed/27863252	Lymphocyte counts	rs6002601	rs74278467,rs56887264	22	42487900	42489058	1158	1	0.222772	1	A	T	0.33499	0.001574	50.192356	chr22	42093054	0.13290000805571925
CD4T_rs4147638_SMDT1	CD4T	rs4147638	SMDT1	SET	19	-0.19149	-0.0082676	0.20599	0.8237	results/current/magma/LDL	LDL	0.9393553124999999	GLGC_Mc_LDL	http://www.ncbi.nlm.nih.gov/pubmed/24097068	Low-density Lipoprotein Cholesterol	rs4147638	rs74278466,rs60100087	22	42487900	42487900	0	1	1	1	G	A	0.33499	0.001574	50.192354	chr22	42091896	0.5705
CD4T_rs4147638_SMDT1	CD4T	rs4147638	SMDT1	SET	19	-0.045129	-0.0019475	0.17427	0.60217	results/current/magma/LDLC	LDLC	0.82798375	MAGNETIC_LDL.C	http://www.ncbi.nlm.nih.gov/pubmed/27005778	Total cholesterol in LDL	rs4147638	rs74278466,rs60100087	22	42487900	42487900	0	1	1	1	G	A	0.33499	0.001574	50.192354	chr22	42091896	0.71248
CD4T_rs4147638_SMDT1	CD4T	rs4147638	SMDT1	SET	19	0.28864	0.012455	0.17618	0.050689	results/current/magma/MAD_UKB	MAD_UKB	0.3345474	UKB_3526_Mothers_age_at_death	http://biobank.ctsu.ox.ac.uk/showcase/field.cgi?id=41202	Mother's age at death	rs4147638	rs74278466,rs60100087	22	42487900	42487900	0	1	1	1	G	A	0.33499	0.001574	50.192354	chr22	42091896	0.013474095557127851
CD4T_rs4147638_SMDT1	CD4T	rs4147638	SMDT1	SET	19	0.22996	0.0099392	0.2654	0.19313	results/current/magma/MC	MC	0.57819	Astle_et_al_2016_Monocyte_count	https://www.ncbi.nlm.nih.gov/pubmed/27863252	Monocyte count	rs6002601	rs74278467,rs56887264	22	42487900	42489058	1158	1	0.222772	1	A	T	0.33499	0.001574	50.192356	chr22	42093054	0.21899999945952908
CD4T_rs4147638_SMDT1	CD4T	rs4147638	SMDT1	SET	19	0.039102	0.0016873	0.181	0.41448	results/current/magma/MI_UKB	MI_UKB	0.5471136000000001	UKB_6150_1_Vascular_or_heart_problems_diagnosed_by_doctor_Heart_attack	http://biobank.ctsu.ox.ac.uk/showcase/field.cgi?id=41202	Vascular/heart problems diagnosed by doctor: Heart attack	rs4147638	rs74278466,rs60100087	22	42487900	42487900	0	1	1	1	G	A	0.33499	0.001574	50.192354	chr22	42091896	0.7597790834639799
CD4T_rs4147638_SMDT1	CD4T	rs4147638	SMDT1	SET	19	-0.15658	-0.0067566	0.16538	0.82812	results/current/magma/MIGR_UKB	MIGR_UKB	0.97531	UKB_G43_Diagnoses_main_ICD10_G43_Migraine	http://biobank.ctsu.ox.ac.uk/showcase/field.cgi?id=41202	Diagnoses - main ICD10: G43 Migraine	rs4147638	rs74278466,rs60100087	22	42487900	42487900	0	1	1	1	G	A	0.33499	0.001574	50.192354	chr22	42091896	0.3536427361196328
CD4T_rs4147638_SMDT1	CD4T	rs4147638	SMDT1	SET	19	-0.042141	-0.0018184	0.17843	0.59335	results/current/magma/MIGR_UKBS	MIGR_UKBS	0.8878706896551725	UKB_20002_1265_self_reported_migraine	http://biobank.ctsu.ox.ac.uk/showcase/field.cgi?id=41202	Non-cancer illness code, self-reported: migraine	rs4147638	rs74278466,rs60100087	22	42487900	42487900	0	1	1	1	G	A	0.33499	0.001574	50.192354	chr22	42091896	0.6014491421509255
CD4T_rs4147638_SMDT1	CD4T	rs4147638	SMDT1	SET	19	0.10553	0.0045603	0.20429	0.30274	results/current/magma/MS	MS	0.5680033333333333	IMMUNOBASE_Multiple_sclerosis_hg19	http://www.ncbi.nlm.nih.gov/pubmed/21833088	Multiple Sclerosis	rs4147638	rs74278466,rs60100087	22	42487900	42487900	0	1	1	1	G	A	0.33499	0.001574	50.192354	chr22	42091896	0.6653271855428389
CD4T_rs4147638_SMDT1	CD4T	rs4147638	SMDT1	SET	19	-0.060309	-0.0026024	0.17844	0.63231	results/current/magma/MS_UKBS	MS_UKBS	0.7585992857142857	UKB_20002_1261_self_reported_multiple_sclerosis	http://biobank.ctsu.ox.ac.uk/showcase/field.cgi?id=41202	Non-cancer illness code, self-reported: multiple sclerosis	rs4147638	rs74278466,rs60100087	22	42487900	42487900	0	1	1	1	G	A	0.33499	0.001574	50.192354	chr22	42091896	0.8846279084165595
CD4T_rs4147638_SMDT1	CD4T	rs4147638	SMDT1	SET	19	0.33485	0.014472	0.24811	0.088585	results/current/magma/MWBC	MWBC	0.502634	Astle_et_al_2016_Myeloid_white_cell_count	https://www.ncbi.nlm.nih.gov/pubmed/27863252	Myeloid white cell count	rs6002601	rs74278467,rs56887264	22	42487900	42489058	1158	1	0.222772	1	A	T	0.33499	0.001574	50.192356	chr22	42093054	0.005461001890486693
CD4T_rs4147638_SMDT1	CD4T	rs4147638	SMDT1	SET	19	0.36489	0.015771	0.24595	0.068975	results/current/magma/NC	NC	0.47343	Astle_et_al_2016_Neutrophil_count	https://www.ncbi.nlm.nih.gov/pubmed/27863252	Neutrophil count	rs6002601	rs74278467,rs56887264	22	42487900	42489058	1158	1	0.222772	1	A	T	0.33499	0.001574	50.192356	chr22	42093054	0.006045998698871163
CD4T_rs4147638_SMDT1	CD4T	rs4147638	SMDT1	SET	19	0.32207	0.01392	0.24707	0.096214	results/current/magma/NEC	NEC	0.47044411764705885	Astle_et_al_2016_Sum_neutrophil_eosinophil_counts	https://www.ncbi.nlm.nih.gov/pubmed/27863252	Sum neutrophil eosinophil counts	rs6002601	rs74278467,rs56887264	22	42487900	42489058	1158	1	0.222772	1	A	T	0.33499	0.001574	50.192356	chr22	42093054	0.005337998451566418
CD4T_rs4147638_SMDT1	CD4T	rs4147638	SMDT1	SET	19	-0.0087037	-3.7574e-4	0.16636	0.52086	results/current/magma/NEUROT	NEUROT	0.9580780000000001	GPC-NEO-NEUROTICISM	http://www.ncbi.nlm.nih.gov/pubmed/21173776	Five Factor Model Neuroticism	rs4147638	rs74278466,rs60100087	22	42487900	42487900	0	1	1	1	G	A	0.33499	0.001574	50.192354	chr22	42091896	0.6885
CD4T_rs4147638_SMDT1	CD4T	rs4147638	SMDT1	SET	19	-0.065135	-0.0028106	0.2127	0.62028	results/current/magma/NEUROT_UKB	NEUROT_UKB	0.963648888888889	UKB_20127_Neuroticism_score	http://biobank.ctsu.ox.ac.uk/showcase/field.cgi?id=41202	Neuroticism score	rs4147638	rs74278466,rs60100087	22	42487900	42487900	0	1	1	1	G	A	0.33499	0.001574	50.192354	chr22	42091896	0.14035142766647127
CD4T_rs4147638_SMDT1	CD4T	rs4147638	SMDT1	SET	19	0.077575	0.0033474	0.1757	0.32942	results/current/magma/OST_UKBS	OST_UKBS	0.9286464000000001	UKB_20002_1309_self_reported_osteoporosis	http://biobank.ctsu.ox.ac.uk/showcase/field.cgi?id=41202	Non-cancer illness code, self-reported: osteoporosis	rs4147638	rs74278466,rs60100087	22	42487900	42487900	0	1	1	1	G	A	0.33499	0.001574	50.192354	chr22	42091896	0.7286276550261799
CD4T_rs4147638_SMDT1	CD4T	rs4147638	SMDT1	SET	19	-0.25578	-0.011037	0.16928	0.93459	results/current/magma/PD_UKBS	PD_UKBS	0.9637959375	UKB_20002_1262_self_reported_parkinsons_disease	http://biobank.ctsu.ox.ac.uk/showcase/field.cgi?id=41202	Non-cancer illness code, self-reported: parkinsons disease	rs4147638	rs74278466,rs60100087	22	42487900	42487900	0	1	1	1	G	A	0.33499	0.001574	50.192354	chr22	42091896	0.2389599032328602
CD4T_rs4147638_SMDT1	CD4T	rs4147638	SMDT1	SET	19	0.041454	0.0017888	0.17046	0.40393	results/current/magma/PE_UKB	PE_UKB	0.7779142105263158	UKB_6152_7_diagnosed_by_doctor_Blood_clot_in_the_lung	http://biobank.ctsu.ox.ac.uk/showcase/field.cgi?id=41202	Blood clot, DVT, bronchitis, emphysema, asthma, rhinitis, eczema, allergy diagnosed by doctor: Blood clot in the lung	rs4147638	rs74278466,rs60100087	22	42487900	42487900	0	1	1	1	G	A	0.33499	0.001574	50.192354	chr22	42091896	0.1699301087491596
CD4T_rs4147638_SMDT1	CD4T	rs4147638	SMDT1	SET	19	0.14573	0.0063024	0.17176	0.1981	results/current/magma/PHF	PHF	0.4998141176470588	EGG_Pubertal_growth_10F	http://www.ncbi.nlm.nih.gov/pubmed/23449627	Height Standard Deviation Score (Females, 10 years old)	rs4147638	rs74278466,rs60100087	22	42487900	42487900	0	1	1	1	G	A	0.33499	0.001574	50.192354	chr22	42091896	0.0640624722314403
CD4T_rs4147638_SMDT1	CD4T	rs4147638	SMDT1	SET	19	0.20469	0.0088522	0.17394	0.11965	results/current/magma/PHM	PHM	0.36156	EGG_Pubertal_growth_12M	http://www.ncbi.nlm.nih.gov/pubmed/23449627	Height Standard Deviation Score (Males, 12 years old)	rs4147638	rs74278466,rs60100087	22	42487900	42487900	0	1	1	1	G	A	0.33499	0.001574	50.192354	chr22	42091896	0.139199735047851
CD4T_rs4147638_SMDT1	CD4T	rs4147638	SMDT1	SET	19	0.16482	0.0071236	0.28642	0.2825	results/current/magma/PLT	PLT	0.5422633333333333	Astle_et_al_2016_Platelet_count	https://www.ncbi.nlm.nih.gov/pubmed/27863252	Platelet count	rs6002601	rs74278467,rs56887264	22	42487900	42489058	1158	1	0.222772	1	A	T	0.33499	0.001574	50.192356	chr22	42093054	0.0034930012336042027
CD4T_rs4147638_SMDT1	CD4T	rs4147638	SMDT1	SET	19	0.29637	0.012789	0.18797	0.057451	results/current/magma/PSO_UKBS	PSO_UKBS	0.27583285714285716	UKB_20002_1453_self_reported_psoriasis	http://biobank.ctsu.ox.ac.uk/showcase/field.cgi?id=41202	Non-cancer illness code, self-reported: psoriasis	rs4147638	rs74278466,rs60100087	22	42487900	42487900	0	1	1	1	G	A	0.33499	0.001574	50.192354	chr22	42091896	0.004607474997420222
CD4T_rs4147638_SMDT1	CD4T	rs4147638	SMDT1	SET	19	0.078047	0.0033678	0.16477	0.31787	results/current/magma/PSY_UKBS	PSY_UKBS	0.7397384210526317	UKB_20002_1243_self_reported_psychological_or_psychiatric_problem	http://biobank.ctsu.ox.ac.uk/showcase/field.cgi?id=41202	Non-cancer illness code, self-reported: psychological/psychiatric problem	rs4147638	rs74278466,rs60100087	22	42487900	42487900	0	1	1	1	G	A	0.33499	0.001574	50.192354	chr22	42091896	0.997136989511938
CD4T_rs4147638_SMDT1	CD4T	rs4147638	SMDT1	SET	19	-0.053642	-0.0023164	0.22764	0.59314	results/current/magma/RA	RA	0.97846	RA_OKADA_TRANS_ETHNIC	http://www.ncbi.nlm.nih.gov/pubmed/24390342	Rheumatoid Arthritis	rs4147638	rs74278466,rs60100087	22	42487900	42487900	0	1	1	1	G	A	0.33499	0.001574	50.192354	chr22	42091896	0.78
CD4T_rs4147638_SMDT1	CD4T	rs4147638	SMDT1	SET	19	0.035502	0.0015319	0.175	0.41962	results/current/magma/RA_UKBS	RA_UKBS	0.6217427586206896	UKB_20002_1464_self_reported_rheumatoid_arthritis	http://biobank.ctsu.ox.ac.uk/showcase/field.cgi?id=41202	Non-cancer illness code, self-reported: rheumatoid arthritis	rs4147638	rs74278466,rs60100087	22	42487900	42487900	0	1	1	1	G	A	0.33499	0.001574	50.192354	chr22	42091896	0.7909872492199628
CD4T_rs4147638_SMDT1	CD4T	rs4147638	SMDT1	SET	19	0.099318	0.0042926	0.26291	0.35281	results/current/magma/RBC	RBC	0.7911242307692308	Astle_et_al_2016_Red_blood_cell_count	https://www.ncbi.nlm.nih.gov/pubmed/27863252	Red blood cell count	rs6002601	rs74278467,rs56887264	22	42487900	42489058	1158	1	0.222772	1	A	T	0.33499	0.001574	50.192356	chr22	42093054	0.3494000133943642
CD4T_rs4147638_SMDT1	CD4T	rs4147638	SMDT1	SET	19	0.077995	0.003371	0.26174	0.38286	results/current/magma/RET	RET	0.8132110344827587	Astle_et_al_2016_Reticulocyte_count	https://www.ncbi.nlm.nih.gov/pubmed/27863252	Reticulocyte count	rs6002601	rs74278467,rs56887264	22	42487900	42489058	1158	1	0.222772	1	A	T	0.33499	0.001574	50.192356	chr22	42093054	0.6078000134948038
CD4T_rs4147638_SMDT1	CD4T	rs4147638	SMDT1	SET	19	0.045721	0.0019742	0.15936	0.3871	results/current/magma/SBP	SBP	0.99977	ICBP_SystolicPressure	https://www.ncbi.nlm.nih.gov/pubmed/21909115	Systolic Blood Pressure	rs4147638	rs74278466,rs60100087	22	42487900	42487900	0	1	1	1	G	A	0.33499	0.001574	50.192354	chr22	42091896	0.43182603102037
CD4T_rs4147638_SMDT1	CD4T	rs4147638	SMDT1	SET	19	0.029876	0.0012894	0.22694	0.44763	results/current/magma/SCZ	SCZ	0.8534332258064516	pgc.scz2	http://www.ncbi.nlm.nih.gov/pubmed/25056061	Schizophrenia	rs4147638	rs74278466,rs60100087	22	42487900	42487900	0	1	1	1	G	A	0.33499	0.001574	50.192354	chr22	42091896	3.045e-7
CD4T_rs4147638_SMDT1	CD4T	rs4147638	SMDT1	SET	19	0.39827	0.017186	0.16767	0.0087766	results/current/magma/SCZ_UKBS	SCZ_UKBS	0.28962780000000005	UKB_20002_1289_self_reported_schizophrenia	http://biobank.ctsu.ox.ac.uk/showcase/field.cgi?id=41202	Non-cancer illness code, self-reported: schizophrenia	rs4147638	rs74278466,rs60100087	22	42487900	42487900	0	1	1	1	G	A	0.33499	0.001574	50.192354	chr22	42091896	0.3945710797772187
CD4T_rs4147638_SMDT1	CD4T	rs4147638	SMDT1	SET	19	6.045e-4	2.6096e-5	0.20351	0.49882	results/current/magma/SLE	SLE	0.78386	IMMUNOBASE_Systemic_lupus_erythematosus_hg19	http://www.ncbi.nlm.nih.gov/pubmed/26502338	Systemic Lupus Erythematosus	rs4147638	rs74278466,rs60100087	22	42487900	42487900	0	1	1	1	G	A	0.33499	0.001574	50.192354	chr22	42091896	0.8
CD4T_rs4147638_SMDT1	CD4T	rs4147638	SMDT1	SET	19	0.094444	0.0040755	0.17697	0.29679	results/current/magma/SLEEP	SLEEP	0.9949809374999999	Jones_et_al_2016_SleepDuration	https://www.ncbi.nlm.nih.gov/pubmed/27494321	Sleep Duration	rs4147638	rs74278466,rs60100087	22	42487900	42487900	0	1	1	1	G	A	0.33499	0.001574	50.192354	chr22	42091896	0.86
CD4T_rs4147638_SMDT1	CD4T	rs4147638	SMDT1	SET	19	-0.12394	-0.005348	0.20327	0.72897	results/current/magma/SLEEP_UKB	SLEEP_UKB	0.7865283870967741	UKB_1160_Sleep_duration	http://biobank.ctsu.ox.ac.uk/showcase/field.cgi?id=41202	Sleep duration	rs4147638	rs74278466,rs60100087	22	42487900	42487900	0	1	1	1	G	A	0.33499	0.001574	50.192354	chr22	42091896	0.6835812708639135
CD4T_rs4147638_SMDT1	CD4T	rs4147638	SMDT1	SET	19	0.32074	0.013846	0.17004	0.029646	results/current/magma/SMOKE	SMOKE	0.422862	tag.evrsmk.tbl	http://www.ncbi.nlm.nih.gov/pubmed/20418890	Tobacco Ever Smoker vs Never Smoker	rs4147638	rs74278466,rs60100087	22	42487900	42487900	0	1	1	1	G	A	0.33499	0.001574	50.192354	chr22	42091896	0.2524
CD4T_rs4147638_SMDT1	CD4T	rs4147638	SMDT1	SET	19	-0.027124	-0.0011709	0.17126	0.56292	results/current/magma/STROKE	STROKE	0.92577375	ISGC_Malik_2016_METASTROKE_all_strokes	https://www.ncbi.nlm.nih.gov/pmc/articles/PMC4818561/	All strokes	rs4147638	rs74278466,rs60100087	22	42487900	42487900	0	1	1	1	G	A	0.33499	0.001574	50.192354	chr22	42091896	0.3508
CD4T_rs4147638_SMDT1	CD4T	rs4147638	SMDT1	SET	19	-0.17031	-0.0073493	0.17129	0.83994	results/current/magma/T1D_UKBS	T1D_UKBS	0.8973525	UKB_20002_1222_self_reported_type_1_diabetes	http://biobank.ctsu.ox.ac.uk/showcase/field.cgi?id=41202	Non-cancer illness code, self-reported: type 1 diabetes	rs4147638	rs74278466,rs60100087	22	42487900	42487900	0	1	1	1	G	A	0.33499	0.001574	50.192354	chr22	42091896	0.6047221164634407
CD4T_rs4147638_SMDT1	CD4T	rs4147638	SMDT1	SET	19	0.094471	0.0040781	0.17042	0.28968	results/current/magma/T2D	T2D	0.7099478571428572	DIAGRAM_T2D_TRANS_ETHNIC	http://www.ncbi.nlm.nih.gov/pubmed/22885922	Type 2 Diabetes	rs4147638	rs74278466,rs60100087	22	42487900	42487900	0	1	1	1	G	A	0.33499	0.001574	50.192354	chr22	42091896	0.61
CD4T_rs4147638_SMDT1	CD4T	rs4147638	SMDT1	SET	19	0.024553	0.0010595	0.16914	0.44229	results/current/magma/T2D_UKBS	T2D_UKBS	0.663435	UKB_20002_1223_self_reported_type_2_diabetes	http://biobank.ctsu.ox.ac.uk/showcase/field.cgi?id=41202	Non-cancer illness code, self-reported: type 2 diabetes	rs4147638	rs74278466,rs60100087	22	42487900	42487900	0	1	1	1	G	A	0.33499	0.001574	50.192354	chr22	42091896	0.9700875181542864
CD4T_rs4147638_SMDT1	CD4T	rs4147638	SMDT1	SET	19	0.14457	0.0062421	0.20388	0.23914	results/current/magma/TRIG	TRIG	0.526108	GLGC_Mc_TG	http://www.ncbi.nlm.nih.gov/pubmed/24097068	Triglycerids	rs4147638	rs74278466,rs60100087	22	42487900	42487900	0	1	1	1	G	A	0.33499	0.001574	50.192354	chr22	42091896	0.7341
CD4T_rs4147638_SMDT1	CD4T	rs4147638	SMDT1	SET	19	0.28101	0.012128	0.19562	0.075445	results/current/magma/UC	UC	0.24016849999999998	IBD.EUR.Ulcerative_Colitis	http://www.ncbi.nlm.nih.gov/pubmed/26192919	Ulcerative Colitis	rs4147638	rs74278466,rs60100087	22	42487900	42487900	0	1	1	1	G	A	0.33499	0.001574	50.192354	chr22	42091896	0.8308
CD4T_rs4147638_SMDT1	CD4T	rs4147638	SMDT1	SET	19	0.18764	0.008097	0.17451	0.14114	results/current/magma/UC_UKBS	UC_UKBS	0.5481	UKB_20002_1463_self_reported_ulcerative_colitis	http://biobank.ctsu.ox.ac.uk/showcase/field.cgi?id=41202	Non-cancer illness code, self-reported: ulcerative colitis	rs4147638	rs74278466,rs60100087	22	42487900	42487900	0	1	1	1	G	A	0.33499	0.001574	50.192354	chr22	42091896	0.5685287396277687
CD4T_rs4147638_SMDT1	CD4T	rs4147638	SMDT1	SET	19	0.2735	0.011811	0.18862	0.073545	results/current/magma/WAIST	WAIST	0.50457	GIANT_WC_Combined_EUR	http://www.ncbi.nlm.nih.gov/pubmed/25673412	Waist Circumference	rs4147638	rs74278466,rs60100087	22	42487900	42487900	0	1	1	1	G	A	0.33499	0.001574	50.192354	chr22	42091896	0.61
CD4T_rs4147638_SMDT1	CD4T	rs4147638	SMDT1	SET	19	0.24534	0.010604	0.25905	0.17181	results/current/magma/WBC	WBC	0.40498071428571425	Astle_et_al_2016_White_blood_cell_count	https://www.ncbi.nlm.nih.gov/pubmed/27863252	White blood cell count	rs6002601	rs74278467,rs56887264	22	42487900	42489058	1158	1	0.222772	1	A	T	0.33499	0.001574	50.192356	chr22	42093054	0.004288998882039575
CD4T_rs4147638_SMDT1	CD4T	rs4147638	SMDT1	SET	19	-0.043402	-0.001874	0.1817	0.59439	results/current/magma/WHR	WHR	0.8779716000000001	GIANT_WHR_Combined_EUR	http://www.ncbi.nlm.nih.gov/pubmed/25673412	Waist-to-Hip Ratio	rs4147638	rs74278466,rs60100087	22	42487900	42487900	0	1	1	1	G	A	0.33499	0.001574	50.192354	chr22	42091896	0.63
CD4T_rs7605824_SH3YL1	CD4T	rs7605824	SH3YL1	SET	21	-0.13347	-0.0060556	0.20153	0.74609	results/current/magma/AD	AD	0.9598771875000001	IGAP_Alzheimer	http://www.ncbi.nlm.nih.gov/pubmed/24162737	Alzheimer	rs7605824	rs61623910,rs17765028	2	280819	280819	0	1	1	1	G	A	0.333996	0.880267	0.125265	chr2	280819	5.744e-4
CD4T_rs7605824_SH3YL1	CD4T	rs7605824	SH3YL1	SET	21	0.31905	0.014476	0.19292	0.049102	results/current/magma/ADHD	ADHD	0.4050915	PGC_ADHD_EUR_2017	NA	Attention deficit hyperactivity disorder - EUR	rs7605824	rs61623910,rs17765028	2	280819	280819	0	1	1	1	G	A	0.333996	0.880267	0.125265	chr2	280819	0.032639999999999995
CD4T_rs7605824_SH3YL1	CD4T	rs7605824	SH3YL1	SET	21	0.023742	0.0010778	0.19394	0.45128	results/current/magma/ADPN	ADPN	0.9584575	ADIPOGen_Adiponectin	http://www.ncbi.nlm.nih.gov/pubmed/22479202	Adiponectin	rs7605824	rs61623910,rs17765028	2	280819	280819	0	1	1	1	G	A	0.333996	0.880267	0.125265	chr2	280819	0.0206017
CD4T_rs7605824_SH3YL1	CD4T	rs7605824	SH3YL1	SET	21	-0.18357	-0.0083287	0.18412	0.84061	results/current/magma/ASD	ASD	0.8948429032258064	PGC_ASD_2017_CEU	https://molecularautism.biomedcentral.com/articles/10.1186/s13229-017-0137-9	Autism spectrum disorder - CEU	rs7605824	rs61623910,rs17765028	2	280819	280819	0	1	1	1	G	A	0.333996	0.880267	0.125265	chr2	280819	0.1976
CD4T_rs7605824_SH3YL1	CD4T	rs7605824	SH3YL1	SET	21	0.49257	0.022343	0.18516	0.0039111	results/current/magma/ASP_UKBS	ASP_UKBS	0.1035925	UKB_20002_1313_self_reported_ankylosing_spondylitis	http://biobank.ctsu.ox.ac.uk/showcase/field.cgi?id=41202	Non-cancer illness code, self-reported: ankylosing spondylitis	rs7605824	rs61623910,rs17765028	2	280819	280819	0	1	1	1	G	A	0.333996	0.880267	0.125265	chr2	280819	0.9357784224606706
CD4T_rs7605824_SH3YL1	CD4T	rs7605824	SH3YL1	SET	21	-0.03635	-0.0016507	0.18328	0.57861	results/current/magma/ATH	ATH	0.9268776000000001	GABRIEL_Asthma	http://www.ncbi.nlm.nih.gov/pubmed/17611496	Asthma	rs7605824	rs61623910,rs17765028	2	280819	280819	0	1	1	1	G	A	0.333996	0.880267	0.125265	chr2	280819	0.36576
CD4T_rs7605824_SH3YL1	CD4T	rs7605824	SH3YL1	SET	21	0.071704	0.0032542	0.20526	0.36342	results/current/magma/ATH_TAGC	ATH_TAGC	0.9190775	TAGC_Asthma_EUR	https://www.ncbi.nlm.nih.gov/pubmed/29273806	Asthma	rs7605824	rs61623910,rs17765028	2	280819	280819	0	1	1	1	G	A	0.333996	0.880267	0.125265	chr2	280819	0.5017472
CD4T_rs7605824_SH3YL1	CD4T	rs7605824	SH3YL1	SET	21	-0.26804	-0.012158	0.2391	0.86884	results/current/magma/ATH_UKB	ATH_UKB	0.9175753124999999	UKB_6152_8_diagnosed_by_doctor_Asthma	http://biobank.ctsu.ox.ac.uk/showcase/field.cgi?id=41202	Blood clot, DVT, bronchitis, emphysema, asthma, rhinitis, eczema, allergy diagnosed by doctor: Asthma	rs7605824	rs61623910,rs17765028	2	280819	280819	0	1	1	1	G	A	0.333996	0.880267	0.125265	chr2	280819	0.9282379698639004
CD4T_rs7605824_SH3YL1	CD4T	rs7605824	SH3YL1	SET	21	-0.35321	-0.016022	0.23931	0.93001	results/current/magma/ATH_UKBS	ATH_UKBS	0.93001	UKB_20002_1111_self_reported_asthma	http://biobank.ctsu.ox.ac.uk/showcase/field.cgi?id=41202	Non-cancer illness code, self-reported: asthma	rs7605824	rs61623910,rs17765028	2	280819	280819	0	1	1	1	G	A	0.333996	0.880267	0.125265	chr2	280819	0.9923122028443138
CD4T_rs7605824_SH3YL1	CD4T	rs7605824	SH3YL1	SET	21	0.33445	0.01517	0.21167	0.057063	results/current/magma/BC	BC	0.47076975000000004	BCAC_Overall_BreastCancer_EUR	https://www.ncbi.nlm.nih.gov/pubmed/25890600	Overall breast cancer in Europeans, imputed genotype	rs7605824	rs61623910,rs17765028	2	280819	280819	0	1	1	1	G	A	0.333996	0.880267	0.125265	chr2	280819	0.050433569208035545
CD4T_rs7605824_SH3YL1	CD4T	rs7605824	SH3YL1	SET	21	-0.40806	-0.018518	0.18486	0.98634	results/current/magma/BL	BL	0.98634	EGG_BL	http://www.ncbi.nlm.nih.gov/pubmed/25281659	Birth Length	rs7605824	rs61623910,rs17765028	2	280819	280819	0	1	1	1	G	A	0.333996	0.880267	0.125265	chr2	280819	0.1658
CD4T_rs7605824_SH3YL1	CD4T	rs7605824	SH3YL1	SET	21	-0.13763	-0.0062431	0.19399	0.76098	results/current/magma/BLDP2_UKB	BLDP2_UKB	0.9960034615384615	UKB_2395_2_Hair_or_balding_pattern_Pattern_2	http://biobank.ctsu.ox.ac.uk/showcase/field.cgi?id=41202	Hair/balding pattern: Pattern 2	rs7605824	rs61623910,rs17765028	2	280819	280819	0	1	1	1	G	A	0.333996	0.880267	0.125265	chr2	280819	0.04056143829327909
CD4T_rs7605824_SH3YL1	CD4T	rs7605824	SH3YL1	SET	21	0.18208	0.0082591	0.19708	0.17779	results/current/magma/BLDP3_UKB	BLDP3_UKB	0.5534876470588235	UKB_2395_3_Hair_or_balding_pattern_Pattern_3	http://biobank.ctsu.ox.ac.uk/showcase/field.cgi?id=41202	Hair/balding pattern: Pattern 3	rs7605824	rs61623910,rs17765028	2	280819	280819	0	1	1	1	G	A	0.333996	0.880267	0.125265	chr2	280819	0.001638723430156399
CD4T_rs7605824_SH3YL1	CD4T	rs7605824	SH3YL1	SET	21	-0.54159	-0.024567	0.23722	0.98878	results/current/magma/BLDP4_UKB	BLDP4_UKB	0.98878	UKB_2395_4_Hair_or_balding_pattern_Pattern_4	http://biobank.ctsu.ox.ac.uk/showcase/field.cgi?id=41202	Hair/balding pattern: Pattern 4	rs7605824	rs61623910,rs17765028	2	280819	280819	0	1	1	1	G	A	0.333996	0.880267	0.125265	chr2	280819	0.11189193629470977
CD4T_rs7605824_SH3YL1	CD4T	rs7605824	SH3YL1	SET	21	-0.045903	-0.002088	0.18223	0.59943	results/current/magma/BMD	BMD	0.972054827586207	GEFOS_Forearm	http://www.ncbi.nlm.nih.gov/pubmed/26367794	Bone Mineral Density (Forearm)	rs7605824	rs61623910,rs17765028	2	280819	280819	0	1	1	1	G	A	0.333996	0.880267	0.125265	chr2	280819	0.8572870000000001
CD4T_rs7605824_SH3YL1	CD4T	rs7605824	SH3YL1	SET	21	-0.050583	-0.0022962	0.22197	0.59013	results/current/magma/BMI	BMI	0.99206	GIANT_2015_BMI_EUR	http://www.ncbi.nlm.nih.gov/pubmed/25673413	Body Mass Index	rs7605824	rs61623910,rs17765028	2	280819	280819	0	1	1	1	G	A	0.333996	0.880267	0.125265	chr2	280819	0.05813
CD4T_rs7605824_SH3YL1	CD4T	rs7605824	SH3YL1	SET	21	-0.10905	-0.0049487	0.19322	0.71375	results/current/magma/BMI_SDS	BMI_SDS	0.9465224999999999	EGG_BMI_HapMapImputed	http://www.ncbi.nlm.nih.gov/pubmed/26604143	Body Mass Index Standard Deviation Score	rs7605824	rs61623910,rs17765028	2	280819	280819	0	1	1	1	G	A	0.333996	0.880267	0.125265	chr2	280819	0.02807
CD4T_rs7605824_SH3YL1	CD4T	rs7605824	SH3YL1	SET	21	-0.018764	-8.5117e-4	0.29514	0.52535	results/current/magma/BMI_UKB	BMI_UKB	0.904055625	UKB_21001_Body_mass_index_BMI	http://biobank.ctsu.ox.ac.uk/showcase/field.cgi?id=41202	Body mass index (BMI)	rs7605824	rs61623910,rs17765028	2	280819	280819	0	1	1	1	G	A	0.333996	0.880267	0.125265	chr2	280819	4.51107895583043e-5
CD4T_rs7605824_SH3YL1	CD4T	rs7605824	SH3YL1	SET	21	0.05224	0.0023708	0.19966	0.3968	results/current/magma/BMIA	BMIA	0.83094	GIANT_2017_BMI_Active_EUR	NA	BMI for individuals defined as active, only European cohorts	rs7605824	rs61623910,rs17765028	2	280819	280819	0	1	1	1	G	A	0.333996	0.880267	0.125265	chr2	280819	0.02918
CD4T_rs7605824_SH3YL1	CD4T	rs7605824	SH3YL1	SET	21	0.45876	0.020843	0.26907	0.044115	results/current/magma/BNC	BNC	0.485265	Astle_et_al_2016_Sum_basophil_neutrophil_counts	https://www.ncbi.nlm.nih.gov/pubmed/27863252	Sum basophil neutrophil counts	rs7605824	rs61623910,rs17765028	2	280819	280819	0	1	1	1	G	A	0.333996	0.880267	0.125265	chr2	280819	0.02091
CD4T_rs7605824_SH3YL1	CD4T	rs7605824	SH3YL1	SET	21	0.10894	0.0049421	0.21851	0.30906	results/current/magma/BW	BW	0.5367884210526316	EGG_BW3_EUR	https://www.ncbi.nlm.nih.gov/pubmed/27680694	Birth Weight	rs7605824	rs61623910,rs17765028	2	280819	280819	0	1	1	1	G	A	0.333996	0.880267	0.125265	chr2	280819	0.84
CD4T_rs7605824_SH3YL1	CD4T	rs7605824	SH3YL1	SET	21	0.035536	0.0016119	0.23709	0.44043	results/current/magma/BW_UKB	BW_UKB	0.9563989285714286	UKB_20022_Birth_weight	http://biobank.ctsu.ox.ac.uk/showcase/field.cgi?id=41202	Birth weight	rs7605824	rs61623910,rs17765028	2	280819	280819	0	1	1	1	G	A	0.333996	0.880267	0.125265	chr2	280819	0.3923996637180466
CD4T_rs7605824_SH3YL1	CD4T	rs7605824	SH3YL1	SET	21	0.064433	0.002923	0.20942	0.37917	results/current/magma/CAD	CAD	0.97589	CARDIoGRAM_C4D_CAD_ADDITIVE	http://www.ncbi.nlm.nih.gov/pubmed/26343387	Coronary Artery Disease (additive model)	rs7605824	rs61623910,rs17765028	2	280819	280819	0	1	1	1	G	A	0.333996	0.880267	0.125265	chr2	280819	0.037871
CD4T_rs7605824_SH3YL1	CD4T	rs7605824	SH3YL1	SET	21	0.0072768	3.3006e-4	0.19985	0.48548	results/current/magma/CD	CD	0.6084972413793104	IBD.EUR.Crohns_Disease	http://www.ncbi.nlm.nih.gov/pubmed/26192919	Crohn's Disease	rs7605824	rs61623910,rs17765028	2	280819	280819	0	1	1	1	G	A	0.333996	0.880267	0.125265	chr2	280819	0.9953
CD4T_rs7605824_SH3YL1	CD4T	rs7605824	SH3YL1	SET	21	0.10053	0.0045601	0.18293	0.29132	results/current/magma/CD_UKBS	CD_UKBS	0.49358571428571424	UKB_20002_1462_self_reported_crohns_disease	http://biobank.ctsu.ox.ac.uk/showcase/field.cgi?id=41202	Non-cancer illness code, self-reported: crohns disease	rs7605824	rs61623910,rs17765028	2	280819	280819	0	1	1	1	G	A	0.333996	0.880267	0.125265	chr2	280819	0.8513594073537661
CD4T_rs7605824_SH3YL1	CD4T	rs7605824	SH3YL1	SET	21	-0.13553	-0.0062076	0.19363	0.75801	results/current/magma/CEL	CEL	0.9264566666666667	IMMUNOBASE_Celiac_disease_hg19	http://www.ncbi.nlm.nih.gov/pubmed/20190752	Celiac Disease	rs7605824	rs61623910,rs17765028	2	280819	280819	0	1	1	1	G	A	0.333996	0.880267	0.125265	chr2	280819	0.2204695828480394
CD4T_rs7605824_SH3YL1	CD4T	rs7605824	SH3YL1	SET	21	-0.19369	-0.0087866	0.19347	0.84161	results/current/magma/CH2	CH2	0.9247	MAGNETIC_CH2.DB.ratio	http://www.ncbi.nlm.nih.gov/pubmed/27005778	Average number of methylene groups per a double bond	rs7605824	rs61623910,rs17765028	2	280819	280819	0	1	1	1	G	A	0.333996	0.880267	0.125265	chr2	280819	0.297366
CD4T_rs7605824_SH3YL1	CD4T	rs7605824	SH3YL1	SET	21	-0.14043	-0.0063702	0.20252	0.75597	results/current/magma/CHRONO	CHRONO	0.9239633333333335	Jones_et_al_2016_Chronotype	https://www.ncbi.nlm.nih.gov/pubmed/27494321	Chronotype	rs7605824	rs61623910,rs17765028	2	280819	280819	0	1	1	1	G	A	0.333996	0.880267	0.125265	chr2	280819	0.4
CD4T_rs7605824_SH3YL1	CD4T	rs7605824	SH3YL1	SET	21	-0.0085874	-3.8953e-4	0.23724	0.51444	results/current/magma/CHRONO_UKB	CHRONO_UKB	0.848826	UKB_1180_Morning_or_evening_person_chronotype	http://biobank.ctsu.ox.ac.uk/showcase/field.cgi?id=41202	Morning/evening person (chronotype)	rs7605824	rs61623910,rs17765028	2	280819	280819	0	1	1	1	G	A	0.333996	0.880267	0.125265	chr2	280819	0.09700754381795436
CD4T_rs7605824_SH3YL1	CD4T	rs7605824	SH3YL1	SET	21	0.13316	0.0060437	0.18722	0.23848	results/current/magma/CKD	CKD	0.8293340000000001	CKDGen_Chronic_Kidney_Disease	http://www.ncbi.nlm.nih.gov/pubmed/24029420	Chronic Kidney Disease	rs7605824	rs61623910,rs17765028	2	280819	280819	0	1	1	1	G	A	0.333996	0.880267	0.125265	chr2	280819	0.64
CD4T_rs7605824_SH3YL1	CD4T	rs7605824	SH3YL1	SET	21	-0.27929	-0.012677	0.17396	0.94578	results/current/magma/DBP	DBP	0.99433	ICBP_DiastolicPressure	https://www.ncbi.nlm.nih.gov/pubmed/21909115	Diastolic Blood Pressure	rs7605824	rs61623910,rs17765028	2	280819	280819	0	1	1	1	G	A	0.333996	0.880267	0.125265	chr2	280819	0.5613843501575021
CD4T_rs7605824_SH3YL1	CD4T	rs7605824	SH3YL1	SET	21	0.32961	0.014953	0.18468	0.037168	results/current/magma/DEPR	DEPR	0.579282	SSGAC_Depressive_Symptoms	http://www.nature.com/ng/journal/vaop/ncurrent/full/ng.3552.html#access	Depressive Symptoms	rs7605824	rs61623910,rs17765028	2	280819	280819	0	1	1	1	G	A	0.333996	0.880267	0.125265	chr2	280819	0.4761
CD4T_rs7605824_SH3YL1	CD4T	rs7605824	SH3YL1	SET	21	-0.3157	-0.014321	0.18992	0.95176	results/current/magma/DVT_UKB	DVT_UKB	0.98150250000000006	UKB_6152_5_diagnosed_by_doctor_Blood_clot_in_the_leg_DVT	http://biobank.ctsu.ox.ac.uk/showcase/field.cgi?id=41202	Blood clot, DVT, bronchitis, emphysema, asthma, rhinitis, eczema, allergy diagnosed by doctor: Blood clot in the leg (DVT)	rs7605824	rs61623910,rs17765028	2	280819	280819	0	1	1	1	G	A	0.333996	0.880267	0.125265	chr2	280819	0.6298183361073231
CD4T_rs7605824_SH3YL1	CD4T	rs7605824	SH3YL1	SET	21	-0.36677	-0.016637	0.18979	0.97334	results/current/magma/DVT_UKBS	DVT_UKBS	0.99771	UKB_20002_1094_self_reported_deep_venous_thrombosis_dvt	http://biobank.ctsu.ox.ac.uk/showcase/field.cgi?id=41202	Non-cancer illness code, self-reported: deep venous thrombosis (dvt)	rs7605824	rs61623910,rs17765028	2	280819	280819	0	1	1	1	G	A	0.333996	0.880267	0.125265	chr2	280819	0.4364844058838681
CD4T_rs7605824_SH3YL1	CD4T	rs7605824	SH3YL1	SET	21	0.24997	0.011357	0.28616	0.1912	results/current/magma/EBC	EBC	0.5258	Astle_et_al_2016_Sum_eosinophil_basophil_counts	https://www.ncbi.nlm.nih.gov/pubmed/27863252	Sum eosinophil basophil counts	rs7605824	rs61623910,rs17765028	2	280819	280819	0	1	1	1	G	A	0.333996	0.880267	0.125265	chr2	280819	0.5815
CD4T_rs7605824_SH3YL1	CD4T	rs7605824	SH3YL1	SET	21	0.28659	0.013021	0.28882	0.16054	results/current/magma/EC	EC	0.5886466666666667	Astle_et_al_2016_Eosinophil_counts	https://www.ncbi.nlm.nih.gov/pubmed/27863252	Eosinophil counts	rs7605824	rs61623910,rs17765028	2	280819	280819	0	1	1	1	G	A	0.333996	0.880267	0.125265	chr2	280819	0.6337
CD4T_rs7605824_SH3YL1	CD4T	rs7605824	SH3YL1	SET	21	0.16562	0.0075122	0.19027	0.19204	results/current/magma/ECZ	ECZ	0.9212814285714285	EAGLE_Eczema	NA	Eczema	rs7605824	rs61623910,rs17765028	2	280819	280819	0	1	1	1	G	A	0.333996	0.880267	0.125265	chr2	280819	0.335864
CD4T_rs7605824_SH3YL1	CD4T	rs7605824	SH3YL1	SET	21	0.06276	0.0028468	0.19086	0.37115	results/current/magma/ECZ_UKBS	ECZ_UKBS	0.6732521052631579	UKB_20002_1452_self_reported_eczema_or_dermatitis	http://biobank.ctsu.ox.ac.uk/showcase/field.cgi?id=41202	Non-cancer illness code, self-reported: eczema/dermatitis	rs7605824	rs61623910,rs17765028	2	280819	280819	0	1	1	1	G	A	0.333996	0.880267	0.125265	chr2	280819	0.902499332838254
CD4T_rs7605824_SH3YL1	CD4T	rs7605824	SH3YL1	SET	21	0.15392	0.0069821	0.23318	0.25461	results/current/magma/EDU	EDU	0.7974725	SSGAC_Education_Years_Pooled	http://www.nature.com/nature/journal/vaop/ncurrent/full/nature17671.html	Education years (Discovery and replication cohorts, genders pooled)	rs7605824	rs61623910,rs17765028	2	280819	280819	0	1	1	1	G	A	0.333996	0.880267	0.125265	chr2	280819	0.3622
CD4T_rs7605824_SH3YL1	CD4T	rs7605824	SH3YL1	SET	21	-0.1239	-0.0056232	0.18104	0.75314	results/current/magma/EPI	EPI	0.95601	ILAE_Genetic_generalised_epilepsy	http://thelancet.com/journals/laneur/article/PIIS1474-4422(14)70171-1/fulltext	Genetic Generalised Epilepsy	rs7605824	rs61623910,rs17765028	2	280819	280819	0	1	1	1	G	A	0.333996	0.880267	0.125265	chr2	280819	0.1742
CD4T_rs7605824_SH3YL1	CD4T	rs7605824	SH3YL1	SET	21	0.042506	0.0019281	0.17617	0.40467	results/current/magma/EPI_UKB	EPI_UKB	0.5341644	UKB_G40_Diagnoses_main_ICD10_G40_Epilepsy	http://biobank.ctsu.ox.ac.uk/showcase/field.cgi?id=41202	Diagnoses - main ICD10: G40 Epilepsy	rs7605824	rs61623910,rs17765028	2	280819	280819	0	1	1	1	G	A	0.333996	0.880267	0.125265	chr2	280819	0.6042102229182301
CD4T_rs7605824_SH3YL1	CD4T	rs7605824	SH3YL1	SET	21	0.12375	0.0056129	0.20535	0.27339	results/current/magma/ERNBC	ERNBC	0.595216875	BCAC_ER_negative_BreastCancer_EUR	https://www.ncbi.nlm.nih.gov/pubmed/25890600	Estrogen-receptor-negative breast cancer in Europeans, imputed genotype	rs7605824	rs61623910,rs17765028	2	280819	280819	0	1	1	1	G	A	0.333996	0.880267	0.125265	chr2	280819	0.11209188803424963
CD4T_rs7605824_SH3YL1	CD4T	rs7605824	SH3YL1	SET	21	0.073221	0.0033212	0.18849	0.34884	results/current/magma/ERPBC	ERPBC	0.77957	BCAC_ER_positive_BreastCancer_EUR	https://www.ncbi.nlm.nih.gov/pubmed/25890600	Estrogen-receptor-positive breast cancer in Europeans, imputed genotype	rs7605824	rs61623910,rs17765028	2	280819	280819	0	1	1	1	G	A	0.333996	0.880267	0.125265	chr2	280819	0.0288446351107076
CD4T_rs7605824_SH3YL1	CD4T	rs7605824	SH3YL1	SET	21	-0.30947	-0.014038	0.19187	0.94661	results/current/magma/FAD_UKB	FAD_UKB	0.96796	UKB_1807_Fathers_age_at_death	http://biobank.ctsu.ox.ac.uk/showcase/field.cgi?id=41202	Father's age at death	rs7605824	rs61623910,rs17765028	2	280819	280819	0	1	1	1	G	A	0.333996	0.880267	0.125265	chr2	280819	0.033519209872992235
CD4T_rs7605824_SH3YL1	CD4T	rs7605824	SH3YL1	SET	21	-0.22093	-0.010022	0.28447	0.78131	results/current/magma/FAT_UKB	FAT_UKB	0.9044731034482759	UKB_23099_Body_fat_percentage	http://biobank.ctsu.ox.ac.uk/showcase/field.cgi?id=41202	Body fat percentage	rs7605824	rs61623910,rs17765028	2	280819	280819	0	1	1	1	G	A	0.333996	0.880267	0.125265	chr2	280819	0.4587214152160754
CD4T_rs7605824_SH3YL1	CD4T	rs7605824	SH3YL1	SET	21	0.062574	0.0028397	0.18803	0.36965	results/current/magma/FG	FG	0.99593	MAGIC_FastingGlucose	http://www.ncbi.nlm.nih.gov/pubmed/20081858	Fasting Glucose	rs7605824	rs61623910,rs17765028	2	280819	280819	0	1	1	1	G	A	0.333996	0.880267	0.125265	chr2	280819	0.2912
CD4T_rs7605824_SH3YL1	CD4T	rs7605824	SH3YL1	SET	21	-0.17769	-0.0080601	0.22152	0.78875	results/current/magma/FIS_UKB	FIS_UKB	0.97844	UKB_20016_Fluid_intelligence_score	http://biobank.ctsu.ox.ac.uk/showcase/field.cgi?id=41202	Fluid intelligence score	rs7605824	rs61623910,rs17765028	2	280819	280819	0	1	1	1	G	A	0.333996	0.880267	0.125265	chr2	280819	0.20736969990152154
CD4T_rs7605824_SH3YL1	CD4T	rs7605824	SH3YL1	SET	21	0.46605	0.021175	0.27005	0.042208	results/current/magma/GC	GC	0.46428800000000003	Astle_et_al_2016_Granulocyte_count	https://www.ncbi.nlm.nih.gov/pubmed/27863252	Granulocyte count	rs7605824	rs61623910,rs17765028	2	280819	280819	0	1	1	1	G	A	0.333996	0.880267	0.125265	chr2	280819	0.0203
CD4T_rs7605824_SH3YL1	CD4T	rs7605824	SH3YL1	SET	21	-0.17269	-0.0078335	0.19503	0.81204	results/current/magma/GOUT_UKBS	GOUT_UKBS	0.9159948387096774	UKB_20002_1466_self_reported_gout	http://biobank.ctsu.ox.ac.uk/showcase/field.cgi?id=41202	Non-cancer illness code, self-reported: gout	rs7605824	rs61623910,rs17765028	2	280819	280819	0	1	1	1	G	A	0.333996	0.880267	0.125265	chr2	280819	0.29279799722476674
CD4T_rs7605824_SH3YL1	CD4T	rs7605824	SH3YL1	SET	21	-0.089206	-0.0040464	0.25165	0.63851	results/current/magma/HAY_UKB	HAY_UKB	0.6797041935483871	UKB_6152_9_diagnosed_by_doctor_Hayfever_allergic_rhinitis_or_eczema	http://biobank.ctsu.ox.ac.uk/showcase/field.cgi?id=41202	Blood clot, DVT, bronchitis, emphysema, asthma, rhinitis, eczema, allergy diagnosed by doctor: Hayfever, allergic rhinitis or eczema	rs7605824	rs61623910,rs17765028	2	280819	280819	0	1	1	1	G	A	0.333996	0.880267	0.125265	chr2	280819	0.0059441077848120215
CD4T_rs7605824_SH3YL1	CD4T	rs7605824	SH3YL1	SET	21	0.2954	0.0134	0.22243	0.092098	results/current/magma/HC_UKBS	HC_UKBS	0.33769266666666664	UKB_20002_1473_self_reported_high_cholesterol	http://biobank.ctsu.ox.ac.uk/showcase/field.cgi?id=41202	Non-cancer illness code, self-reported: high cholesterol	rs7605824	rs61623910,rs17765028	2	280819	280819	0	1	1	1	G	A	0.333996	0.880267	0.125265	chr2	280819	0.9706288108034165
CD4T_rs7605824_SH3YL1	CD4T	rs7605824	SH3YL1	SET	21	0.047461	0.0021541	0.22477	0.41638	results/current/magma/HDL	HDL	0.7133657142857143	GLGC_Mc_HDL	http://www.ncbi.nlm.nih.gov/pubmed/24097068	High-density Lipoprotein Cholesterol	rs7605824	rs61623910,rs17765028	2	280819	280819	0	1	1	1	G	A	0.333996	0.880267	0.125265	chr2	280819	0.003644
CD4T_rs7605824_SH3YL1	CD4T	rs7605824	SH3YL1	SET	21	0.07002	0.0031763	0.1849	0.35246	results/current/magma/HDLC	HDLC	0.92606	MAGNETIC_HDL.C	http://www.ncbi.nlm.nih.gov/pubmed/27005778	Total cholesterol in HDL	rs7605824	rs61623910,rs17765028	2	280819	280819	0	1	1	1	G	A	0.333996	0.880267	0.125265	chr2	280819	0.217062
CD4T_rs7605824_SH3YL1	CD4T	rs7605824	SH3YL1	SET	21	0.098347	0.0044633	0.34853	0.38891	results/current/magma/HEIGHT	HEIGHT	0.96682	GIANT_HEIGHT	http://www.ncbi.nlm.nih.gov/pubmed/25282103	Height	rs7605824	rs61623910,rs17765028	2	280819	280819	0	1	1	1	G	A	0.333996	0.880267	0.125265	chr2	280819	8.4e-7
CD4T_rs7605824_SH3YL1	CD4T	rs7605824	SH3YL1	SET	21	-0.21911	-0.0099391	0.41919	0.6994	results/current/magma/HEIGHT_UKB	HEIGHT_UKB	0.8242928571428572	UKB_50_Standing_height	http://biobank.ctsu.ox.ac.uk/showcase/field.cgi?id=41202	Standing height	rs7605824	rs61623910,rs17765028	2	280819	280819	0	1	1	1	G	A	0.333996	0.880267	0.125265	chr2	280819	1.5309400020102143e-11
CD4T_rs7605824_SH3YL1	CD4T	rs7605824	SH3YL1	SET	21	0.039144	0.0017768	0.21456	0.42762	results/current/magma/HIP	HIP	0.805134	GIANT_HIP_Combined_EUR	http://www.ncbi.nlm.nih.gov/pubmed/25673412	Hip Circumference	rs7605824	rs61623910,rs17765028	2	280819	280819	0	1	1	1	G	A	0.333996	0.880267	0.125265	chr2	280819	0.43
CD4T_rs7605824_SH3YL1	CD4T	rs7605824	SH3YL1	SET	21	-0.26411	-0.01198	0.25911	0.84595	results/current/magma/HPT_UKBS	HPT_UKBS	0.9005274193548386	UKB_20002_1065_self_reported_hypertension	http://biobank.ctsu.ox.ac.uk/showcase/field.cgi?id=41202	Non-cancer illness code, self-reported: hypertension	rs7605824	rs61623910,rs17765028	2	280819	280819	0	1	1	1	G	A	0.333996	0.880267	0.125265	chr2	280819	0.8795361989482681
CD4T_rs7605824_SH3YL1	CD4T	rs7605824	SH3YL1	SET	21	0.028762	0.0013054	0.19713	0.442	results/current/magma/HR	HR	0.99315	HRGene_HeartRate	https://www.ncbi.nlm.nih.gov/pubmed/23583979	Heart rate	rs7605824	rs61623910,rs17765028	2	280819	280819	0	1	1	1	G	A	0.333996	0.880267	0.125265	chr2	280819	0.5138
CD4T_rs7605824_SH3YL1	CD4T	rs7605824	SH3YL1	SET	21	-0.58586	-0.026618	0.28502	0.98007	results/current/magma/HRET	HRET	0.98007	Astle_et_al_2016_High_light_scatter_reticulocyte_count	https://www.ncbi.nlm.nih.gov/pubmed/27863252	High light scatter reticulocyte count	rs7605824	rs61623910,rs17765028	2	280819	280819	0	1	1	1	G	A	0.333996	0.880267	0.125265	chr2	280819	0.809
CD4T_rs7605824_SH3YL1	CD4T	rs7605824	SH3YL1	SET	21	-0.28358	-0.012864	0.19629	0.92572	results/current/magma/HYPERTHY_UKBS	HYPERTHY_UKBS	0.92572	UKB_20002_1225_self_reported_hyperthyroidism_or_thyrotoxicosis	http://biobank.ctsu.ox.ac.uk/showcase/field.cgi?id=41202	Non-cancer illness code, self-reported: hyperthyroidism/thyrotoxicosis	rs7605824	rs61623910,rs17765028	2	280819	280819	0	1	1	1	G	A	0.333996	0.880267	0.125265	chr2	280819	0.34095041220159394
CD4T_rs7605824_SH3YL1	CD4T	rs7605824	SH3YL1	SET	21	0.054661	0.0024795	0.24488	0.41169	results/current/magma/HYPOTHY_UKBS	HYPOTHY_UKBS	0.7022729999999999	UKB_20002_1226_self_reported_hypothyroidism_or_myxoedema	http://biobank.ctsu.ox.ac.uk/showcase/field.cgi?id=41202	Non-cancer illness code, self-reported: hypothyroidism/myxoedema	rs7605824	rs61623910,rs17765028	2	280819	280819	0	1	1	1	G	A	0.333996	0.880267	0.125265	chr2	280819	0.1082863898672718
CD4T_rs7605824_SH3YL1	CD4T	rs7605824	SH3YL1	SET	21	-0.034532	-0.0015663	0.22335	0.56143	results/current/magma/IBD	IBD	0.7348110000000001	IBD.EUR.Inflammatory_Bowel_Disease	http://www.ncbi.nlm.nih.gov/pubmed/26192919	Inflammatory Bowel Disease	rs7605824	rs61623910,rs17765028	2	280819	280819	0	1	1	1	G	A	0.333996	0.880267	0.125265	chr2	280819	0.3635
CD4T_rs7605824_SH3YL1	CD4T	rs7605824	SH3YL1	SET	21	-0.042244	-0.0019162	0.17647	0.59459	results/current/magma/IBD_UKBS	IBD_UKBS	0.9998467741935484	UKB_20002_1461_self_reported_inflammatory_bowel_disease	http://biobank.ctsu.ox.ac.uk/showcase/field.cgi?id=41202	Non-cancer illness code, self-reported: inflammatory bowel disease	rs7605824	rs61623910,rs17765028	2	280819	280819	0	1	1	1	G	A	0.333996	0.880267	0.125265	chr2	280819	0.2969368169403201
CD4T_rs7605824_SH3YL1	CD4T	rs7605824	SH3YL1	SET	21	-0.28544	-0.012948	0.18293	0.94064	results/current/magma/IBS_UKBS	IBS_UKBS	0.94064	UKB_20002_1154_self_reported_irritable_bowel_syndrome	http://biobank.ctsu.ox.ac.uk/showcase/field.cgi?id=41202	Non-cancer illness code, self-reported: irritable bowel syndrome	rs7605824	rs61623910,rs17765028	2	280819	280819	0	1	1	1	G	A	0.333996	0.880267	0.125265	chr2	280819	0.607297040507577
CD4T_rs7605824_SH3YL1	CD4T	rs7605824	SH3YL1	SET	21	0.087399	0.0039656	0.17833	0.31204	results/current/magma/ICV	ICV	0.7355228571428571	ENIGMA_Intracraneal_Volume	https://www.ncbi.nlm.nih.gov/pubmed/25607358	Intracraneal Volume	rs7605824	rs61623910,rs17765028	2	280819	280819	0	1	1	1	G	A	0.333996	0.880267	0.125265	chr2	280819	0.117
CD4T_rs7605824_SH3YL1	CD4T	rs7605824	SH3YL1	SET	21	0.33118	0.015023	0.18612	0.037604	results/current/magma/IDL	IDL	0.9912936	MAGNETIC_IDL.TG	http://www.ncbi.nlm.nih.gov/pubmed/27005778	Triglycerides in IDL	rs7605824	rs61623910,rs17765028	2	280819	280819	0	1	1	1	G	A	0.333996	0.880267	0.125265	chr2	280819	0.866426
CD4T_rs7605824_SH3YL1	CD4T	rs7605824	SH3YL1	SET	21	-0.25879	-0.01174	0.19589	0.90675	results/current/magma/INSOMN	INSOMN	0.99236	CNCR_Insomnia_all	https://www.ncbi.nlm.nih.gov/pubmed/28604731	Insomnia in both sexes	rs7605824	rs61623910,rs17765028	2	280819	280819	0	1	1	1	G	A	0.333996	0.880267	0.125265	chr2	280819	0.210999
CD4T_rs7605824_SH3YL1	CD4T	rs7605824	SH3YL1	SET	21	-0.39359	-0.017854	0.21066	0.96913	results/current/magma/INSOMN_UKB	INSOMN_UKB	0.99283	UKB_1200_Sleeplessness_or_insomnia	http://biobank.ctsu.ox.ac.uk/showcase/field.cgi?id=41202	Sleeplessness / insomnia	rs7605824	rs61623910,rs17765028	2	280819	280819	0	1	1	1	G	A	0.333996	0.880267	0.125265	chr2	280819	0.8675621195933921
CD4T_rs7605824_SH3YL1	CD4T	rs7605824	SH3YL1	SET	21	0.036975	0.0016772	0.17928	0.41831	results/current/magma/INSOMN_UKBS	INSOMN_UKBS	0.99525	UKB_20002_1616_self_reported_insomnia	http://biobank.ctsu.ox.ac.uk/showcase/field.cgi?id=41202	Non-cancer illness code, self-reported: insomnia	rs7605824	rs61623910,rs17765028	2	280819	280819	0	1	1	1	G	A	0.333996	0.880267	0.125265	chr2	280819	0.9580157965160522
CD4T_rs7605824_SH3YL1	CD4T	rs7605824	SH3YL1	SET	21	-0.060859	-0.0027618	0.18274	0.63044	results/current/magma/INSUL	INSUL	0.877536	MAGIC_ln_FastingInsulin	http://www.ncbi.nlm.nih.gov/pubmed/20081858	Fasting Insulin	rs7605824	rs61623910,rs17765028	2	280819	280819	0	1	1	1	G	A	0.333996	0.880267	0.125265	chr2	280819	0.4613
CD4T_rs7605824_SH3YL1	CD4T	rs7605824	SH3YL1	SET	21	0.16882	0.0076702	0.29103	0.28094	results/current/magma/LC	LC	0.4997457142857143	Astle_et_al_2016_Lymphocyte_counts	https://www.ncbi.nlm.nih.gov/pubmed/27863252	Lymphocyte counts	rs7605824	rs61623910,rs17765028	2	280819	280819	0	1	1	1	G	A	0.333996	0.880267	0.125265	chr2	280819	0.1657
CD4T_rs7605824_SH3YL1	CD4T	rs7605824	SH3YL1	SET	21	-0.11661	-0.0052925	0.21999	0.70196	results/current/magma/LDL	LDL	0.9393553124999999	GLGC_Mc_LDL	http://www.ncbi.nlm.nih.gov/pubmed/24097068	Low-density Lipoprotein Cholesterol	rs7605824	rs61623910,rs17765028	2	280819	280819	0	1	1	1	G	A	0.333996	0.880267	0.125265	chr2	280819	0.4356
CD4T_rs7605824_SH3YL1	CD4T	rs7605824	SH3YL1	SET	21	0.22314	0.010122	0.18626	0.11548	results/current/magma/LDLC	LDLC	0.82798375	MAGNETIC_LDL.C	http://www.ncbi.nlm.nih.gov/pubmed/27005778	Total cholesterol in LDL	rs7605824	rs61623910,rs17765028	2	280819	280819	0	1	1	1	G	A	0.333996	0.880267	0.125265	chr2	280819	0.322849
CD4T_rs7605824_SH3YL1	CD4T	rs7605824	SH3YL1	SET	21	-0.03245	-0.0014719	0.18766	0.56864	results/current/magma/MAD_UKB	MAD_UKB	0.8540635714285714	UKB_3526_Mothers_age_at_death	http://biobank.ctsu.ox.ac.uk/showcase/field.cgi?id=41202	Mother's age at death	rs7605824	rs61623910,rs17765028	2	280819	280819	0	1	1	1	G	A	0.333996	0.880267	0.125265	chr2	280819	0.9573364331451544
CD4T_rs7605824_SH3YL1	CD4T	rs7605824	SH3YL1	SET	21	0.1652	0.0075059	0.29021	0.2846	results/current/magma/MC	MC	0.57819	Astle_et_al_2016_Monocyte_count	https://www.ncbi.nlm.nih.gov/pubmed/27863252	Monocyte count	rs7605824	rs61623910,rs17765028	2	280819	280819	0	1	1	1	G	A	0.333996	0.880267	0.125265	chr2	280819	0.006836
CD4T_rs7605824_SH3YL1	CD4T	rs7605824	SH3YL1	SET	21	-0.19181	-0.0087006	0.19276	0.84014	results/current/magma/MI_UKB	MI_UKB	0.866394375	UKB_6150_1_Vascular_or_heart_problems_diagnosed_by_doctor_Heart_attack	http://biobank.ctsu.ox.ac.uk/showcase/field.cgi?id=41202	Vascular/heart problems diagnosed by doctor: Heart attack	rs7605824	rs61623910,rs17765028	2	280819	280819	0	1	1	1	G	A	0.333996	0.880267	0.125265	chr2	280819	0.1430710671792079
CD4T_rs7605824_SH3YL1	CD4T	rs7605824	SH3YL1	SET	21	-0.15188	-0.0068896	0.17613	0.80574	results/current/magma/MIGR_UKB	MIGR_UKB	0.97531	UKB_G43_Diagnoses_main_ICD10_G43_Migraine	http://biobank.ctsu.ox.ac.uk/showcase/field.cgi?id=41202	Diagnoses - main ICD10: G43 Migraine	rs7605824	rs61623910,rs17765028	2	280819	280819	0	1	1	1	G	A	0.333996	0.880267	0.125265	chr2	280819	0.8790519010142581
CD4T_rs7605824_SH3YL1	CD4T	rs7605824	SH3YL1	SET	21	0.007439	3.3744e-4	0.19003	0.48439	results/current/magma/MIGR_UKBS	MIGR_UKBS	0.8878706896551725	UKB_20002_1265_self_reported_migraine	http://biobank.ctsu.ox.ac.uk/showcase/field.cgi?id=41202	Non-cancer illness code, self-reported: migraine	rs7605824	rs61623910,rs17765028	2	280819	280819	0	1	1	1	G	A	0.333996	0.880267	0.125265	chr2	280819	0.5484444513362432
CD4T_rs7605824_SH3YL1	CD4T	rs7605824	SH3YL1	SET	21	0.24453	0.011108	0.21101	0.12327	results/current/magma/MS	MS	0.35651	IMMUNOBASE_Multiple_sclerosis_hg19	http://www.ncbi.nlm.nih.gov/pubmed/21833088	Multiple Sclerosis	rs7605824	rs61623910,rs17765028	2	280819	280819	0	1	1	1	G	A	0.333996	0.880267	0.125265	chr2	280819	0.3853552057098262
CD4T_rs7605824_SH3YL1	CD4T	rs7605824	SH3YL1	SET	21	-0.43344	-0.019661	0.18999	0.98873	results/current/magma/MS_UKBS	MS_UKBS	0.98873	UKB_20002_1261_self_reported_multiple_sclerosis	http://biobank.ctsu.ox.ac.uk/showcase/field.cgi?id=41202	Non-cancer illness code, self-reported: multiple sclerosis	rs7605824	rs61623910,rs17765028	2	280819	280819	0	1	1	1	G	A	0.333996	0.880267	0.125265	chr2	280819	0.7634809686638102
CD4T_rs7605824_SH3YL1	CD4T	rs7605824	SH3YL1	SET	21	0.45245	0.020557	0.27128	0.04769	results/current/magma/MWBC	MWBC	0.502634	Astle_et_al_2016_Myeloid_white_cell_count	https://www.ncbi.nlm.nih.gov/pubmed/27863252	Myeloid white cell count	rs7605824	rs61623910,rs17765028	2	280819	280819	0	1	1	1	G	A	0.333996	0.880267	0.125265	chr2	280819	0.01725
CD4T_rs7605824_SH3YL1	CD4T	rs7605824	SH3YL1	SET	21	0.48211	0.021905	0.26892	0.03652	results/current/magma/NC	NC	0.40171999999999997	Astle_et_al_2016_Neutrophil_count	https://www.ncbi.nlm.nih.gov/pubmed/27863252	Neutrophil count	rs7605824	rs61623910,rs17765028	2	280819	280819	0	1	1	1	G	A	0.333996	0.880267	0.125265	chr2	280819	0.02327
CD4T_rs7605824_SH3YL1	CD4T	rs7605824	SH3YL1	SET	21	0.48906	0.02222	0.27014	0.035132	results/current/magma/NEC	NEC	0.38645199999999996	Astle_et_al_2016_Sum_neutrophil_eosinophil_counts	https://www.ncbi.nlm.nih.gov/pubmed/27863252	Sum neutrophil eosinophil counts	rs7605824	rs61623910,rs17765028	2	280819	280819	0	1	1	1	G	A	0.333996	0.880267	0.125265	chr2	280819	0.02672
CD4T_rs7605824_SH3YL1	CD4T	rs7605824	SH3YL1	SET	21	0.17608	0.0079907	0.18007	0.16409	results/current/magma/NEUROT	NEUROT	0.9580780000000001	GPC-NEO-NEUROTICISM	http://www.ncbi.nlm.nih.gov/pubmed/21173776	Five Factor Model Neuroticism	rs7605824	rs61623910,rs17765028	2	280819	280819	0	1	1	1	G	A	0.333996	0.880267	0.125265	chr2	280819	0.836
CD4T_rs7605824_SH3YL1	CD4T	rs7605824	SH3YL1	SET	21	-0.014115	-6.4027e-4	0.22653	0.52484	results/current/magma/NEUROT_UKB	NEUROT_UKB	0.963648888888889	UKB_20127_Neuroticism_score	http://biobank.ctsu.ox.ac.uk/showcase/field.cgi?id=41202	Neuroticism score	rs7605824	rs61623910,rs17765028	2	280819	280819	0	1	1	1	G	A	0.333996	0.880267	0.125265	chr2	280819	0.017074274295971862
CD4T_rs7605824_SH3YL1	CD4T	rs7605824	SH3YL1	SET	21	-0.26449	-0.011997	0.1871	0.92124	results/current/magma/OST_UKBS	OST_UKBS	0.9927946875	UKB_20002_1309_self_reported_osteoporosis	http://biobank.ctsu.ox.ac.uk/showcase/field.cgi?id=41202	Non-cancer illness code, self-reported: osteoporosis	rs7605824	rs61623910,rs17765028	2	280819	280819	0	1	1	1	G	A	0.333996	0.880267	0.125265	chr2	280819	0.3852662564454503
CD4T_rs7605824_SH3YL1	CD4T	rs7605824	SH3YL1	SET	21	-0.031297	-0.0014197	0.18031	0.5689	results/current/magma/PD_UKBS	PD_UKBS	0.7756479310344827	UKB_20002_1262_self_reported_parkinsons_disease	http://biobank.ctsu.ox.ac.uk/showcase/field.cgi?id=41202	Non-cancer illness code, self-reported: parkinsons disease	rs7605824	rs61623910,rs17765028	2	280819	280819	0	1	1	1	G	A	0.333996	0.880267	0.125265	chr2	280819	0.27756477317493844
CD4T_rs7605824_SH3YL1	CD4T	rs7605824	SH3YL1	SET	21	0.047939	0.0021746	0.18154	0.39587	results/current/magma/PE_UKB	PE_UKB	0.7779142105263158	UKB_6152_7_diagnosed_by_doctor_Blood_clot_in_the_lung	http://biobank.ctsu.ox.ac.uk/showcase/field.cgi?id=41202	Blood clot, DVT, bronchitis, emphysema, asthma, rhinitis, eczema, allergy diagnosed by doctor: Blood clot in the lung	rs7605824	rs61623910,rs17765028	2	280819	280819	0	1	1	1	G	A	0.333996	0.880267	0.125265	chr2	280819	0.4162359862139965
CD4T_rs7605824_SH3YL1	CD4T	rs7605824	SH3YL1	SET	21	0.15127	0.0068769	0.18589	0.20789	results/current/magma/PHF	PHF	0.4998141176470588	EGG_Pubertal_growth_10F	http://www.ncbi.nlm.nih.gov/pubmed/23449627	Height Standard Deviation Score (Females, 10 years old)	rs7605824	rs61623910,rs17765028	2	280819	280819	0	1	1	1	G	A	0.333996	0.880267	0.125265	chr2	280819	0.214688476576998
CD4T_rs7605824_SH3YL1	CD4T	rs7605824	SH3YL1	SET	21	0.22072	0.010034	0.18825	0.12052	results/current/magma/PHM	PHM	0.36156	EGG_Pubertal_growth_12M	http://www.ncbi.nlm.nih.gov/pubmed/23449627	Height Standard Deviation Score (Males, 12 years old)	rs7605824	rs61623910,rs17765028	2	280819	280819	0	1	1	1	G	A	0.333996	0.880267	0.125265	chr2	280819	0.930246783896504
CD4T_rs7605824_SH3YL1	CD4T	rs7605824	SH3YL1	SET	21	-0.085698	-0.0038936	0.31319	0.60781	results/current/magma/PLT	PLT	0.6544964516129032	Astle_et_al_2016_Platelet_count	https://www.ncbi.nlm.nih.gov/pubmed/27863252	Platelet count	rs7605824	rs61623910,rs17765028	2	280819	280819	0	1	1	1	G	A	0.333996	0.880267	0.125265	chr2	280819	2.56e-4
CD4T_rs7605824_SH3YL1	CD4T	rs7605824	SH3YL1	SET	21	0.094637	0.0042928	0.20022	0.31823	results/current/magma/PSO_UKBS	PSO_UKBS	0.7001060000000001	UKB_20002_1453_self_reported_psoriasis	http://biobank.ctsu.ox.ac.uk/showcase/field.cgi?id=41202	Non-cancer illness code, self-reported: psoriasis	rs7605824	rs61623910,rs17765028	2	280819	280819	0	1	1	1	G	A	0.333996	0.880267	0.125265	chr2	280819	0.2953870884973938
CD4T_rs7605824_SH3YL1	CD4T	rs7605824	SH3YL1	SET	21	0.14143	0.0064155	0.17548	0.21014	results/current/magma/PSY_UKBS	PSY_UKBS	0.7397384210526317	UKB_20002_1243_self_reported_psychological_or_psychiatric_problem	http://biobank.ctsu.ox.ac.uk/showcase/field.cgi?id=41202	Non-cancer illness code, self-reported: psychological/psychiatric problem	rs7605824	rs61623910,rs17765028	2	280819	280819	0	1	1	1	G	A	0.333996	0.880267	0.125265	chr2	280819	0.36419057684271833
CD4T_rs7605824_SH3YL1	CD4T	rs7605824	SH3YL1	SET	21	-0.050449	-0.0022901	0.21794	0.59153	results/current/magma/RA	RA	0.97846	RA_OKADA_TRANS_ETHNIC	http://www.ncbi.nlm.nih.gov/pubmed/24390342	Rheumatoid Arthritis	rs7605824	rs61623910,rs17765028	2	280819	280819	0	1	1	1	G	A	0.333996	0.880267	0.125265	chr2	280819	0.54
CD4T_rs7605824_SH3YL1	CD4T	rs7605824	SH3YL1	SET	21	0.39315	0.017834	0.18634	0.017448	results/current/magma/RA_UKBS	RA_UKBS	0.14394600000000002	UKB_20002_1464_self_reported_rheumatoid_arthritis	http://biobank.ctsu.ox.ac.uk/showcase/field.cgi?id=41202	Non-cancer illness code, self-reported: rheumatoid arthritis	rs7605824	rs61623910,rs17765028	2	280819	280819	0	1	1	1	G	A	0.333996	0.880267	0.125265	chr2	280819	0.5687412959500503
CD4T_rs7605824_SH3YL1	CD4T	rs7605824	SH3YL1	SET	21	-0.077643	-0.0035276	0.28748	0.60645	results/current/magma/RBC	RBC	0.7911242307692308	Astle_et_al_2016_Red_blood_cell_count	https://www.ncbi.nlm.nih.gov/pubmed/27863252	Red blood cell count	rs7605824	rs61623910,rs17765028	2	280819	280819	0	1	1	1	G	A	0.333996	0.880267	0.125265	chr2	280819	0.9864
CD4T_rs7605824_SH3YL1	CD4T	rs7605824	SH3YL1	SET	21	-0.51137	-0.023234	0.28615	0.96302	results/current/magma/RET	RET	0.96302	Astle_et_al_2016_Reticulocyte_count	https://www.ncbi.nlm.nih.gov/pubmed/27863252	Reticulocyte count	rs7605824	rs61623910,rs17765028	2	280819	280819	0	1	1	1	G	A	0.333996	0.880267	0.125265	chr2	280819	0.5463
CD4T_rs7605824_SH3YL1	CD4T	rs7605824	SH3YL1	SET	21	-0.32754	-0.014867	0.17295	0.97086	results/current/magma/SBP	SBP	0.99977	ICBP_SystolicPressure	https://www.ncbi.nlm.nih.gov/pubmed/21909115	Systolic Blood Pressure	rs7605824	rs61623910,rs17765028	2	280819	280819	0	1	1	1	G	A	0.333996	0.880267	0.125265	chr2	280819	0.601988850464524
CD4T_rs7605824_SH3YL1	CD4T	rs7605824	SH3YL1	SET	21	0.23272	0.010558	0.24327	0.16939	results/current/magma/SCZ	SCZ	0.8534332258064516	pgc.scz2	http://www.ncbi.nlm.nih.gov/pubmed/25056061	Schizophrenia	rs7605824	rs61623910,rs17765028	2	280819	280819	0	1	1	1	G	A	0.333996	0.880267	0.125265	chr2	280819	0.3344
CD4T_rs7605824_SH3YL1	CD4T	rs7605824	SH3YL1	SET	21	-0.13602	-0.0061698	0.17862	0.77681	results/current/magma/SCZ_UKBS	SCZ_UKBS	0.9600445161290322	UKB_20002_1289_self_reported_schizophrenia	http://biobank.ctsu.ox.ac.uk/showcase/field.cgi?id=41202	Non-cancer illness code, self-reported: schizophrenia	rs7605824	rs61623910,rs17765028	2	280819	280819	0	1	1	1	G	A	0.333996	0.880267	0.125265	chr2	280819	0.44804033868690496
CD4T_rs7605824_SH3YL1	CD4T	rs7605824	SH3YL1	SET	21	-0.25853	-0.011732	0.20094	0.90086	results/current/magma/SLE	SLE	0.90086	IMMUNOBASE_Systemic_lupus_erythematosus_hg19	http://www.ncbi.nlm.nih.gov/pubmed/26502338	Systemic Lupus Erythematosus	rs7605824	rs61623910,rs17765028	2	280819	280819	0	1	1	1	G	A	0.333996	0.880267	0.125265	chr2	280819	0.902749
CD4T_rs7605824_SH3YL1	CD4T	rs7605824	SH3YL1	SET	21	-0.0077621	-3.5211e-4	0.18892	0.51639	results/current/magma/SLEEP	SLEEP	0.9949809374999999	Jones_et_al_2016_SleepDuration	https://www.ncbi.nlm.nih.gov/pubmed/27494321	Sleep Duration	rs7605824	rs61623910,rs17765028	2	280819	280819	0	1	1	1	G	A	0.333996	0.880267	0.125265	chr2	280819	0.12
CD4T_rs7605824_SH3YL1	CD4T	rs7605824	SH3YL1	SET	21	0.059108	0.0026812	0.21649	0.39242	results/current/magma/SLEEP_UKB	SLEEP_UKB	0.7617564705882353	UKB_1160_Sleep_duration	http://biobank.ctsu.ox.ac.uk/showcase/field.cgi?id=41202	Sleep duration	rs7605824	rs61623910,rs17765028	2	280819	280819	0	1	1	1	G	A	0.333996	0.880267	0.125265	chr2	280819	0.02086824736797104
CD4T_rs7605824_SH3YL1	CD4T	rs7605824	SH3YL1	SET	21	0.24629	0.011177	0.18398	0.09036	results/current/magma/SMOKE	SMOKE	0.505703	tag.evrsmk.tbl	http://www.ncbi.nlm.nih.gov/pubmed/20418890	Tobacco Ever Smoker vs Never Smoker	rs7605824	rs61623910,rs17765028	2	280819	280819	0	1	1	1	G	A	0.333996	0.880267	0.125265	chr2	280819	0.2779
CD4T_rs7605824_SH3YL1	CD4T	rs7605824	SH3YL1	SET	21	0.088989	0.0040384	0.18534	0.31557	results/current/magma/STROKE	STROKE	0.92577375	ISGC_Malik_2016_METASTROKE_all_strokes	https://www.ncbi.nlm.nih.gov/pmc/articles/PMC4818561/	All strokes	rs7605824	rs61623910,rs17765028	2	280819	280819	0	1	1	1	G	A	0.333996	0.880267	0.125265	chr2	280819	0.8217
CD4T_rs7605824_SH3YL1	CD4T	rs7605824	SH3YL1	SET	21	-0.13031	-0.0059108	0.18244	0.76245	results/current/magma/T1D_UKBS	T1D_UKBS	0.8973525	UKB_20002_1222_self_reported_type_1_diabetes	http://biobank.ctsu.ox.ac.uk/showcase/field.cgi?id=41202	Non-cancer illness code, self-reported: type 1 diabetes	rs7605824	rs61623910,rs17765028	2	280819	280819	0	1	1	1	G	A	0.333996	0.880267	0.125265	chr2	280819	0.5465330852037109
CD4T_rs7605824_SH3YL1	CD4T	rs7605824	SH3YL1	SET	21	0.31002	0.014068	0.17693	0.039887	results/current/magma/T2D	T2D	0.48138200000000003	DIAGRAM_T2D_TRANS_ETHNIC	http://www.ncbi.nlm.nih.gov/pubmed/22885922	Type 2 Diabetes	rs7605824	rs61623910,rs17765028	2	280819	280819	0	1	1	1	G	A	0.333996	0.880267	0.125265	chr2	280819	0.27
CD4T_rs7605824_SH3YL1	CD4T	rs7605824	SH3YL1	SET	21	-0.068662	-0.0031146	0.18014	0.64846	results/current/magma/T2D_UKBS	T2D_UKBS	0.758241	UKB_20002_1223_self_reported_type_2_diabetes	http://biobank.ctsu.ox.ac.uk/showcase/field.cgi?id=41202	Non-cancer illness code, self-reported: type 2 diabetes	rs7605824	rs61623910,rs17765028	2	280819	280819	0	1	1	1	G	A	0.333996	0.880267	0.125265	chr2	280819	0.29526469328701965
CD4T_rs7605824_SH3YL1	CD4T	rs7605824	SH3YL1	SET	21	-0.11404	-0.0051761	0.21774	0.69977	results/current/magma/TRIG	TRIG	0.8516162068965517	GLGC_Mc_TG	http://www.ncbi.nlm.nih.gov/pubmed/24097068	Triglycerids	rs7605824	rs61623910,rs17765028	2	280819	280819	0	1	1	1	G	A	0.333996	0.880267	0.125265	chr2	280819	0.02291
CD4T_rs7605824_SH3YL1	CD4T	rs7605824	SH3YL1	SET	21	0.0068032	3.0864e-4	0.20917	0.48703	results/current/magma/UC	UC	0.6413676923076923	IBD.EUR.Ulcerative_Colitis	http://www.ncbi.nlm.nih.gov/pubmed/26192919	Ulcerative Colitis	rs7605824	rs61623910,rs17765028	2	280819	280819	0	1	1	1	G	A	0.333996	0.880267	0.125265	chr2	280819	0.1375
CD4T_rs7605824_SH3YL1	CD4T	rs7605824	SH3YL1	SET	21	0.022645	0.0010272	0.18586	0.45152	results/current/magma/UC_UKBS	UC_UKBS	0.7792714285714286	UKB_20002_1463_self_reported_ulcerative_colitis	http://biobank.ctsu.ox.ac.uk/showcase/field.cgi?id=41202	Non-cancer illness code, self-reported: ulcerative colitis	rs7605824	rs61623910,rs17765028	2	280819	280819	0	1	1	1	G	A	0.333996	0.880267	0.125265	chr2	280819	0.6570396709604024
CD4T_rs7605824_SH3YL1	CD4T	rs7605824	SH3YL1	SET	21	-0.12392	-0.0056254	0.20493	0.72731	results/current/magma/WAIST	WAIST	0.9600492	GIANT_WC_Combined_EUR	http://www.ncbi.nlm.nih.gov/pubmed/25673412	Waist Circumference	rs7605824	rs61623910,rs17765028	2	280819	280819	0	1	1	1	G	A	0.333996	0.880267	0.125265	chr2	280819	0.75
CD4T_rs7605824_SH3YL1	CD4T	rs7605824	SH3YL1	SET	21	0.41467	0.01884	0.28324	0.071605	results/current/magma/WBC	WBC	0.3559238571428571	Astle_et_al_2016_White_blood_cell_count	https://www.ncbi.nlm.nih.gov/pubmed/27863252	White blood cell count	rs7605824	rs61623910,rs17765028	2	280819	280819	0	1	1	1	G	A	0.333996	0.880267	0.125265	chr2	280819	0.00813
CD4T_rs7605824_SH3YL1	CD4T	rs7605824	SH3YL1	SET	21	-0.172	-0.0078072	0.19736	0.80826	results/current/magma/WHR	WHR	0.88344	GIANT_WHR_Combined_EUR	http://www.ncbi.nlm.nih.gov/pubmed/25673412	Waist-to-Hip Ratio	rs7605824	rs61623910,rs17765028	2	280819	280819	0	1	1	1	G	A	0.333996	0.880267	0.125265	chr2	280819	0.66
CD4T_rs7632486_CMTM8	CD4T	rs7632486	CMTM8	SET	13	-0.092668	-0.0033094	0.24942	0.64488	results/current/magma/AD	AD	0.9598771875000001	IGAP_Alzheimer	http://www.ncbi.nlm.nih.gov/pubmed/24162737	Alzheimer	rs7632486	rs58128919	3	32286791	32286791	0	1	1	1	A	G	0.16501	0.923606	56.702879	chr3	32245299	0.886921966849681
CD4T_rs7632486_CMTM8	CD4T	rs7632486	CMTM8	SET	13	0.033956	0.0012127	0.24854	0.44567	results/current/magma/ADHD	ADHD	0.8454929999999999	PGC_ADHD_EUR_2017	NA	Attention deficit hyperactivity disorder - EUR	rs7632486	rs58128919	3	32286791	32286791	0	1	1	1	A	G	0.16501	0.923606	56.702879	chr3	32245299	0.05944
CD4T_rs7632486_CMTM8	CD4T	rs7632486	CMTM8	SET	13	-0.11446	-0.0040898	0.23205	0.68909	results/current/magma/ADPN	ADPN	0.9584575	ADIPOGen_Adiponectin	http://www.ncbi.nlm.nih.gov/pubmed/22479202	Adiponectin	rs7632486	rs58128919	3	32286791	32286791	0	1	1	1	A	G	0.16501	0.923606	56.702879	chr3	32245299	0.7692709488738675
CD4T_rs7632486_CMTM8	CD4T	rs7632486	CMTM8	SET	13	0.29771	0.010632	0.22399	0.091915	results/current/magma/ASD	ASD	0.6562644	PGC_ASD_2017_CEU	https://molecularautism.biomedcentral.com/articles/10.1186/s13229-017-0137-9	Autism spectrum disorder - CEU	rs7632486	rs58128919	3	32286791	32286791	0	1	1	1	A	G	0.16501	0.923606	56.702879	chr3	32245299	0.5846
CD4T_rs7632486_CMTM8	CD4T	rs7632486	CMTM8	SET	13	-0.03194	-0.0011404	0.22898	0.55547	results/current/magma/ASP_UKBS	ASP_UKBS	0.76377125	UKB_20002_1313_self_reported_ankylosing_spondylitis	http://biobank.ctsu.ox.ac.uk/showcase/field.cgi?id=41202	Non-cancer illness code, self-reported: ankylosing spondylitis	rs7632486	rs58128919	3	32286791	32286791	0	1	1	1	A	G	0.16501	0.923606	56.702879	chr3	32245299	0.4060819096216805
CD4T_rs7632486_CMTM8	CD4T	rs7632486	CMTM8	SET	13	0.26653	0.0095265	0.23296	0.1263	results/current/magma/ATH	ATH	0.6752271428571428	GABRIEL_Asthma	http://www.ncbi.nlm.nih.gov/pubmed/17611496	Asthma	rs7632486	rs58128919	3	32286791	32286791	0	1	1	1	A	G	0.16501	0.923606	56.702879	chr3	32245299	0.4197705556040595
CD4T_rs7632486_CMTM8	CD4T	rs7632486	CMTM8	SET	13	0.065249	0.0023308	0.24546	0.39519	results/current/magma/ATH_TAGC	ATH_TAGC	0.9190775	TAGC_Asthma_EUR	https://www.ncbi.nlm.nih.gov/pubmed/29273806	Asthma	rs7632486	rs58128919	3	32286791	32286791	0	1	1	1	A	G	0.16501	0.923606	56.702879	chr3	32245299	0.30473687062654375
CD4T_rs7632486_CMTM8	CD4T	rs7632486	CMTM8	SET	13	-0.27496	-0.009817	0.29559	0.82386	results/current/magma/ATH_UKB	ATH_UKB	0.9175753124999999	UKB_6152_8_diagnosed_by_doctor_Asthma	http://biobank.ctsu.ox.ac.uk/showcase/field.cgi?id=41202	Blood clot, DVT, bronchitis, emphysema, asthma, rhinitis, eczema, allergy diagnosed by doctor: Asthma	rs7632486	rs58128919	3	32286791	32286791	0	1	1	1	A	G	0.16501	0.923606	56.702879	chr3	32245299	0.3718980913084601
CD4T_rs7632486_CMTM8	CD4T	rs7632486	CMTM8	SET	13	-0.2106	-0.0075192	0.29586	0.76171	results/current/magma/ATH_UKBS	ATH_UKBS	0.9279827586206897	UKB_20002_1111_self_reported_asthma	http://biobank.ctsu.ox.ac.uk/showcase/field.cgi?id=41202	Non-cancer illness code, self-reported: asthma	rs7632486	rs58128919	3	32286791	32286791	0	1	1	1	A	G	0.16501	0.923606	56.702879	chr3	32245299	0.4276507429336832
CD4T_rs7632486_CMTM8	CD4T	rs7632486	CMTM8	SET	13	0.17218	0.0061473	0.22635	0.22343	results/current/magma/BC	BC	0.7063523076923077	BCAC_Overall_BreastCancer_EUR	https://www.ncbi.nlm.nih.gov/pubmed/25890600	Overall breast cancer in Europeans, imputed genotype	rs7632486	rs58128919	3	32286791	32286791	0	1	1	1	A	G	0.16501	0.923606	56.702879	chr3	32245299	0.850979159511728
CD4T_rs7632486_CMTM8	CD4T	rs7632486	CMTM8	SET	13	0.13355	0.0047704	0.22101	0.27284	results/current/magma/BL	BL	0.9769024137931035	EGG_BL	http://www.ncbi.nlm.nih.gov/pubmed/25281659	Birth Length	rs7632486	rs58128919	3	32286791	32286791	0	1	1	1	A	G	0.16501	0.923606	56.702879	chr3	32245299	0.4507612565782726
CD4T_rs7632486_CMTM8	CD4T	rs7632486	CMTM8	SET	13	0.084705	0.0030243	0.23981	0.36197	results/current/magma/BLDP2_UKB	BLDP2_UKB	0.9960034615384615	UKB_2395_2_Hair_or_balding_pattern_Pattern_2	http://biobank.ctsu.ox.ac.uk/showcase/field.cgi?id=41202	Hair/balding pattern: Pattern 2	rs7632486	rs58128919	3	32286791	32286791	0	1	1	1	A	G	0.16501	0.923606	56.702879	chr3	32245299	0.09282716537822944
CD4T_rs7632486_CMTM8	CD4T	rs7632486	CMTM8	SET	13	0.48463	0.017303	0.24359	0.023335	results/current/magma/BLDP3_UKB	BLDP3_UKB	0.5534876470588235	UKB_2395_3_Hair_or_balding_pattern_Pattern_3	http://biobank.ctsu.ox.ac.uk/showcase/field.cgi?id=41202	Hair/balding pattern: Pattern 3	rs7632486	rs58128919	3	32286791	32286791	0	1	1	1	A	G	0.16501	0.923606	56.702879	chr3	32245299	0.8538390926070991
CD4T_rs7632486_CMTM8	CD4T	rs7632486	CMTM8	SET	13	-0.15316	-0.0054682	0.29332	0.69921	results/current/magma/BLDP4_UKB	BLDP4_UKB	0.947450625	UKB_2395_4_Hair_or_balding_pattern_Pattern_4	http://biobank.ctsu.ox.ac.uk/showcase/field.cgi?id=41202	Hair/balding pattern: Pattern 4	rs7632486	rs58128919	3	32286791	32286791	0	1	1	1	A	G	0.16501	0.923606	56.702879	chr3	32245299	0.6587116935691575
CD4T_rs7632486_CMTM8	CD4T	rs7632486	CMTM8	SET	13	-0.037536	-0.0013439	0.20291	0.57338	results/current/magma/BMD	BMD	0.972054827586207	GEFOS_Forearm	http://www.ncbi.nlm.nih.gov/pubmed/26367794	Bone Mineral Density (Forearm)	rs7632486	rs58128919	3	32286791	32286791	0	1	1	1	A	G	0.16501	0.923606	56.702879	chr3	32245299	0.557787
CD4T_rs7632486_CMTM8	CD4T	rs7632486	CMTM8	SET	13	-0.05922	-0.0021159	0.26487	0.58846	results/current/magma/BMI	BMI	0.99206	GIANT_2015_BMI_EUR	http://www.ncbi.nlm.nih.gov/pubmed/25673413	Body Mass Index	rs7632486	rs58128919	3	32286791	32286791	0	1	1	1	A	G	0.16501	0.923606	56.702879	chr3	32245299	0.5438824417179753
CD4T_rs7632486_CMTM8	CD4T	rs7632486	CMTM8	SET	13	-0.077219	-0.0027582	0.23108	0.63087	results/current/magma/BMI_SDS	BMI_SDS	0.9465224999999999	EGG_BMI_HapMapImputed	http://www.ncbi.nlm.nih.gov/pubmed/26604143	Body Mass Index Standard Deviation Score	rs7632486	rs58128919	3	32286791	32286791	0	1	1	1	A	G	0.16501	0.923606	56.702879	chr3	32245299	0.2046069466397309
CD4T_rs7632486_CMTM8	CD4T	rs7632486	CMTM8	SET	13	-0.053377	-0.0019058	0.36485	0.55816	results/current/magma/BMI_UKB	BMI_UKB	0.904055625	UKB_21001_Body_mass_index_BMI	http://biobank.ctsu.ox.ac.uk/showcase/field.cgi?id=41202	Body mass index (BMI)	rs7632486	rs58128919	3	32286791	32286791	0	1	1	1	A	G	0.16501	0.923606	56.702879	chr3	32245299	0.6716613650400789
CD4T_rs7632486_CMTM8	CD4T	rs7632486	CMTM8	SET	13	-0.22032	-0.0078701	0.23826	0.82242	results/current/magma/BMIA	BMIA	0.8754793548387096	GIANT_2017_BMI_Active_EUR	NA	BMI for individuals defined as active, only European cohorts	rs7632486	rs58128919	3	32286791	32286791	0	1	1	1	A	G	0.16501	0.923606	56.702879	chr3	32245299	0.7026667558615118
CD4T_rs7632486_CMTM8	CD4T	rs7632486	CMTM8	SET	13	0.29754	0.010641	0.3072	0.16639	results/current/magma/BNC	BNC	0.50409	Astle_et_al_2016_Sum_basophil_neutrophil_counts	https://www.ncbi.nlm.nih.gov/pubmed/27863252	Sum basophil neutrophil counts	rs7632486	rs58128919	3	32286791	32286791	0	1	1	1	A	G	0.16501	0.923606	56.702879	chr3	32245299	0.4225
CD4T_rs7632486_CMTM8	CD4T	rs7632486	CMTM8	SET	13	0.37375	0.013346	0.23377	0.054954	results/current/magma/BW	BW	0.431574	EGG_BW3_EUR	https://www.ncbi.nlm.nih.gov/pubmed/27680694	Birth Weight	rs7632486	rs58128919	3	32286791	32286791	0	1	1	1	A	G	0.16501	0.923606	56.702879	chr3	32245299	0.87
CD4T_rs7632486_CMTM8	CD4T	rs7632486	CMTM8	SET	13	-0.055732	-0.0019898	0.29309	0.5754	results/current/magma/BW_UKB	BW_UKB	0.9563989285714286	UKB_20022_Birth_weight	http://biobank.ctsu.ox.ac.uk/showcase/field.cgi?id=41202	Birth weight	rs7632486	rs58128919	3	32286791	32286791	0	1	1	1	A	G	0.16501	0.923606	56.702879	chr3	32245299	0.27989114675296656
CD4T_rs7632486_CMTM8	CD4T	rs7632486	CMTM8	SET	13	0.044977	0.001606	0.24565	0.42736	results/current/magma/CAD	CAD	0.97589	CARDIoGRAM_C4D_CAD_ADDITIVE	http://www.ncbi.nlm.nih.gov/pubmed/26343387	Coronary Artery Disease (additive model)	rs7632486	rs58128919	3	32286791	32286791	0	1	1	1	A	G	0.16501	0.923606	56.702879	chr3	32245299	0.260182
CD4T_rs7632486_CMTM8	CD4T	rs7632486	CMTM8	SET	13	-0.14815	-0.0052893	0.23012	0.74014	results/current/magma/CD	CD	0.75344	IBD.EUR.Crohns_Disease	http://www.ncbi.nlm.nih.gov/pubmed/26192919	Crohn's Disease	rs7632486	rs58128919	3	32286791	32286791	0	1	1	1	A	G	0.16501	0.923606	56.702879	chr3	32245299	0.9528
CD4T_rs7632486_CMTM8	CD4T	rs7632486	CMTM8	SET	13	0.26181	0.0093477	0.22612	0.12348	results/current/magma/CD_UKBS	CD_UKBS	0.3535675	UKB_20002_1462_self_reported_crohns_disease	http://biobank.ctsu.ox.ac.uk/showcase/field.cgi?id=41202	Non-cancer illness code, self-reported: crohns disease	rs7632486	rs58128919	3	32286791	32286791	0	1	1	1	A	G	0.16501	0.923606	56.702879	chr3	32245299	0.5751044844744506
CD4T_rs7632486_CMTM8	CD4T	rs7632486	CMTM8	SET	12	0.49454	0.017131	0.25498	0.026233	results/current/magma/CEL	CEL	0.288563	IMMUNOBASE_Celiac_disease_hg19	http://www.ncbi.nlm.nih.gov/pubmed/20190752	Celiac Disease	rs7632486	rs58128919	3	32286791	32286791	0	1	1	1	A	G	0.16501	0.923606	56.702879	chr3	32245299	0.8767848725833789
CD4T_rs7632486_CMTM8	CD4T	rs7632486	CMTM8	SET	13	-0.029296	-0.001046	0.19575	0.55948	results/current/magma/CH2	CH2	0.83922	MAGNETIC_CH2.DB.ratio	http://www.ncbi.nlm.nih.gov/pubmed/27005778	Average number of methylene groups per a double bond	rs7632486	rs58128919	3	32286791	32286791	0	1	1	1	A	G	0.16501	0.923606	56.702879	chr3	32245299	2.72e-4
CD4T_rs7632486_CMTM8	CD4T	rs7632486	CMTM8	SET	13	0.2149	0.0076731	0.21693	0.16094	results/current/magma/CHRONO	CHRONO	0.5901133333333333	Jones_et_al_2016_Chronotype	https://www.ncbi.nlm.nih.gov/pubmed/27494321	Chronotype	rs7632486	rs58128919	3	32286791	32286791	0	1	1	1	A	G	0.16501	0.923606	56.702879	chr3	32245299	0.48
CD4T_rs7632486_CMTM8	CD4T	rs7632486	CMTM8	SET	13	0.21845	0.0077996	0.29327	0.22818	results/current/magma/CHRONO_UKB	CHRONO_UKB	0.848826	UKB_1180_Morning_or_evening_person_chronotype	http://biobank.ctsu.ox.ac.uk/showcase/field.cgi?id=41202	Morning/evening person (chronotype)	rs7632486	rs58128919	3	32286791	32286791	0	1	1	1	A	G	0.16501	0.923606	56.702879	chr3	32245299	0.4999994783216288
CD4T_rs7632486_CMTM8	CD4T	rs7632486	CMTM8	SET	13	-0.0072589	-2.5932e-4	0.22406	0.51292	results/current/magma/CKD	CKD	0.8673796153846154	CKDGen_Chronic_Kidney_Disease	http://www.ncbi.nlm.nih.gov/pubmed/24029420	Chronic Kidney Disease	rs7632486	rs58128919	3	32286791	32286791	0	1	1	1	A	G	0.16501	0.923606	56.702879	chr3	32245299	0.5549286831318769
CD4T_rs7632486_CMTM8	CD4T	rs7632486	CMTM8	SET	13	-0.32715	-0.011688	0.20452	0.94514	results/current/magma/DBP	DBP	0.99433	ICBP_DiastolicPressure	https://www.ncbi.nlm.nih.gov/pubmed/21909115	Diastolic Blood Pressure	rs7632486	rs58128919	3	32286791	32286791	0	1	1	1	A	G	0.16501	0.923606	56.702879	chr3	32245299	0.2972105316134248
CD4T_rs7632486_CMTM8	CD4T	rs7632486	CMTM8	SET	13	-0.18652	-0.00666	0.21815	0.80372	results/current/magma/DEPR	DEPR	0.9515177419354839	SSGAC_Depressive_Symptoms	http://www.nature.com/ng/journal/vaop/ncurrent/full/ng.3552.html#access	Depressive Symptoms	rs7632486	rs58128919	3	32286791	32286791	0	1	1	1	A	G	0.16501	0.923606	56.702879	chr3	32245299	0.0226
CD4T_rs7632486_CMTM8	CD4T	rs7632486	CMTM8	SET	13	-0.1059	-0.0037809	0.23481	0.674	results/current/magma/DVT_UKB	DVT_UKB	0.9267500000000001	UKB_6152_5_diagnosed_by_doctor_Blood_clot_in_the_leg_DVT	http://biobank.ctsu.ox.ac.uk/showcase/field.cgi?id=41202	Blood clot, DVT, bronchitis, emphysema, asthma, rhinitis, eczema, allergy diagnosed by doctor: Blood clot in the leg (DVT)	rs7632486	rs58128919	3	32286791	32286791	0	1	1	1	A	G	0.16501	0.923606	56.702879	chr3	32245299	0.2887018788923714
CD4T_rs7632486_CMTM8	CD4T	rs7632486	CMTM8	SET	13	-0.22487	-0.0080286	0.23465	0.83103	results/current/magma/DVT_UKBS	DVT_UKBS	0.99771	UKB_20002_1094_self_reported_deep_venous_thrombosis_dvt	http://biobank.ctsu.ox.ac.uk/showcase/field.cgi?id=41202	Non-cancer illness code, self-reported: deep venous thrombosis (dvt)	rs7632486	rs58128919	3	32286791	32286791	0	1	1	1	A	G	0.16501	0.923606	56.702879	chr3	32245299	0.463872233415901
CD4T_rs7632486_CMTM8	CD4T	rs7632486	CMTM8	SET	13	0.063054	0.0022549	0.32669	0.42348	results/current/magma/EBC	EBC	0.7035743478260869	Astle_et_al_2016_Sum_eosinophil_basophil_counts	https://www.ncbi.nlm.nih.gov/pubmed/27863252	Sum eosinophil basophil counts	rs7632486	rs58128919	3	32286791	32286791	0	1	1	1	A	G	0.16501	0.923606	56.702879	chr3	32245299	0.7403
CD4T_rs7632486_CMTM8	CD4T	rs7632486	CMTM8	SET	13	0.0018108	6.4756e-5	0.32973	0.49781	results/current/magma/EC	EC	0.71366625	Astle_et_al_2016_Eosinophil_counts	https://www.ncbi.nlm.nih.gov/pubmed/27863252	Eosinophil counts	rs7632486	rs58128919	3	32286791	32286791	0	1	1	1	A	G	0.16501	0.923606	56.702879	chr3	32245299	0.6669
CD4T_rs7632486_CMTM8	CD4T	rs7632486	CMTM8	SET	13	-0.24045	-0.0085847	0.20337	0.88145	results/current/magma/ECZ	ECZ	0.9383177419354838	EAGLE_Eczema	NA	Eczema	rs7632486	rs58128919	3	32286791	32286791	0	1	1	1	A	G	0.16501	0.923606	56.702879	chr3	32245299	0.082472
CD4T_rs7632486_CMTM8	CD4T	rs7632486	CMTM8	SET	13	0.11942	0.0042638	0.23594	0.30638	results/current/magma/ECZ_UKBS	ECZ_UKBS	0.6732521052631579	UKB_20002_1452_self_reported_eczema_or_dermatitis	http://biobank.ctsu.ox.ac.uk/showcase/field.cgi?id=41202	Non-cancer illness code, self-reported: eczema/dermatitis	rs7632486	rs58128919	3	32286791	32286791	0	1	1	1	A	G	0.16501	0.923606	56.702879	chr3	32245299	0.873504731386687
CD4T_rs7632486_CMTM8	CD4T	rs7632486	CMTM8	SET	13	-0.034084	-0.001217	0.25008	0.5542	results/current/magma/EDU	EDU	0.7974725	SSGAC_Education_Years_Pooled	http://www.nature.com/nature/journal/vaop/ncurrent/full/nature17671.html	Education years (Discovery and replication cohorts, genders pooled)	rs7632486	rs58128919	3	32286791	32286791	0	1	1	1	A	G	0.16501	0.923606	56.702879	chr3	32245299	0.5809
CD4T_rs7632486_CMTM8	CD4T	rs7632486	CMTM8	SET	13	-0.25806	-0.0092182	0.21986	0.87974	results/current/magma/EPI	EPI	0.95601	ILAE_Genetic_generalised_epilepsy	http://thelancet.com/journals/laneur/article/PIIS1474-4422(14)70171-1/fulltext	Genetic Generalised Epilepsy	rs7632486	rs58128919	3	32286791	32286791	0	1	1	1	A	G	0.16501	0.923606	56.702879	chr3	32245299	0.3731571209788844
CD4T_rs7632486_CMTM8	CD4T	rs7632486	CMTM8	SET	13	0.073044	0.0026079	0.21778	0.36866	results/current/magma/EPI_UKB	EPI_UKB	0.522115	UKB_G40_Diagnoses_main_ICD10_G40_Epilepsy	http://biobank.ctsu.ox.ac.uk/showcase/field.cgi?id=41202	Diagnoses - main ICD10: G40 Epilepsy	rs7632486	rs58128919	3	32286791	32286791	0	1	1	1	A	G	0.16501	0.923606	56.702879	chr3	32245299	0.7510389116450513
CD4T_rs7632486_CMTM8	CD4T	rs7632486	CMTM8	SET	13	0.79213	0.028281	0.21982	1.5779e-4	results/current/magma/ERNBC	ERNBC	0.0026035349999999997	BCAC_ER_negative_BreastCancer_EUR	https://www.ncbi.nlm.nih.gov/pubmed/25890600	Estrogen-receptor-negative breast cancer in Europeans, imputed genotype	rs7632486	rs58128919	3	32286791	32286791	0	1	1	1	A	G	0.16501	0.923606	56.702879	chr3	32245299	0.6111467586667887
CD4T_rs7632486_CMTM8	CD4T	rs7632486	CMTM8	SET	13	0.06433	0.0022967	0.20155	0.3748	results/current/magma/ERPBC	ERPBC	0.77957	BCAC_ER_positive_BreastCancer_EUR	https://www.ncbi.nlm.nih.gov/pubmed/25890600	Estrogen-receptor-positive breast cancer in Europeans, imputed genotype	rs7632486	rs58128919	3	32286791	32286791	0	1	1	1	A	G	0.16501	0.923606	56.702879	chr3	32245299	0.058314856449625266
CD4T_rs7632486_CMTM8	CD4T	rs7632486	CMTM8	SET	13	-0.26733	-0.0095446	0.2372	0.87012	results/current/magma/FAD_UKB	FAD_UKB	0.96796	UKB_1807_Fathers_age_at_death	http://biobank.ctsu.ox.ac.uk/showcase/field.cgi?id=41202	Father's age at death	rs7632486	rs58128919	3	32286791	32286791	0	1	1	1	A	G	0.16501	0.923606	56.702879	chr3	32245299	0.5145496756510308
CD4T_rs7632486_CMTM8	CD4T	rs7632486	CMTM8	SET	13	0.19979	0.0071331	0.35166	0.28498	results/current/magma/FAT_UKB	FAT_UKB	0.9044731034482759	UKB_23099_Body_fat_percentage	http://biobank.ctsu.ox.ac.uk/showcase/field.cgi?id=41202	Body fat percentage	rs7632486	rs58128919	3	32286791	32286791	0	1	1	1	A	G	0.16501	0.923606	56.702879	chr3	32245299	0.4010708736073649
CD4T_rs7632486_CMTM8	CD4T	rs7632486	CMTM8	SET	13	0.11483	0.0041018	0.22488	0.30481	results/current/magma/FG	FG	0.99593	MAGIC_FastingGlucose	http://www.ncbi.nlm.nih.gov/pubmed/20081858	Fasting Glucose	rs7632486	rs58128919	3	32286791	32286791	0	1	1	1	A	G	0.16501	0.923606	56.702879	chr3	32245299	0.6744187380022223
CD4T_rs7632486_CMTM8	CD4T	rs7632486	CMTM8	SET	13	-0.14382	-0.0051348	0.27385	0.70026	results/current/magma/FIS_UKB	FIS_UKB	0.97844	UKB_20016_Fluid_intelligence_score	http://biobank.ctsu.ox.ac.uk/showcase/field.cgi?id=41202	Fluid intelligence score	rs7632486	rs58128919	3	32286791	32286791	0	1	1	1	A	G	0.16501	0.923606	56.702879	chr3	32245299	0.0687684011886149
CD4T_rs7632486_CMTM8	CD4T	rs7632486	CMTM8	SET	13	0.25999	0.0092978	0.30833	0.19956	results/current/magma/GC	GC	0.5075871428571429	Astle_et_al_2016_Granulocyte_count	https://www.ncbi.nlm.nih.gov/pubmed/27863252	Granulocyte count	rs7632486	rs58128919	3	32286791	32286791	0	1	1	1	A	G	0.16501	0.923606	56.702879	chr3	32245299	0.5179
CD4T_rs7632486_CMTM8	CD4T	rs7632486	CMTM8	SET	13	-0.15741	-0.00562	0.24109	0.74308	results/current/magma/GOUT_UKBS	GOUT_UKBS	0.9159948387096774	UKB_20002_1466_self_reported_gout	http://biobank.ctsu.ox.ac.uk/showcase/field.cgi?id=41202	Non-cancer illness code, self-reported: gout	rs7632486	rs58128919	3	32286791	32286791	0	1	1	1	A	G	0.16501	0.923606	56.702879	chr3	32245299	0.9405945355877474
CD4T_rs7632486_CMTM8	CD4T	rs7632486	CMTM8	SET	13	0.44552	0.015907	0.31106	0.07605	results/current/magma/HAY_UKB	HAY_UKB	0.250965	UKB_6152_9_diagnosed_by_doctor_Hayfever_allergic_rhinitis_or_eczema	http://biobank.ctsu.ox.ac.uk/showcase/field.cgi?id=41202	Blood clot, DVT, bronchitis, emphysema, asthma, rhinitis, eczema, allergy diagnosed by doctor: Hayfever, allergic rhinitis or eczema	rs7632486	rs58128919	3	32286791	32286791	0	1	1	1	A	G	0.16501	0.923606	56.702879	chr3	32245299	0.5654912656634767
CD4T_rs7632486_CMTM8	CD4T	rs7632486	CMTM8	SET	13	0.61357	0.021907	0.27492	0.012827	results/current/magma/HC_UKBS	HC_UKBS	0.2626305	UKB_20002_1473_self_reported_high_cholesterol	http://biobank.ctsu.ox.ac.uk/showcase/field.cgi?id=41202	Non-cancer illness code, self-reported: high cholesterol	rs7632486	rs58128919	3	32286791	32286791	0	1	1	1	A	G	0.16501	0.923606	56.702879	chr3	32245299	0.9218945795561172
CD4T_rs7632486_CMTM8	CD4T	rs7632486	CMTM8	SET	13	0.10682	0.003816	0.26963	0.346	results/current/magma/HDL	HDL	0.7133657142857143	GLGC_Mc_HDL	http://www.ncbi.nlm.nih.gov/pubmed/24097068	High-density Lipoprotein Cholesterol	rs7632486	rs58128919	3	32286791	32286791	0	1	1	1	A	G	0.16501	0.923606	56.702879	chr3	32245299	0.9163882988668804
CD4T_rs7632486_CMTM8	CD4T	rs7632486	CMTM8	SET	13	0.0074665	2.666e-4	0.19754	0.48493000000000003	results/current/magma/HDLC	HDLC	0.92606	MAGNETIC_HDL.C	http://www.ncbi.nlm.nih.gov/pubmed/27005778	Total cholesterol in HDL	rs7632486	rs58128919	3	32286791	32286791	0	1	1	1	A	G	0.16501	0.923606	56.702879	chr3	32245299	0.153363
CD4T_rs7632486_CMTM8	CD4T	rs7632486	CMTM8	SET	13	0.15962	0.0057018	0.41597	0.3506	results/current/magma/HEIGHT	HEIGHT	0.96682	GIANT_HEIGHT	http://www.ncbi.nlm.nih.gov/pubmed/25282103	Height	rs7632486	rs58128919	3	32286791	32286791	0	1	1	1	A	G	0.16501	0.923606	56.702879	chr3	32245299	0.9266296550483637
CD4T_rs7632486_CMTM8	CD4T	rs7632486	CMTM8	SET	13	0.58761	0.02098	0.51818	0.12841	results/current/magma/HEIGHT_UKB	HEIGHT_UKB	0.6854243478260869	UKB_50_Standing_height	http://biobank.ctsu.ox.ac.uk/showcase/field.cgi?id=41202	Standing height	rs7632486	rs58128919	3	32286791	32286791	0	1	1	1	A	G	0.16501	0.923606	56.702879	chr3	32245299	0.04550604393556119
CD4T_rs7632486_CMTM8	CD4T	rs7632486	CMTM8	SET	13	0.13442	0.0048024	0.2561	0.29985	results/current/magma/HIP	HIP	0.805134	GIANT_HIP_Combined_EUR	http://www.ncbi.nlm.nih.gov/pubmed/25673412	Hip Circumference	rs7632486	rs58128919	3	32286791	32286791	0	1	1	1	A	G	0.16501	0.923606	56.702879	chr3	32245299	0.8081262133436875
CD4T_rs7632486_CMTM8	CD4T	rs7632486	CMTM8	SET	13	0.36518	0.013038	0.32031	0.12714	results/current/magma/HPT_UKBS	HPT_UKBS	0.8864434615384614	UKB_20002_1065_self_reported_hypertension	http://biobank.ctsu.ox.ac.uk/showcase/field.cgi?id=41202	Non-cancer illness code, self-reported: hypertension	rs7632486	rs58128919	3	32286791	32286791	0	1	1	1	A	G	0.16501	0.923606	56.702879	chr3	32245299	0.04918234408124399
CD4T_rs7632486_CMTM8	CD4T	rs7632486	CMTM8	SET	13	-0.012975	-4.6355e-4	0.23605	0.52192	results/current/magma/HR	HR	0.99315	HRGene_HeartRate	https://www.ncbi.nlm.nih.gov/pubmed/23583979	Heart rate	rs7632486	rs58128919	3	32286791	32286791	0	1	1	1	A	G	0.16501	0.923606	56.702879	chr3	32245299	0.6134834519243578
CD4T_rs7632486_CMTM8	CD4T	rs7632486	CMTM8	SET	13	-0.13633	-0.0048753	0.32545	0.66235	results/current/magma/HRET	HRET	0.9635893548387097	Astle_et_al_2016_High_light_scatter_reticulocyte_count	https://www.ncbi.nlm.nih.gov/pubmed/27863252	High light scatter reticulocyte count	rs7632486	rs58128919	3	32286791	32286791	0	1	1	1	A	G	0.16501	0.923606	56.702879	chr3	32245299	0.6896
CD4T_rs7632486_CMTM8	CD4T	rs7632486	CMTM8	SET	13	-0.25009	-0.0089292	0.24266	0.84863	results/current/magma/HYPERTHY_UKBS	HYPERTHY_UKBS	0.894898125	UKB_20002_1225_self_reported_hyperthyroidism_or_thyrotoxicosis	http://biobank.ctsu.ox.ac.uk/showcase/field.cgi?id=41202	Non-cancer illness code, self-reported: hyperthyroidism/thyrotoxicosis	rs7632486	rs58128919	3	32286791	32286791	0	1	1	1	A	G	0.16501	0.923606	56.702879	chr3	32245299	0.553637865287972
CD4T_rs7632486_CMTM8	CD4T	rs7632486	CMTM8	SET	13	0.13857	0.0049476	0.30272	0.32357	results/current/magma/HYPOTHY_UKBS	HYPOTHY_UKBS	0.6281064705882353	UKB_20002_1226_self_reported_hypothyroidism_or_myxoedema	http://biobank.ctsu.ox.ac.uk/showcase/field.cgi?id=41202	Non-cancer illness code, self-reported: hypothyroidism/myxoedema	rs7632486	rs58128919	3	32286791	32286791	0	1	1	1	A	G	0.16501	0.923606	56.702879	chr3	32245299	0.11669741678395508
CD4T_rs7632486_CMTM8	CD4T	rs7632486	CMTM8	SET	13	0.19359	0.0069115	0.23845	0.20844	results/current/magma/IBD	IBD	0.45856800000000003	IBD.EUR.Inflammatory_Bowel_Disease	http://www.ncbi.nlm.nih.gov/pubmed/26192919	Inflammatory Bowel Disease	rs7632486	rs58128919	3	32286791	32286791	0	1	1	1	A	G	0.16501	0.923606	56.702879	chr3	32245299	0.6127
CD4T_rs7632486_CMTM8	CD4T	rs7632486	CMTM8	SET	13	-0.24827	-0.0088642	0.21814	0.87245	results/current/magma/IBD_UKBS	IBD_UKBS	0.9998467741935484	UKB_20002_1461_self_reported_inflammatory_bowel_disease	http://biobank.ctsu.ox.ac.uk/showcase/field.cgi?id=41202	Non-cancer illness code, self-reported: inflammatory bowel disease	rs7632486	rs58128919	3	32286791	32286791	0	1	1	1	A	G	0.16501	0.923606	56.702879	chr3	32245299	0.3554353178247448
CD4T_rs7632486_CMTM8	CD4T	rs7632486	CMTM8	SET	13	0.064934	0.0023184	0.22617	0.38702	results/current/magma/IBS_UKBS	IBS_UKBS	0.828245	UKB_20002_1154_self_reported_irritable_bowel_syndrome	http://biobank.ctsu.ox.ac.uk/showcase/field.cgi?id=41202	Non-cancer illness code, self-reported: irritable bowel syndrome	rs7632486	rs58128919	3	32286791	32286791	0	1	1	1	A	G	0.16501	0.923606	56.702879	chr3	32245299	0.6187064286567823
CD4T_rs7632486_CMTM8	CD4T	rs7632486	CMTM8	SET	13	-0.046854	-0.0016733	0.22706	0.58174	results/current/magma/ICV	ICV	0.7437946153846153	ENIGMA_Intracraneal_Volume	https://www.ncbi.nlm.nih.gov/pubmed/25607358	Intracraneal Volume	rs7632486	rs58128919	3	32286791	32286791	0	1	1	1	A	G	0.16501	0.923606	56.702879	chr3	32245299	0.01299
CD4T_rs7632486_CMTM8	CD4T	rs7632486	CMTM8	SET	13	0.01292	4.6132e-4	0.19885	0.4741	results/current/magma/IDL	IDL	0.9912936	MAGNETIC_IDL.TG	http://www.ncbi.nlm.nih.gov/pubmed/27005778	Triglycerides in IDL	rs7632486	rs58128919	3	32286791	32286791	0	1	1	1	A	G	0.16501	0.923606	56.702879	chr3	32245299	0.305005
CD4T_rs7632486_CMTM8	CD4T	rs7632486	CMTM8	SET	13	-0.067086	-0.0023955	0.19957	0.63162	results/current/magma/INSOMN	INSOMN	0.99236	CNCR_Insomnia_all	https://www.ncbi.nlm.nih.gov/pubmed/28604731	Insomnia in both sexes	rs7632486	rs58128919	3	32286791	32286791	0	1	1	1	A	G	0.16501	0.923606	56.702879	chr3	32245299	0.0287756
CD4T_rs7632486_CMTM8	CD4T	rs7632486	CMTM8	SET	13	0.0086587	3.0915e-4	0.26047	0.48674	results/current/magma/INSOMN_UKB	INSOMN_UKB	0.99283	UKB_1200_Sleeplessness_or_insomnia	http://biobank.ctsu.ox.ac.uk/showcase/field.cgi?id=41202	Sleeplessness / insomnia	rs7632486	rs58128919	3	32286791	32286791	0	1	1	1	A	G	0.16501	0.923606	56.702879	chr3	32245299	7.915981599090238e-4
CD4T_rs7632486_CMTM8	CD4T	rs7632486	CMTM8	SET	13	-0.19129	-0.0068298	0.22162	0.80596	results/current/magma/INSOMN_UKBS	INSOMN_UKBS	0.99525	UKB_20002_1616_self_reported_insomnia	http://biobank.ctsu.ox.ac.uk/showcase/field.cgi?id=41202	Non-cancer illness code, self-reported: insomnia	rs7632486	rs58128919	3	32286791	32286791	0	1	1	1	A	G	0.16501	0.923606	56.702879	chr3	32245299	0.93841610459428
CD4T_rs7632486_CMTM8	CD4T	rs7632486	CMTM8	SET	13	0.092514	0.0033046	0.21856	0.33605	results/current/magma/INSUL	INSUL	0.8054121428571429	MAGIC_ln_FastingInsulin	http://www.ncbi.nlm.nih.gov/pubmed/20081858	Fasting Insulin	rs7632486	rs58128919	3	32286791	32286791	0	1	1	1	A	G	0.16501	0.923606	56.702879	chr3	32245299	0.9353207380255113
CD4T_rs7632486_CMTM8	CD4T	rs7632486	CMTM8	SET	13	0.45065	0.016116	0.33221	0.087481	results/current/magma/LC	LC	0.33280133333333334	Astle_et_al_2016_Lymphocyte_counts	https://www.ncbi.nlm.nih.gov/pubmed/27863252	Lymphocyte counts	rs7632486	rs58128919	3	32286791	32286791	0	1	1	1	A	G	0.16501	0.923606	56.702879	chr3	32245299	0.5484
CD4T_rs7632486_CMTM8	CD4T	rs7632486	CMTM8	SET	13	0.26776	0.0095656	0.26389	0.15515	results/current/magma/LDL	LDL	0.7962428571428571	GLGC_Mc_LDL	http://www.ncbi.nlm.nih.gov/pubmed/24097068	Low-density Lipoprotein Cholesterol	rs7632486	rs58128919	3	32286791	32286791	0	1	1	1	A	G	0.16501	0.923606	56.702879	chr3	32245299	0.9401401867222968
CD4T_rs7632486_CMTM8	CD4T	rs7632486	CMTM8	SET	13	-0.1692	-0.0060415	0.19901	0.8024	results/current/magma/LDLC	LDLC	0.9130758620689655	MAGNETIC_LDL.C	http://www.ncbi.nlm.nih.gov/pubmed/27005778	Total cholesterol in LDL	rs7632486	rs58128919	3	32286791	32286791	0	1	1	1	A	G	0.16501	0.923606	56.702879	chr3	32245299	0.146859
CD4T_rs7632486_CMTM8	CD4T	rs7632486	CMTM8	SET	13	0.25855	0.009231	0.23197	0.13253	results/current/magma/MAD_UKB	MAD_UKB	0.6247725000000001	UKB_3526_Mothers_age_at_death	http://biobank.ctsu.ox.ac.uk/showcase/field.cgi?id=41202	Mother's age at death	rs7632486	rs58128919	3	32286791	32286791	0	1	1	1	A	G	0.16501	0.923606	56.702879	chr3	32245299	0.1379788067503908
CD4T_rs7632486_CMTM8	CD4T	rs7632486	CMTM8	SET	13	0.015302	5.4722e-4	0.33131	0.48158	results/current/magma/MC	MC	0.6356856000000001	Astle_et_al_2016_Monocyte_count	https://www.ncbi.nlm.nih.gov/pubmed/27863252	Monocyte count	rs7632486	rs58128919	3	32286791	32286791	0	1	1	1	A	G	0.16501	0.923606	56.702879	chr3	32245299	0.7659999999999999
CD4T_rs7632486_CMTM8	CD4T	rs7632486	CMTM8	SET	13	-0.022389	-7.9937e-4	0.2383	0.53743	results/current/magma/MI_UKB	MI_UKB	0.6137431034482759	UKB_6150_1_Vascular_or_heart_problems_diagnosed_by_doctor_Heart_attack	http://biobank.ctsu.ox.ac.uk/showcase/field.cgi?id=41202	Vascular/heart problems diagnosed by doctor: Heart attack	rs7632486	rs58128919	3	32286791	32286791	0	1	1	1	A	G	0.16501	0.923606	56.702879	chr3	32245299	0.6757420144740383
CD4T_rs7632486_CMTM8	CD4T	rs7632486	CMTM8	SET	13	-0.38064	-0.01359	0.21771	0.95979	results/current/magma/MIGR_UKB	MIGR_UKB	0.97531	UKB_G43_Diagnoses_main_ICD10_G43_Migraine	http://biobank.ctsu.ox.ac.uk/showcase/field.cgi?id=41202	Diagnoses - main ICD10: G43 Migraine	rs7632486	rs58128919	3	32286791	32286791	0	1	1	1	A	G	0.16501	0.923606	56.702879	chr3	32245299	0.37805721528559605
CD4T_rs7632486_CMTM8	CD4T	rs7632486	CMTM8	SET	13	0.24563	0.00877	0.2349	0.14787	results/current/magma/MIGR_UKBS	MIGR_UKBS	0.8878706896551725	UKB_20002_1265_self_reported_migraine	http://biobank.ctsu.ox.ac.uk/showcase/field.cgi?id=41202	Non-cancer illness code, self-reported: migraine	rs7632486	rs58128919	3	32286791	32286791	0	1	1	1	A	G	0.16501	0.923606	56.702879	chr3	32245299	0.7092716433637931
CD4T_rs7632486_CMTM8	CD4T	rs7632486	CMTM8	SET	13	0.19534	0.0069848	0.26529	0.23077	results/current/magma/MS	MS	0.5076940000000001	IMMUNOBASE_Multiple_sclerosis_hg19	http://www.ncbi.nlm.nih.gov/pubmed/21833088	Multiple Sclerosis	rs7632486	rs58128919	3	32286791	32286791	0	1	1	1	A	G	0.16501	0.923606	56.702879	chr3	32245299	0.8614433301749368
CD4T_rs7632486_CMTM8	CD4T	rs7632486	CMTM8	SET	13	0.042533	0.0015186	0.23493	0.42817	results/current/magma/MS_UKBS	MS_UKBS	0.6509895652173913	UKB_20002_1261_self_reported_multiple_sclerosis	http://biobank.ctsu.ox.ac.uk/showcase/field.cgi?id=41202	Non-cancer illness code, self-reported: multiple sclerosis	rs7632486	rs58128919	3	32286791	32286791	0	1	1	1	A	G	0.16501	0.923606	56.702879	chr3	32245299	0.9814705902426674
CD4T_rs7632486_CMTM8	CD4T	rs7632486	CMTM8	SET	13	0.24559	0.0087828	0.30972	0.21392	results/current/magma/MWBC	MWBC	0.502634	Astle_et_al_2016_Myeloid_white_cell_count	https://www.ncbi.nlm.nih.gov/pubmed/27863252	Myeloid white cell count	rs7632486	rs58128919	3	32286791	32286791	0	1	1	1	A	G	0.16501	0.923606	56.702879	chr3	32245299	0.5049
CD4T_rs7632486_CMTM8	CD4T	rs7632486	CMTM8	SET	13	0.34269	0.012255	0.30703	0.13219	results/current/magma/NC	NC	0.47343	Astle_et_al_2016_Neutrophil_count	https://www.ncbi.nlm.nih.gov/pubmed/27863252	Neutrophil count	rs7632486	rs58128919	3	32286791	32286791	0	1	1	1	A	G	0.16501	0.923606	56.702879	chr3	32245299	0.4529
CD4T_rs7632486_CMTM8	CD4T	rs7632486	CMTM8	SET	13	0.3001	0.010732	0.30843	0.16529	results/current/magma/NEC	NEC	0.47044411764705885	Astle_et_al_2016_Sum_neutrophil_eosinophil_counts	https://www.ncbi.nlm.nih.gov/pubmed/27863252	Sum neutrophil eosinophil counts	rs7632486	rs58128919	3	32286791	32286791	0	1	1	1	A	G	0.16501	0.923606	56.702879	chr3	32245299	0.5474
CD4T_rs7632486_CMTM8	CD4T	rs7632486	CMTM8	SET	13	-0.20518	-0.0073291	0.21531	0.82969	results/current/magma/NEUROT	NEUROT	0.9580780000000001	GPC-NEO-NEUROTICISM	http://www.ncbi.nlm.nih.gov/pubmed/21173776	Five Factor Model Neuroticism	rs7632486	rs58128919	3	32286791	32286791	0	1	1	1	A	G	0.16501	0.923606	56.702879	chr3	32245299	0.12869138927402818
CD4T_rs7632486_CMTM8	CD4T	rs7632486	CMTM8	SET	13	0.5309	0.018955	0.27999	0.028986	results/current/magma/NEUROT_UKB	NEUROT_UKB	0.478269	UKB_20127_Neuroticism_score	http://biobank.ctsu.ox.ac.uk/showcase/field.cgi?id=41202	Neuroticism score	rs7632486	rs58128919	3	32286791	32286791	0	1	1	1	A	G	0.16501	0.923606	56.702879	chr3	32245299	0.11780127349890845
CD4T_rs7632486_CMTM8	CD4T	rs7632486	CMTM8	SET	13	-0.11278	-0.0040266	0.23132	0.68706	results/current/magma/OST_UKBS	OST_UKBS	0.9286464000000001	UKB_20002_1309_self_reported_osteoporosis	http://biobank.ctsu.ox.ac.uk/showcase/field.cgi?id=41202	Non-cancer illness code, self-reported: osteoporosis	rs7632486	rs58128919	3	32286791	32286791	0	1	1	1	A	G	0.16501	0.923606	56.702879	chr3	32245299	0.3683904511893549
CD4T_rs7632486_CMTM8	CD4T	rs7632486	CMTM8	SET	13	-0.081174	-0.0028982	0.2229	0.64213	results/current/magma/PD_UKBS	PD_UKBS	0.7756479310344827	UKB_20002_1262_self_reported_parkinsons_disease	http://biobank.ctsu.ox.ac.uk/showcase/field.cgi?id=41202	Non-cancer illness code, self-reported: parkinsons disease	rs7632486	rs58128919	3	32286791	32286791	0	1	1	1	A	G	0.16501	0.923606	56.702879	chr3	32245299	0.5947477064620454
CD4T_rs7632486_CMTM8	CD4T	rs7632486	CMTM8	SET	13	-0.20944	-0.0074776	0.22441	0.82464	results/current/magma/PE_UKB	PE_UKB	0.951984	UKB_6152_7_diagnosed_by_doctor_Blood_clot_in_the_lung	http://biobank.ctsu.ox.ac.uk/showcase/field.cgi?id=41202	Blood clot, DVT, bronchitis, emphysema, asthma, rhinitis, eczema, allergy diagnosed by doctor: Blood clot in the lung	rs7632486	rs58128919	3	32286791	32286791	0	1	1	1	A	G	0.16501	0.923606	56.702879	chr3	32245299	0.08055991104522299
CD4T_rs7632486_CMTM8	CD4T	rs7632486	CMTM8	SET	13	0.19841	0.0070996	0.21923	0.18274	results/current/magma/PHF	PHF	0.4998141176470588	EGG_Pubertal_growth_10F	http://www.ncbi.nlm.nih.gov/pubmed/23449627	Height Standard Deviation Score (Females, 10 years old)	rs7632486	rs58128919	3	32286791	32286791	0	1	1	1	A	G	0.16501	0.923606	56.702879	chr3	32245299	0.42755611502346635
CD4T_rs7632486_CMTM8	CD4T	rs7632486	CMTM8	SET	13	-0.028778	-0.0010297	0.22202	0.55156	results/current/magma/PHM	PHM	0.7183977777777778	EGG_Pubertal_growth_12M	http://www.ncbi.nlm.nih.gov/pubmed/23449627	Height Standard Deviation Score (Males, 12 years old)	rs7632486	rs58128919	3	32286791	32286791	0	1	1	1	A	G	0.16501	0.923606	56.702879	chr3	32245299	0.5415311721817369
CD4T_rs7632486_CMTM8	CD4T	rs7632486	CMTM8	SET	13	0.081931	0.00293	0.35754	0.40938	results/current/magma/PLT	PLT	0.6433114285714286	Astle_et_al_2016_Platelet_count	https://www.ncbi.nlm.nih.gov/pubmed/27863252	Platelet count	rs7632486	rs58128919	3	32286791	32286791	0	1	1	1	A	G	0.16501	0.923606	56.702879	chr3	32245299	0.4877
CD4T_rs7632486_CMTM8	CD4T	rs7632486	CMTM8	SET	13	-0.024645	-8.7993e-4	0.24751	0.53966	results/current/magma/PSO_UKBS	PSO_UKBS	0.7948675862068966	UKB_20002_1453_self_reported_psoriasis	http://biobank.ctsu.ox.ac.uk/showcase/field.cgi?id=41202	Non-cancer illness code, self-reported: psoriasis	rs7632486	rs58128919	3	32286791	32286791	0	1	1	1	A	G	0.16501	0.923606	56.702879	chr3	32245299	0.7789029510770731
CD4T_rs7632486_CMTM8	CD4T	rs7632486	CMTM8	SET	13	0.2316	0.0082689	0.21692	0.14285	results/current/magma/PSY_UKBS	PSY_UKBS	0.7397384210526317	UKB_20002_1243_self_reported_psychological_or_psychiatric_problem	http://biobank.ctsu.ox.ac.uk/showcase/field.cgi?id=41202	Non-cancer illness code, self-reported: psychological/psychiatric problem	rs7632486	rs58128919	3	32286791	32286791	0	1	1	1	A	G	0.16501	0.923606	56.702879	chr3	32245299	0.3597153178147437
CD4T_rs7632486_CMTM8	CD4T	rs7632486	CMTM8	SET	13	-0.24087	-0.0086061	0.26951	0.81425	results/current/magma/RA	RA	0.97846	RA_OKADA_TRANS_ETHNIC	http://www.ncbi.nlm.nih.gov/pubmed/24390342	Rheumatoid Arthritis	rs7632486	rs58128919	3	32286791	32286791	0	1	1	1	A	G	0.16501	0.923606	56.702879	chr3	32245299	0.35
CD4T_rs7632486_CMTM8	CD4T	rs7632486	CMTM8	SET	13	0.46052	0.016442	0.23036	0.022812	results/current/magma/RA_UKBS	RA_UKBS	0.15055919999999998	UKB_20002_1464_self_reported_rheumatoid_arthritis	http://biobank.ctsu.ox.ac.uk/showcase/field.cgi?id=41202	Non-cancer illness code, self-reported: rheumatoid arthritis	rs7632486	rs58128919	3	32286791	32286791	0	1	1	1	A	G	0.16501	0.923606	56.702879	chr3	32245299	0.7497412205671052
CD4T_rs7632486_CMTM8	CD4T	rs7632486	CMTM8	SET	13	0.10806	0.0038645	0.32819	0.37098	results/current/magma/RBC	RBC	0.7911242307692308	Astle_et_al_2016_Red_blood_cell_count	https://www.ncbi.nlm.nih.gov/pubmed/27863252	Red blood cell count	rs7632486	rs58128919	3	32286791	32286791	0	1	1	1	A	G	0.16501	0.923606	56.702879	chr3	32245299	0.9223
CD4T_rs7632486_CMTM8	CD4T	rs7632486	CMTM8	SET	13	-0.019452	-6.9564e-4	0.32672	0.52374	results/current/magma/RET	RET	0.8132110344827587	Astle_et_al_2016_Reticulocyte_count	https://www.ncbi.nlm.nih.gov/pubmed/27863252	Reticulocyte count	rs7632486	rs58128919	3	32286791	32286791	0	1	1	1	A	G	0.16501	0.923606	56.702879	chr3	32245299	0.9514
CD4T_rs7632486_CMTM8	CD4T	rs7632486	CMTM8	SET	13	-0.71188	-0.025433	0.20324	0.99977	results/current/magma/SBP	SBP	0.99977	ICBP_SystolicPressure	https://www.ncbi.nlm.nih.gov/pubmed/21909115	Systolic Blood Pressure	rs7632486	rs58128919	3	32286791	32286791	0	1	1	1	A	G	0.16501	0.923606	56.702879	chr3	32245299	0.45386846266081315
CD4T_rs7632486_CMTM8	CD4T	rs7632486	CMTM8	SET	13	0.11558	0.0041272	0.28413	0.34209	results/current/magma/SCZ	SCZ	0.8534332258064516	pgc.scz2	http://www.ncbi.nlm.nih.gov/pubmed/25056061	Schizophrenia	rs7632486	rs58128919	3	32286791	32286791	0	1	1	1	A	G	0.16501	0.923606	56.702879	chr3	32245299	0.3582
CD4T_rs7632486_CMTM8	CD4T	rs7632486	CMTM8	SET	13	-0.27705	-0.0098918	0.2208	0.89521	results/current/magma/SCZ_UKBS	SCZ_UKBS	0.9600445161290322	UKB_20002_1289_self_reported_schizophrenia	http://biobank.ctsu.ox.ac.uk/showcase/field.cgi?id=41202	Non-cancer illness code, self-reported: schizophrenia	rs7632486	rs58128919	3	32286791	32286791	0	1	1	1	A	G	0.16501	0.923606	56.702879	chr3	32245299	0.5469490810507783
CD4T_rs7632486_CMTM8	CD4T	rs7632486	CMTM8	SET	13	-0.19856	-0.0070923	0.25611	0.7809	results/current/magma/SLE	SLE	0.90086	IMMUNOBASE_Systemic_lupus_erythematosus_hg19	http://www.ncbi.nlm.nih.gov/pubmed/26502338	Systemic Lupus Erythematosus	rs7632486	rs58128919	3	32286791	32286791	0	1	1	1	A	G	0.16501	0.923606	56.702879	chr3	32245299	0.55508
CD4T_rs7632486_CMTM8	CD4T	rs7632486	CMTM8	SET	13	-0.31054	-0.011088	0.20234	0.93756	results/current/magma/SLEEP	SLEEP	0.9949809374999999	Jones_et_al_2016_SleepDuration	https://www.ncbi.nlm.nih.gov/pubmed/27494321	Sleep Duration	rs7632486	rs58128919	3	32286791	32286791	0	1	1	1	A	G	0.16501	0.923606	56.702879	chr3	32245299	0.3
CD4T_rs7632486_CMTM8	CD4T	rs7632486	CMTM8	SET	13	-0.11092	-0.0039601	0.26763	0.66072	results/current/magma/SLEEP_UKB	SLEEP_UKB	0.7865283870967741	UKB_1160_Sleep_duration	http://biobank.ctsu.ox.ac.uk/showcase/field.cgi?id=41202	Sleep duration	rs7632486	rs58128919	3	32286791	32286791	0	1	1	1	A	G	0.16501	0.923606	56.702879	chr3	32245299	0.025172995610558503
CD4T_rs7632486_CMTM8	CD4T	rs7632486	CMTM8	SET	13	0.067371	0.0024065	0.22004	0.37974	results/current/magma/SMOKE	SMOKE	0.57123	tag.evrsmk.tbl	http://www.ncbi.nlm.nih.gov/pubmed/20418890	Tobacco Ever Smoker vs Never Smoker	rs7632486	rs58128919	3	32286791	32286791	0	1	1	1	A	G	0.16501	0.923606	56.702879	chr3	32245299	0.1747166519572474
CD4T_rs7632486_CMTM8	CD4T	rs7632486	CMTM8	SET	13	0.27018	0.0096507	0.21855	0.1082	results/current/magma/STROKE	STROKE	0.92577375	ISGC_Malik_2016_METASTROKE_all_strokes	https://www.ncbi.nlm.nih.gov/pmc/articles/PMC4818561/	All strokes	rs7632486	rs58128919	3	32286791	32286791	0	1	1	1	A	G	0.16501	0.923606	56.702879	chr3	32245299	0.6350837715183659
CD4T_rs7632486_CMTM8	CD4T	rs7632486	CMTM8	SET	13	-0.21941	-0.0078339	0.22552	0.83469	results/current/magma/T1D_UKBS	T1D_UKBS	0.8973525	UKB_20002_1222_self_reported_type_1_diabetes	http://biobank.ctsu.ox.ac.uk/showcase/field.cgi?id=41202	Non-cancer illness code, self-reported: type 1 diabetes	rs7632486	rs58128919	3	32286791	32286791	0	1	1	1	A	G	0.16501	0.923606	56.702879	chr3	32245299	0.6353713749240089
CD4T_rs7632486_CMTM8	CD4T	rs7632486	CMTM8	SET	13	-0.11701	-0.0041794	0.21948	0.70302	results/current/magma/T2D	T2D	0.748376129032258	DIAGRAM_T2D_TRANS_ETHNIC	http://www.ncbi.nlm.nih.gov/pubmed/22885922	Type 2 Diabetes	rs7632486	rs58128919	3	32286791	32286791	0	1	1	1	A	G	0.16501	0.923606	56.702879	chr3	32245299	0.8129199390565314
CD4T_rs7632486_CMTM8	CD4T	rs7632486	CMTM8	SET	13	0.098926	0.003532	0.22268	0.32844	results/current/magma/T2D_UKBS	T2D_UKBS	0.6142863157894737	UKB_20002_1223_self_reported_type_2_diabetes	http://biobank.ctsu.ox.ac.uk/showcase/field.cgi?id=41202	Non-cancer illness code, self-reported: type 2 diabetes	rs7632486	rs58128919	3	32286791	32286791	0	1	1	1	A	G	0.16501	0.923606	56.702879	chr3	32245299	0.9804520652376604
CD4T_rs7632486_CMTM8	CD4T	rs7632486	CMTM8	SET	13	0.0045632	1.6302e-4	0.26121	0.49303	results/current/magma/TRIG	TRIG	0.7984278260869564	GLGC_Mc_TG	http://www.ncbi.nlm.nih.gov/pubmed/24097068	Triglycerids	rs7632486	rs58128919	3	32286791	32286791	0	1	1	1	A	G	0.16501	0.923606	56.702879	chr3	32245299	0.7976970857970749
CD4T_rs7632486_CMTM8	CD4T	rs7632486	CMTM8	SET	13	0.20837	0.0074407	0.22346	0.17555	results/current/magma/UC	UC	0.4456269230769231	IBD.EUR.Ulcerative_Colitis	http://www.ncbi.nlm.nih.gov/pubmed/26192919	Ulcerative Colitis	rs7632486	rs58128919	3	32286791	32286791	0	1	1	1	A	G	0.16501	0.923606	56.702879	chr3	32245299	0.3765
CD4T_rs7632486_CMTM8	CD4T	rs7632486	CMTM8	SET	13	-0.093715	-0.003346	0.22976	0.65831	results/current/magma/UC_UKBS	UC_UKBS	0.8251955555555556	UKB_20002_1463_self_reported_ulcerative_colitis	http://biobank.ctsu.ox.ac.uk/showcase/field.cgi?id=41202	Non-cancer illness code, self-reported: ulcerative colitis	rs7632486	rs58128919	3	32286791	32286791	0	1	1	1	A	G	0.16501	0.923606	56.702879	chr3	32245299	0.6636975025661525
CD4T_rs7632486_CMTM8	CD4T	rs7632486	CMTM8	SET	13	0.46808	0.016724	0.24456	0.027827	results/current/magma/WAIST	WAIST	0.50457	GIANT_WC_Combined_EUR	http://www.ncbi.nlm.nih.gov/pubmed/25673412	Waist Circumference	rs7632486	rs58128919	3	32286791	32286791	0	1	1	1	A	G	0.16501	0.923606	56.702879	chr3	32245299	0.9621283945116201
CD4T_rs7632486_CMTM8	CD4T	rs7632486	CMTM8	SET	13	0.46714	0.016706	0.32334	0.074284	results/current/magma/WBC	WBC	0.3559238571428571	Astle_et_al_2016_White_blood_cell_count	https://www.ncbi.nlm.nih.gov/pubmed/27863252	White blood cell count	rs7632486	rs58128919	3	32286791	32286791	0	1	1	1	A	G	0.16501	0.923606	56.702879	chr3	32245299	0.5692
CD4T_rs7632486_CMTM8	CD4T	rs7632486	CMTM8	SET	13	0.27777	0.0099237	0.23539	0.11901	results/current/magma/WHR	WHR	0.750024	GIANT_WHR_Combined_EUR	http://www.ncbi.nlm.nih.gov/pubmed/25673412	Waist-to-Hip Ratio	rs7632486	rs58128919	3	32286791	32286791	0	1	1	1	A	G	0.16501	0.923606	56.702879	chr3	32245299	0.7135653227250089
CD4T_rs9022_CLN8	CD4T	rs9022	CLN8	SET	4	-0.21572	-0.0042753	0.56906	0.64768	results/current/magma/AD	AD	0.9598771875000001	IGAP_Alzheimer	http://www.ncbi.nlm.nih.gov/pubmed/24162737	Alzheimer	rs9022	rs3194414	8	1710977	1710977	0	1	1	1	C	A	0.311133	0.692183	3.118439	chr8	1762811	0.3116
CD4T_rs9022_CLN8	CD4T	rs9022	CLN8	SET	4	-0.0082411	-1.6333e-4	0.56144	0.50586	results/current/magma/ADHD	ADHD	0.8454929999999999	PGC_ADHD_EUR_2017	NA	Attention deficit hyperactivity disorder - EUR	rs9022	rs3194414	8	1710977	1710977	0	1	1	1	C	A	0.311133	0.692183	3.118439	chr8	1762811	0.6661
CD4T_rs9022_CLN8	CD4T	rs9022	CLN8	SET	4	0.07041	0.0013961	0.564	0.45033	results/current/magma/ADPN	ADPN	0.9584575	ADIPOGen_Adiponectin	http://www.ncbi.nlm.nih.gov/pubmed/22479202	Adiponectin	rs9022	rs3194414	8	1710977	1710977	0	1	1	1	C	A	0.311133	0.692183	3.118439	chr8	1762811	0.23664686024796744
CD4T_rs9022_CLN8	CD4T	rs9022	CLN8	SET	4	0.55227	0.010945	0.51847	0.14341	results/current/magma/ASD	ASD	0.6760757142857143	PGC_ASD_2017_CEU	https://molecularautism.biomedcentral.com/articles/10.1186/s13229-017-0137-9	Autism spectrum disorder - CEU	rs9022	rs3194414	8	1710977	1710977	0	1	1	1	C	A	0.311133	0.692183	3.118439	chr8	1762811	0.01826
CD4T_rs9022_CLN8	CD4T	rs9022	CLN8	SET	4	-0.37658	-0.0074614	0.52561	0.76314	results/current/magma/ASP_UKBS	ASP_UKBS	0.8357196774193548	UKB_20002_1313_self_reported_ankylosing_spondylitis	http://biobank.ctsu.ox.ac.uk/showcase/field.cgi?id=41202	Non-cancer illness code, self-reported: ankylosing spondylitis	rs9022	rs3194414	8	1710977	1710977	0	1	1	1	C	A	0.311133	0.692183	3.118439	chr8	1762811	0.3132603167056509
CD4T_rs9022_CLN8	CD4T	rs9022	CLN8	SET	4	-0.014157	-2.8081e-4	0.54902	0.51029	results/current/magma/ATH	ATH	0.9268776000000001	GABRIEL_Asthma	http://www.ncbi.nlm.nih.gov/pubmed/17611496	Asthma	rs9022	rs3194414	8	1710977	1710977	0	1	1	1	C	A	0.311133	0.692183	3.118439	chr8	1762811	0.560344269412975
CD4T_rs9022_CLN8	CD4T	rs9022	CLN8	SET	4	-0.061249	-0.0012142	0.59648	0.54089	results/current/magma/ATH_TAGC	ATH_TAGC	0.9190775	TAGC_Asthma_EUR	https://www.ncbi.nlm.nih.gov/pubmed/29273806	Asthma	rs9022	rs3194414	8	1710977	1710977	0	1	1	1	C	A	0.311133	0.692183	3.118439	chr8	1762811	0.918286434861403
CD4T_rs9022_CLN8	CD4T	rs9022	CLN8	SET	4	-1.143	-0.022646	0.67844	0.95396	results/current/magma/ATH_UKB	ATH_UKB	0.95396	UKB_6152_8_diagnosed_by_doctor_Asthma	http://biobank.ctsu.ox.ac.uk/showcase/field.cgi?id=41202	Blood clot, DVT, bronchitis, emphysema, asthma, rhinitis, eczema, allergy diagnosed by doctor: Asthma	rs9022	rs3194414	8	1710977	1710977	0	1	1	1	C	A	0.311133	0.692183	3.118439	chr8	1762811	0.374235784517565
CD4T_rs9022_CLN8	CD4T	rs9022	CLN8	SET	4	-1.0011	-0.019835	0.67907	0.92977	results/current/magma/ATH_UKBS	ATH_UKBS	0.93001	UKB_20002_1111_self_reported_asthma	http://biobank.ctsu.ox.ac.uk/showcase/field.cgi?id=41202	Non-cancer illness code, self-reported: asthma	rs9022	rs3194414	8	1710977	1710977	0	1	1	1	C	A	0.311133	0.692183	3.118439	chr8	1762811	0.21041193178450035
CD4T_rs9022_CLN8	CD4T	rs9022	CLN8	SET	4	-0.041262	-8.1751e-4	0.4047	0.5406	results/current/magma/BC	BC	0.8155650000000001	BCAC_Overall_BreastCancer_EUR	https://www.ncbi.nlm.nih.gov/pubmed/25890600	Overall breast cancer in Europeans, imputed genotype	rs9022	rs3194414	8	1710977	1710977	0	1	1	1	C	A	0.311133	0.692183	3.118439	chr8	1762811	0.9783773507158692
CD4T_rs9022_CLN8	CD4T	rs9022	CLN8	SET	4	0.19119	0.0037899	0.53579	0.36061	results/current/magma/BL	BL	0.9769024137931035	EGG_BL	http://www.ncbi.nlm.nih.gov/pubmed/25281659	Birth Length	rs9022	rs3194414	8	1710977	1710977	0	1	1	1	C	A	0.311133	0.692183	3.118439	chr8	1762811	0.3082649316144529
CD4T_rs9022_CLN8	CD4T	rs9022	CLN8	SET	4	-0.11515	-0.0022816	0.55048	0.58285	results/current/magma/BLDP2_UKB	BLDP2_UKB	0.9960034615384615	UKB_2395_2_Hair_or_balding_pattern_Pattern_2	http://biobank.ctsu.ox.ac.uk/showcase/field.cgi?id=41202	Hair/balding pattern: Pattern 2	rs9022	rs3194414	8	1710977	1710977	0	1	1	1	C	A	0.311133	0.692183	3.118439	chr8	1762811	0.10580162434195013
CD4T_rs9022_CLN8	CD4T	rs9022	CLN8	SET	4	0.7149	0.014165	0.55922	0.10057	results/current/magma/BLDP3_UKB	BLDP3_UKB	0.5534876470588235	UKB_2395_3_Hair_or_balding_pattern_Pattern_3	http://biobank.ctsu.ox.ac.uk/showcase/field.cgi?id=41202	Hair/balding pattern: Pattern 3	rs9022	rs3194414	8	1710977	1710977	0	1	1	1	C	A	0.311133	0.692183	3.118439	chr8	1762811	0.8055895560553832
CD4T_rs9022_CLN8	CD4T	rs9022	CLN8	SET	4	-0.94039	-0.018633	0.67326	0.91874	results/current/magma/BLDP4_UKB	BLDP4_UKB	0.947450625	UKB_2395_4_Hair_or_balding_pattern_Pattern_4	http://biobank.ctsu.ox.ac.uk/showcase/field.cgi?id=41202	Hair/balding pattern: Pattern 4	rs9022	rs3194414	8	1710977	1710977	0	1	1	1	C	A	0.311133	0.692183	3.118439	chr8	1762811	0.5340058076504892
CD4T_rs9022_CLN8	CD4T	rs9022	CLN8	SET	4	0.042396	8.4238e-4	0.38297	0.45593	results/current/magma/BMD	BMD	0.972054827586207	GEFOS_Forearm	http://www.ncbi.nlm.nih.gov/pubmed/26367794	Bone Mineral Density (Forearm)	rs9022	rs3194414	8	1710977	1710977	0	1	1	1	C	A	0.311133	0.692183	3.118439	chr8	1762811	0.762518
CD4T_rs9022_CLN8	CD4T	rs9022	CLN8	SET	4	0.078092	0.0015484	0.64341	0.4517	results/current/magma/BMI	BMI	0.99206	GIANT_2015_BMI_EUR	http://www.ncbi.nlm.nih.gov/pubmed/25673413	Body Mass Index	rs9022	rs3194414	8	1710977	1710977	0	1	1	1	C	A	0.311133	0.692183	3.118439	chr8	1762811	0.44942189999297577
CD4T_rs9022_CLN8	CD4T	rs9022	CLN8	SET	4	0.33396	0.0066199	0.56142	0.27598	results/current/magma/BMI_SDS	BMI_SDS	0.9465224999999999	EGG_BMI_HapMapImputed	http://www.ncbi.nlm.nih.gov/pubmed/26604143	Body Mass Index Standard Deviation Score	rs9022	rs3194414	8	1710977	1710977	0	1	1	1	C	A	0.311133	0.692183	3.118439	chr8	1762811	0.5424331119995398
CD4T_rs9022_CLN8	CD4T	rs9022	CLN8	SET	4	0.32572	0.0064537	0.83751	0.34867	results/current/magma/BMI_UKB	BMI_UKB	0.904055625	UKB_21001_Body_mass_index_BMI	http://biobank.ctsu.ox.ac.uk/showcase/field.cgi?id=41202	Body mass index (BMI)	rs9022	rs3194414	8	1710977	1710977	0	1	1	1	C	A	0.311133	0.692183	3.118439	chr8	1762811	0.016453902768152676
CD4T_rs9022_CLN8	CD4T	rs9022	CLN8	SET	4	0.058153	0.0011528	0.57885	0.45999	results/current/magma/BMIA	BMIA	0.83094	GIANT_2017_BMI_Active_EUR	NA	BMI for individuals defined as active, only European cohorts	rs9022	rs3194414	8	1710977	1710977	0	1	1	1	C	A	0.311133	0.692183	3.118439	chr8	1762811	0.4782498379898761
CD4T_rs9022_CLN8	CD4T	rs9022	CLN8	SET	4	0.41473	0.0082306	0.57398	0.23499	results/current/magma/BNC	BNC	0.5576266666666666	Astle_et_al_2016_Sum_basophil_neutrophil_counts	https://www.ncbi.nlm.nih.gov/pubmed/27863252	Sum basophil neutrophil counts	rs9022	rs3194414	8	1710977	1710977	0	1	1	1	C	A	0.311133	0.692183	3.118439	chr8	1762811	0.1579
CD4T_rs9022_CLN8	CD4T	rs9022	CLN8	SET	4	0.44191	0.0087571	0.41823	0.14536	results/current/magma/BW	BW	0.43607999999999997	EGG_BW3_EUR	https://www.ncbi.nlm.nih.gov/pubmed/27680694	Birth Weight	rs9022	rs3194414	8	1710977	1710977	0	1	1	1	C	A	0.311133	0.692183	3.118439	chr8	1762811	0.031
CD4T_rs9022_CLN8	CD4T	rs9022	CLN8	SET	4	-0.5297	-0.010495	0.67277	0.78445	results/current/magma/BW_UKB	BW_UKB	0.9563989285714286	UKB_20022_Birth_weight	http://biobank.ctsu.ox.ac.uk/showcase/field.cgi?id=41202	Birth weight	rs9022	rs3194414	8	1710977	1710977	0	1	1	1	C	A	0.311133	0.692183	3.118439	chr8	1762811	0.2287004568124009
CD4T_rs9022_CLN8	CD4T	rs9022	CLN8	SET	4	-0.071007	-0.001407	0.59144	0.54778	results/current/magma/CAD	CAD	0.97589	CARDIoGRAM_C4D_CAD_ADDITIVE	http://www.ncbi.nlm.nih.gov/pubmed/26343387	Coronary Artery Disease (additive model)	rs9022	rs3194414	8	1710977	1710977	0	1	1	1	C	A	0.311133	0.692183	3.118439	chr8	1762811	0.1644685
CD4T_rs9022_CLN8	CD4T	rs9022	CLN8	SET	4	0.055402	0.0010977	0.41159	0.44646	results/current/magma/CD	CD	0.6084972413793104	IBD.EUR.Crohns_Disease	http://www.ncbi.nlm.nih.gov/pubmed/26192919	Crohn's Disease	rs9022	rs3194414	8	1710977	1710977	0	1	1	1	C	A	0.311133	0.692183	3.118439	chr8	1762811	0.045160000000000006
CD4T_rs9022_CLN8	CD4T	rs9022	CLN8	SET	4	1.1133	0.022058	0.51897	0.015984	results/current/magma/CD_UKBS	CD_UKBS	0.3535675	UKB_20002_1462_self_reported_crohns_disease	http://biobank.ctsu.ox.ac.uk/showcase/field.cgi?id=41202	Non-cancer illness code, self-reported: crohns disease	rs9022	rs3194414	8	1710977	1710977	0	1	1	1	C	A	0.311133	0.692183	3.118439	chr8	1762811	0.0245048929483298
CD4T_rs9022_CLN8	CD4T	rs9022	CLN8	SET	4	0.22066	0.0044147	0.57975	0.35175	results/current/magma/CEL	CEL	0.6614483333333333	IMMUNOBASE_Celiac_disease_hg19	http://www.ncbi.nlm.nih.gov/pubmed/20190752	Celiac Disease	rs9022	rs3194414	8	1710977	1710977	0	1	1	1	C	A	0.311133	0.692183	3.118439	chr8	1762811	0.08456931495357276
CD4T_rs9022_CLN8	CD4T	rs9022	CLN8	SET	4	-0.0055362	-1.097e-4	0.35131	0.50629	results/current/magma/CH2	CH2	0.83922	MAGNETIC_CH2.DB.ratio	http://www.ncbi.nlm.nih.gov/pubmed/27005778	Average number of methylene groups per a double bond	rs9022	rs3194414	8	1710977	1710977	0	1	1	1	C	A	0.311133	0.692183	3.118439	chr8	1762811	0.367652
CD4T_rs9022_CLN8	CD4T	rs9022	CLN8	SET	4	0.88196	0.017476	0.38812	0.011543	results/current/magma/CHRONO	CHRONO	0.30826950000000003	Jones_et_al_2016_Chronotype	https://www.ncbi.nlm.nih.gov/pubmed/27494321	Chronotype	rs9022	rs3194414	8	1710977	1710977	0	1	1	1	C	A	0.311133	0.692183	3.118439	chr8	1762811	0.23
CD4T_rs9022_CLN8	CD4T	rs9022	CLN8	SET	4	0.29914	0.005927	0.67321	0.3284	results/current/magma/CHRONO_UKB	CHRONO_UKB	0.848826	UKB_1180_Morning_or_evening_person_chronotype	http://biobank.ctsu.ox.ac.uk/showcase/field.cgi?id=41202	Morning/evening person (chronotype)	rs9022	rs3194414	8	1710977	1710977	0	1	1	1	C	A	0.311133	0.692183	3.118439	chr8	1762811	0.3824010037316291
CD4T_rs9022_CLN8	CD4T	rs9022	CLN8	SET	4	0.22114	0.0043841	0.54383	0.34215	results/current/magma/CKD	CKD	0.8293340000000001	CKDGen_Chronic_Kidney_Disease	http://www.ncbi.nlm.nih.gov/pubmed/24029420	Chronic Kidney Disease	rs9022	rs3194414	8	1710977	1710977	0	1	1	1	C	A	0.311133	0.692183	3.118439	chr8	1762811	0.15659769848228847
CD4T_rs9022_CLN8	CD4T	rs9022	CLN8	SET	4	-1.1801	-0.023396	0.46594	0.99433	results/current/magma/DBP	DBP	0.99433	ICBP_DiastolicPressure	https://www.ncbi.nlm.nih.gov/pubmed/21909115	Diastolic Blood Pressure	rs9022	rs3194414	8	1710977	1710977	0	1	1	1	C	A	0.311133	0.692183	3.118439	chr8	1762811	0.6092549790542314
CD4T_rs9022_CLN8	CD4T	rs9022	CLN8	SET	4	-0.014062	-2.7866e-4	0.52217	0.51074	results/current/magma/DEPR	DEPR	0.8951857894736843	SSGAC_Depressive_Symptoms	http://www.nature.com/ng/journal/vaop/ncurrent/full/ng.3552.html#access	Depressive Symptoms	rs9022	rs3194414	8	1710977	1710977	0	1	1	1	C	A	0.311133	0.692183	3.118439	chr8	1762811	0.8607
CD4T_rs9022_CLN8	CD4T	rs9022	CLN8	SET	4	-0.29172	-0.00578	0.53899	0.70582	results/current/magma/DVT_UKB	DVT_UKB	0.9316824	UKB_6152_5_diagnosed_by_doctor_Blood_clot_in_the_leg_DVT	http://biobank.ctsu.ox.ac.uk/showcase/field.cgi?id=41202	Blood clot, DVT, bronchitis, emphysema, asthma, rhinitis, eczema, allergy diagnosed by doctor: Blood clot in the leg (DVT)	rs9022	rs3194414	8	1710977	1710977	0	1	1	1	C	A	0.311133	0.692183	3.118439	chr8	1762811	0.6164601913775581
CD4T_rs9022_CLN8	CD4T	rs9022	CLN8	SET	4	-0.69165	-0.013704	0.53862	0.90043	results/current/magma/DVT_UKBS	DVT_UKBS	0.99771	UKB_20002_1094_self_reported_deep_venous_thrombosis_dvt	http://biobank.ctsu.ox.ac.uk/showcase/field.cgi?id=41202	Non-cancer illness code, self-reported: deep venous thrombosis (dvt)	rs9022	rs3194414	8	1710977	1710977	0	1	1	1	C	A	0.311133	0.692183	3.118439	chr8	1762811	0.6487653823509268
CD4T_rs9022_CLN8	CD4T	rs9022	CLN8	SET	4	-0.15059	-0.0029885	0.61039	0.59743	results/current/magma/EBC	EBC	0.7352766666666667	Astle_et_al_2016_Sum_eosinophil_basophil_counts	https://www.ncbi.nlm.nih.gov/pubmed/27863252	Sum eosinophil basophil counts	rs9022	rs3194414	8	1710977	1710977	0	1	1	1	C	A	0.311133	0.692183	3.118439	chr8	1762811	0.7617
CD4T_rs9022_CLN8	CD4T	rs9022	CLN8	SET	4	-0.029403	-5.8353e-4	0.61608	0.51903	results/current/magma/EC	EC	0.71366625	Astle_et_al_2016_Eosinophil_counts	https://www.ncbi.nlm.nih.gov/pubmed/27863252	Eosinophil counts	rs9022	rs3194414	8	1710977	1710977	0	1	1	1	C	A	0.311133	0.692183	3.118439	chr8	1762811	0.7767
CD4T_rs9022_CLN8	CD4T	rs9022	CLN8	SET	4	-0.031783	-6.2971e-4	0.36375	0.53481	results/current/magma/ECZ	ECZ	0.9212814285714285	EAGLE_Eczema	NA	Eczema	rs9022	rs3194414	8	1710977	1710977	0	1	1	1	C	A	0.311133	0.692183	3.118439	chr8	1762811	0.331421
CD4T_rs9022_CLN8	CD4T	rs9022	CLN8	SET	4	-0.96148	-0.01905	0.54152	0.96208	results/current/magma/ECZ_UKBS	ECZ_UKBS	0.96208	UKB_20002_1452_self_reported_eczema_or_dermatitis	http://biobank.ctsu.ox.ac.uk/showcase/field.cgi?id=41202	Non-cancer illness code, self-reported: eczema/dermatitis	rs9022	rs3194414	8	1710977	1710977	0	1	1	1	C	A	0.311133	0.692183	3.118439	chr8	1762811	0.2626609320927372
CD4T_rs9022_CLN8	CD4T	rs9022	CLN8	SET	4	0.045914	9.0977e-4	0.44441	0.45886	results/current/magma/EDU	EDU	0.7974725	SSGAC_Education_Years_Pooled	http://www.nature.com/nature/journal/vaop/ncurrent/full/nature17671.html	Education years (Discovery and replication cohorts, genders pooled)	rs9022	rs3194414	8	1710977	1710977	0	1	1	1	C	A	0.311133	0.692183	3.118439	chr8	1762811	0.0044020000000000005
CD4T_rs9022_CLN8	CD4T	rs9022	CLN8	SET	4	0.098522	0.001953	0.4802	0.41872	results/current/magma/EPI	EPI	0.95601	ILAE_Genetic_generalised_epilepsy	http://thelancet.com/journals/laneur/article/PIIS1474-4422(14)70171-1/fulltext	Genetic Generalised Epilepsy	rs9022	rs3194414	8	1710977	1710977	0	1	1	1	C	A	0.311133	0.692183	3.118439	chr8	1762811	0.7676
CD4T_rs9022_CLN8	CD4T	rs9022	CLN8	SET	4	0.23901	0.0047356	0.4999	0.31629	results/current/magma/EPI_UKB	EPI_UKB	0.5218785	UKB_G40_Diagnoses_main_ICD10_G40_Epilepsy	http://biobank.ctsu.ox.ac.uk/showcase/field.cgi?id=41202	Diagnoses - main ICD10: G40 Epilepsy	rs9022	rs3194414	8	1710977	1710977	0	1	1	1	C	A	0.311133	0.692183	3.118439	chr8	1762811	0.8069049598280107
CD4T_rs9022_CLN8	CD4T	rs9022	CLN8	SET	4	1.4637	0.029001	0.39299	9.8364e-5	results/current/magma/ERNBC	ERNBC	0.0026035349999999997	BCAC_ER_negative_BreastCancer_EUR	https://www.ncbi.nlm.nih.gov/pubmed/25890600	Estrogen-receptor-negative breast cancer in Europeans, imputed genotype	rs9022	rs3194414	8	1710977	1710977	0	1	1	1	C	A	0.311133	0.692183	3.118439	chr8	1762811	0.7199497651423628
CD4T_rs9022_CLN8	CD4T	rs9022	CLN8	SET	4	-0.12682	-0.0025126	0.36036	0.63755	results/current/magma/ERPBC	ERPBC	0.8025010714285715	BCAC_ER_positive_BreastCancer_EUR	https://www.ncbi.nlm.nih.gov/pubmed/25890600	Estrogen-receptor-positive breast cancer in Europeans, imputed genotype	rs9022	rs3194414	8	1710977	1710977	0	1	1	1	C	A	0.311133	0.692183	3.118439	chr8	1762811	0.8933074590474696
CD4T_rs9022_CLN8	CD4T	rs9022	CLN8	SET	4	0.54642	0.010827	0.5445	0.15781	results/current/magma/FAD_UKB	FAD_UKB	0.96796	UKB_1807_Fathers_age_at_death	http://biobank.ctsu.ox.ac.uk/showcase/field.cgi?id=41202	Father's age at death	rs9022	rs3194414	8	1710977	1710977	0	1	1	1	C	A	0.311133	0.692183	3.118439	chr8	1762811	0.0799190059238955
CD4T_rs9022_CLN8	CD4T	rs9022	CLN8	SET	4	0.63444	0.01257	0.80722	0.21596	results/current/magma/FAT_UKB	FAT_UKB	0.9044731034482759	UKB_23099_Body_fat_percentage	http://biobank.ctsu.ox.ac.uk/showcase/field.cgi?id=41202	Body fat percentage	rs9022	rs3194414	8	1710977	1710977	0	1	1	1	C	A	0.311133	0.692183	3.118439	chr8	1762811	0.3495299946035231
CD4T_rs9022_CLN8	CD4T	rs9022	CLN8	SET	4	-0.10747	-0.0021303	0.54635	0.57797	results/current/magma/FG	FG	0.99593	MAGIC_FastingGlucose	http://www.ncbi.nlm.nih.gov/pubmed/20081858	Fasting Glucose	rs9022	rs3194414	8	1710977	1710977	0	1	1	1	C	A	0.311133	0.692183	3.118439	chr8	1762811	0.24718377107929546
CD4T_rs9022_CLN8	CD4T	rs9022	CLN8	SET	4	0.41361	0.0081951	0.62861	0.25529	results/current/magma/FIS_UKB	FIS_UKB	0.97844	UKB_20016_Fluid_intelligence_score	http://biobank.ctsu.ox.ac.uk/showcase/field.cgi?id=41202	Fluid intelligence score	rs9022	rs3194414	8	1710977	1710977	0	1	1	1	C	A	0.311133	0.692183	3.118439	chr8	1762811	0.5827842814030741
CD4T_rs9022_CLN8	CD4T	rs9022	CLN8	SET	4	0.45399	0.0090098	0.57608	0.21534	results/current/magma/GC	GC	0.5075871428571429	Astle_et_al_2016_Granulocyte_count	https://www.ncbi.nlm.nih.gov/pubmed/27863252	Granulocyte count	rs9022	rs3194414	8	1710977	1710977	0	1	1	1	C	A	0.311133	0.692183	3.118439	chr8	1762811	0.1641
CD4T_rs9022_CLN8	CD4T	rs9022	CLN8	SET	4	0.1463	0.0028987	0.55344	0.39576	results/current/magma/GOUT_UKBS	GOUT_UKBS	0.9159948387096774	UKB_20002_1466_self_reported_gout	http://biobank.ctsu.ox.ac.uk/showcase/field.cgi?id=41202	Non-cancer illness code, self-reported: gout	rs9022	rs3194414	8	1710977	1710977	0	1	1	1	C	A	0.311133	0.692183	3.118439	chr8	1762811	0.7161068137175901
CD4T_rs9022_CLN8	CD4T	rs9022	CLN8	SET	4	-0.095233	-0.0018869	0.7141	0.55304	results/current/magma/HAY_UKB	HAY_UKB	0.6797041935483871	UKB_6152_9_diagnosed_by_doctor_Hayfever_allergic_rhinitis_or_eczema	http://biobank.ctsu.ox.ac.uk/showcase/field.cgi?id=41202	Blood clot, DVT, bronchitis, emphysema, asthma, rhinitis, eczema, allergy diagnosed by doctor: Hayfever, allergic rhinitis or eczema	rs9022	rs3194414	8	1710977	1710977	0	1	1	1	C	A	0.311133	0.692183	3.118439	chr8	1762811	0.9054227884882601
CD4T_rs9022_CLN8	CD4T	rs9022	CLN8	SET	4	-0.28544	-0.0056556	0.63124	0.67443	results/current/magma/HC_UKBS	HC_UKBS	0.7793234482758621	UKB_20002_1473_self_reported_high_cholesterol	http://biobank.ctsu.ox.ac.uk/showcase/field.cgi?id=41202	Non-cancer illness code, self-reported: high cholesterol	rs9022	rs3194414	8	1710977	1710977	0	1	1	1	C	A	0.311133	0.692183	3.118439	chr8	1762811	0.30522490498189425
CD4T_rs9022_CLN8	CD4T	rs9022	CLN8	SET	4	-0.084096	-0.0016672	0.60853	0.55496	results/current/magma/HDL	HDL	0.725466923076923	GLGC_Mc_HDL	http://www.ncbi.nlm.nih.gov/pubmed/24097068	High-density Lipoprotein Cholesterol	rs9022	rs3194414	8	1710977	1710977	0	1	1	1	C	A	0.311133	0.692183	3.118439	chr8	1762811	0.457088977488019
CD4T_rs9022_CLN8	CD4T	rs9022	CLN8	SET	4	0.34977	0.0069305	0.35326	0.16107	results/current/magma/HDLC	HDLC	0.92606	MAGNETIC_HDL.C	http://www.ncbi.nlm.nih.gov/pubmed/27005778	Total cholesterol in HDL	rs9022	rs3194414	8	1710977	1710977	0	1	1	1	C	A	0.311133	0.692183	3.118439	chr8	1762811	0.352387
CD4T_rs9022_CLN8	CD4T	rs9022	CLN8	SET	4	0.82438	0.016342	1.0105	0.20731	results/current/magma/HEIGHT	HEIGHT	0.96682	GIANT_HEIGHT	http://www.ncbi.nlm.nih.gov/pubmed/25282103	Height	rs9022	rs3194414	8	1710977	1710977	0	1	1	1	C	A	0.311133	0.692183	3.118439	chr8	1762811	0.41894883509672387
CD4T_rs9022_CLN8	CD4T	rs9022	CLN8	SET	4	0.94509	0.018726	1.1895	0.21346	results/current/magma/HEIGHT_UKB	HEIGHT_UKB	0.6854243478260869	UKB_50_Standing_height	http://biobank.ctsu.ox.ac.uk/showcase/field.cgi?id=41202	Standing height	rs9022	rs3194414	8	1710977	1710977	0	1	1	1	C	A	0.311133	0.692183	3.118439	chr8	1762811	0.6839520376953163
CD4T_rs9022_CLN8	CD4T	rs9022	CLN8	SET	4	0.2862	0.0056745	0.62212	0.32275	results/current/magma/HIP	HIP	0.805134	GIANT_HIP_Combined_EUR	http://www.ncbi.nlm.nih.gov/pubmed/25673412	Hip Circumference	rs9022	rs3194414	8	1710977	1710977	0	1	1	1	C	A	0.311133	0.692183	3.118439	chr8	1762811	0.12070268312795228
CD4T_rs9022_CLN8	CD4T	rs9022	CLN8	SET	4	0.36712	0.0072739	0.73531	0.3088	results/current/magma/HPT_UKBS	HPT_UKBS	0.8864434615384614	UKB_20002_1065_self_reported_hypertension	http://biobank.ctsu.ox.ac.uk/showcase/field.cgi?id=41202	Non-cancer illness code, self-reported: hypertension	rs9022	rs3194414	8	1710977	1710977	0	1	1	1	C	A	0.311133	0.692183	3.118439	chr8	1762811	0.004315748758047749
CD4T_rs9022_CLN8	CD4T	rs9022	CLN8	SET	4	0.81606	0.016179	0.57271	0.077106	results/current/magma/HR	HR	0.99315	HRGene_HeartRate	https://www.ncbi.nlm.nih.gov/pubmed/23583979	Heart rate	rs9022	rs3194414	8	1710977	1710977	0	1	1	1	C	A	0.311133	0.692183	3.118439	chr8	1762811	0.009683417064505553
CD4T_rs9022_CLN8	CD4T	rs9022	CLN8	SET	4	0.15247	0.0030259	0.60807	0.40101	results/current/magma/HRET	HRET	0.9635893548387097	Astle_et_al_2016_High_light_scatter_reticulocyte_count	https://www.ncbi.nlm.nih.gov/pubmed/27863252	High light scatter reticulocyte count	rs9022	rs3194414	8	1710977	1710977	0	1	1	1	C	A	0.311133	0.692183	3.118439	chr8	1762811	0.8542
CD4T_rs9022_CLN8	CD4T	rs9022	CLN8	SET	4	-0.44874000000000003	-0.0088911	0.55704	0.78974	results/current/magma/HYPERTHY_UKBS	HYPERTHY_UKBS	0.894898125	UKB_20002_1225_self_reported_hyperthyroidism_or_thyrotoxicosis	http://biobank.ctsu.ox.ac.uk/showcase/field.cgi?id=41202	Non-cancer illness code, self-reported: hyperthyroidism/thyrotoxicosis	rs9022	rs3194414	8	1710977	1710977	0	1	1	1	C	A	0.311133	0.692183	3.118439	chr8	1762811	0.33512844643718986
CD4T_rs9022_CLN8	CD4T	rs9022	CLN8	SET	4	-0.21675	-0.0042946	0.6949	0.62244	results/current/magma/HYPOTHY_UKBS	HYPOTHY_UKBS	0.7538793103448276	UKB_20002_1226_self_reported_hypothyroidism_or_myxoedema	http://biobank.ctsu.ox.ac.uk/showcase/field.cgi?id=41202	Non-cancer illness code, self-reported: hypothyroidism/myxoedema	rs9022	rs3194414	8	1710977	1710977	0	1	1	1	C	A	0.311133	0.692183	3.118439	chr8	1762811	0.447420636290927
CD4T_rs9022_CLN8	CD4T	rs9022	CLN8	SET	4	0.24752	0.0049041	0.42648	0.28083	results/current/magma/IBD	IBD	0.5148550000000001	IBD.EUR.Inflammatory_Bowel_Disease	http://www.ncbi.nlm.nih.gov/pubmed/26192919	Inflammatory Bowel Disease	rs9022	rs3194414	8	1710977	1710977	0	1	1	1	C	A	0.311133	0.692183	3.118439	chr8	1762811	0.06748
CD4T_rs9022_CLN8	CD4T	rs9022	CLN8	SET	4	8.2496e-4	1.6345e-5	0.50078	0.49934	results/current/magma/IBD_UKBS	IBD_UKBS	0.9998467741935484	UKB_20002_1461_self_reported_inflammatory_bowel_disease	http://biobank.ctsu.ox.ac.uk/showcase/field.cgi?id=41202	Non-cancer illness code, self-reported: inflammatory bowel disease	rs9022	rs3194414	8	1710977	1710977	0	1	1	1	C	A	0.311133	0.692183	3.118439	chr8	1762811	0.3083905891462703
CD4T_rs9022_CLN8	CD4T	rs9022	CLN8	SET	4	-0.4687	-0.0092867	0.51915	0.81668	results/current/magma/IBS_UKBS	IBS_UKBS	0.898348	UKB_20002_1154_self_reported_irritable_bowel_syndrome	http://biobank.ctsu.ox.ac.uk/showcase/field.cgi?id=41202	Non-cancer illness code, self-reported: irritable bowel syndrome	rs9022	rs3194414	8	1710977	1710977	0	1	1	1	C	A	0.311133	0.692183	3.118439	chr8	1762811	0.7588544336256976
CD4T_rs9022_CLN8	CD4T	rs9022	CLN8	SET	4	0.51292	0.010166	0.49652	0.15081	results/current/magma/ICV	ICV	0.62209125	ENIGMA_Intracraneal_Volume	https://www.ncbi.nlm.nih.gov/pubmed/25607358	Intracraneal Volume	rs9022	rs3194414	8	1710977	1710977	0	1	1	1	C	A	0.311133	0.692183	3.118439	chr8	1762811	0.6553
CD4T_rs9022_CLN8	CD4T	rs9022	CLN8	SET	4	0.15884	0.0031473	0.35567	0.32759	results/current/magma/IDL	IDL	0.9912936	MAGNETIC_IDL.TG	http://www.ncbi.nlm.nih.gov/pubmed/27005778	Triglycerides in IDL	rs9022	rs3194414	8	1710977	1710977	0	1	1	1	C	A	0.311133	0.692183	3.118439	chr8	1762811	0.021089
CD4T_rs9022_CLN8	CD4T	rs9022	CLN8	SET	4	0.33878	0.0067132	0.35419	0.16942	results/current/magma/INSOMN	INSOMN	0.99236	CNCR_Insomnia_all	https://www.ncbi.nlm.nih.gov/pubmed/28604731	Insomnia in both sexes	rs9022	rs3194414	8	1710977	1710977	0	1	1	1	C	A	0.311133	0.692183	3.118439	chr8	1762811	0.550077
CD4T_rs9022_CLN8	CD4T	rs9022	CLN8	SET	4	-0.26134	-0.005178	0.59789	0.66897	results/current/magma/INSOMN_UKB	INSOMN_UKB	0.99283	UKB_1200_Sleeplessness_or_insomnia	http://biobank.ctsu.ox.ac.uk/showcase/field.cgi?id=41202	Sleeplessness / insomnia	rs9022	rs3194414	8	1710977	1710977	0	1	1	1	C	A	0.311133	0.692183	3.118439	chr8	1762811	0.08938303650456766
CD4T_rs9022_CLN8	CD4T	rs9022	CLN8	SET	4	-1.1394	-0.022576	0.50862	0.98745	results/current/magma/INSOMN_UKBS	INSOMN_UKBS	0.99525	UKB_20002_1616_self_reported_insomnia	http://biobank.ctsu.ox.ac.uk/showcase/field.cgi?id=41202	Non-cancer illness code, self-reported: insomnia	rs9022	rs3194414	8	1710977	1710977	0	1	1	1	C	A	0.311133	0.692183	3.118439	chr8	1762811	0.7499821191219901
CD4T_rs9022_CLN8	CD4T	rs9022	CLN8	SET	4	-0.086288	-0.0017104	0.53099	0.56454	results/current/magma/INSUL	INSUL	0.85311	MAGIC_ln_FastingInsulin	http://www.ncbi.nlm.nih.gov/pubmed/20081858	Fasting Insulin	rs9022	rs3194414	8	1710977	1710977	0	1	1	1	C	A	0.311133	0.692183	3.118439	chr8	1762811	0.6921457839074632
CD4T_rs9022_CLN8	CD4T	rs9022	CLN8	SET	4	0.66394	0.013177	0.62072	0.14241	results/current/magma/LC	LC	0.42723	Astle_et_al_2016_Lymphocyte_counts	https://www.ncbi.nlm.nih.gov/pubmed/27863252	Lymphocyte counts	rs9022	rs3194414	8	1710977	1710977	0	1	1	1	C	A	0.311133	0.692183	3.118439	chr8	1762811	0.9317
CD4T_rs9022_CLN8	CD4T	rs9022	CLN8	SET	4	0.045677	9.0555e-4	0.5956	0.46944	results/current/magma/LDL	LDL	0.8328505263157895	GLGC_Mc_LDL	http://www.ncbi.nlm.nih.gov/pubmed/24097068	Low-density Lipoprotein Cholesterol	rs9022	rs3194414	8	1710977	1710977	0	1	1	1	C	A	0.311133	0.692183	3.118439	chr8	1762811	0.6495215165790642
CD4T_rs9022_CLN8	CD4T	rs9022	CLN8	SET	4	0.04939	9.7863e-4	0.35591	0.44482	results/current/magma/LDLC	LDLC	0.82798375	MAGNETIC_LDL.C	http://www.ncbi.nlm.nih.gov/pubmed/27005778	Total cholesterol in LDL	rs9022	rs3194414	8	1710977	1710977	0	1	1	1	C	A	0.311133	0.692183	3.118439	chr8	1762811	0.009772
CD4T_rs9022_CLN8	CD4T	rs9022	CLN8	SET	4	0.65087	0.012896	0.53248	0.1108	results/current/magma/MAD_UKB	MAD_UKB	0.6093999999999999	UKB_3526_Mothers_age_at_death	http://biobank.ctsu.ox.ac.uk/showcase/field.cgi?id=41202	Mother's age at death	rs9022	rs3194414	8	1710977	1710977	0	1	1	1	C	A	0.311133	0.692183	3.118439	chr8	1762811	0.04290416370700635
CD4T_rs9022_CLN8	CD4T	rs9022	CLN8	SET	4	0.20784	0.0041248	0.61901	0.36853	results/current/magma/MC	MC	0.57819	Astle_et_al_2016_Monocyte_count	https://www.ncbi.nlm.nih.gov/pubmed/27863252	Monocyte count	rs9022	rs3194414	8	1710977	1710977	0	1	1	1	C	A	0.311133	0.692183	3.118439	chr8	1762811	0.1564
CD4T_rs9022_CLN8	CD4T	rs9022	CLN8	SET	4	0.74456	0.014752	0.54696	0.086732	results/current/magma/MI_UKB	MI_UKB	0.24164123076923075	UKB_6150_1_Vascular_or_heart_problems_diagnosed_by_doctor_Heart_attack	http://biobank.ctsu.ox.ac.uk/showcase/field.cgi?id=41202	Vascular/heart problems diagnosed by doctor: Heart attack	rs9022	rs3194414	8	1710977	1710977	0	1	1	1	C	A	0.311133	0.692183	3.118439	chr8	1762811	0.6038539793999529
CD4T_rs9022_CLN8	CD4T	rs9022	CLN8	SET	4	-0.33736	-0.0066844	0.49981	0.75015	results/current/magma/MIGR_UKB	MIGR_UKB	0.97531	UKB_G43_Diagnoses_main_ICD10_G43_Migraine	http://biobank.ctsu.ox.ac.uk/showcase/field.cgi?id=41202	Diagnoses - main ICD10: G43 Migraine	rs9022	rs3194414	8	1710977	1710977	0	1	1	1	C	A	0.311133	0.692183	3.118439	chr8	1762811	0.3585616476436114
CD4T_rs9022_CLN8	CD4T	rs9022	CLN8	SET	4	0.0074607	1.4782e-4	0.53925	0.49448	results/current/magma/MIGR_UKBS	MIGR_UKBS	0.8878706896551725	UKB_20002_1265_self_reported_migraine	http://biobank.ctsu.ox.ac.uk/showcase/field.cgi?id=41202	Non-cancer illness code, self-reported: migraine	rs9022	rs3194414	8	1710977	1710977	0	1	1	1	C	A	0.311133	0.692183	3.118439	chr8	1762811	0.9566419700844256
CD4T_rs9022_CLN8	CD4T	rs9022	CLN8	SET	4	0.74871	0.014857	0.58557	0.10053	results/current/magma/MS	MS	0.33174899999999996	IMMUNOBASE_Multiple_sclerosis_hg19	http://www.ncbi.nlm.nih.gov/pubmed/21833088	Multiple Sclerosis	rs9022	rs3194414	8	1710977	1710977	0	1	1	1	C	A	0.311133	0.692183	3.118439	chr8	1762811	0.5491656668975613
CD4T_rs9022_CLN8	CD4T	rs9022	CLN8	SET	4	-0.17808	-0.0035285	0.53927	0.62938	results/current/magma/MS_UKBS	MS_UKBS	0.7585992857142857	UKB_20002_1261_self_reported_multiple_sclerosis	http://biobank.ctsu.ox.ac.uk/showcase/field.cgi?id=41202	Non-cancer illness code, self-reported: multiple sclerosis	rs9022	rs3194414	8	1710977	1710977	0	1	1	1	C	A	0.311133	0.692183	3.118439	chr8	1762811	3.989381954198773e-5
CD4T_rs9022_CLN8	CD4T	rs9022	CLN8	SET	4	0.56668	0.011246	0.57868	0.16374	results/current/magma/MWBC	MWBC	0.502634	Astle_et_al_2016_Myeloid_white_cell_count	https://www.ncbi.nlm.nih.gov/pubmed/27863252	Myeloid white cell count	rs9022	rs3194414	8	1710977	1710977	0	1	1	1	C	A	0.311133	0.692183	3.118439	chr8	1762811	0.117
CD4T_rs9022_CLN8	CD4T	rs9022	CLN8	SET	4	0.50917	0.010105	0.57367	0.1874	results/current/magma/NC	NC	0.51535	Astle_et_al_2016_Neutrophil_count	https://www.ncbi.nlm.nih.gov/pubmed/27863252	Neutrophil count	rs9022	rs3194414	8	1710977	1710977	0	1	1	1	C	A	0.311133	0.692183	3.118439	chr8	1762811	0.1714
CD4T_rs9022_CLN8	CD4T	rs9022	CLN8	SET	4	0.48348	0.009595	0.57628	0.20075	results/current/magma/NEC	NEC	0.47044411764705885	Astle_et_al_2016_Sum_neutrophil_eosinophil_counts	https://www.ncbi.nlm.nih.gov/pubmed/27863252	Sum neutrophil eosinophil counts	rs9022	rs3194414	8	1710977	1710977	0	1	1	1	C	A	0.311133	0.692183	3.118439	chr8	1762811	0.1751
CD4T_rs9022_CLN8	CD4T	rs9022	CLN8	SET	4	-0.15634	-0.003099	0.522	0.61772	results/current/magma/NEUROT	NEUROT	0.9580780000000001	GPC-NEO-NEUROTICISM	http://www.ncbi.nlm.nih.gov/pubmed/21173776	Five Factor Model Neuroticism	rs9022	rs3194414	8	1710977	1710977	0	1	1	1	C	A	0.311133	0.692183	3.118439	chr8	1762811	0.21347895161473363
CD4T_rs9022_CLN8	CD4T	rs9022	CLN8	SET	4	0.017376	3.4428e-4	0.64283	0.48922	results/current/magma/NEUROT_UKB	NEUROT_UKB	0.963648888888889	UKB_20127_Neuroticism_score	http://biobank.ctsu.ox.ac.uk/showcase/field.cgi?id=41202	Neuroticism score	rs9022	rs3194414	8	1710977	1710977	0	1	1	1	C	A	0.311133	0.692183	3.118439	chr8	1762811	0.0837440900748388
CD4T_rs9022_CLN8	CD4T	rs9022	CLN8	SET	4	-0.25435	-0.0050397	0.53098	0.68403	results/current/magma/OST_UKBS	OST_UKBS	0.9286464000000001	UKB_20002_1309_self_reported_osteoporosis	http://biobank.ctsu.ox.ac.uk/showcase/field.cgi?id=41202	Non-cancer illness code, self-reported: osteoporosis	rs9022	rs3194414	8	1710977	1710977	0	1	1	1	C	A	0.311133	0.692183	3.118439	chr8	1762811	0.9032950557278784
CD4T_rs9022_CLN8	CD4T	rs9022	CLN8	SET	4	-0.93364	-0.018499	0.51157	0.96599	results/current/magma/PD_UKBS	PD_UKBS	0.96599	UKB_20002_1262_self_reported_parkinsons_disease	http://biobank.ctsu.ox.ac.uk/showcase/field.cgi?id=41202	Non-cancer illness code, self-reported: parkinsons disease	rs9022	rs3194414	8	1710977	1710977	0	1	1	1	C	A	0.311133	0.692183	3.118439	chr8	1762811	0.05149284221614864
CD4T_rs9022_CLN8	CD4T	rs9022	CLN8	SET	4	0.10787	0.0021372	0.51516	0.41708	results/current/magma/PE_UKB	PE_UKB	0.7779142105263158	UKB_6152_7_diagnosed_by_doctor_Blood_clot_in_the_lung	http://biobank.ctsu.ox.ac.uk/showcase/field.cgi?id=41202	Blood clot, DVT, bronchitis, emphysema, asthma, rhinitis, eczema, allergy diagnosed by doctor: Blood clot in the lung	rs9022	rs3194414	8	1710977	1710977	0	1	1	1	C	A	0.311133	0.692183	3.118439	chr8	1762811	0.5393861093984188
CD4T_rs9022_CLN8	CD4T	rs9022	CLN8	SET	4	0.62735	0.012458	0.49944	0.10455	results/current/magma/PHF	PHF	0.4998141176470588	EGG_Pubertal_growth_10F	http://www.ncbi.nlm.nih.gov/pubmed/23449627	Height Standard Deviation Score (Females, 10 years old)	rs9022	rs3194414	8	1710977	1710977	0	1	1	1	C	A	0.311133	0.692183	3.118439	chr8	1762811	0.807191901984547
CD4T_rs9022_CLN8	CD4T	rs9022	CLN8	SET	4	0.21811	0.0043311	0.5061	0.33325	results/current/magma/PHM	PHM	0.7183977777777778	EGG_Pubertal_growth_12M	http://www.ncbi.nlm.nih.gov/pubmed/23449627	Height Standard Deviation Score (Males, 12 years old)	rs9022	rs3194414	8	1710977	1710977	0	1	1	1	C	A	0.311133	0.692183	3.118439	chr8	1762811	0.6232551436202923
CD4T_rs9022_CLN8	CD4T	rs9022	CLN8	SET	4	-0.19503	-0.0038706	0.66803	0.61483	results/current/magma/PLT	PLT	0.6544964516129032	Astle_et_al_2016_Platelet_count	https://www.ncbi.nlm.nih.gov/pubmed/27863252	Platelet count	rs9022	rs3194414	8	1710977	1710977	0	1	1	1	C	A	0.311133	0.692183	3.118439	chr8	1762811	0.14
CD4T_rs9022_CLN8	CD4T	rs9022	CLN8	SET	4	0.049563	9.8202e-4	0.56817	0.46524	results/current/magma/PSO_UKBS	PSO_UKBS	0.7676459999999999	UKB_20002_1453_self_reported_psoriasis	http://biobank.ctsu.ox.ac.uk/showcase/field.cgi?id=41202	Non-cancer illness code, self-reported: psoriasis	rs9022	rs3194414	8	1710977	1710977	0	1	1	1	C	A	0.311133	0.692183	3.118439	chr8	1762811	0.6638433865992205
CD4T_rs9022_CLN8	CD4T	rs9022	CLN8	SET	4	0.11003	0.0021801	0.49797	0.41257	results/current/magma/PSY_UKBS	PSY_UKBS	0.7397384210526317	UKB_20002_1243_self_reported_psychological_or_psychiatric_problem	http://biobank.ctsu.ox.ac.uk/showcase/field.cgi?id=41202	Non-cancer illness code, self-reported: psychological/psychiatric problem	rs9022	rs3194414	8	1710977	1710977	0	1	1	1	C	A	0.311133	0.692183	3.118439	chr8	1762811	0.14728182785586186
CD4T_rs9022_CLN8	CD4T	rs9022	CLN8	SET	4	0.53819	0.010671	0.66062	0.20764	results/current/magma/RA	RA	0.5270861538461538	RA_OKADA_TRANS_ETHNIC	http://www.ncbi.nlm.nih.gov/pubmed/24390342	Rheumatoid Arthritis	rs9022	rs3194414	8	1710977	1710977	0	1	1	1	C	A	0.311133	0.692183	3.118439	chr8	1762811	0.24
CD4T_rs9022_CLN8	CD4T	rs9022	CLN8	SET	4	0.20767	0.0041147	0.52889	0.34729	results/current/magma/RA_UKBS	RA_UKBS	0.6217427586206896	UKB_20002_1464_self_reported_rheumatoid_arthritis	http://biobank.ctsu.ox.ac.uk/showcase/field.cgi?id=41202	Non-cancer illness code, self-reported: rheumatoid arthritis	rs9022	rs3194414	8	1710977	1710977	0	1	1	1	C	A	0.311133	0.692183	3.118439	chr8	1762811	0.7304762976616639
CD4T_rs9022_CLN8	CD4T	rs9022	CLN8	SET	4	-0.33614	-0.0066709	0.61318	0.70821	results/current/magma/RBC	RBC	0.7994090322580645	Astle_et_al_2016_Red_blood_cell_count	https://www.ncbi.nlm.nih.gov/pubmed/27863252	Red blood cell count	rs9022	rs3194414	8	1710977	1710977	0	1	1	1	C	A	0.311133	0.692183	3.118439	chr8	1762811	0.3586
CD4T_rs9022_CLN8	CD4T	rs9022	CLN8	SET	4	0.05246	0.0010411	0.61044	0.46576	results/current/magma/RET	RET	0.8132110344827587	Astle_et_al_2016_Reticulocyte_count	https://www.ncbi.nlm.nih.gov/pubmed/27863252	Reticulocyte count	rs9022	rs3194414	8	1710977	1710977	0	1	1	1	C	A	0.311133	0.692183	3.118439	chr8	1762811	0.73
CD4T_rs9022_CLN8	CD4T	rs9022	CLN8	SET	4	-1.2734	-0.025246	0.46323	0.997	results/current/magma/SBP	SBP	0.99977	ICBP_SystolicPressure	https://www.ncbi.nlm.nih.gov/pubmed/21909115	Systolic Blood Pressure	rs9022	rs3194414	8	1710977	1710977	0	1	1	1	C	A	0.311133	0.692183	3.118439	chr8	1762811	0.6024996060425432
CD4T_rs9022_CLN8	CD4T	rs9022	CLN8	SET	4	0.3468	0.0068723	0.68748	0.30698	results/current/magma/SCZ	SCZ	0.8534332258064516	pgc.scz2	http://www.ncbi.nlm.nih.gov/pubmed/25056061	Schizophrenia	rs9022	rs3194414	8	1710977	1710977	0	1	1	1	C	A	0.311133	0.692183	3.118439	chr8	1762811	0.5382
CD4T_rs9022_CLN8	CD4T	rs9022	CLN8	SET	4	-0.43479	-0.0086148	0.50686	0.80449	results/current/magma/SCZ_UKBS	SCZ_UKBS	0.9600445161290322	UKB_20002_1289_self_reported_schizophrenia	http://biobank.ctsu.ox.ac.uk/showcase/field.cgi?id=41202	Non-cancer illness code, self-reported: schizophrenia	rs9022	rs3194414	8	1710977	1710977	0	1	1	1	C	A	0.311133	0.692183	3.118439	chr8	1762811	0.2125504875476495
CD4T_rs9022_CLN8	CD4T	rs9022	CLN8	SET	4	-0.69939	-0.013864	0.61584	0.87194	results/current/magma/SLE	SLE	0.90086	IMMUNOBASE_Systemic_lupus_erythematosus_hg19	http://www.ncbi.nlm.nih.gov/pubmed/26502338	Systemic Lupus Erythematosus	rs9022	rs3194414	8	1710977	1710977	0	1	1	1	C	A	0.311133	0.692183	3.118439	chr8	1762811	0.563319
CD4T_rs9022_CLN8	CD4T	rs9022	CLN8	SET	4	-0.12396	-0.0024563	0.36215	0.63393	results/current/magma/SLEEP	SLEEP	0.9949809374999999	Jones_et_al_2016_SleepDuration	https://www.ncbi.nlm.nih.gov/pubmed/27494321	Sleep Duration	rs9022	rs3194414	8	1710977	1710977	0	1	1	1	C	A	0.311133	0.692183	3.118439	chr8	1762811	0.37
CD4T_rs9022_CLN8	CD4T	rs9022	CLN8	SET	4	-0.39309	-0.0077885	0.61432	0.73886	results/current/magma/SLEEP_UKB	SLEEP_UKB	0.7865283870967741	UKB_1160_Sleep_duration	http://biobank.ctsu.ox.ac.uk/showcase/field.cgi?id=41202	Sleep duration	rs9022	rs3194414	8	1710977	1710977	0	1	1	1	C	A	0.311133	0.692183	3.118439	chr8	1762811	0.03469702411035051
CD4T_rs9022_CLN8	CD4T	rs9022	CLN8	SET	4	1.1454	0.022704	0.53452	0.016077	results/current/magma/SMOKE	SMOKE	0.422862	tag.evrsmk.tbl	http://www.ncbi.nlm.nih.gov/pubmed/20418890	Tobacco Ever Smoker vs Never Smoker	rs9022	rs3194414	8	1710977	1710977	0	1	1	1	C	A	0.311133	0.692183	3.118439	chr8	1762811	0.2844340499257114
CD4T_rs9022_CLN8	CD4T	rs9022	CLN8	SET	4	0.21578	0.0042772	0.49809	0.33244	results/current/magma/STROKE	STROKE	0.92577375	ISGC_Malik_2016_METASTROKE_all_strokes	https://www.ncbi.nlm.nih.gov/pmc/articles/PMC4818561/	All strokes	rs9022	rs3194414	8	1710977	1710977	0	1	1	1	C	A	0.311133	0.692183	3.118439	chr8	1762811	0.17453999585913949
CD4T_rs9022_CLN8	CD4T	rs9022	CLN8	SET	4	-0.94148	-0.018654	0.51762	0.96552	results/current/magma/T1D_UKBS	T1D_UKBS	0.96552	UKB_20002_1222_self_reported_type_1_diabetes	http://biobank.ctsu.ox.ac.uk/showcase/field.cgi?id=41202	Non-cancer illness code, self-reported: type 1 diabetes	rs9022	rs3194414	8	1710977	1710977	0	1	1	1	C	A	0.311133	0.692183	3.118439	chr8	1762811	0.2635931507464663
CD4T_rs9022_CLN8	CD4T	rs9022	CLN8	SET	4	-0.11845	-0.0023478	0.53405	0.58776	results/current/magma/T2D	T2D	0.7275155555555556	DIAGRAM_T2D_TRANS_ETHNIC	http://www.ncbi.nlm.nih.gov/pubmed/22885922	Type 2 Diabetes	rs9022	rs3194414	8	1710977	1710977	0	1	1	1	C	A	0.311133	0.692183	3.118439	chr8	1762811	0.04566615825311056
CD4T_rs9022_CLN8	CD4T	rs9022	CLN8	SET	4	0.20044	0.0039715	0.51116	0.34748	results/current/magma/T2D_UKBS	T2D_UKBS	0.6142863157894737	UKB_20002_1223_self_reported_type_2_diabetes	http://biobank.ctsu.ox.ac.uk/showcase/field.cgi?id=41202	Non-cancer illness code, self-reported: type 2 diabetes	rs9022	rs3194414	8	1710977	1710977	0	1	1	1	C	A	0.311133	0.692183	3.118439	chr8	1762811	0.4119487820608175
CD4T_rs9022_CLN8	CD4T	rs9022	CLN8	SET	4	-0.37412	-0.0074171	0.5895	0.73716	results/current/magma/TRIG	TRIG	0.8516162068965517	GLGC_Mc_TG	http://www.ncbi.nlm.nih.gov/pubmed/24097068	Triglycerids	rs9022	rs3194414	8	1710977	1710977	0	1	1	1	C	A	0.311133	0.692183	3.118439	chr8	1762811	0.7410835841907093
CD4T_rs9022_CLN8	CD4T	rs9022	CLN8	SET	4	0.24919	0.004938	0.39966	0.26649	results/current/magma/UC	UC	0.5278058823529411	IBD.EUR.Ulcerative_Colitis	http://www.ncbi.nlm.nih.gov/pubmed/26192919	Ulcerative Colitis	rs9022	rs3194414	8	1710977	1710977	0	1	1	1	C	A	0.311133	0.692183	3.118439	chr8	1762811	0.6626
CD4T_rs9022_CLN8	CD4T	rs9022	CLN8	SET	4	-0.43639	-0.0086465	0.5274	0.79599	results/current/magma/UC_UKBS	UC_UKBS	0.905781724137931	UKB_20002_1463_self_reported_ulcerative_colitis	http://biobank.ctsu.ox.ac.uk/showcase/field.cgi?id=41202	Non-cancer illness code, self-reported: ulcerative colitis	rs9022	rs3194414	8	1710977	1710977	0	1	1	1	C	A	0.311133	0.692183	3.118439	chr8	1762811	0.7512785618325517
CD4T_rs9022_CLN8	CD4T	rs9022	CLN8	SET	4	0.59379	0.011774	0.59417	0.15882	results/current/magma/WAIST	WAIST	0.524106	GIANT_WC_Combined_EUR	http://www.ncbi.nlm.nih.gov/pubmed/25673412	Waist Circumference	rs9022	rs3194414	8	1710977	1710977	0	1	1	1	C	A	0.311133	0.692183	3.118439	chr8	1762811	0.7866195504716409
CD4T_rs9022_CLN8	CD4T	rs9022	CLN8	SET	4	0.40499	0.0080373	0.60419	0.25134	results/current/magma/WBC	WBC	0.4878952941176471	Astle_et_al_2016_White_blood_cell_count	https://www.ncbi.nlm.nih.gov/pubmed/27863252	White blood cell count	rs9022	rs3194414	8	1710977	1710977	0	1	1	1	C	A	0.311133	0.692183	3.118439	chr8	1762811	0.3155
CD4T_rs9022_CLN8	CD4T	rs9022	CLN8	SET	4	0.24867	0.0049301	0.57136	0.33171	results/current/magma/WHR	WHR	0.750024	GIANT_WHR_Combined_EUR	http://www.ncbi.nlm.nih.gov/pubmed/25673412	Waist-to-Hip Ratio	rs9022	rs3194414	8	1710977	1710977	0	1	1	1	C	A	0.311133	0.692183	3.118439	chr8	1762811	0.7444450704807943
CD4T_rs9271520_HLA-DQA2	CD4T	rs9271520	HLA-DQA2	SET	18	0.20174	0.0084756	0.20777	0.1658	results/current/magma/AD	AD	0.7026525	IGAP_Alzheimer	http://www.ncbi.nlm.nih.gov/pubmed/24162737	Alzheimer	rs9271523	rs35129765	6	32589771	32589806	35	0.985654	0.205554	0.995187	A	G	0.293241	0.93507	52.051675	chr6	32622029	2.637e-4
CD4T_rs9271520_HLA-DQA2	CD4T	rs9271520	HLA-DQA2	SET	18	0.048676	0.002045	0.21444	0.41022	results/current/magma/ADHD	ADHD	0.8454929999999999	PGC_ADHD_EUR_2017	NA	Attention deficit hyperactivity disorder - EUR	rs9271520	rs76817935,rs36232335	6	32589771	32589771	0	1	1	1	A	G	0.292247	0.93507	52.051642	chr6	32621994	0.5604
CD4T_rs9271520_HLA-DQA2	CD4T	rs9271520	HLA-DQA2	SET	18	0.0079539	3.3433e-4	0.20196	0.48429	results/current/magma/ADPN	ADPN	0.9584575	ADIPOGen_Adiponectin	http://www.ncbi.nlm.nih.gov/pubmed/22479202	Adiponectin	rs9271520	rs76817935,rs36232335	6	32589771	32589771	0	1	1	1	A	G	0.292247	0.93507	52.051642	chr6	32621994	0.7963849830734525
CD4T_rs9271520_HLA-DQA2	CD4T	rs9271520	HLA-DQA2	SET	18	0.0057304	2.4074e-4	0.19652	0.48837	results/current/magma/ASD	ASD	0.8396347826086957	PGC_ASD_2017_CEU	https://molecularautism.biomedcentral.com/articles/10.1186/s13229-017-0137-9	Autism spectrum disorder - CEU	rs9271520	rs76817935,rs36232335	6	32589771	32589771	0	1	1	1	A	G	0.292247	0.93507	52.051642	chr6	32621994	0.06371
CD4T_rs9271520_HLA-DQA2	CD4T	rs9271520	HLA-DQA2	SET	18	0.2937	0.012336	0.1968	0.06782	results/current/magma/ASP_UKBS	ASP_UKBS	0.303142125	UKB_20002_1313_self_reported_ankylosing_spondylitis	http://biobank.ctsu.ox.ac.uk/showcase/field.cgi?id=41202	Non-cancer illness code, self-reported: ankylosing spondylitis	rs9271520	rs76817935,rs36232335	6	32589771	32589771	0	1	1	1	A	G	0.292247	0.93507	52.051642	chr6	32621994	0.7370455649716788
CD4T_rs9271520_HLA-DQA2	CD4T	rs9271520	HLA-DQA2	SET	18	-0.21848	-0.0091865	0.2001	0.86254	results/current/magma/ATH	ATH	0.9273745161290322	GABRIEL_Asthma	http://www.ncbi.nlm.nih.gov/pubmed/17611496	Asthma	rs9271520	rs76817935,rs36232335	6	32589771	32589771	0	1	1	1	A	G	0.292247	0.93507	52.051642	chr6	32621994	6.839783253813817e-4
CD4T_rs9271520_HLA-DQA2	CD4T	rs9271520	HLA-DQA2	SET	18	-0.12965	-0.0054483	0.2099	0.7316	results/current/magma/ATH_TAGC	ATH_TAGC	0.9285692307692307	TAGC_Asthma_EUR	https://www.ncbi.nlm.nih.gov/pubmed/29273806	Asthma	rs9271520	rs76817935,rs36232335	6	32589771	32589771	0	1	1	1	A	G	0.292247	0.93507	52.051642	chr6	32621994	6.058916699923105e-18
CD4T_rs9271520_HLA-DQA2	CD4T	rs9271520	HLA-DQA2	SET	18	0.14854	0.0062391	0.25409	0.27941	results/current/magma/ATH_UKB	ATH_UKB	0.7310678571428572	UKB_6152_8_diagnosed_by_doctor_Asthma	http://biobank.ctsu.ox.ac.uk/showcase/field.cgi?id=41202	Blood clot, DVT, bronchitis, emphysema, asthma, rhinitis, eczema, allergy diagnosed by doctor: Asthma	rs9271520	rs76817935,rs36232335	6	32589771	32589771	0	1	1	1	A	G	0.292247	0.93507	52.051642	chr6	32621994	2.999864148268511e-47
CD4T_rs9271520_HLA-DQA2	CD4T	rs9271520	HLA-DQA2	SET	18	0.12966	0.0054461	0.25431	0.30508	results/current/magma/ATH_UKBS	ATH_UKBS	0.83897	UKB_20002_1111_self_reported_asthma	http://biobank.ctsu.ox.ac.uk/showcase/field.cgi?id=41202	Non-cancer illness code, self-reported: asthma	rs9271520	rs76817935,rs36232335	6	32589771	32589771	0	1	1	1	A	G	0.292247	0.93507	52.051642	chr6	32621994	2.4435927326235525e-48
CD4T_rs9271520_HLA-DQA2	CD4T	rs9271520	HLA-DQA2	SET	18	-0.11337	-0.0047616	0.19263	0.72191	results/current/magma/BC	BC	0.8435937931034483	BCAC_Overall_BreastCancer_EUR	https://www.ncbi.nlm.nih.gov/pubmed/25890600	Overall breast cancer in Europeans, imputed genotype	rs9271520	rs76817935,rs36232335	6	32589771	32589771	0	1	1	1	A	G	0.292247	0.93507	52.051642	chr6	32621994	0.5579098652420176
CD4T_rs9271520_HLA-DQA2	CD4T	rs9271520	HLA-DQA2	SET	18	0.067551	0.0028385	0.18911	0.36047	results/current/magma/BL	BL	0.9769024137931035	EGG_BL	http://www.ncbi.nlm.nih.gov/pubmed/25281659	Birth Length	rs9271520	rs76817935,rs36232335	6	32589771	32589771	0	1	1	1	A	G	0.292247	0.93507	52.051642	chr6	32621994	0.42287596966254637
CD4T_rs9271520_HLA-DQA2	CD4T	rs9271520	HLA-DQA2	SET	18	0.29583	0.012426	0.20611	0.075619	results/current/magma/BLDP2_UKB	BLDP2_UKB	0.6290742857142857	UKB_2395_2_Hair_or_balding_pattern_Pattern_2	http://biobank.ctsu.ox.ac.uk/showcase/field.cgi?id=41202	Hair/balding pattern: Pattern 2	rs9271520	rs76817935,rs36232335	6	32589771	32589771	0	1	1	1	A	G	0.292247	0.93507	52.051642	chr6	32621994	0.7513682954972828
CD4T_rs9271520_HLA-DQA2	CD4T	rs9271520	HLA-DQA2	SET	18	0.27631	0.011606	0.20941	0.093516	results/current/magma/BLDP3_UKB	BLDP3_UKB	0.5534876470588235	UKB_2395_3_Hair_or_balding_pattern_Pattern_3	http://biobank.ctsu.ox.ac.uk/showcase/field.cgi?id=41202	Hair/balding pattern: Pattern 3	rs9271520	rs76817935,rs36232335	6	32589771	32589771	0	1	1	1	A	G	0.292247	0.93507	52.051642	chr6	32621994	0.4962772843901153
CD4T_rs9271520_HLA-DQA2	CD4T	rs9271520	HLA-DQA2	SET	18	0.23404	0.0098304	0.25213	0.17664	results/current/magma/BLDP4_UKB	BLDP4_UKB	0.947450625	UKB_2395_4_Hair_or_balding_pattern_Pattern_4	http://biobank.ctsu.ox.ac.uk/showcase/field.cgi?id=41202	Hair/balding pattern: Pattern 4	rs9271520	rs76817935,rs36232335	6	32589771	32589771	0	1	1	1	A	G	0.292247	0.93507	52.051642	chr6	32621994	0.053721004271782655
CD4T_rs9271520_HLA-DQA2	CD4T	rs9271520	HLA-DQA2	SET	18	-0.16048	-0.0067594	0.17463	0.82093	results/current/magma/BMD	BMD	0.972054827586207	GEFOS_Forearm	http://www.ncbi.nlm.nih.gov/pubmed/26367794	Bone Mineral Density (Forearm)	rs9271520	rs76817935,rs36232335	6	32589771	32589771	0	1	1	1	A	G	0.292247	0.93507	52.051642	chr6	32621994	0.193334
CD4T_rs9271520_HLA-DQA2	CD4T	rs9271520	HLA-DQA2	SET	18	-0.20202	-0.0084916	0.22627	0.81402	results/current/magma/BMI	BMI	0.99206	GIANT_2015_BMI_EUR	http://www.ncbi.nlm.nih.gov/pubmed/25673413	Body Mass Index	rs9271520	rs76817935,rs36232335	6	32589771	32589771	0	1	1	1	A	G	0.292247	0.93507	52.051642	chr6	32621994	0.9025283304876385
CD4T_rs9271520_HLA-DQA2	CD4T	rs9271520	HLA-DQA2	SET	18	0.060199	0.0025296	0.1976	0.38032	results/current/magma/BMI_SDS	BMI_SDS	0.9465224999999999	EGG_BMI_HapMapImputed	http://www.ncbi.nlm.nih.gov/pubmed/26604143	Body Mass Index Standard Deviation Score	rs9271520	rs76817935,rs36232335	6	32589771	32589771	0	1	1	1	A	G	0.292247	0.93507	52.051642	chr6	32621994	0.5489635842253132
CD4T_rs9271520_HLA-DQA2	CD4T	rs9271520	HLA-DQA2	SET	18	-0.27789	-0.011672	0.31361	0.81221	results/current/magma/BMI_UKB	BMI_UKB	0.904055625	UKB_21001_Body_mass_index_BMI	http://biobank.ctsu.ox.ac.uk/showcase/field.cgi?id=41202	Body mass index (BMI)	rs9271520	rs76817935,rs36232335	6	32589771	32589771	0	1	1	1	A	G	0.292247	0.93507	52.051642	chr6	32621994	0.8151584868047035
CD4T_rs9271520_HLA-DQA2	CD4T	rs9271520	HLA-DQA2	SET	18	0.033401	0.0014036	0.20352	0.43482	results/current/magma/BMIA	BMIA	0.83094	GIANT_2017_BMI_Active_EUR	NA	BMI for individuals defined as active, only European cohorts	rs9271520	rs76817935,rs36232335	6	32589771	32589771	0	1	1	1	A	G	0.292247	0.93507	52.051642	chr6	32621994	0.3283494353790646
[truncated: 2,429 more rows]
