# Supplementary material for: Identification of genetic variants that impact gene co-expression relationships using large-scale single-cell data
Source: Genome Biol. 2023 Apr 18;24:80. doi: 10.1186/s13059-023-02897-x (PMC10111756; doi:10.1186/s13059-023-02897-x)
Supplement: Supplementary file 13 — Additional file 13: Table S18. Colocalization results for eQTL signal with GWAS signal [file 13059_2023_2897_MOESM13_ESM.csv]

trait	cell_type	egene	coloc_hypothesis	pp_value	amount_overlapping_snps
Asthma	B	HLA-DQA2	PP.H3.abf	0,000264740417	388
Asthma	B	HLA-DQA2	PP.H4.abf	0,9997352596	388
Asthma	B	RNASET2	PP.H3.abf	0,001805318147	1133
Asthma	B	RNASET2	PP.H4.abf	0,0001729045203	1133
Asthma	B	RPS26	PP.H3.abf	0,1273065961	381
Asthma	B	RPS26	PP.H4.abf	0,5349100731	381
Asthma	B	SMDT1	PP.H3.abf	0,01679744747	761
Asthma	B	SMDT1	PP.H4.abf	0,000714566791	761
Asthma	B	TMEM176A	PP.H3.abf	0,009995464001	803
Asthma	B	TMEM176A	PP.H4.abf	0,0009098282229	803
Asthma	CD4T	HLA-DQA2	PP.H3.abf	4,38E-06	388
Asthma	CD4T	HLA-DQA2	PP.H4.abf	0,9999955779	388
Asthma	CD4T	RNASET2	PP.H3.abf	0,0200042789	1133
Asthma	CD4T	RNASET2	PP.H4.abf	0,002068043047	1133
Asthma	CD4T	RPS26	PP.H3.abf	0,1272990049	381
Asthma	CD4T	RPS26	PP.H4.abf	0,5349363254	381
Asthma	CD4T	SMDT1	PP.H3.abf	0,01679393852	761
Asthma	CD4T	SMDT1	PP.H4.abf	0,0008462595184	761
Asthma	CD4T	TMEM176A	PP.H3.abf	0,008939205681	803
Asthma	CD4T	TMEM176A	PP.H4.abf	0,001321092251	803
Asthma	CD8T	HLA-DQA2	PP.H3.abf	4,76E-09	388
Asthma	CD8T	HLA-DQA2	PP.H4.abf	0,9999999952	388
Asthma	CD8T	RNASET2	PP.H3.abf	0,01997620732	1133
Asthma	CD8T	RNASET2	PP.H4.abf	0,002063297949	1133
Asthma	CD8T	RPS26	PP.H3.abf	0,1272805781	381
Asthma	CD8T	RPS26	PP.H4.abf	0,53500005	381
Asthma	CD8T	SMDT1	PP.H3.abf	0,01679628788	761
Asthma	CD8T	SMDT1	PP.H4.abf	0,0007580980009	761
Asthma	CD8T	TMEM176A	PP.H3.abf	0,01056422959	803
Asthma	CD8T	TMEM176A	PP.H4.abf	0,001169183877	803
Asthma	DC	HLA-DQA2	PP.H3.abf	0,3410179238	388
Asthma	DC	HLA-DQA2	PP.H4.abf	0,6589820762	388
Asthma	DC	RNASET2	PP.H3.abf	0,005260221323	1133
Asthma	DC	RNASET2	PP.H4.abf	0,001460021908	1133
Asthma	DC	RPS26	PP.H3.abf	0,1273067413	381
Asthma	DC	RPS26	PP.H4.abf	0,5349095712	381
Asthma	DC	SMDT1	PP.H3.abf	0,01674583807	761
Asthma	DC	SMDT1	PP.H4.abf	0,0006961299371	761
Asthma	DC	TMEM176A	PP.H3.abf	0,1493758726	803
Asthma	DC	TMEM176A	PP.H4.abf	0,00183540369	803
Asthma	monocyte	HLA-DQA2	PP.H3.abf	0,02531741076	388
Asthma	monocyte	HLA-DQA2	PP.H4.abf	0,9746825892	388
Asthma	monocyte	RNASET2	PP.H3.abf	0,002293022783	1133
Asthma	monocyte	RNASET2	PP.H4.abf	0,0003907986313	1133
Asthma	monocyte	RPS26	PP.H3.abf	0,1273067621	381
Asthma	monocyte	RPS26	PP.H4.abf	0,5349094992	381
Asthma	monocyte	SMDT1	PP.H3.abf	0,01679671836	761
Asthma	monocyte	SMDT1	PP.H4.abf	0,0007419436862	761
Asthma	monocyte	TMEM176A	PP.H3.abf	0,1497196781	803
Asthma	monocyte	TMEM176A	PP.H4.abf	0,001839763367	803
Asthma	NK	HLA-DQA2	PP.H3.abf	1,46E-06	388
Asthma	NK	HLA-DQA2	PP.H4.abf	0,9999952632	388
Asthma	NK	RNASET2	PP.H3.abf	0,01195419068	1133
Asthma	NK	RNASET2	PP.H4.abf	0,001462157876	1133
Asthma	NK	RPS26	PP.H3.abf	0,1249905839	381
Asthma	NK	RPS26	PP.H4.abf	0,5429194405	381
Asthma	NK	SMDT1	PP.H3.abf	0,01679376336	761
Asthma	NK	SMDT1	PP.H4.abf	0,0007066757621	761
Asthma	NK	TMEM176A	PP.H3.abf	0,01044814449	803
Asthma	NK	TMEM176A	PP.H4.abf	0,0009609551842	803
Crohn's Disease	B	HLA-DQA2	PP.H3.abf	0,9999567015	4698
Crohn's Disease	B	HLA-DQA2	PP.H4.abf	6,76E-08	4698
Crohn's Disease	B	RNASET2	PP.H3.abf	0,1889707751	2707
Crohn's Disease	B	RNASET2	PP.H4.abf	0,01218494948	2707
Crohn's Disease	B	RPS26	PP.H3.abf	0,04623216959	1112
Crohn's Disease	B	RPS26	PP.H4.abf	0,001225463428	1112
Crohn's Disease	B	SMDT1	PP.H3.abf	0,2419995761	2200
Crohn's Disease	B	SMDT1	PP.H4.abf	0,00100415898	2200
Crohn's Disease	B	TMEM176A	PP.H3.abf	0,01804657546	2561
Crohn's Disease	B	TMEM176A	PP.H4.abf	0,0007272846821	2561
Crohn's Disease	CD4T	HLA-DQA2	PP.H3.abf	0,9998617403	4698
Crohn's Disease	CD4T	HLA-DQA2	PP.H4.abf	9,24E-05	4698
Crohn's Disease	CD4T	RNASET2	PP.H3.abf	0,09536225079	2707
Crohn's Disease	CD4T	RNASET2	PP.H4.abf	0,9046377382	2707
Crohn's Disease	CD4T	RPS26	PP.H3.abf	0,04623213278	1112
Crohn's Disease	CD4T	RPS26	PP.H4.abf	0,001226122529	1112
Crohn's Disease	CD4T	SMDT1	PP.H3.abf	0,2420036336	2200
Crohn's Disease	CD4T	SMDT1	PP.H4.abf	0,0009879229085	2200
Crohn's Disease	CD4T	TMEM176A	PP.H3.abf	0,01619835142	2561
Crohn's Disease	CD4T	TMEM176A	PP.H4.abf	0,0006902659383	2561
Crohn's Disease	CD8T	HLA-DQA2	PP.H3.abf	0,9995537315	4698
Crohn's Disease	CD8T	HLA-DQA2	PP.H4.abf	0,0004030548345	4698
Crohn's Disease	CD8T	RNASET2	PP.H3.abf	0,4544522574	2707
Crohn's Disease	CD8T	RNASET2	PP.H4.abf	0,5453103914	2707
Crohn's Disease	CD8T	RPS26	PP.H3.abf	0,04623214217	1112
Crohn's Disease	CD8T	RPS26	PP.H4.abf	0,001225954512	1112
Crohn's Disease	CD8T	SMDT1	PP.H3.abf	0,2419995738	2200
Crohn's Disease	CD8T	SMDT1	PP.H4.abf	0,001004173472	2200
Crohn's Disease	CD8T	TMEM176A	PP.H3.abf	0,01854742232	2561
Crohn's Disease	CD8T	TMEM176A	PP.H4.abf	0,0007197488585	2561
Crohn's Disease	DC	HLA-DQA2	PP.H3.abf	0,9999567025	4698
Crohn's Disease	DC	HLA-DQA2	PP.H4.abf	6,66E-08	4698
Crohn's Disease	DC	RNASET2	PP.H3.abf	0,3899899136	2703
Crohn's Disease	DC	RNASET2	PP.H4.abf	0,09879054221	2703
Crohn's Disease	DC	RPS26	PP.H3.abf	0,04623213895	1112
Crohn's Disease	DC	RPS26	PP.H4.abf	0,001226012107	1112
Crohn's Disease	DC	SMDT1	PP.H3.abf	0,2418486401	2200
Crohn's Disease	DC	SMDT1	PP.H4.abf	0,001019109695	2200
Crohn's Disease	DC	TMEM176A	PP.H3.abf	0,09597090863	2561
Crohn's Disease	DC	TMEM176A	PP.H4.abf	0,001265221281	2561
Crohn's Disease	monocyte	HLA-DQA2	PP.H3.abf	0,9999567019	4698
Crohn's Disease	monocyte	HLA-DQA2	PP.H4.abf	6,72E-08	4698
Crohn's Disease	monocyte	RNASET2	PP.H3.abf	0,2317967278	2707
Crohn's Disease	monocyte	RNASET2	PP.H4.abf	0,01550910504	2707
Crohn's Disease	monocyte	RPS26	PP.H3.abf	0,04623209806	1112
Crohn's Disease	monocyte	RPS26	PP.H4.abf	0,001226744445	1112
Crohn's Disease	monocyte	SMDT1	PP.H3.abf	0,2419995376	2200
Crohn's Disease	monocyte	SMDT1	PP.H4.abf	0,001004318191	2200
Crohn's Disease	monocyte	TMEM176A	PP.H3.abf	0,09605176137	2561
Crohn's Disease	monocyte	TMEM176A	PP.H4.abf	0,001257384889	2561
Crohn's Disease	NK	HLA-DQA2	PP.H3.abf	0,9998701834	4698
Crohn's Disease	NK	HLA-DQA2	PP.H4.abf	8,63E-05	4698
Crohn's Disease	NK	RNASET2	PP.H3.abf	0,5016812321	2707
Crohn's Disease	NK	RNASET2	PP.H4.abf	0,3515186201	2707
Crohn's Disease	NK	RPS26	PP.H3.abf	0,04623209229	1112
Crohn's Disease	NK	RPS26	PP.H4.abf	0,00122684783	1112
Crohn's Disease	NK	SMDT1	PP.H3.abf	0,241985175	2200
Crohn's Disease	NK	SMDT1	PP.H4.abf	0,001015349294	2200
Crohn's Disease	NK	TMEM176A	PP.H3.abf	0,01888493531	2561
Crohn's Disease	NK	TMEM176A	PP.H4.abf	0,0007307577183	2561
Inflammatory Bowel Disease	B	HLA-DQA2	PP.H3.abf	0,9263285264	4700
Inflammatory Bowel Disease	B	HLA-DQA2	PP.H4.abf	0,07367147356	4700
Inflammatory Bowel Disease	B	RNASET2	PP.H3.abf	0,1897023589	2704
Inflammatory Bowel Disease	B	RNASET2	PP.H4.abf	0,007797142993	2704
Inflammatory Bowel Disease	B	RPS26	PP.H3.abf	0,01714962728	1110
Inflammatory Bowel Disease	B	RPS26	PP.H4.abf	0,0008803641618	1110
Inflammatory Bowel Disease	B	SMDT1	PP.H3.abf	0,1109681869	2196
Inflammatory Bowel Disease	B	SMDT1	PP.H4.abf	0,0007838379521	2196
Inflammatory Bowel Disease	B	TMEM176A	PP.H3.abf	0,01717442079	2558
Inflammatory Bowel Disease	B	TMEM176A	PP.H4.abf	0,0007207059009	2558
Inflammatory Bowel Disease	CD4T	HLA-DQA2	PP.H3.abf	0,8770284192	4700
Inflammatory Bowel Disease	CD4T	HLA-DQA2	PP.H4.abf	0,1229692934	4700
Inflammatory Bowel Disease	CD4T	RNASET2	PP.H3.abf	0,06909181526	2704
Inflammatory Bowel Disease	CD4T	RNASET2	PP.H4.abf	0,9309073258	2704
Inflammatory Bowel Disease	CD4T	RPS26	PP.H3.abf	0,01714962498	1110
Inflammatory Bowel Disease	CD4T	RPS26	PP.H4.abf	0,000880449485	1110
Inflammatory Bowel Disease	CD4T	SMDT1	PP.H3.abf	0,110966953	2196
Inflammatory Bowel Disease	CD4T	SMDT1	PP.H4.abf	0,0007941300207	2196
Inflammatory Bowel Disease	CD4T	TMEM176A	PP.H3.abf	0,01542515846	2558
Inflammatory Bowel Disease	CD4T	TMEM176A	PP.H4.abf	0,0006039342724	2558
Inflammatory Bowel Disease	CD8T	HLA-DQA2	PP.H3.abf	0,936007626	4700
Inflammatory Bowel Disease	CD8T	HLA-DQA2	PP.H4.abf	0,06399237398	4700
Inflammatory Bowel Disease	CD8T	RNASET2	PP.H3.abf	0,6274067161	2704
Inflammatory Bowel Disease	CD8T	RNASET2	PP.H4.abf	0,3722607152	2704
Inflammatory Bowel Disease	CD8T	RPS26	PP.H3.abf	0,01714962558	1110
Inflammatory Bowel Disease	CD8T	RPS26	PP.H4.abf	0,0008804270501	1110
Inflammatory Bowel Disease	CD8T	SMDT1	PP.H3.abf	0,1109676682	2196
Inflammatory Bowel Disease	CD8T	SMDT1	PP.H4.abf	0,000788167865	2196
Inflammatory Bowel Disease	CD8T	TMEM176A	PP.H3.abf	0,01764476103	2558
Inflammatory Bowel Disease	CD8T	TMEM176A	PP.H4.abf	0,0006793123116	2558
Inflammatory Bowel Disease	DC	HLA-DQA2	PP.H3.abf	0,9242179472	4700
Inflammatory Bowel Disease	DC	HLA-DQA2	PP.H4.abf	0,07578205279	4700
Inflammatory Bowel Disease	DC	RNASET2	PP.H3.abf	0,3832549657	2700
Inflammatory Bowel Disease	DC	RNASET2	PP.H4.abf	0,1139693523	2700
Inflammatory Bowel Disease	DC	RPS26	PP.H3.abf	0,01714962536	1110
Inflammatory Bowel Disease	DC	RPS26	PP.H4.abf	0,000880435407	1110
Inflammatory Bowel Disease	DC	SMDT1	PP.H3.abf	0,1108963048	2196
Inflammatory Bowel Disease	DC	SMDT1	PP.H4.abf	0,0007917893933	2196
Inflammatory Bowel Disease	DC	TMEM176A	PP.H3.abf	0,09146295	2558
Inflammatory Bowel Disease	DC	TMEM176A	PP.H4.abf	0,0008289677368	2558
Inflammatory Bowel Disease	monocyte	HLA-DQA2	PP.H3.abf	0,9066889343	4700
Inflammatory Bowel Disease	monocyte	HLA-DQA2	PP.H4.abf	0,09331106566	4700
Inflammatory Bowel Disease	monocyte	RNASET2	PP.H3.abf	0,2299924693	2704
Inflammatory Bowel Disease	monocyte	RNASET2	PP.H4.abf	0,02276196052	2704
Inflammatory Bowel Disease	monocyte	RPS26	PP.H3.abf	0,01714962279	1110
Inflammatory Bowel Disease	monocyte	RPS26	PP.H4.abf	0,0008805304943	1110
Inflammatory Bowel Disease	monocyte	SMDT1	PP.H3.abf	0,110967833	2196
Inflammatory Bowel Disease	monocyte	SMDT1	PP.H4.abf	0,0007867933047	2196
Inflammatory Bowel Disease	monocyte	TMEM176A	PP.H3.abf	0,09153842036	2558
Inflammatory Bowel Disease	monocyte	TMEM176A	PP.H4.abf	0,0008367997502	2558
Inflammatory Bowel Disease	NK	HLA-DQA2	PP.H3.abf	0,982040075	4700
Inflammatory Bowel Disease	NK	HLA-DQA2	PP.H4.abf	0,01795967478	4700
Inflammatory Bowel Disease	NK	RNASET2	PP.H3.abf	0,4851460569	2704
Inflammatory Bowel Disease	NK	RNASET2	PP.H4.abf	0,3727763497	2704
Inflammatory Bowel Disease	NK	RPS26	PP.H3.abf	0,01714962456	1110
Inflammatory Bowel Disease	NK	RPS26	PP.H4.abf	0,0008804649416	1110
Inflammatory Bowel Disease	NK	SMDT1	PP.H3.abf	0,1109624485	2196
Inflammatory Bowel Disease	NK	SMDT1	PP.H4.abf	0,0007853352768	2196
Inflammatory Bowel Disease	NK	TMEM176A	PP.H3.abf	0,01797081503	2558
Inflammatory Bowel Disease	NK	TMEM176A	PP.H4.abf	0,0007039723841	2558
Multiple Sclerosis	B	HLA-DQA2	PP.H3.abf	1,26E-06	50
Multiple Sclerosis	B	HLA-DQA2	PP.H4.abf	0,9999978583	50
Multiple Sclerosis	B	RNASET2	PP.H3.abf	5,78E-05	160
Multiple Sclerosis	B	RNASET2	PP.H4.abf	3,68E-05	160
Multiple Sclerosis	B	RPS26	PP.H3.abf	0,001357487761	58
Multiple Sclerosis	B	RPS26	PP.H4.abf	0,0008695298367	58
Multiple Sclerosis	B	SMDT1	PP.H3.abf	0,007661733501	94
Multiple Sclerosis	B	SMDT1	PP.H4.abf	0,001101311518	94
Multiple Sclerosis	B	TMEM176A	PP.H3.abf	3,35E-05	107
Multiple Sclerosis	B	TMEM176A	PP.H4.abf	2,83E-05	107
Multiple Sclerosis	CD4T	HLA-DQA2	PP.H3.abf	0,001409086086	50
Multiple Sclerosis	CD4T	HLA-DQA2	PP.H4.abf	0,7868653587	50
Multiple Sclerosis	CD4T	RNASET2	PP.H3.abf	0,004302668543	160
Multiple Sclerosis	CD4T	RNASET2	PP.H4.abf	0,001052466384	160
Multiple Sclerosis	CD4T	RPS26	PP.H3.abf	0,001357487761	58
Multiple Sclerosis	CD4T	RPS26	PP.H4.abf	0,0008695298367	58
Multiple Sclerosis	CD4T	SMDT1	PP.H3.abf	0,007661561522	94
Multiple Sclerosis	CD4T	SMDT1	PP.H4.abf	0,001111126553	94
Multiple Sclerosis	CD4T	TMEM176A	PP.H3.abf	3,09E-05	107
Multiple Sclerosis	CD4T	TMEM176A	PP.H4.abf	2,69E-05	107
Multiple Sclerosis	CD8T	HLA-DQA2	PP.H3.abf	0,0001168103239	50
Multiple Sclerosis	CD8T	HLA-DQA2	PP.H4.abf	0,9978392367	50
Multiple Sclerosis	CD8T	RNASET2	PP.H3.abf	0,0001030338253	160
Multiple Sclerosis	CD8T	RNASET2	PP.H4.abf	5,04E-05	160
Multiple Sclerosis	CD8T	RPS26	PP.H3.abf	0,001357487761	58
Multiple Sclerosis	CD8T	RPS26	PP.H4.abf	0,0008695298367	58
Multiple Sclerosis	CD8T	SMDT1	PP.H3.abf	0,007661622485	94
Multiple Sclerosis	CD8T	SMDT1	PP.H4.abf	0,001107663628	94
Multiple Sclerosis	CD8T	TMEM176A	PP.H3.abf	3,53E-05	107
Multiple Sclerosis	CD8T	TMEM176A	PP.H4.abf	4,00E-05	107
Multiple Sclerosis	DC	HLA-DQA2	PP.H3.abf	7,74E-07	50
Multiple Sclerosis	DC	HLA-DQA2	PP.H4.abf	0,9999978384	50
Multiple Sclerosis	DC	RNASET2	PP.H3.abf	0,0001901415719	160
Multiple Sclerosis	DC	RNASET2	PP.H4.abf	7,87E-05	160
Multiple Sclerosis	DC	RPS26	PP.H3.abf	0,001357487761	58
Multiple Sclerosis	DC	RPS26	PP.H4.abf	0,0008695298367	58
Multiple Sclerosis	DC	SMDT1	PP.H3.abf	0,007580260141	94
Multiple Sclerosis	DC	SMDT1	PP.H4.abf	0,001101229365	94
Multiple Sclerosis	DC	TMEM176A	PP.H3.abf	0,003453799733	107
Multiple Sclerosis	DC	TMEM176A	PP.H4.abf	0,0008478046808	107
Multiple Sclerosis	monocyte	HLA-DQA2	PP.H3.abf	5,01E-08	50
Multiple Sclerosis	monocyte	HLA-DQA2	PP.H4.abf	0,9999995367	50
Multiple Sclerosis	monocyte	RNASET2	PP.H3.abf	8,79E-05	160
Multiple Sclerosis	monocyte	RNASET2	PP.H4.abf	4,55E-05	160
Multiple Sclerosis	monocyte	RPS26	PP.H3.abf	0,001357487761	58
Multiple Sclerosis	monocyte	RPS26	PP.H4.abf	0,0008695298367	58
Multiple Sclerosis	monocyte	SMDT1	PP.H3.abf	0,007661667707	94
Multiple Sclerosis	monocyte	SMDT1	PP.H4.abf	0,001105094758	94
Multiple Sclerosis	monocyte	TMEM176A	PP.H3.abf	0,003485894224	107
Multiple Sclerosis	monocyte	TMEM176A	PP.H4.abf	0,0008510522517	107
Multiple Sclerosis	NK	HLA-DQA2	PP.H3.abf	0,005312896623	50
Multiple Sclerosis	NK	HLA-DQA2	PP.H4.abf	0,09937403798	50
Multiple Sclerosis	NK	RNASET2	PP.H3.abf	0,000178293012	160
Multiple Sclerosis	NK	RNASET2	PP.H4.abf	6,90E-05	160
Multiple Sclerosis	NK	RPS26	PP.H3.abf	0,001357487761	58
Multiple Sclerosis	NK	RPS26	PP.H4.abf	0,0008695298367	58
Multiple Sclerosis	NK	SMDT1	PP.H3.abf	0,007655285518	94
Multiple Sclerosis	NK	SMDT1	PP.H4.abf	0,001105947528	94
Multiple Sclerosis	NK	TMEM176A	PP.H3.abf	3,57E-05	107
Multiple Sclerosis	NK	TMEM176A	PP.H4.abf	3,14E-05	107
Rheumatoid Arthritis	B	HLA-DQA2	PP.H3.abf	0,3351374194	834
Rheumatoid Arthritis	B	HLA-DQA2	PP.H4.abf	0,6648625806	834
Rheumatoid Arthritis	B	RNASET2	PP.H3.abf	0,1514260966	2031
Rheumatoid Arthritis	B	RNASET2	PP.H4.abf	0,006392365751	2031
Rheumatoid Arthritis	B	RPS26	PP.H3.abf	0,2478766518	882
Rheumatoid Arthritis	B	RPS26	PP.H4.abf	0,7520722586	882
Rheumatoid Arthritis	B	SMDT1	PP.H3.abf	0,07968553879	1829
Rheumatoid Arthritis	B	SMDT1	PP.H4.abf	0,001630357964	1829
Rheumatoid Arthritis	B	TMEM176A	PP.H3.abf	0,01794022765	1898
Rheumatoid Arthritis	B	TMEM176A	PP.H4.abf	0,0008775234412	1898
Rheumatoid Arthritis	CD4T	HLA-DQA2	PP.H3.abf	0,6547936199	834
Rheumatoid Arthritis	CD4T	HLA-DQA2	PP.H4.abf	0,3452041983	834
Rheumatoid Arthritis	CD4T	RNASET2	PP.H3.abf	1	2031
Rheumatoid Arthritis	CD4T	RNASET2	PP.H4.abf	1,03E-14	2031
Rheumatoid Arthritis	CD4T	RPS26	PP.H3.abf	0,2462752593	882
Rheumatoid Arthritis	CD4T	RPS26	PP.H4.abf	0,7536739683	882
Rheumatoid Arthritis	CD4T	SMDT1	PP.H3.abf	0,07968455541	1829
Rheumatoid Arthritis	CD4T	SMDT1	PP.H4.abf	0,001641439525	1829
Rheumatoid Arthritis	CD4T	TMEM176A	PP.H3.abf	0,01602527097	1898
Rheumatoid Arthritis	CD4T	TMEM176A	PP.H4.abf	0,0008534436693	1898
Rheumatoid Arthritis	CD8T	HLA-DQA2	PP.H3.abf	0,7767070004	834
Rheumatoid Arthritis	CD8T	HLA-DQA2	PP.H4.abf	0,2232929996	834
Rheumatoid Arthritis	CD8T	RNASET2	PP.H3.abf	0,9994733805	2031
Rheumatoid Arthritis	CD8T	RNASET2	PP.H4.abf	1,09E-05	2031
Rheumatoid Arthritis	CD8T	RPS26	PP.H3.abf	0,2466890292	882
Rheumatoid Arthritis	CD8T	RPS26	PP.H4.abf	0,7532601164	882
Rheumatoid Arthritis	CD8T	SMDT1	PP.H3.abf	0,07968580992	1829
Rheumatoid Arthritis	CD8T	SMDT1	PP.H4.abf	0,001627349137	1829
Rheumatoid Arthritis	CD8T	TMEM176A	PP.H3.abf	0,01835135545	1898
Rheumatoid Arthritis	CD8T	TMEM176A	PP.H4.abf	0,0008094281515	1898
Rheumatoid Arthritis	DC	HLA-DQA2	PP.H3.abf	0,3282074403	834
Rheumatoid Arthritis	DC	HLA-DQA2	PP.H4.abf	0,6717925597	834
Rheumatoid Arthritis	DC	RNASET2	PP.H3.abf	0,4008910682	2031
Rheumatoid Arthritis	DC	RNASET2	PP.H4.abf	0,02287794369	2031
Rheumatoid Arthritis	DC	RPS26	PP.H3.abf	0,2465398092	882
Rheumatoid Arthritis	DC	RPS26	PP.H4.abf	0,753409366	882
Rheumatoid Arthritis	DC	SMDT1	PP.H3.abf	0,07939259732	1829
Rheumatoid Arthritis	DC	SMDT1	PP.H4.abf	0,001578002831	1829
Rheumatoid Arthritis	DC	TMEM176A	PP.H3.abf	0,1230047472	1898
Rheumatoid Arthritis	DC	TMEM176A	PP.H4.abf	0,001351594369	1898
Rheumatoid Arthritis	monocyte	HLA-DQA2	PP.H3.abf	0,3330207864	834
Rheumatoid Arthritis	monocyte	HLA-DQA2	PP.H4.abf	0,6669792136	834
Rheumatoid Arthritis	monocyte	RNASET2	PP.H3.abf	0,189797987	2031
Rheumatoid Arthritis	monocyte	RNASET2	PP.H4.abf	0,00583556135	2031
Rheumatoid Arthritis	monocyte	RPS26	PP.H3.abf	0,2447769877	882
Rheumatoid Arthritis	monocyte	RPS26	PP.H4.abf	0,7551725366	882
Rheumatoid Arthritis	monocyte	SMDT1	PP.H3.abf	0,07968576982	1829
Rheumatoid Arthritis	monocyte	SMDT1	PP.H4.abf	0,001627799392	1829
Rheumatoid Arthritis	monocyte	TMEM176A	PP.H3.abf	0,1231085093	1898
Rheumatoid Arthritis	monocyte	TMEM176A	PP.H4.abf	0,001342955958	1898
Rheumatoid Arthritis	NK	HLA-DQA2	PP.H3.abf	0,6625782926	834
Rheumatoid Arthritis	NK	HLA-DQA2	PP.H4.abf	0,3373708731	834
Rheumatoid Arthritis	NK	RNASET2	PP.H3.abf	0,7544265275	2031
Rheumatoid Arthritis	NK	RNASET2	PP.H4.abf	0,02269876338	2031
Rheumatoid Arthritis	NK	RPS26	PP.H3.abf	0,24537655	882
Rheumatoid Arthritis	NK	RPS26	PP.H4.abf	0,7545728555	882
Rheumatoid Arthritis	NK	SMDT1	PP.H3.abf	0,07966522882	1829
Rheumatoid Arthritis	NK	SMDT1	PP.H4.abf	0,001591988662	1829
Rheumatoid Arthritis	NK	TMEM176A	PP.H3.abf	0,01899885333	1898
Rheumatoid Arthritis	NK	TMEM176A	PP.H4.abf	0,0009919023903	1898
Type_1_Diabetes	B	HLA-DQA2	PP.H3.abf	1	1344
Type_1_Diabetes	B	HLA-DQA2	PP.H4.abf	5,35E-19	1344
Type_1_Diabetes	B	RNASET2	PP.H3.abf	0,02504069185	3161
Type_1_Diabetes	B	RNASET2	PP.H4.abf	0,0008854921102	3161
Type_1_Diabetes	B	RPS26	PP.H3.abf	0,9998778383	1341
Type_1_Diabetes	B	RPS26	PP.H4.abf	0,0001221616918	1341
Type_1_Diabetes	B	SMDT1	PP.H3.abf	0,4918345953	2615
Type_1_Diabetes	B	SMDT1	PP.H4.abf	0,002096880142	2615
Type_1_Diabetes	B	TMEM176A	PP.H3.abf	0,02009224042	2960
Type_1_Diabetes	B	TMEM176A	PP.H4.abf	0,0006771785185	2960
Type_1_Diabetes	CD4T	HLA-DQA2	PP.H3.abf	0,9995560927	1344
Type_1_Diabetes	CD4T	HLA-DQA2	PP.H4.abf	0,0004417759421	1344
Type_1_Diabetes	CD4T	RNASET2	PP.H3.abf	0,1153763097	3161
Type_1_Diabetes	CD4T	RNASET2	PP.H4.abf	0,002517415549	3161
Type_1_Diabetes	CD4T	RPS26	PP.H3.abf	0,9997675799	1341
Type_1_Diabetes	CD4T	RPS26	PP.H4.abf	0,0002324201281	1341
Type_1_Diabetes	CD4T	SMDT1	PP.H3.abf	0,4918593702	2615
Type_1_Diabetes	CD4T	SMDT1	PP.H4.abf	0,002047130562	2615
Type_1_Diabetes	CD4T	TMEM176A	PP.H3.abf	0,01807480334	2960
Type_1_Diabetes	CD4T	TMEM176A	PP.H4.abf	0,0006350657523	2960
Type_1_Diabetes	CD8T	HLA-DQA2	PP.H3.abf	0,9999999872	1344
Type_1_Diabetes	CD8T	HLA-DQA2	PP.H4.abf	1,28E-08	1344
Type_1_Diabetes	CD8T	RNASET2	PP.H3.abf	0,1147982027	3161
Type_1_Diabetes	CD8T	RNASET2	PP.H4.abf	0,006771632844	3161
Type_1_Diabetes	CD8T	RPS26	PP.H3.abf	0,9995874193	1341
Type_1_Diabetes	CD8T	RPS26	PP.H4.abf	0,0004125807356	1341
Type_1_Diabetes	CD8T	SMDT1	PP.H3.abf	0,4918299758	2615
Type_1_Diabetes	CD8T	SMDT1	PP.H4.abf	0,002106161377	2615
Type_1_Diabetes	CD8T	TMEM176A	PP.H3.abf	0,0206757231	2960
Type_1_Diabetes	CD8T	TMEM176A	PP.H4.abf	0,0006820820767	2960
Type_1_Diabetes	DC	HLA-DQA2	PP.H3.abf	1	1344
Type_1_Diabetes	DC	HLA-DQA2	PP.H4.abf	2,37E-26	1344
Type_1_Diabetes	DC	RNASET2	PP.H3.abf	0,05401319329	3155
Type_1_Diabetes	DC	RNASET2	PP.H4.abf	0,001478618056	3155
Type_1_Diabetes	DC	RPS26	PP.H3.abf	0,9995862907	1341
Type_1_Diabetes	DC	RPS26	PP.H4.abf	0,0004137093085	1341
Type_1_Diabetes	DC	SMDT1	PP.H3.abf	0,4915937111	2615
Type_1_Diabetes	DC	SMDT1	PP.H4.abf	0,002084756047	2615
Type_1_Diabetes	DC	TMEM176A	PP.H3.abf	0,09526623915	2960
Type_1_Diabetes	DC	TMEM176A	PP.H4.abf	0,0008323867335	2960
Type_1_Diabetes	monocyte	HLA-DQA2	PP.H3.abf	1	1344
Type_1_Diabetes	monocyte	HLA-DQA2	PP.H4.abf	1,31E-21	1344
Type_1_Diabetes	monocyte	RNASET2	PP.H3.abf	0,03029899169	3161
Type_1_Diabetes	monocyte	RNASET2	PP.H4.abf	0,0009991268718	3161
Type_1_Diabetes	monocyte	RPS26	PP.H3.abf	0,9998458961	1341
Type_1_Diabetes	monocyte	RPS26	PP.H4.abf	0,000154103904	1341
Type_1_Diabetes	monocyte	SMDT1	PP.H3.abf	0,491831904	2615
Type_1_Diabetes	monocyte	SMDT1	PP.H4.abf	0,002102289206	2615
Type_1_Diabetes	monocyte	TMEM176A	PP.H3.abf	0,09534648911	2960
Type_1_Diabetes	monocyte	TMEM176A	PP.H4.abf	0,0008238694074	2960
Type_1_Diabetes	NK	HLA-DQA2	PP.H3.abf	0,9999993367	1344
Type_1_Diabetes	NK	HLA-DQA2	PP.H4.abf	1,25E-07	1344
Type_1_Diabetes	NK	RNASET2	PP.H3.abf	0,09233323309	3161
Type_1_Diabetes	NK	RNASET2	PP.H4.abf	0,003543279372	3161
Type_1_Diabetes	NK	RPS26	PP.H3.abf	0,9996349967	1341
Type_1_Diabetes	NK	RPS26	PP.H4.abf	0,0003650033202	1341
Type_1_Diabetes	NK	SMDT1	PP.H3.abf	0,4918175805	2615
Type_1_Diabetes	NK	SMDT1	PP.H4.abf	0,002093235277	2615
Type_1_Diabetes	NK	TMEM176A	PP.H3.abf	0,02096301838	2960
Type_1_Diabetes	NK	TMEM176A	PP.H4.abf	0,0007378927326	2960
White blood cell count	B	HLA-DQA2	PP.H3.abf	0,9999999882	517
White blood cell count	B	HLA-DQA2	PP.H4.abf	6,40E-09	517
White blood cell count	B	RNASET2	PP.H3.abf	0,002955233823	2639
White blood cell count	B	RNASET2	PP.H4.abf	0,0001068932409	2639
White blood cell count	B	RPS26	PP.H3.abf	0,04447733182	1078
White blood cell count	B	RPS26	PP.H4.abf	0,0001743575032	1078
White blood cell count	B	SMDT1	PP.H3.abf	0,01338263582	1986
White blood cell count	B	SMDT1	PP.H4.abf	0,007179434231	1986
White blood cell count	B	TMEM176A	PP.H3.abf	0,003146779639	2462
White blood cell count	B	TMEM176A	PP.H4.abf	0,0001433374722	2462
White blood cell count	CD4T	HLA-DQA2	PP.H3.abf	0,7634488012	517
White blood cell count	CD4T	HLA-DQA2	PP.H4.abf	0,02159226131	517
White blood cell count	CD4T	RNASET2	PP.H3.abf	0,01577334477	2639
White blood cell count	CD4T	RNASET2	PP.H4.abf	0,0004024148336	2639
White blood cell count	CD4T	RPS26	PP.H3.abf	0,04447733262	1078
White blood cell count	CD4T	RPS26	PP.H4.abf	0,0001743427527	1078
White blood cell count	CD4T	SMDT1	PP.H3.abf	0,01337674648	1986
White blood cell count	CD4T	SMDT1	PP.H4.abf	0,007431343254	1986
White blood cell count	CD4T	TMEM176A	PP.H3.abf	0,002827555823	2462
White blood cell count	CD4T	TMEM176A	PP.H4.abf	0,0001118764545	2462
White blood cell count	CD8T	HLA-DQA2	PP.H3.abf	0,9999463715	517
White blood cell count	CD8T	HLA-DQA2	PP.H4.abf	3,87E-06	517
White blood cell count	CD8T	RNASET2	PP.H3.abf	0,01576371907	2639
White blood cell count	CD8T	RNASET2	PP.H4.abf	0,0004604953017	2639
White blood cell count	CD8T	RPS26	PP.H3.abf	0,04447733237	1078
White blood cell count	CD8T	RPS26	PP.H4.abf	0,0001743473224	1078
White blood cell count	CD8T	SMDT1	PP.H3.abf	0,01337723214	1986
White blood cell count	CD8T	SMDT1	PP.H4.abf	0,007410602035	1986
White blood cell count	CD8T	TMEM176A	PP.H3.abf	0,003238901427	2462
White blood cell count	CD8T	TMEM176A	PP.H4.abf	0,0001234639675	2462
White blood cell count	DC	HLA-DQA2	PP.H3.abf	0,9999999679	517
White blood cell count	DC	HLA-DQA2	PP.H4.abf	2,59E-08	517
White blood cell count	DC	RNASET2	PP.H3.abf	0,006748377308	2635
White blood cell count	DC	RNASET2	PP.H4.abf	0,0001950413873	2635
White blood cell count	DC	RPS26	PP.H3.abf	0,0444773325	1078
White blood cell count	DC	RPS26	PP.H4.abf	0,0001743449677	1078
White blood cell count	DC	SMDT1	PP.H3.abf	0,01331805602	1986
White blood cell count	DC	SMDT1	PP.H4.abf	0,006490569771	1986
White blood cell count	DC	TMEM176A	PP.H3.abf	0,01730497805	2462
White blood cell count	DC	TMEM176A	PP.H4.abf	0,0005235826636	2462
White blood cell count	monocyte	HLA-DQA2	PP.H3.abf	0,9999995726	517
White blood cell count	monocyte	HLA-DQA2	PP.H4.abf	3,38E-07	517
White blood cell count	monocyte	RNASET2	PP.H3.abf	0,003646922558	2639
White blood cell count	monocyte	RNASET2	PP.H4.abf	0,0001590333101	2639
White blood cell count	monocyte	RPS26	PP.H3.abf	0,0444773334	1078
White blood cell count	monocyte	RPS26	PP.H4.abf	0,0001743282431	1078
White blood cell count	monocyte	SMDT1	PP.H3.abf	0,01338118902	1986
White blood cell count	monocyte	SMDT1	PP.H4.abf	0,00724161456	1986
White blood cell count	monocyte	TMEM176A	PP.H3.abf	0,01731935739	2462
White blood cell count	monocyte	TMEM176A	PP.H4.abf	0,0005255813676	2462
White blood cell count	NK	HLA-DQA2	PP.H3.abf	0,1793370237	517
White blood cell count	NK	HLA-DQA2	PP.H4.abf	0,01563804102	517
White blood cell count	NK	RNASET2	PP.H3.abf	0,01219019758	2639
White blood cell count	NK	RNASET2	PP.H4.abf	0,0003524854176	2639
White blood cell count	NK	RPS26	PP.H3.abf	0,04447732848	1078
White blood cell count	NK	RPS26	PP.H4.abf	0,0001744192898	1078
White blood cell count	NK	SMDT1	PP.H3.abf	0,01337759079	1986
White blood cell count	NK	SMDT1	PP.H4.abf	0,006974558432	1986
White blood cell count	NK	TMEM176A	PP.H3.abf	0,003302690753	2462
White blood cell count	NK	TMEM176A	PP.H4.abf	0,0001372764541	2462
