# Supplementary material for: Identification of genetic variants that impact gene co-expression relationships using large-scale single-cell data
Source: Genome Biol. 2023 Apr 18;24:80. doi: 10.1186/s13059-023-02897-x (PMC10111756; doi:10.1186/s13059-023-02897-x)
Supplement: Supplementary file 14 — Additional file 14: Table S19. Colocalization results for co-eQTL signal with GWAS signal [file 13059_2023_2897_MOESM14_ESM.csv]

trait	egene	cell_type	co_egene	coloc_hypothesis	pp_value	amount_overlapping_snps
Asthma	RPS26	B	EEF1A1	PP.H3.abf	0,0464232456	381
Asthma	RPS26	B	EEF1A1	PP.H4.abf	0,3073986312	381
Asthma	RPS26	B	RPL10	PP.H3.abf	0,09736710965	381
Asthma	RPS26	B	RPL10	PP.H4.abf	0,6338402712	381
Asthma	RPS26	B	RPL11	PP.H3.abf	0,08366583531	381
Asthma	RPS26	B	RPL11	PP.H4.abf	0,3473292173	381
Asthma	RPS26	B	RPL13	PP.H3.abf	0,1223039632	381
Asthma	RPS26	B	RPL13	PP.H4.abf	0,5521870099	381
Asthma	RPS26	B	RPL18	PP.H3.abf	0,02972323537	381
Asthma	RPS26	B	RPL18	PP.H4.abf	0,1723288009	381
Asthma	RPS26	B	RPL21	PP.H3.abf	0,1054198015	381
Asthma	RPS26	B	RPL21	PP.H4.abf	0,5951100358	381
Asthma	RPS26	B	RPL23	PP.H3.abf	0,05016079432	381
Asthma	RPS26	B	RPL23	PP.H4.abf	0,2061433372	381
Asthma	RPS26	B	RPL23A	PP.H3.abf	0,02833584318	381
Asthma	RPS26	B	RPL23A	PP.H4.abf	0,1232580925	381
Asthma	RPS26	B	RPL26	PP.H3.abf	0,04324478174	381
Asthma	RPS26	B	RPL26	PP.H4.abf	0,2028613837	381
Asthma	RPS26	B	RPL30	PP.H3.abf	0,1040962382	381
Asthma	RPS26	B	RPL30	PP.H4.abf	0,6144331639	381
Asthma	RPS26	B	RPL32	PP.H3.abf	0,08270894459	381
Asthma	RPS26	B	RPL32	PP.H4.abf	0,5245925233	381
Asthma	RPS26	B	RPL34	PP.H3.abf	0,1114154124	381
Asthma	RPS26	B	RPL34	PP.H4.abf	0,5897763922	381
Asthma	RPS26	B	RPL35A	PP.H3.abf	0,07868098833	381
Asthma	RPS26	B	RPL35A	PP.H4.abf	0,503587297	381
Asthma	RPS26	B	RPL39	PP.H3.abf	0,03007279873	381
Asthma	RPS26	B	RPL39	PP.H4.abf	0,08353364137	381
Asthma	RPS26	B	RPL41	PP.H3.abf	0,07265769469	381
Asthma	RPS26	B	RPL41	PP.H4.abf	0,5122426698	381
Asthma	RPS26	B	RPL9	PP.H3.abf	0,08204276574	381
Asthma	RPS26	B	RPL9	PP.H4.abf	0,6705895375	381
Asthma	RPS26	B	RPLP2	PP.H3.abf	0,0681246027	381
Asthma	RPS26	B	RPLP2	PP.H4.abf	0,3606920055	381
Asthma	RPS26	B	RPS10	PP.H3.abf	0,09535135765	381
Asthma	RPS26	B	RPS10	PP.H4.abf	0,5826935808	381
Asthma	RPS26	B	RPS12	PP.H3.abf	0,0366095589	381
Asthma	RPS26	B	RPS12	PP.H4.abf	0,2152364467	381
Asthma	RPS26	B	RPS13	PP.H3.abf	0,04449990483	381
Asthma	RPS26	B	RPS13	PP.H4.abf	0,1576314097	381
Asthma	RPS26	B	RPS18	PP.H3.abf	0,05605100549	381
Asthma	RPS26	B	RPS18	PP.H4.abf	0,4731977141	381
Asthma	RPS26	B	RPS19	PP.H3.abf	0,02407368349	381
Asthma	RPS26	B	RPS19	PP.H4.abf	0,0685970617	381
Asthma	RPS26	B	RPS2	PP.H3.abf	0,04332803536	381
Asthma	RPS26	B	RPS2	PP.H4.abf	0,2199114736	381
Asthma	RPS26	B	RPS21	PP.H3.abf	0,01983878212	381
Asthma	RPS26	B	RPS21	PP.H4.abf	0,06677895091	381
Asthma	RPS26	B	RPS23	PP.H3.abf	0,09109834068	381
Asthma	RPS26	B	RPS23	PP.H4.abf	0,5572711657	381
Asthma	RPS26	B	RPS25	PP.H3.abf	0,04589078717	381
Asthma	RPS26	B	RPS25	PP.H4.abf	0,2324662723	381
Asthma	RPS26	B	RPS27	PP.H3.abf	0,1089690861	381
Asthma	RPS26	B	RPS27	PP.H4.abf	0,598290597	381
Asthma	RPS26	B	RPS27A	PP.H3.abf	0,08139636989	381
Asthma	RPS26	B	RPS27A	PP.H4.abf	0,5645908761	381
Asthma	RPS26	B	RPS28	PP.H3.abf	0,02556053199	381
Asthma	RPS26	B	RPS28	PP.H4.abf	0,1021969515	381
Asthma	RPS26	B	RPS29	PP.H3.abf	0,02679032736	381
Asthma	RPS26	B	RPS29	PP.H4.abf	0,1141483779	381
Asthma	RPS26	B	RPS3A	PP.H3.abf	0,09768691696	381
Asthma	RPS26	B	RPS3A	PP.H4.abf	0,5998743438	381
Asthma	RPS26	B	RPS5	PP.H3.abf	0,1073299893	381
Asthma	RPS26	B	RPS5	PP.H4.abf	0,4978202461	381
Asthma	RPS26	B	RPS6	PP.H3.abf	0,07773562497	381
Asthma	RPS26	B	RPS6	PP.H4.abf	0,612321593	381
Asthma	RPS26	B	RPS9	PP.H3.abf	0,08020156667	381
Asthma	RPS26	B	RPS9	PP.H4.abf	0,506535672	381
Asthma	RPS26	B	UBE2J1	PP.H3.abf	0,04001721489	381
Asthma	RPS26	B	UBE2J1	PP.H4.abf	0,1514450881	381
Asthma	HLA-DQA2	CD4T	B2M	PP.H3.abf	0,01416063724	387
Asthma	HLA-DQA2	CD4T	B2M	PP.H4.abf	0,7214582324	387
Asthma	HLA-DQA2	CD4T	CD52	PP.H3.abf	0,00021584253	387
Asthma	HLA-DQA2	CD4T	CD52	PP.H4.abf	0,9961203527	387
Asthma	HLA-DQA2	CD4T	EEF1B2	PP.H3.abf	0,01959137355	387
Asthma	HLA-DQA2	CD4T	EEF1B2	PP.H4.abf	0,5223710491	387
Asthma	HLA-DQA2	CD4T	GAPDH	PP.H3.abf	0,009027616682	387
Asthma	HLA-DQA2	CD4T	GAPDH	PP.H4.abf	0,8498884182	387
Asthma	HLA-DQA2	CD4T	HLA-DPB1	PP.H3.abf	0,0007331917035	387
Asthma	HLA-DQA2	CD4T	HLA-DPB1	PP.H4.abf	0,9827271869	387
Asthma	HLA-DQA2	CD4T	RPL13	PP.H3.abf	0,00618246573	387
Asthma	HLA-DQA2	CD4T	RPL13	PP.H4.abf	0,8828462084	387
Asthma	HLA-DQA2	CD4T	RPL3	PP.H3.abf	0,008783587194	387
Asthma	HLA-DQA2	CD4T	RPL3	PP.H4.abf	0,8482663747	387
Asthma	HLA-DQA2	CD4T	RPL32	PP.H3.abf	0,0004690180656	387
Asthma	HLA-DQA2	CD4T	RPL32	PP.H4.abf	0,9914047297	387
Asthma	HLA-DQA2	CD4T	RPL7	PP.H3.abf	0,03736016993	387
Asthma	HLA-DQA2	CD4T	RPL7	PP.H4.abf	0,2777087951	387
Asthma	HLA-DQA2	CD4T	RPS13	PP.H3.abf	0,03220027944	387
Asthma	HLA-DQA2	CD4T	RPS13	PP.H4.abf	0,4475516007	387
Asthma	HLA-DQA2	CD4T	RPS14	PP.H3.abf	0,001082986026	387
Asthma	HLA-DQA2	CD4T	RPS14	PP.H4.abf	0,9782212997	387
Asthma	HLA-DQA2	CD4T	RPS28	PP.H3.abf	0,0210275969	387
Asthma	HLA-DQA2	CD4T	RPS28	PP.H4.abf	0,4390144421	387
Asthma	HLA-DQA2	CD4T	S100A10	PP.H3.abf	0,008517496229	387
Asthma	HLA-DQA2	CD4T	S100A10	PP.H4.abf	0,8397424123	387
Asthma	HLA-DQA2	CD4T	S100A4	PP.H3.abf	0,009817549747	387
Asthma	HLA-DQA2	CD4T	S100A4	PP.H4.abf	0,8188156018	387
Asthma	HLA-DQA2	CD4T	S100A6	PP.H3.abf	0,003636366145	387
Asthma	HLA-DQA2	CD4T	S100A6	PP.H4.abf	0,957399039	387
Asthma	HLA-DQA2	CD4T	SH3BGRL3	PP.H3.abf	0,01203072987	387
Asthma	HLA-DQA2	CD4T	SH3BGRL3	PP.H4.abf	0,7973966032	387
Asthma	RNASET2	CD4T	ALOX5AP	PP.H3.abf	0,01551316169	1133
Asthma	RNASET2	CD4T	ALOX5AP	PP.H4.abf	0,001563040643	1133
Asthma	RNASET2	CD4T	B2M	PP.H3.abf	0,01807790253	1133
Asthma	RNASET2	CD4T	B2M	PP.H4.abf	0,001845192378	1133
Asthma	RNASET2	CD4T	CRIP1	PP.H3.abf	0,01601522878	1133
Asthma	RNASET2	CD4T	CRIP1	PP.H4.abf	0,001628271629	1133
Asthma	RNASET2	CD4T	ITGB1	PP.H3.abf	0,01960213948	1133
Asthma	RNASET2	CD4T	ITGB1	PP.H4.abf	0,001894629532	1133
Asthma	RPS26	CD4T	ABHD14B	PP.H3.abf	0,1217809	381
Asthma	RPS26	CD4T	ABHD14B	PP.H4.abf	0,5535413454	381
Asthma	RPS26	CD4T	ABLIM1	PP.H3.abf	0,04351018829	381
Asthma	RPS26	CD4T	ABLIM1	PP.H4.abf	0,2826796342	381
Asthma	RPS26	CD4T	ACTB	PP.H3.abf	0,08173063442	381
Asthma	RPS26	CD4T	ACTB	PP.H4.abf	0,6925235018	381
Asthma	RPS26	CD4T	ACTN4	PP.H3.abf	0,07884878008	381
Asthma	RPS26	CD4T	ACTN4	PP.H4.abf	0,7010555731	381
Asthma	RPS26	CD4T	ADAM19	PP.H3.abf	0,06957187017	381
Asthma	RPS26	CD4T	ADAM19	PP.H4.abf	0,2886829571	381
Asthma	RPS26	CD4T	ADTRP	PP.H3.abf	0,09753433488	381
Asthma	RPS26	CD4T	ADTRP	PP.H4.abf	0,6378701806	381
Asthma	RPS26	CD4T	AHNAK	PP.H3.abf	0,1262868353	381
Asthma	RPS26	CD4T	AHNAK	PP.H4.abf	0,5243173684	381
Asthma	RPS26	CD4T	AIF1	PP.H3.abf	0,1028152694	381
Asthma	RPS26	CD4T	AIF1	PP.H4.abf	0,6195276968	381
Asthma	RPS26	CD4T	AK5	PP.H3.abf	0,09729806253	381
Asthma	RPS26	CD4T	AK5	PP.H4.abf	0,5489979542	381
Asthma	RPS26	CD4T	AKAP13	PP.H3.abf	0,08457183935	381
Asthma	RPS26	CD4T	AKAP13	PP.H4.abf	0,6575171331	381
Asthma	RPS26	CD4T	ALKBH7	PP.H3.abf	0,08537153897	381
Asthma	RPS26	CD4T	ALKBH7	PP.H4.abf	0,6771300252	381
Asthma	RPS26	CD4T	ALOX5AP	PP.H3.abf	0,08373563836	381
Asthma	RPS26	CD4T	ALOX5AP	PP.H4.abf	0,6830029139	381
Asthma	RPS26	CD4T	ANP32B	PP.H3.abf	0,08608124042	381
Asthma	RPS26	CD4T	ANP32B	PP.H4.abf	0,5897250127	381
Asthma	RPS26	CD4T	ANXA1	PP.H3.abf	0,06360846914	381
Asthma	RPS26	CD4T	ANXA1	PP.H4.abf	0,7551875581	381
Asthma	RPS26	CD4T	ANXA2	PP.H3.abf	0,05839085129	381
Asthma	RPS26	CD4T	ANXA2	PP.H4.abf	0,773237818	381
Asthma	RPS26	CD4T	ANXA2R	PP.H3.abf	0,08341903353	381
Asthma	RPS26	CD4T	ANXA2R	PP.H4.abf	0,3117616445	381
Asthma	RPS26	CD4T	ANXA5	PP.H3.abf	0,1161150972	381
Asthma	RPS26	CD4T	ANXA5	PP.H4.abf	0,5528454434	381
Asthma	RPS26	CD4T	APEX1	PP.H3.abf	0,07088770819	381
Asthma	RPS26	CD4T	APEX1	PP.H4.abf	0,4007045349	381
Asthma	RPS26	CD4T	APRT	PP.H3.abf	0,1037826202	381
Asthma	RPS26	CD4T	APRT	PP.H4.abf	0,6060103417	381
Asthma	RPS26	CD4T	ARHGDIB	PP.H3.abf	0,05421223479	381
Asthma	RPS26	CD4T	ARHGDIB	PP.H4.abf	0,7876829432	381
Asthma	RPS26	CD4T	ARID5B	PP.H3.abf	0,07493302519	381
Asthma	RPS26	CD4T	ARID5B	PP.H4.abf	0,6333832411	381
Asthma	RPS26	CD4T	ARPC1B	PP.H3.abf	0,0496912225	381
Asthma	RPS26	CD4T	ARPC1B	PP.H4.abf	0,3015254502	381
Asthma	RPS26	CD4T	ARPC2	PP.H3.abf	0,06602089085	381
Asthma	RPS26	CD4T	ARPC2	PP.H4.abf	0,7468518463	381
Asthma	RPS26	CD4T	ARPC3	PP.H3.abf	0,07446960716	381
Asthma	RPS26	CD4T	ARPC3	PP.H4.abf	0,6140693103	381
Asthma	RPS26	CD4T	ATP1B3	PP.H3.abf	0,08609181032	381
Asthma	RPS26	CD4T	ATP1B3	PP.H4.abf	0,4130770269	381
Asthma	RPS26	CD4T	ATP2B1	PP.H3.abf	0,09003892876	381
Asthma	RPS26	CD4T	ATP2B1	PP.H4.abf	0,6629978906	381
Asthma	RPS26	CD4T	ATP2B4	PP.H3.abf	0,07370601385	381
Asthma	RPS26	CD4T	ATP2B4	PP.H4.abf	0,6943943172	381
Asthma	RPS26	CD4T	ATP5A1	PP.H3.abf	0,08843767714	381
Asthma	RPS26	CD4T	ATP5A1	PP.H4.abf	0,6685308277	381
Asthma	RPS26	CD4T	ATP5E	PP.H3.abf	0,05978115844	381
Asthma	RPS26	CD4T	ATP5E	PP.H4.abf	0,766978367	381
Asthma	RPS26	CD4T	ATP5O	PP.H3.abf	0,08165185243	381
Asthma	RPS26	CD4T	ATP5O	PP.H4.abf	0,692795935	381
Asthma	RPS26	CD4T	ATP6V0E1	PP.H3.abf	0,1032800864	381
Asthma	RPS26	CD4T	ATP6V0E1	PP.H4.abf	0,5455271298	381
Asthma	RPS26	CD4T	B2M	PP.H3.abf	0,08477006954	381
Asthma	RPS26	CD4T	B2M	PP.H4.abf	0,6820123514	381
Asthma	RPS26	CD4T	BTG1	PP.H3.abf	0,1094855074	381
Asthma	RPS26	CD4T	BTG1	PP.H4.abf	0,5961291224	381
Asthma	RPS26	CD4T	C12orf57	PP.H3.abf	0,1198418392	381
Asthma	RPS26	CD4T	C12orf57	PP.H4.abf	0,5607251274	381
Asthma	RPS26	CD4T	C12orf75	PP.H3.abf	0,1662232783	381
Asthma	RPS26	CD4T	C12orf75	PP.H4.abf	0,3801027958	381
Asthma	RPS26	CD4T	C15orf48	PP.H3.abf	0,08521535231	373
Asthma	RPS26	CD4T	C15orf48	PP.H4.abf	0,5232742839	373
Asthma	RPS26	CD4T	C19orf53	PP.H3.abf	0,05172077154	381
Asthma	RPS26	CD4T	C19orf53	PP.H4.abf	0,2656669921	381
Asthma	RPS26	CD4T	C1orf228	PP.H3.abf	0,05975486218	381
Asthma	RPS26	CD4T	C1orf228	PP.H4.abf	0,474772703	381
Asthma	RPS26	CD4T	C1QBP	PP.H3.abf	0,09860859262	381
Asthma	RPS26	CD4T	C1QBP	PP.H4.abf	0,6088076567	381
Asthma	RPS26	CD4T	C6orf48	PP.H3.abf	0,0867697575	381
Asthma	RPS26	CD4T	C6orf48	PP.H4.abf	0,6750969147	381
Asthma	RPS26	CD4T	C8orf59	PP.H3.abf	0,07224668961	381
Asthma	RPS26	CD4T	C8orf59	PP.H4.abf	0,7085584387	381
Asthma	RPS26	CD4T	CALM2	PP.H3.abf	0,08404160367	381
Asthma	RPS26	CD4T	CALM2	PP.H4.abf	0,6844556195	381
Asthma	RPS26	CD4T	CCL5	PP.H3.abf	0,05867361077	381
Asthma	RPS26	CD4T	CCL5	PP.H4.abf	0,772259476	381
Asthma	RPS26	CD4T	CCNG1	PP.H3.abf	0,1150117121	381
Asthma	RPS26	CD4T	CCNG1	PP.H4.abf	0,5747841765	381
Asthma	RPS26	CD4T	CCR4	PP.H3.abf	0,05929192343	379
Asthma	RPS26	CD4T	CCR4	PP.H4.abf	0,3695910302	379
Asthma	RPS26	CD4T	CCR6	PP.H3.abf	0,08087541076	381
Asthma	RPS26	CD4T	CCR6	PP.H4.abf	0,4773999651	381
Asthma	RPS26	CD4T	CCR7	PP.H3.abf	0,07036995748	381
Asthma	RPS26	CD4T	CCR7	PP.H4.abf	0,720386848	381
Asthma	RPS26	CD4T	CCT8	PP.H3.abf	0,1157979317	381
Asthma	RPS26	CD4T	CCT8	PP.H4.abf	0,5493360228	381
Asthma	RPS26	CD4T	CD37	PP.H3.abf	0,0678711942	381
Asthma	RPS26	CD4T	CD37	PP.H4.abf	0,5626930673	381
Asthma	RPS26	CD4T	CD3E	PP.H3.abf	0,09803852368	381
Asthma	RPS26	CD4T	CD3E	PP.H4.abf	0,5629926583	381
Asthma	RPS26	CD4T	CD44	PP.H3.abf	0,1087083223	381
Asthma	RPS26	CD4T	CD44	PP.H4.abf	0,5992122361	381
Asthma	RPS26	CD4T	CD48	PP.H3.abf	0,1056038685	381
Asthma	RPS26	CD4T	CD48	PP.H4.abf	0,6099637019	381
Asthma	RPS26	CD4T	CD52	PP.H3.abf	0,06265351303	381
Asthma	RPS26	CD4T	CD52	PP.H4.abf	0,758288773	381
Asthma	RPS26	CD4T	CD55	PP.H3.abf	0,05369674766	381
Asthma	RPS26	CD4T	CD55	PP.H4.abf	0,3503623727	381
Asthma	RPS26	CD4T	CD58	PP.H3.abf	0,08135813489	381
Asthma	RPS26	CD4T	CD58	PP.H4.abf	0,6892367914	381
Asthma	RPS26	CD4T	CD7	PP.H3.abf	0,06742985364	381
Asthma	RPS26	CD4T	CD7	PP.H4.abf	0,7419676747	381
Asthma	RPS26	CD4T	CD74	PP.H3.abf	0,07949960413	381
Asthma	RPS26	CD4T	CD74	PP.H4.abf	0,7002389653	381
Asthma	RPS26	CD4T	CD99	PP.H3.abf	0,08233017538	381
Asthma	RPS26	CD4T	CD99	PP.H4.abf	0,618572	381
Asthma	RPS26	CD4T	CDC42	PP.H3.abf	0,103067985	381
Asthma	RPS26	CD4T	CDC42	PP.H4.abf	0,6070598246	381
Asthma	RPS26	CD4T	CDCA7	PP.H3.abf	0,04788906528	379
Asthma	RPS26	CD4T	CDCA7	PP.H4.abf	0,3267529834	379
Asthma	RPS26	CD4T	CFL1	PP.H3.abf	0,06129204551	381
Asthma	RPS26	CD4T	CFL1	PP.H4.abf	0,7632054128	381
Asthma	RPS26	CD4T	CHCHD2	PP.H3.abf	0,1096936397	381
Asthma	RPS26	CD4T	CHCHD2	PP.H4.abf	0,417982466	381
Asthma	RPS26	CD4T	CLDND1	PP.H3.abf	0,06048571	381
Asthma	RPS26	CD4T	CLDND1	PP.H4.abf	0,5680657177	381
Asthma	RPS26	CD4T	CLIC1	PP.H3.abf	0,1034116361	381
Asthma	RPS26	CD4T	CLIC1	PP.H4.abf	0,6174816037	381
Asthma	RPS26	CD4T	CLNS1A	PP.H3.abf	0,08051354966	381
Asthma	RPS26	CD4T	CLNS1A	PP.H4.abf	0,6934025899	381
Asthma	RPS26	CD4T	CMPK1	PP.H3.abf	0,1197160004	381
Asthma	RPS26	CD4T	CMPK1	PP.H4.abf	0,5611060045	381
Asthma	RPS26	CD4T	COMMD6	PP.H3.abf	0,1070464713	381
Asthma	RPS26	CD4T	COMMD6	PP.H4.abf	0,6045064774	381
Asthma	RPS26	CD4T	COTL1	PP.H3.abf	0,0711330714	381
Asthma	RPS26	CD4T	COTL1	PP.H4.abf	0,7291695853	381
Asthma	RPS26	CD4T	COX4I1	PP.H3.abf	0,1052760241	381
Asthma	RPS26	CD4T	COX4I1	PP.H4.abf	0,60318968	381
Asthma	RPS26	CD4T	COX7A2L	PP.H3.abf	0,08655186369	381
Asthma	RPS26	CD4T	COX7A2L	PP.H4.abf	0,636836021	381
Asthma	RPS26	CD4T	COX7C	PP.H3.abf	0,09114255429	381
Asthma	RPS26	CD4T	COX7C	PP.H4.abf	0,5216811514	381
Asthma	RPS26	CD4T	CREM	PP.H3.abf	0,1017290916	381
Asthma	RPS26	CD4T	CREM	PP.H4.abf	0,6230887118	381
Asthma	RPS26	CD4T	CRIP1	PP.H3.abf	0,06329874362	381
Asthma	RPS26	CD4T	CRIP1	PP.H4.abf	0,7562657332	381
Asthma	RPS26	CD4T	CST7	PP.H3.abf	0,09544479997	381
Asthma	RPS26	CD4T	CST7	PP.H4.abf	0,5875213642	381
Asthma	RPS26	CD4T	CXCR3	PP.H3.abf	0,07149198033	379
Asthma	RPS26	CD4T	CXCR3	PP.H4.abf	0,7236429752	379
Asthma	RPS26	CD4T	CXCR4	PP.H3.abf	0,1165985469	381
Asthma	RPS26	CD4T	CXCR4	PP.H4.abf	0,5719036569	381
Asthma	RPS26	CD4T	CXCR6	PP.H3.abf	0,05659068046	375
Asthma	RPS26	CD4T	CXCR6	PP.H4.abf	0,4208755221	375
Asthma	RPS26	CD4T	CYBA	PP.H3.abf	0,09759302668	381
Asthma	RPS26	CD4T	CYBA	PP.H4.abf	0,6376672587	381
Asthma	RPS26	CD4T	DAP3	PP.H3.abf	0,07704924202	381
Asthma	RPS26	CD4T	DAP3	PP.H4.abf	0,7080234529	381
Asthma	RPS26	CD4T	DDX5	PP.H3.abf	0,1049457935	381
Asthma	RPS26	CD4T	DDX5	PP.H4.abf	0,6121924752	381
Asthma	RPS26	CD4T	DUSP2	PP.H3.abf	0,05640660347	381
Asthma	RPS26	CD4T	DUSP2	PP.H4.abf	0,4284279427	381
Asthma	RPS26	CD4T	DUSP4	PP.H3.abf	0,08035713583	381
Asthma	RPS26	CD4T	DUSP4	PP.H4.abf	0,6972734138	381
Asthma	RPS26	CD4T	DYNLL1	PP.H3.abf	0,06388394165	381
Asthma	RPS26	CD4T	DYNLL1	PP.H4.abf	0,7535778095	381
Asthma	RPS26	CD4T	EBPL	PP.H3.abf	0,06313087584	381
Asthma	RPS26	CD4T	EBPL	PP.H4.abf	0,3208922756	381
Asthma	RPS26	CD4T	EEF1A1	PP.H3.abf	0,1228591195	381
Asthma	RPS26	CD4T	EEF1A1	PP.H4.abf	0,5502905941	381
Asthma	RPS26	CD4T	EEF1B2	PP.H3.abf	0,05269681438	381
Asthma	RPS26	CD4T	EEF1B2	PP.H4.abf	0,7929299388	381
Asthma	RPS26	CD4T	EEF1D	PP.H3.abf	0,07759623791	381
Asthma	RPS26	CD4T	EEF1D	PP.H4.abf	0,7068213104	381
Asthma	RPS26	CD4T	EEF1G	PP.H3.abf	0,09441124121	381
Asthma	RPS26	CD4T	EEF1G	PP.H4.abf	0,6486706899	381
Asthma	RPS26	CD4T	EEF2	PP.H3.abf	0,1072849028	381
Asthma	RPS26	CD4T	EEF2	PP.H4.abf	0,604147534	381
Asthma	RPS26	CD4T	EIF1	PP.H3.abf	0,1137251028	381
Asthma	RPS26	CD4T	EIF1	PP.H4.abf	0,5813396339	381
Asthma	RPS26	CD4T	EIF2A	PP.H3.abf	0,1034934906	381
Asthma	RPS26	CD4T	EIF2A	PP.H4.abf	0,6152655775	381
Asthma	RPS26	CD4T	EIF2S3	PP.H3.abf	0,1009481339	381
Asthma	RPS26	CD4T	EIF2S3	PP.H4.abf	0,6260644328	381
Asthma	RPS26	CD4T	EIF3D	PP.H3.abf	0,1022093801	381
Asthma	RPS26	CD4T	EIF3D	PP.H4.abf	0,6214394262	381
Asthma	RPS26	CD4T	EIF3E	PP.H3.abf	0,1194175157	381
Asthma	RPS26	CD4T	EIF3E	PP.H4.abf	0,5621925478	381
Asthma	RPS26	CD4T	EIF3F	PP.H3.abf	0,06794483173	381
Asthma	RPS26	CD4T	EIF3F	PP.H4.abf	0,7397616839	381
Asthma	RPS26	CD4T	EIF3H	PP.H3.abf	0,06473459432	381
Asthma	RPS26	CD4T	EIF3H	PP.H4.abf	0,7513001914	381
Asthma	RPS26	CD4T	EIF3K	PP.H3.abf	0,1116070558	381
Asthma	RPS26	CD4T	EIF3K	PP.H4.abf	0,4724382559	381
Asthma	RPS26	CD4T	EIF3L	PP.H3.abf	0,08208920299	381
Asthma	RPS26	CD4T	EIF3L	PP.H4.abf	0,6912834016	381
Asthma	RPS26	CD4T	EIF3M	PP.H3.abf	0,1094949878	381
Asthma	RPS26	CD4T	EIF3M	PP.H4.abf	0,5957410728	381
Asthma	RPS26	CD4T	EIF4B	PP.H3.abf	0,09189205107	381
Asthma	RPS26	CD4T	EIF4B	PP.H4.abf	0,65738226	381
Asthma	RPS26	CD4T	EML4	PP.H3.abf	0,1012175807	381
Asthma	RPS26	CD4T	EML4	PP.H4.abf	0,624537568	381
Asthma	RPS26	CD4T	EMP3	PP.H3.abf	0,07481434695	381
Asthma	RPS26	CD4T	EMP3	PP.H4.abf	0,7158710971	381
Asthma	RPS26	CD4T	ENTPD1	PP.H3.abf	0,07747531802	368
Asthma	RPS26	CD4T	ENTPD1	PP.H4.abf	0,5994460465	368
Asthma	RPS26	CD4T	EPB41L4A-AS1	PP.H3.abf	0,0884708604	381
Asthma	RPS26	CD4T	EPB41L4A-AS1	PP.H4.abf	0,6692125606	381
Asthma	RPS26	CD4T	ERGIC3	PP.H3.abf	0,05302978237	381
Asthma	RPS26	CD4T	ERGIC3	PP.H4.abf	0,1960183695	381
Asthma	RPS26	CD4T	ERP29	PP.H3.abf	0,135820972	381
Asthma	RPS26	CD4T	ERP29	PP.H4.abf	0,5007543771	381
Asthma	RPS26	CD4T	EZR	PP.H3.abf	0,06123611751	381
Asthma	RPS26	CD4T	EZR	PP.H4.abf	0,7622951146	381
Asthma	RPS26	CD4T	FAM129A	PP.H3.abf	0,07351642552	381
Asthma	RPS26	CD4T	FAM129A	PP.H4.abf	0,7209294789	381
Asthma	RPS26	CD4T	FAM134B	PP.H3.abf	0,06210105842	381
Asthma	RPS26	CD4T	FAM134B	PP.H4.abf	0,5925215935	381
Asthma	RPS26	CD4T	FAM46C	PP.H3.abf	0,07847881587	381
Asthma	RPS26	CD4T	FAM46C	PP.H4.abf	0,6811080247	381
Asthma	RPS26	CD4T	FAS	PP.H3.abf	0,07216129876	381
Asthma	RPS26	CD4T	FAS	PP.H4.abf	0,5534197718	381
Asthma	RPS26	CD4T	FAU	PP.H3.abf	0,1220447014	381
Asthma	RPS26	CD4T	FAU	PP.H4.abf	0,5531070616	381
Asthma	RPS26	CD4T	FBL	PP.H3.abf	0,1142187645	381
Asthma	RPS26	CD4T	FBL	PP.H4.abf	0,5801711679	381
Asthma	RPS26	CD4T	FHIT	PP.H3.abf	0,06054087081	381
Asthma	RPS26	CD4T	FHIT	PP.H4.abf	0,7658031686	381
Asthma	RPS26	CD4T	FLNA	PP.H3.abf	0,06635314669	381
Asthma	RPS26	CD4T	FLNA	PP.H4.abf	0,7457027892	381
Asthma	RPS26	CD4T	FMNL1	PP.H3.abf	0,07494733006	381
Asthma	RPS26	CD4T	FMNL1	PP.H4.abf	0,4692336934	381
Asthma	RPS26	CD4T	FOXP3	PP.H3.abf	0,1239614969	376
Asthma	RPS26	CD4T	FOXP3	PP.H4.abf	0,4840494028	376
Asthma	RPS26	CD4T	FTH1	PP.H3.abf	0,08961381529	381
Asthma	RPS26	CD4T	FTH1	PP.H4.abf	0,6398089587	381
Asthma	RPS26	CD4T	FTL	PP.H3.abf	0,06673185546	381
Asthma	RPS26	CD4T	FTL	PP.H4.abf	0,4733381684	381
Asthma	RPS26	CD4T	FYN	PP.H3.abf	0,07766354843	381
Asthma	RPS26	CD4T	FYN	PP.H4.abf	0,7041529791	381
Asthma	RPS26	CD4T	GALM	PP.H3.abf	0,06309976242	381
Asthma	RPS26	CD4T	GALM	PP.H4.abf	0,5001283519	381
Asthma	RPS26	CD4T	GAPDH	PP.H3.abf	0,1159427868	381
Asthma	RPS26	CD4T	GAPDH	PP.H4.abf	0,5742090562	381
Asthma	RPS26	CD4T	GIMAP1	PP.H3.abf	0,07643368108	381
Asthma	RPS26	CD4T	GIMAP1	PP.H4.abf	0,7104008191	381
Asthma	RPS26	CD4T	GIMAP2	PP.H3.abf	0,1176524885	381
Asthma	RPS26	CD4T	GIMAP2	PP.H4.abf	0,5682963992	381
Asthma	RPS26	CD4T	GIMAP7	PP.H3.abf	0,07719953227	381
Asthma	RPS26	CD4T	GIMAP7	PP.H4.abf	0,681458317	381
Asthma	RPS26	CD4T	GK	PP.H3.abf	0,07023233887	372
Asthma	RPS26	CD4T	GK	PP.H4.abf	0,7308303423	372
Asthma	RPS26	CD4T	GLTSCR2	PP.H3.abf	0,0761219546	381
Asthma	RPS26	CD4T	GLTSCR2	PP.H4.abf	0,7119197622	381
Asthma	RPS26	CD4T	GNB2L1	PP.H3.abf	0,1252754291	381
Asthma	RPS26	CD4T	GNB2L1	PP.H4.abf	0,5419343724	381
Asthma	RPS26	CD4T	GYPC	PP.H3.abf	0,1052162832	381
Asthma	RPS26	CD4T	GYPC	PP.H4.abf	0,611293637	381
Asthma	RPS26	CD4T	H3F3A	PP.H3.abf	0,07159632913	381
Asthma	RPS26	CD4T	H3F3A	PP.H4.abf	0,7275522253	381
Asthma	RPS26	CD4T	H3F3B	PP.H3.abf	0,06972001948	381
Asthma	RPS26	CD4T	H3F3B	PP.H4.abf	0,7340593056	381
Asthma	RPS26	CD4T	HADHA	PP.H3.abf	0,08483471842	381
Asthma	RPS26	CD4T	HADHA	PP.H4.abf	0,6005777596	381
Asthma	RPS26	CD4T	HERPUD1	PP.H3.abf	0,05914984876	381
Asthma	RPS26	CD4T	HERPUD1	PP.H4.abf	0,2504516029	381
Asthma	RPS26	CD4T	HIGD2A	PP.H3.abf	0,08889705603	381
Asthma	RPS26	CD4T	HIGD2A	PP.H4.abf	0,528789639	381
Asthma	RPS26	CD4T	HLA-A	PP.H3.abf	0,1092865087	381
Asthma	RPS26	CD4T	HLA-A	PP.H4.abf	0,5972281823	381
Asthma	RPS26	CD4T	HLA-B	PP.H3.abf	0,1023890692	381
Asthma	RPS26	CD4T	HLA-B	PP.H4.abf	0,6210813069	381
Asthma	RPS26	CD4T	HLA-C	PP.H3.abf	0,07083495414	381
Asthma	RPS26	CD4T	HLA-C	PP.H4.abf	0,730203574	381
Asthma	RPS26	CD4T	HLA-DPA1	PP.H3.abf	0,06485666416	381
Asthma	RPS26	CD4T	HLA-DPA1	PP.H4.abf	0,7220257465	381
Asthma	RPS26	CD4T	HLA-DPB1	PP.H3.abf	0,07930154992	381
Asthma	RPS26	CD4T	HLA-DPB1	PP.H4.abf	0,5988242672	381
Asthma	RPS26	CD4T	HLA-DRA	PP.H3.abf	0,2138076682	381
Asthma	RPS26	CD4T	HLA-DRA	PP.H4.abf	0,2344856569	381
Asthma	RPS26	CD4T	HLA-DRB1	PP.H3.abf	0,0535479653	381
Asthma	RPS26	CD4T	HLA-DRB1	PP.H4.abf	0,7899860188	381
Asthma	RPS26	CD4T	HLA-E	PP.H3.abf	0,1067673271	381
Asthma	RPS26	CD4T	HLA-E	PP.H4.abf	0,6059401352	381
Asthma	RPS26	CD4T	HMGB1	PP.H3.abf	0,06257517003	381
Asthma	RPS26	CD4T	HMGB1	PP.H4.abf	0,7587654399	381
Asthma	RPS26	CD4T	HNRNPA1	PP.H3.abf	0,1063919027	381
Asthma	RPS26	CD4T	HNRNPA1	PP.H4.abf	0,6072384454	381
Asthma	RPS26	CD4T	HSP90AA1	PP.H3.abf	0,05360661688	381
Asthma	RPS26	CD4T	HSP90AA1	PP.H4.abf	0,3840914652	381
Asthma	RPS26	CD4T	HSPB1	PP.H3.abf	0,07723494364	381
Asthma	RPS26	CD4T	HSPB1	PP.H4.abf	0,4044656222	381
Asthma	RPS26	CD4T	IDS	PP.H3.abf	0,07739443862	381
Asthma	RPS26	CD4T	IDS	PP.H4.abf	0,7068897998	381
Asthma	RPS26	CD4T	IGBP1	PP.H3.abf	0,1135837223	381
Asthma	RPS26	CD4T	IGBP1	PP.H4.abf	0,5790710863	381
Asthma	RPS26	CD4T	IKZF1	PP.H3.abf	0,07531832991	381
Asthma	RPS26	CD4T	IKZF1	PP.H4.abf	0,5827712076	381
Asthma	RPS26	CD4T	IL32	PP.H3.abf	0,07210413645	381
Asthma	RPS26	CD4T	IL32	PP.H4.abf	0,7253853247	381
Asthma	RPS26	CD4T	IL8	PP.H3.abf	0,082855127	381
Asthma	RPS26	CD4T	IL8	PP.H4.abf	0,37519437	381
Asthma	RPS26	CD4T	IMPDH2	PP.H3.abf	0,1071897916	381
Asthma	RPS26	CD4T	IMPDH2	PP.H4.abf	0,6044698285	381
Asthma	RPS26	CD4T	ISG20	PP.H3.abf	0,1200150542	381
Asthma	RPS26	CD4T	ISG20	PP.H4.abf	0,5516718647	381
Asthma	RPS26	CD4T	ITGB1	PP.H3.abf	0,07188013527	381
Asthma	RPS26	CD4T	ITGB1	PP.H4.abf	0,7265887854	381
Asthma	RPS26	CD4T	JUND	PP.H3.abf	0,07403980024	381
Asthma	RPS26	CD4T	JUND	PP.H4.abf	0,3295095662	381
Asthma	RPS26	CD4T	KLF6	PP.H3.abf	0,1065238079	381
Asthma	RPS26	CD4T	KLF6	PP.H4.abf	0,6067558892	381
Asthma	RPS26	CD4T	KLRB1	PP.H3.abf	0,08313916635	381
Asthma	RPS26	CD4T	KLRB1	PP.H4.abf	0,6875675083	381
Asthma	RPS26	CD4T	KMT2E	PP.H3.abf	0,05419692527	381
Asthma	RPS26	CD4T	KMT2E	PP.H4.abf	0,1528004922	381
Asthma	RPS26	CD4T	LCP1	PP.H3.abf	0,09527905021	381
Asthma	RPS26	CD4T	LCP1	PP.H4.abf	0,6439362385	381
Asthma	RPS26	CD4T	LDHA	PP.H3.abf	0,07967960161	381
Asthma	RPS26	CD4T	LDHA	PP.H4.abf	0,3204377267	381
Asthma	RPS26	CD4T	LDHB	PP.H3.abf	0,1263820324	381
Asthma	RPS26	CD4T	LDHB	PP.H4.abf	0,5381074528	381
Asthma	RPS26	CD4T	LEF1	PP.H3.abf	0,06541504124	381
Asthma	RPS26	CD4T	LEF1	PP.H4.abf	0,7489466776	381
Asthma	RPS26	CD4T	LETMD1	PP.H3.abf	0,093561751	381
Asthma	RPS26	CD4T	LETMD1	PP.H4.abf	0,6506323991	381
Asthma	RPS26	CD4T	LGALS1	PP.H3.abf	0,05573469813	381
Asthma	RPS26	CD4T	LGALS1	PP.H4.abf	0,7824189185	381
Asthma	RPS26	CD4T	LGALS3	PP.H3.abf	0,06198052183	381
Asthma	RPS26	CD4T	LGALS3	PP.H4.abf	0,5293042514	381
Asthma	RPS26	CD4T	LINC00152	PP.H3.abf	0,05407821487	381
Asthma	RPS26	CD4T	LINC00152	PP.H4.abf	0,7881526952	381
Asthma	RPS26	CD4T	LINC00493	PP.H3.abf	0,1016046658	381
Asthma	RPS26	CD4T	LINC00493	PP.H4.abf	0,5076593428	381
Asthma	RPS26	CD4T	LMNA	PP.H3.abf	0,08072430915	381
Asthma	RPS26	CD4T	LMNA	PP.H4.abf	0,6960036328	381
Asthma	RPS26	CD4T	LSM5	PP.H3.abf	0,1225161915	381
Asthma	RPS26	CD4T	LSM5	PP.H4.abf	0,5510764683	381
Asthma	RPS26	CD4T	LYRM4	PP.H3.abf	0,07157260672	381
Asthma	RPS26	CD4T	LYRM4	PP.H4.abf	0,5029756255	381
Asthma	RPS26	CD4T	MAF	PP.H3.abf	0,0776903883	381
Asthma	RPS26	CD4T	MAF	PP.H4.abf	0,7064875643	381
Asthma	RPS26	CD4T	MAL	PP.H3.abf	0,07388407687	381
Asthma	RPS26	CD4T	MAL	PP.H4.abf	0,7196589194	381
Asthma	RPS26	CD4T	MCL1	PP.H3.abf	0,09153467506	381
Asthma	RPS26	CD4T	MCL1	PP.H4.abf	0,6586164763	381
Asthma	RPS26	CD4T	MIAT	PP.H3.abf	0,07271151067	381
Asthma	RPS26	CD4T	MIAT	PP.H4.abf	0,7144341054	381
Asthma	RPS26	CD4T	MIR4435-1HG	PP.H3.abf	0,1009226141	381
Asthma	RPS26	CD4T	MIR4435-1HG	PP.H4.abf	0,6261526865	381
Asthma	RPS26	CD4T	MRPS21	PP.H3.abf	0,05592984218	381
Asthma	RPS26	CD4T	MRPS21	PP.H4.abf	0,2696092708	381
Asthma	RPS26	CD4T	MT-ATP6	PP.H3.abf	0,1182132112	381
Asthma	RPS26	CD4T	MT-ATP6	PP.H4.abf	0,5663149508	381
Asthma	RPS26	CD4T	MT-CO1	PP.H3.abf	0,1058680556	381
Asthma	RPS26	CD4T	MT-CO1	PP.H4.abf	0,6090500747	381
Asthma	RPS26	CD4T	MT-CO2	PP.H3.abf	0,1156720319	381
Asthma	RPS26	CD4T	MT-CO2	PP.H4.abf	0,5751452027	381
Asthma	RPS26	CD4T	MT-CO3	PP.H3.abf	0,09550527111	381
Asthma	RPS26	CD4T	MT-CO3	PP.H4.abf	0,6448869484	381
Asthma	RPS26	CD4T	MT-CYB	PP.H3.abf	0,09553577591	381
Asthma	RPS26	CD4T	MT-CYB	PP.H4.abf	0,6446246368	381
Asthma	RPS26	CD4T	MT-ND1	PP.H3.abf	0,1100155716	381
Asthma	RPS26	CD4T	MT-ND1	PP.H4.abf	0,5920437115	381
Asthma	RPS26	CD4T	MT-ND2	PP.H3.abf	0,08994461687	381
Asthma	RPS26	CD4T	MT-ND2	PP.H4.abf	0,4451744857	381
Asthma	RPS26	CD4T	MT-ND4	PP.H3.abf	0,0656491503	381
Asthma	RPS26	CD4T	MT-ND4	PP.H4.abf	0,4451153941	381
Asthma	RPS26	CD4T	MT-ND5	PP.H3.abf	0,1212970606	381
Asthma	RPS26	CD4T	MT-ND5	PP.H4.abf	0,5556924119	381
Asthma	RPS26	CD4T	MT2A	PP.H3.abf	0,09896275954	381
Asthma	RPS26	CD4T	MT2A	PP.H4.abf	0,4790320673	381
Asthma	RPS26	CD4T	MYH9	PP.H3.abf	0,0463559711	381
Asthma	RPS26	CD4T	MYH9	PP.H4.abf	0,1693643898	381
Asthma	RPS26	CD4T	MYL6	PP.H3.abf	0,05486736126	381
Asthma	RPS26	CD4T	MYL6	PP.H4.abf	0,7854236279	381
Asthma	RPS26	CD4T	MYO1F	PP.H3.abf	0,06600839097	381
Asthma	RPS26	CD4T	MYO1F	PP.H4.abf	0,7451492234	381
Asthma	RPS26	CD4T	MZT2B	PP.H3.abf	0,09524970939	381
Asthma	RPS26	CD4T	MZT2B	PP.H4.abf	0,6453694079	381
Asthma	RPS26	CD4T	NACA	PP.H3.abf	0,1086211689	381
Asthma	RPS26	CD4T	NACA	PP.H4.abf	0,5995290987	381
Asthma	RPS26	CD4T	NAMPT	PP.H3.abf	0,06910624563	381
Asthma	RPS26	CD4T	NAMPT	PP.H4.abf	0,1533233627	381
Asthma	RPS26	CD4T	NDFIP1	PP.H3.abf	0,09057440735	381
Asthma	RPS26	CD4T	NDFIP1	PP.H4.abf	0,4267102984	381
Asthma	RPS26	CD4T	NEAT1	PP.H3.abf	0,1226640415	381
Asthma	RPS26	CD4T	NEAT1	PP.H4.abf	0,5509652224	381
Asthma	RPS26	CD4T	NELL2	PP.H3.abf	0,09888394382	381
Asthma	RPS26	CD4T	NELL2	PP.H4.abf	0,5814277476	381
Asthma	RPS26	CD4T	NOG	PP.H3.abf	0,07407138425	370
Asthma	RPS26	CD4T	NOG	PP.H4.abf	0,6634664285	370
Asthma	RPS26	CD4T	NOSIP	PP.H3.abf	0,1014321448	381
Asthma	RPS26	CD4T	NOSIP	PP.H4.abf	0,6243891371	381
Asthma	RPS26	CD4T	NPM1	PP.H3.abf	0,07306039536	381
Asthma	RPS26	CD4T	NPM1	PP.H4.abf	0,7225074243	381
Asthma	RPS26	CD4T	NR3C1	PP.H3.abf	0,08320570772	381
Asthma	RPS26	CD4T	NR3C1	PP.H4.abf	0,633579857	381
Asthma	RPS26	CD4T	NSA2	PP.H3.abf	0,08378767968	381
Asthma	RPS26	CD4T	NSA2	PP.H4.abf	0,6854096317	381
Asthma	RPS26	CD4T	NSMCE1	PP.H3.abf	0,1112409625	381
Asthma	RPS26	CD4T	NSMCE1	PP.H4.abf	0,5855011163	381
Asthma	RPS26	CD4T	NUCB2	PP.H3.abf	0,06596688216	381
Asthma	RPS26	CD4T	NUCB2	PP.H4.abf	0,7110038265	381
Asthma	RPS26	CD4T	OAZ1	PP.H3.abf	0,05853023229	381
Asthma	RPS26	CD4T	OAZ1	PP.H4.abf	0,7727564753	381
Asthma	RPS26	CD4T	PDCD1	PP.H3.abf	0,09524251302	369
Asthma	RPS26	CD4T	PDCD1	PP.H4.abf	0,6414542117	369
Asthma	RPS26	CD4T	PFDN5	PP.H3.abf	0,06897627939	381
Asthma	RPS26	CD4T	PFDN5	PP.H4.abf	0,7366309604	381
Asthma	RPS26	CD4T	PFN1	PP.H3.abf	0,05631635672	381
Asthma	RPS26	CD4T	PFN1	PP.H4.abf	0,7804126279	381
Asthma	RPS26	CD4T	PIK3IP1	PP.H3.abf	0,08966905754	381
Asthma	RPS26	CD4T	PIK3IP1	PP.H4.abf	0,6648310012	381
Asthma	RPS26	CD4T	PMAIP1	PP.H3.abf	0,08805929559	381
Asthma	RPS26	CD4T	PMAIP1	PP.H4.abf	0,6194166551	381
Asthma	RPS26	CD4T	PPA1	PP.H3.abf	0,1182407739	381
Asthma	RPS26	CD4T	PPA1	PP.H4.abf	0,5662589784	381
Asthma	RPS26	CD4T	PPP1R15A	PP.H3.abf	0,05383271297	381
Asthma	RPS26	CD4T	PPP1R15A	PP.H4.abf	0,4796796143	381
Asthma	RPS26	CD4T	PPP2R5C	PP.H3.abf	0,07642062905	381
Asthma	RPS26	CD4T	PPP2R5C	PP.H4.abf	0,6843377855	381
Asthma	RPS26	CD4T	PRDX1	PP.H3.abf	0,0980736704	381
Asthma	RPS26	CD4T	PRDX1	PP.H4.abf	0,5548351355	381
Asthma	RPS26	CD4T	PRKCQ-AS1	PP.H3.abf	0,08393219953	381
Asthma	RPS26	CD4T	PRKCQ-AS1	PP.H4.abf	0,6849097444	381
Asthma	RPS26	CD4T	PRMT2	PP.H3.abf	0,1012953099	381
Asthma	RPS26	CD4T	PRMT2	PP.H4.abf	0,6235062587	381
Asthma	RPS26	CD4T	PTPRC	PP.H3.abf	0,1213067997	381
Asthma	RPS26	CD4T	PTPRC	PP.H4.abf	0,5556589082	381
Asthma	RPS26	CD4T	RBM39	PP.H3.abf	0,1244725425	381
Asthma	RPS26	CD4T	RBM39	PP.H4.abf	0,5378598154	381
Asthma	RPS26	CD4T	RGS1	PP.H3.abf	0,06704867023	381
Asthma	RPS26	CD4T	RGS1	PP.H4.abf	0,7432928224	381
Asthma	RPS26	CD4T	RGS10	PP.H3.abf	0,05500461173	381
Asthma	RPS26	CD4T	RGS10	PP.H4.abf	0,7849489778	381
Asthma	RPS26	CD4T	RILPL2	PP.H3.abf	0,07664740894	381
Asthma	RPS26	CD4T	RILPL2	PP.H4.abf	0,5409558288	381
Asthma	RPS26	CD4T	RNF19A	PP.H3.abf	0,1063997287	381
Asthma	RPS26	CD4T	RNF19A	PP.H4.abf	0,6055776567	381
Asthma	RPS26	CD4T	RNF213	PP.H3.abf	0,06541767522	381
Asthma	RPS26	CD4T	RNF213	PP.H4.abf	0,4409835484	381
Asthma	RPS26	CD4T	RORA	PP.H3.abf	0,05624197802	381
Asthma	RPS26	CD4T	RORA	PP.H4.abf	0,472040405	381
Asthma	RPS26	CD4T	RP11-138A9.1	PP.H3.abf	0,05594065761	381
Asthma	RPS26	CD4T	RP11-138A9.1	PP.H4.abf	0,3558749185	381
Asthma	RPS26	CD4T	RP11-138A9.2	PP.H3.abf	0,1066870934	381
Asthma	RPS26	CD4T	RP11-138A9.2	PP.H4.abf	0,5053729874	381
Asthma	RPS26	CD4T	RPL10	PP.H3.abf	0,09307283702	381
Asthma	RPS26	CD4T	RPL10	PP.H4.abf	0,6532992403	381
Asthma	RPS26	CD4T	RPL10A	PP.H3.abf	0,1181928719	381
Asthma	RPS26	CD4T	RPL10A	PP.H4.abf	0,5664276817	381
Asthma	RPS26	CD4T	RPL11	PP.H3.abf	0,1244070966	381
Asthma	RPS26	CD4T	RPL11	PP.H4.abf	0,5449372901	381
Asthma	RPS26	CD4T	RPL12	PP.H3.abf	0,1272932411	381
Asthma	RPS26	CD4T	RPL12	PP.H4.abf	0,5349562584	381
Asthma	RPS26	CD4T	RPL13	PP.H3.abf	0,1132320275	381
Asthma	RPS26	CD4T	RPL13	PP.H4.abf	0,5835835609	381
Asthma	RPS26	CD4T	RPL13A	PP.H3.abf	0,1272946322	381
Asthma	RPS26	CD4T	RPL13A	PP.H4.abf	0,5349514475	381
Asthma	RPS26	CD4T	RPL14	PP.H3.abf	0,1178564693	381
Asthma	RPS26	CD4T	RPL14	PP.H4.abf	0,5675910488	381
Asthma	RPS26	CD4T	RPL15	PP.H3.abf	0,1268156419	381
Asthma	RPS26	CD4T	RPL15	PP.H4.abf	0,5366079193	381
Asthma	RPS26	CD4T	RPL17	PP.H3.abf	0,1260326289	381
Asthma	RPS26	CD4T	RPL17	PP.H4.abf	0,5393157802	381
Asthma	RPS26	CD4T	RPL18	PP.H3.abf	0,1252854121	381
Asthma	RPS26	CD4T	RPL18	PP.H4.abf	0,5418998488	381
Asthma	RPS26	CD4T	RPL18A	PP.H3.abf	0,1265018207	381
Asthma	RPS26	CD4T	RPL18A	PP.H4.abf	0,5376931942	381
Asthma	RPS26	CD4T	RPL19	PP.H3.abf	0,1268159058	381
Asthma	RPS26	CD4T	RPL19	PP.H4.abf	0,5366070068	381
Asthma	RPS26	CD4T	RPL21	PP.H3.abf	0,1208725945	381
Asthma	RPS26	CD4T	RPL21	PP.H4.abf	0,5571605098	381
Asthma	RPS26	CD4T	RPL22	PP.H3.abf	0,06981571903	381
Asthma	RPS26	CD4T	RPL22	PP.H4.abf	0,7337283519	381
Asthma	RPS26	CD4T	RPL23	PP.H3.abf	0,1257324192	381
Asthma	RPS26	CD4T	RPL23	PP.H4.abf	0,5403539828	381
Asthma	RPS26	CD4T	RPL23A	PP.H3.abf	0,08376431674	381
Asthma	RPS26	CD4T	RPL23A	PP.H4.abf	0,6854905039	381
Asthma	RPS26	CD4T	RPL24	PP.H3.abf	0,0676114857	381
Asthma	RPS26	CD4T	RPL24	PP.H4.abf	0,7413511591	381
Asthma	RPS26	CD4T	RPL26	PP.H3.abf	0,1267842337	381
Asthma	RPS26	CD4T	RPL26	PP.H4.abf	0,536716537	381
Asthma	RPS26	CD4T	RPL27	PP.H3.abf	0,11787751	381
Asthma	RPS26	CD4T	RPL27	PP.H4.abf	0,5675182844	381
Asthma	RPS26	CD4T	RPL27A	PP.H3.abf	0,1261763824	381
Asthma	RPS26	CD4T	RPL27A	PP.H4.abf	0,5388186438	381
Asthma	RPS26	CD4T	RPL28	PP.H3.abf	0,1160217424	381
Asthma	RPS26	CD4T	RPL28	PP.H4.abf	0,5739360075	381
Asthma	RPS26	CD4T	RPL29	PP.H3.abf	0,1272843163	381
Asthma	RPS26	CD4T	RPL29	PP.H4.abf	0,5349871226	381
Asthma	RPS26	CD4T	RPL3	PP.H3.abf	0,0868935815	381
Asthma	RPS26	CD4T	RPL3	PP.H4.abf	0,6746686994	381
Asthma	RPS26	CD4T	RPL30	PP.H3.abf	0,11586608	381
Asthma	RPS26	CD4T	RPL30	PP.H4.abf	0,5744743281	381
Asthma	RPS26	CD4T	RPL31	PP.H3.abf	0,1124096601	381
Asthma	RPS26	CD4T	RPL31	PP.H4.abf	0,5864275195	381
Asthma	RPS26	CD4T	RPL32	PP.H3.abf	0,1271850327	381
Asthma	RPS26	CD4T	RPL32	PP.H4.abf	0,5353304707	381
Asthma	RPS26	CD4T	RPL34	PP.H3.abf	0,1260252351	381
Asthma	RPS26	CD4T	RPL34	PP.H4.abf	0,53934135	381
Asthma	RPS26	CD4T	RPL35	PP.H3.abf	0,1269938337	381
Asthma	RPS26	CD4T	RPL35	PP.H4.abf	0,5359916863	381
Asthma	RPS26	CD4T	RPL35A	PP.H3.abf	0,1091311731	381
Asthma	RPS26	CD4T	RPL35A	PP.H4.abf	0,5977653731	381
Asthma	RPS26	CD4T	RPL36	PP.H3.abf	0,1038916953	381
Asthma	RPS26	CD4T	RPL36	PP.H4.abf	0,6158848383	381
Asthma	RPS26	CD4T	RPL36A	PP.H3.abf	0,1230710406	381
Asthma	RPS26	CD4T	RPL36A	PP.H4.abf	0,5495577164	381
Asthma	RPS26	CD4T	RPL37	PP.H3.abf	0,1269775674	381
Asthma	RPS26	CD4T	RPL37	PP.H4.abf	0,5360479393	381
Asthma	RPS26	CD4T	RPL37A	PP.H3.abf	0,126772792	381
Asthma	RPS26	CD4T	RPL37A	PP.H4.abf	0,5367561053	381
Asthma	RPS26	CD4T	RPL38	PP.H3.abf	0,114030465	381
Asthma	RPS26	CD4T	RPL38	PP.H4.abf	0,5808223581	381
Asthma	RPS26	CD4T	RPL39	PP.H3.abf	0,1231782539	381
Asthma	RPS26	CD4T	RPL39	PP.H4.abf	0,5491869453	381
Asthma	RPS26	CD4T	RPL4	PP.H3.abf	0,09225922407	381
Asthma	RPS26	CD4T	RPL4	PP.H4.abf	0,6561129237	381
Asthma	RPS26	CD4T	RPL41	PP.H3.abf	0,09635151483	381
Asthma	RPS26	CD4T	RPL41	PP.H4.abf	0,6419607269	381
Asthma	RPS26	CD4T	RPL5	PP.H3.abf	0,09068384818	381
Asthma	RPS26	CD4T	RPL5	PP.H4.abf	0,6615609798	381
Asthma	RPS26	CD4T	RPL6	PP.H3.abf	0,08818742454	381
Asthma	RPS26	CD4T	RPL6	PP.H4.abf	0,6701942565	381
Asthma	RPS26	CD4T	RPL7	PP.H3.abf	0,09587903415	381
Asthma	RPS26	CD4T	RPL7	PP.H4.abf	0,643594687	381
Asthma	RPS26	CD4T	RPL7A	PP.H3.abf	0,1268664369	381
Asthma	RPS26	CD4T	RPL7A	PP.H4.abf	0,5364322574	381
Asthma	RPS26	CD4T	RPL8	PP.H3.abf	0,1253301758	381
Asthma	RPS26	CD4T	RPL8	PP.H4.abf	0,5417450443	381
Asthma	RPS26	CD4T	RPL9	PP.H3.abf	0,127236079	381
Asthma	RPS26	CD4T	RPL9	PP.H4.abf	0,5351539396	381
Asthma	RPS26	CD4T	RPLP0	PP.H3.abf	0,09024346448	381
Asthma	RPS26	CD4T	RPLP0	PP.H4.abf	0,6630839395	381
Asthma	RPS26	CD4T	RPLP1	PP.H3.abf	0,06953338469	381
Asthma	RPS26	CD4T	RPLP1	PP.H4.abf	0,7347022473	381
Asthma	RPS26	CD4T	RPLP2	PP.H3.abf	0,08342295177	381
Asthma	RPS26	CD4T	RPLP2	PP.H4.abf	0,686671032	381
Asthma	RPS26	CD4T	RPS10	PP.H3.abf	0,1262513399	381
Asthma	RPS26	CD4T	RPS10	PP.H4.abf	0,5385594213	381
Asthma	RPS26	CD4T	RPS11	PP.H3.abf	0,06742871404	381
Asthma	RPS26	CD4T	RPS11	PP.H4.abf	0,741982764	381
Asthma	RPS26	CD4T	RPS12	PP.H3.abf	0,1207828765	381
Asthma	RPS26	CD4T	RPS12	PP.H4.abf	0,557470778	381
Asthma	RPS26	CD4T	RPS13	PP.H3.abf	0,1038419539	381
Asthma	RPS26	CD4T	RPS13	PP.H4.abf	0,6160568569	381
Asthma	RPS26	CD4T	RPS14	PP.H3.abf	0,09216421099	381
Asthma	RPS26	CD4T	RPS14	PP.H4.abf	0,6564415034	381
Asthma	RPS26	CD4T	RPS15	PP.H3.abf	0,1081240398	381
Asthma	RPS26	CD4T	RPS15	PP.H4.abf	0,6012482998	381
Asthma	RPS26	CD4T	RPS15A	PP.H3.abf	0,1266836566	381
Asthma	RPS26	CD4T	RPS15A	PP.H4.abf	0,5370643585	381
Asthma	RPS26	CD4T	RPS16	PP.H3.abf	0,1022727794	381
Asthma	RPS26	CD4T	RPS16	PP.H4.abf	0,6214834548	381
Asthma	RPS26	CD4T	RPS18	PP.H3.abf	0,1026729746	381
Asthma	RPS26	CD4T	RPS18	PP.H4.abf	0,6200994889	381
Asthma	RPS26	CD4T	RPS19	PP.H3.abf	0,1155495836	381
Asthma	RPS26	CD4T	RPS19	PP.H4.abf	0,5755688539	381
Asthma	RPS26	CD4T	RPS2	PP.H3.abf	0,1023264365	381
Asthma	RPS26	CD4T	RPS2	PP.H4.abf	0,621297907	381
Asthma	RPS26	CD4T	RPS20	PP.H3.abf	0,08339262116	381
Asthma	RPS26	CD4T	RPS20	PP.H4.abf	0,6867759231	381
Asthma	RPS26	CD4T	RPS21	PP.H3.abf	0,12358831	381
Asthma	RPS26	CD4T	RPS21	PP.H4.abf	0,5477688656	381
Asthma	RPS26	CD4T	RPS23	PP.H3.abf	0,1144101711	381
Asthma	RPS26	CD4T	RPS23	PP.H4.abf	0,5795092368	381
Asthma	RPS26	CD4T	RPS24	PP.H3.abf	0,1010935285	381
Asthma	RPS26	CD4T	RPS24	PP.H4.abf	0,5990143833	381
Asthma	RPS26	CD4T	RPS25	PP.H3.abf	0,07528108001	381
Asthma	RPS26	CD4T	RPS25	PP.H4.abf	0,7148277242	381
Asthma	RPS26	CD4T	RPS27	PP.H3.abf	0,09651560144	381
Asthma	RPS26	CD4T	RPS27	PP.H4.abf	0,6413932731	381
Asthma	RPS26	CD4T	RPS27A	PP.H3.abf	0,09768519329	381
Asthma	RPS26	CD4T	RPS27A	PP.H4.abf	0,6373485229	381
Asthma	RPS26	CD4T	RPS28	PP.H3.abf	0,124908577	381
Asthma	RPS26	CD4T	RPS28	PP.H4.abf	0,5432030418	381
Asthma	RPS26	CD4T	RPS29	PP.H3.abf	0,1271084066	381
Asthma	RPS26	CD4T	RPS29	PP.H4.abf	0,5355954637	381
Asthma	RPS26	CD4T	RPS3	PP.H3.abf	0,1158799835	381
Asthma	RPS26	CD4T	RPS3	PP.H4.abf	0,5744262462	381
Asthma	RPS26	CD4T	RPS3A	PP.H3.abf	0,07292228428	381
Asthma	RPS26	CD4T	RPS3A	PP.H4.abf	0,7229850481	381
Asthma	RPS26	CD4T	RPS4X	PP.H3.abf	0,1175591232	381
Asthma	RPS26	CD4T	RPS4X	PP.H4.abf	0,568619348	381
Asthma	RPS26	CD4T	RPS4Y1	PP.H3.abf	0,0655422829	381
Asthma	RPS26	CD4T	RPS4Y1	PP.H4.abf	0,2414381119	381
Asthma	RPS26	CD4T	RPS5	PP.H3.abf	0,1067219896	381
Asthma	RPS26	CD4T	RPS5	PP.H4.abf	0,6060969508	381
Asthma	RPS26	CD4T	RPS6	PP.H3.abf	0,05153992729	381
Asthma	RPS26	CD4T	RPS6	PP.H4.abf	0,7969307527	381
Asthma	RPS26	CD4T	RPS7	PP.H3.abf	0,1222543394	381
Asthma	RPS26	CD4T	RPS7	PP.H4.abf	0,5523820797	381
Asthma	RPS26	CD4T	RPS8	PP.H3.abf	0,1262687441	381
Asthma	RPS26	CD4T	RPS8	PP.H4.abf	0,5384992331	381
Asthma	RPS26	CD4T	RPS9	PP.H3.abf	0,1223263323	381
Asthma	RPS26	CD4T	RPS9	PP.H4.abf	0,5521331096	381
Asthma	RPS26	CD4T	RPSA	PP.H3.abf	0,1249999952	381
Asthma	RPS26	CD4T	RPSA	PP.H4.abf	0,5428868941	381
Asthma	RPS26	CD4T	RPSAP58	PP.H3.abf	0,1223928555	381
Asthma	RPS26	CD4T	RPSAP58	PP.H4.abf	0,5519030551	381
Asthma	RPS26	CD4T	RSL1D1	PP.H3.abf	0,07934071999	381
Asthma	RPS26	CD4T	RSL1D1	PP.H4.abf	0,7007884293	381
Asthma	RPS26	CD4T	RUNX3	PP.H3.abf	0,07231975217	381
Asthma	RPS26	CD4T	RUNX3	PP.H4.abf	0,6247747974	381
Asthma	RPS26	CD4T	S100A10	PP.H3.abf	0,05787322212	381
Asthma	RPS26	CD4T	S100A10	PP.H4.abf	0,7750285859	381
Asthma	RPS26	CD4T	S100A11	PP.H3.abf	0,0778742664	381
Asthma	RPS26	CD4T	S100A11	PP.H4.abf	0,7058598169	381
Asthma	RPS26	CD4T	S100A4	PP.H3.abf	0,06419497503	381
Asthma	RPS26	CD4T	S100A4	PP.H4.abf	0,7531663341	381
Asthma	RPS26	CD4T	S100A6	PP.H3.abf	0,07687706709	381
Asthma	RPS26	CD4T	S100A6	PP.H4.abf	0,7093083893	381
Asthma	RPS26	CD4T	SAMSN1	PP.H3.abf	0,06747770758	381
Asthma	RPS26	CD4T	SAMSN1	PP.H4.abf	0,7417929867	381
Asthma	RPS26	CD4T	SAT1	PP.H3.abf	0,1242172154	381
Asthma	RPS26	CD4T	SAT1	PP.H4.abf	0,5455939482	381
Asthma	RPS26	CD4T	SATB1	PP.H3.abf	0,0729243899	381
Asthma	RPS26	CD4T	SATB1	PP.H4.abf	0,5165697792	381
Asthma	RPS26	CD4T	SBDS	PP.H3.abf	0,05748619053	381
Asthma	RPS26	CD4T	SBDS	PP.H4.abf	0,5121655811	381
Asthma	RPS26	CD4T	SCML1	PP.H3.abf	0,07846061839	381
Asthma	RPS26	CD4T	SCML1	PP.H4.abf	0,7019640432	381
Asthma	RPS26	CD4T	SELL	PP.H3.abf	0,09888825985	381
Asthma	RPS26	CD4T	SELL	PP.H4.abf	0,6331879706	381
Asthma	RPS26	CD4T	SERF2	PP.H3.abf	0,09866094887	381
Asthma	RPS26	CD4T	SERF2	PP.H4.abf	0,6339741084	381
Asthma	RPS26	CD4T	SH2D2A	PP.H3.abf	0,05581785189	369
Asthma	RPS26	CD4T	SH2D2A	PP.H4.abf	0,34826204	369
Asthma	RPS26	CD4T	SH3BGRL3	PP.H3.abf	0,1046988142	381
Asthma	RPS26	CD4T	SH3BGRL3	PP.H4.abf	0,6130936132	381
Asthma	RPS26	CD4T	SH3YL1	PP.H3.abf	0,1069924396	381
Asthma	RPS26	CD4T	SH3YL1	PP.H4.abf	0,6051612883	381
Asthma	RPS26	CD4T	SLC7A5	PP.H3.abf	0,04107525858	381
Asthma	RPS26	CD4T	SLC7A5	PP.H4.abf	0,1944469577	381
Asthma	RPS26	CD4T	SMDT1	PP.H3.abf	0,1050227138	381
Asthma	RPS26	CD4T	SMDT1	PP.H4.abf	0,6119734818	381
Asthma	RPS26	CD4T	SNHG7	PP.H3.abf	0,06848941771	381
Asthma	RPS26	CD4T	SNHG7	PP.H4.abf	0,7383148492	381
Asthma	RPS26	CD4T	SNHG8	PP.H3.abf	0,07375353968	381
Asthma	RPS26	CD4T	SNHG8	PP.H4.abf	0,7201103526	381
Asthma	RPS26	CD4T	SNRPD2	PP.H3.abf	0,0935874227	381
Asthma	RPS26	CD4T	SNRPD2	PP.H4.abf	0,5964918438	381
Asthma	RPS26	CD4T	SNRPF	PP.H3.abf	0,03976301534	381
Asthma	RPS26	CD4T	SNRPF	PP.H4.abf	0,241273758	381
Asthma	RPS26	CD4T	SOD2	PP.H3.abf	0,1009828349	381
Asthma	RPS26	CD4T	SOD2	PP.H4.abf	0,6074197625	381
Asthma	RPS26	CD4T	SPOCK2	PP.H3.abf	0,07847100993	381
Asthma	RPS26	CD4T	SPOCK2	PP.H4.abf	0,6770065212	381
Asthma	RPS26	CD4T	SRGN	PP.H3.abf	0,08934294802	381
Asthma	RPS26	CD4T	SRGN	PP.H4.abf	0,6661981583	381
Asthma	RPS26	CD4T	SRSF2	PP.H3.abf	0,114840475	381
Asthma	RPS26	CD4T	SRSF2	PP.H4.abf	0,577992725	381
Asthma	RPS26	CD4T	SRSF5	PP.H3.abf	0,06023590204	381
Asthma	RPS26	CD4T	SRSF5	PP.H4.abf	0,2774297834	381
Asthma	RPS26	CD4T	SRSF7	PP.H3.abf	0,1196100867	381
Asthma	RPS26	CD4T	SRSF7	PP.H4.abf	0,5611439716	381
Asthma	RPS26	CD4T	SSR2	PP.H3.abf	0,09377904517	381
Asthma	RPS26	CD4T	SSR2	PP.H4.abf	0,65082528	381
Asthma	RPS26	CD4T	ST13	PP.H3.abf	0,1010098153	381
Asthma	RPS26	CD4T	ST13	PP.H4.abf	0,6258496022	381
Asthma	RPS26	CD4T	SUB1	PP.H3.abf	0,0721172905	381
Asthma	RPS26	CD4T	SUB1	PP.H4.abf	0,7257688957	381
Asthma	RPS26	CD4T	SUCLG2	PP.H3.abf	0,09482298328	381
Asthma	RPS26	CD4T	SUCLG2	PP.H4.abf	0,6469977819	381
Asthma	RPS26	CD4T	SVIP	PP.H3.abf	0,06078121582	381
Asthma	RPS26	CD4T	SVIP	PP.H4.abf	0,3316527465	381
Asthma	RPS26	CD4T	SYNE2	PP.H3.abf	0,08667955993	381
Asthma	RPS26	CD4T	SYNE2	PP.H4.abf	0,6680546459	381
Asthma	RPS26	CD4T	TAGLN2	PP.H3.abf	0,05120738354	381
Asthma	RPS26	CD4T	TAGLN2	PP.H4.abf	0,2378329141	381
Asthma	RPS26	CD4T	TATDN1	PP.H3.abf	0,1098207927	381
Asthma	RPS26	CD4T	TATDN1	PP.H4.abf	0,5662881361	381
Asthma	RPS26	CD4T	TCF7	PP.H3.abf	0,06450333202	381
Asthma	RPS26	CD4T	TCF7	PP.H4.abf	0,7520656929	381
Asthma	RPS26	CD4T	TGFB1	PP.H3.abf	0,09728312074	381
Asthma	RPS26	CD4T	TGFB1	PP.H4.abf	0,6386712555	381
Asthma	RPS26	CD4T	TGFBR2	PP.H3.abf	0,0771419867	381
Asthma	RPS26	CD4T	TGFBR2	PP.H4.abf	0,6601534397	381
Asthma	RPS26	CD4T	TIGIT	PP.H3.abf	0,0666046703	381
Asthma	RPS26	CD4T	TIGIT	PP.H4.abf	0,7448295744	381
Asthma	RPS26	CD4T	TMA7	PP.H3.abf	0,08242281838	381
Asthma	RPS26	CD4T	TMA7	PP.H4.abf	0,6292730456	381
Asthma	RPS26	CD4T	TMEM123	PP.H3.abf	0,08593552787	381
Asthma	RPS26	CD4T	TMEM123	PP.H4.abf	0,6186912854	381
Asthma	RPS26	CD4T	TMSB10	PP.H3.abf	0,1005882762	381
Asthma	RPS26	CD4T	TMSB10	PP.H4.abf	0,5704443009	381
Asthma	RPS26	CD4T	TMSB4X	PP.H3.abf	0,06055467635	381
Asthma	RPS26	CD4T	TMSB4X	PP.H4.abf	0,7657554257	381
Asthma	RPS26	CD4T	TNFAIP3	PP.H3.abf	0,09640176159	381
Asthma	RPS26	CD4T	TNFAIP3	PP.H4.abf	0,5874104217	381
Asthma	RPS26	CD4T	TNFRSF18	PP.H3.abf	0,075824802	381
Asthma	RPS26	CD4T	TNFRSF18	PP.H4.abf	0,70349261	381
Asthma	RPS26	CD4T	TNFRSF1B	PP.H3.abf	0,08889367219	381
Asthma	RPS26	CD4T	TNFRSF1B	PP.H4.abf	0,6308651564	381
Asthma	RPS26	CD4T	TNFRSF4	PP.H3.abf	0,08178092213	381
Asthma	RPS26	CD4T	TNFRSF4	PP.H4.abf	0,6886127798	381
Asthma	RPS26	CD4T	TOMM20	PP.H3.abf	0,054103207	381
Asthma	RPS26	CD4T	TOMM20	PP.H4.abf	0,4556272456	381
Asthma	RPS26	CD4T	TOMM7	PP.H3.abf	0,06719488707	381
Asthma	RPS26	CD4T	TOMM7	PP.H4.abf	0,7427918646	381
Asthma	RPS26	CD4T	TPM4	PP.H3.abf	0,09046506734	381
Asthma	RPS26	CD4T	TPM4	PP.H4.abf	0,6299485509	381
Asthma	RPS26	CD4T	TPT1	PP.H3.abf	0,1243083204	381
Asthma	RPS26	CD4T	TPT1	PP.H4.abf	0,5452788838	381
Asthma	RPS26	CD4T	TRABD2A	PP.H3.abf	0,06099026157	381
Asthma	RPS26	CD4T	TRABD2A	PP.H4.abf	0,7403496725	381
Asthma	RPS26	CD4T	TSHZ2	PP.H3.abf	0,06330805676	381
Asthma	RPS26	CD4T	TSHZ2	PP.H4.abf	0,7557130148	381
Asthma	RPS26	CD4T	TXK	PP.H3.abf	0,09984562111	381
Asthma	RPS26	CD4T	TXK	PP.H4.abf	0,6298183887	381
Asthma	RPS26	CD4T	TXN	PP.H3.abf	0,1236122077	381
Asthma	RPS26	CD4T	TXN	PP.H4.abf	0,5476855207	381
Asthma	RPS26	CD4T	TYMP	PP.H3.abf	0,08578276212	381
Asthma	RPS26	CD4T	TYMP	PP.H4.abf	0,6441522341	381
Asthma	RPS26	CD4T	UBA52	PP.H3.abf	0,07197243832	381
Asthma	RPS26	CD4T	UBA52	PP.H4.abf	0,7262698281	381
Asthma	RPS26	CD4T	UBB	PP.H3.abf	0,09160509431	381
Asthma	RPS26	CD4T	UBB	PP.H4.abf	0,6572018292	381
Asthma	RPS26	CD4T	UBC	PP.H3.abf	0,09468480156	381
Asthma	RPS26	CD4T	UBC	PP.H4.abf	0,6477246468	381
Asthma	RPS26	CD4T	UGP2	PP.H3.abf	0,1010186352	381
Asthma	RPS26	CD4T	UGP2	PP.H4.abf	0,56218957	381
Asthma	RPS26	CD4T	UQCRB	PP.H3.abf	0,1035652162	381
Asthma	RPS26	CD4T	UQCRB	PP.H4.abf	0,6166114239	381
Asthma	RPS26	CD4T	UXT	PP.H3.abf	0,1248899243	381
Asthma	RPS26	CD4T	UXT	PP.H4.abf	0,5432675205	381
Asthma	RPS26	CD4T	VIM	PP.H3.abf	0,07823256005	381
Asthma	RPS26	CD4T	VIM	PP.H4.abf	0,7010453431	381
Asthma	RPS26	CD4T	VMP1	PP.H3.abf	0,063199419	381
Asthma	RPS26	CD4T	VMP1	PP.H4.abf	0,510300748	381
Asthma	RPS26	CD4T	YBX1	PP.H3.abf	0,06483630092	381
Asthma	RPS26	CD4T	YBX1	PP.H4.abf	0,7509378589	381
Asthma	RPS26	CD4T	YWHAB	PP.H3.abf	0,08122904627	381
Asthma	RPS26	CD4T	YWHAB	PP.H4.abf	0,6928839195	381
Asthma	RPS26	CD4T	YWHAZ	PP.H3.abf	0,08571894631	381
Asthma	RPS26	CD4T	YWHAZ	PP.H4.abf	0,5592381307	381
Asthma	RPS26	CD4T	ZFAS1	PP.H3.abf	0,06993891778	381
Asthma	RPS26	CD4T	ZFAS1	PP.H4.abf	0,7332922797	381
Asthma	RPS26	CD4T	ZFP36	PP.H3.abf	0,0967574699	381
Asthma	RPS26	CD4T	ZFP36	PP.H4.abf	0,6404425079	381
Asthma	RPS26	CD4T	ZFP36L2	PP.H3.abf	0,08146527274	381
Asthma	RPS26	CD4T	ZFP36L2	PP.H4.abf	0,6514781417	381
Asthma	SMDT1	CD4T	ACTB	PP.H3.abf	0,01646714848	761
Asthma	SMDT1	CD4T	ACTB	PP.H4.abf	0,0006813713033	761
Asthma	SMDT1	CD4T	CD48	PP.H3.abf	0,01248893513	761
Asthma	SMDT1	CD4T	CD48	PP.H4.abf	0,0005442267385	761
Asthma	SMDT1	CD4T	RPL10	PP.H3.abf	0,01541627112	761
Asthma	SMDT1	CD4T	RPL10	PP.H4.abf	0,0007028521079	761
Asthma	SMDT1	CD4T	RPL11	PP.H3.abf	0,01396892657	761
Asthma	SMDT1	CD4T	RPL11	PP.H4.abf	0,0006075510513	761
Asthma	SMDT1	CD4T	RPL13A	PP.H3.abf	0,01581004076	761
Asthma	SMDT1	CD4T	RPL13A	PP.H4.abf	0,0006824908903	761
Asthma	SMDT1	CD4T	RPL14	PP.H3.abf	0,01329902322	761
Asthma	SMDT1	CD4T	RPL14	PP.H4.abf	0,000572749883	761
Asthma	SMDT1	CD4T	RPL3	PP.H3.abf	0,01657331567	761
Asthma	SMDT1	CD4T	RPL3	PP.H4.abf	0,0007111703842	761
Asthma	SMDT1	CD4T	RPL31	PP.H3.abf	0,008810615867	761
Asthma	SMDT1	CD4T	RPL31	PP.H4.abf	0,0004266420567	761
Asthma	SMDT1	CD4T	RPL35A	PP.H3.abf	0,01672639616	761
Asthma	SMDT1	CD4T	RPL35A	PP.H4.abf	0,0007114454632	761
Asthma	SMDT1	CD4T	RPL36	PP.H3.abf	0,0129519404	761
Asthma	SMDT1	CD4T	RPL36	PP.H4.abf	0,0005729810928	761
Asthma	SMDT1	CD4T	RPL7	PP.H3.abf	0,01082611607	761
Asthma	SMDT1	CD4T	RPL7	PP.H4.abf	0,000492676127	761
Asthma	SMDT1	CD4T	RPS12	PP.H3.abf	0,007748787674	761
Asthma	SMDT1	CD4T	RPS12	PP.H4.abf	0,0003886451415	761
Asthma	SMDT1	CD4T	RPS13	PP.H3.abf	0,01615669846	761
Asthma	SMDT1	CD4T	RPS13	PP.H4.abf	0,0006934178547	761
Asthma	SMDT1	CD4T	RPS15	PP.H3.abf	0,01168559202	761
Asthma	SMDT1	CD4T	RPS15	PP.H4.abf	0,0005277397532	761
Asthma	SMDT1	CD4T	RPS18	PP.H3.abf	0,009132532854	761
Asthma	SMDT1	CD4T	RPS18	PP.H4.abf	0,0004431473824	761
Asthma	SMDT1	CD4T	RPS25	PP.H3.abf	0,01099753926	761
Asthma	SMDT1	CD4T	RPS25	PP.H4.abf	0,0005076317374	761
Asthma	SMDT1	CD4T	RPS26	PP.H3.abf	0,001555656635	761
Asthma	SMDT1	CD4T	RPS26	PP.H4.abf	0,0001596644153	761
Asthma	SMDT1	CD4T	RPS27	PP.H3.abf	0,007616758796	761
Asthma	SMDT1	CD4T	RPS27	PP.H4.abf	0,0003697436302	761
Asthma	SMDT1	CD4T	RPS3A	PP.H3.abf	0,01321465148	761
Asthma	SMDT1	CD4T	RPS3A	PP.H4.abf	0,0006329304505	761
Asthma	SMDT1	CD4T	RPS4X	PP.H3.abf	0,007748963493	761
Asthma	SMDT1	CD4T	RPS4X	PP.H4.abf	0,0003837193646	761
Asthma	HLA-DQA2	CD8T	CCL5	PP.H3.abf	0,0002454295921	386
Asthma	HLA-DQA2	CD8T	CCL5	PP.H4.abf	0,9965316573	386
Asthma	HLA-DQA2	CD8T	CD74	PP.H3.abf	0,03130917629	386
Asthma	HLA-DQA2	CD8T	CD74	PP.H4.abf	0,649441729	386
Asthma	HLA-DQA2	CD8T	CMC1	PP.H3.abf	0,001661352283	386
Asthma	HLA-DQA2	CD8T	CMC1	PP.H4.abf	0,9849705124	386
Asthma	HLA-DQA2	CD8T	HLA-DQA1	PP.H3.abf	0,02584239544	386
Asthma	HLA-DQA2	CD8T	HLA-DQA1	PP.H4.abf	0,5200788265	386
Asthma	HLA-DQA2	CD8T	NKG7	PP.H3.abf	0,0006891215524	386
Asthma	HLA-DQA2	CD8T	NKG7	PP.H4.abf	0,9965140331	386
Asthma	HLA-DQA2	CD8T	RPL34	PP.H3.abf	0,0002704326972	386
Asthma	HLA-DQA2	CD8T	RPL34	PP.H4.abf	0,9930617981	386
Asthma	HLA-DQA2	CD8T	RPS8	PP.H3.abf	0,001692885097	386
Asthma	HLA-DQA2	CD8T	RPS8	PP.H4.abf	0,9633187491	386
Asthma	RPS26	CD8T	ABHD14B	PP.H3.abf	0,06756313279	381
Asthma	RPS26	CD8T	ABHD14B	PP.H4.abf	0,4973275835	381
Asthma	RPS26	CD8T	ABLIM1	PP.H3.abf	0,09176523134	372
Asthma	RPS26	CD8T	ABLIM1	PP.H4.abf	0,6541676091	372
Asthma	RPS26	CD8T	ACTB	PP.H3.abf	0,07767099887	381
Asthma	RPS26	CD8T	ACTB	PP.H4.abf	0,706562768	381
Asthma	RPS26	CD8T	ACTN1	PP.H3.abf	0,1088771243	379
Asthma	RPS26	CD8T	ACTN1	PP.H4.abf	0,5971154684	379
Asthma	RPS26	CD8T	AIF1	PP.H3.abf	0,1764856367	381
Asthma	RPS26	CD8T	AIF1	PP.H4.abf	0,364364425	381
Asthma	RPS26	CD8T	AKNA	PP.H3.abf	0,03160048491	381
Asthma	RPS26	CD8T	AKNA	PP.H4.abf	0,106128659	381
Asthma	RPS26	CD8T	ALKBH7	PP.H3.abf	0,08616687653	381
Asthma	RPS26	CD8T	ALKBH7	PP.H4.abf	0,6737756033	381
Asthma	RPS26	CD8T	ANXA2	PP.H3.abf	0,1121906072	381
Asthma	RPS26	CD8T	ANXA2	PP.H4.abf	0,4513805902	381
Asthma	RPS26	CD8T	APBA2	PP.H3.abf	0,106207201	369
Asthma	RPS26	CD8T	APBA2	PP.H4.abf	0,4812674069	369
Asthma	RPS26	CD8T	APOBEC3C	PP.H3.abf	0,06775954785	381
Asthma	RPS26	CD8T	APOBEC3C	PP.H4.abf	0,3274021464	381
Asthma	RPS26	CD8T	APOBEC3G	PP.H3.abf	0,10468723	381
Asthma	RPS26	CD8T	APOBEC3G	PP.H4.abf	0,6127703882	381
Asthma	RPS26	CD8T	ARAP2	PP.H3.abf	0,01972718923	381
Asthma	RPS26	CD8T	ARAP2	PP.H4.abf	0,07592900301	381
Asthma	RPS26	CD8T	ARF6	PP.H3.abf	0,06403217321	381
Asthma	RPS26	CD8T	ARF6	PP.H4.abf	0,6451521296	381
Asthma	RPS26	CD8T	ARPC2	PP.H3.abf	0,09354680363	381
Asthma	RPS26	CD8T	ARPC2	PP.H4.abf	0,6516601415	381
Asthma	RPS26	CD8T	ATP1A1	PP.H3.abf	0,02580822219	381
Asthma	RPS26	CD8T	ATP1A1	PP.H4.abf	0,1626408408	381
Asthma	RPS26	CD8T	B2M	PP.H3.abf	0,07097503796	381
Asthma	RPS26	CD8T	B2M	PP.H4.abf	0,729719128	381
Asthma	RPS26	CD8T	BHLHE40	PP.H3.abf	0,08828458012	381
Asthma	RPS26	CD8T	BHLHE40	PP.H4.abf	0,6562727877	381
Asthma	RPS26	CD8T	BTF3	PP.H3.abf	0,02594567512	381
Asthma	RPS26	CD8T	BTF3	PP.H4.abf	0,07790936942	381
Asthma	RPS26	CD8T	C11orf1	PP.H3.abf	0,03669793979	381
Asthma	RPS26	CD8T	C11orf1	PP.H4.abf	0,1369256868	381
Asthma	RPS26	CD8T	C12orf57	PP.H3.abf	0,06835362398	381
Asthma	RPS26	CD8T	C12orf57	PP.H4.abf	0,691583542	381
Asthma	RPS26	CD8T	C12orf75	PP.H3.abf	0,09873089999	381
Asthma	RPS26	CD8T	C12orf75	PP.H4.abf	0,5918694695	381
Asthma	RPS26	CD8T	C1orf21	PP.H3.abf	0,04014911489	381
Asthma	RPS26	CD8T	C1orf21	PP.H4.abf	0,1960936266	381
Asthma	RPS26	CD8T	C1orf228	PP.H3.abf	0,09174900518	381
Asthma	RPS26	CD8T	C1orf228	PP.H4.abf	0,6391046647	381
Asthma	RPS26	CD8T	C1QBP	PP.H3.abf	0,1066004083	381
Asthma	RPS26	CD8T	C1QBP	PP.H4.abf	0,6055668979	381
Asthma	RPS26	CD8T	C6orf48	PP.H3.abf	0,09486121854	381
Asthma	RPS26	CD8T	C6orf48	PP.H4.abf	0,6471145132	381
Asthma	RPS26	CD8T	CALM1	PP.H3.abf	0,1082295451	381
Asthma	RPS26	CD8T	CALM1	PP.H4.abf	0,4254997713	381
Asthma	RPS26	CD8T	CALR	PP.H3.abf	0,05251943204	381
Asthma	RPS26	CD8T	CALR	PP.H4.abf	0,288934447	381
Asthma	RPS26	CD8T	CAMK4	PP.H3.abf	0,06657739027	381
Asthma	RPS26	CD8T	CAMK4	PP.H4.abf	0,7449270313	381
Asthma	RPS26	CD8T	CCDC104	PP.H3.abf	0,02969784607	372
Asthma	RPS26	CD8T	CCDC104	PP.H4.abf	0,1679218927	372
Asthma	RPS26	CD8T	CCDC57	PP.H3.abf	0,118494342	381
Asthma	RPS26	CD8T	CCDC57	PP.H4.abf	0,5653817271	381
Asthma	RPS26	CD8T	CCL4	PP.H3.abf	0,08546578334	381
Asthma	RPS26	CD8T	CCL4	PP.H4.abf	0,6795348461	381
Asthma	RPS26	CD8T	CCL5	PP.H3.abf	0,1205925446	381
Asthma	RPS26	CD8T	CCL5	PP.H4.abf	0,5581289788	381
Asthma	RPS26	CD8T	CCNG1	PP.H3.abf	0,0332218457	381
Asthma	RPS26	CD8T	CCNG1	PP.H4.abf	0,1143229812	381
Asthma	RPS26	CD8T	CCR7	PP.H3.abf	0,09164042365	381
Asthma	RPS26	CD8T	CCR7	PP.H4.abf	0,6582528941	381
Asthma	RPS26	CD8T	CD27	PP.H3.abf	0,04283652196	381
Asthma	RPS26	CD8T	CD27	PP.H4.abf	0,2258272168	381
Asthma	RPS26	CD8T	CD48	PP.H3.abf	0,1245647465	381
Asthma	RPS26	CD8T	CD48	PP.H4.abf	0,5441620882	381
Asthma	RPS26	CD8T	CD55	PP.H3.abf	0,09156946758	381
Asthma	RPS26	CD8T	CD55	PP.H4.abf	0,6209450613	381
Asthma	RPS26	CD8T	CD74	PP.H3.abf	0,1121266566	381
Asthma	RPS26	CD8T	CD74	PP.H4.abf	0,5873946935	381
Asthma	RPS26	CD8T	CD81	PP.H3.abf	0,1003125511	381
Asthma	RPS26	CD8T	CD81	PP.H4.abf	0,2958186791	381
Asthma	RPS26	CD8T	CD8B	PP.H3.abf	0,09597928182	381
Asthma	RPS26	CD8T	CD8B	PP.H4.abf	0,6430250848	381
Asthma	RPS26	CD8T	CD99	PP.H3.abf	0,09097656064	381
Asthma	RPS26	CD8T	CD99	PP.H4.abf	0,660511427	381
Asthma	RPS26	CD8T	CFL1	PP.H3.abf	0,1563298851	381
Asthma	RPS26	CD8T	CFL1	PP.H4.abf	0,4345358973	381
Asthma	RPS26	CD8T	CLIC1	PP.H3.abf	0,07728398964	381
Asthma	RPS26	CD8T	CLIC1	PP.H4.abf	0,4718272562	381
Asthma	RPS26	CD8T	CMC1	PP.H3.abf	0,1486716185	381
Asthma	RPS26	CD8T	CMC1	PP.H4.abf	0,4597970122	381
Asthma	RPS26	CD8T	COX7C	PP.H3.abf	0,06846528251	381
Asthma	RPS26	CD8T	COX7C	PP.H4.abf	0,2708640256	381
Asthma	RPS26	CD8T	CREM	PP.H3.abf	0,0634605231	381
Asthma	RPS26	CD8T	CREM	PP.H4.abf	0,3900456328	381
Asthma	RPS26	CD8T	CRIP1	PP.H3.abf	0,1195250982	381
Asthma	RPS26	CD8T	CRIP1	PP.H4.abf	0,5618112746	381
Asthma	RPS26	CD8T	CST7	PP.H3.abf	0,1066425022	381
Asthma	RPS26	CD8T	CST7	PP.H4.abf	0,6063700433	381
Asthma	RPS26	CD8T	CTSW	PP.H3.abf	0,06934525962	381
Asthma	RPS26	CD8T	CTSW	PP.H4.abf	0,5244257689	381
Asthma	RPS26	CD8T	CXCR4	PP.H3.abf	0,09143606464	381
Asthma	RPS26	CD8T	CXCR4	PP.H4.abf	0,417312582	381
Asthma	RPS26	CD8T	CYBA	PP.H3.abf	0,1016560563	381
Asthma	RPS26	CD8T	CYBA	PP.H4.abf	0,6236156765	381
Asthma	RPS26	CD8T	DBI	PP.H3.abf	0,1033901672	381
Asthma	RPS26	CD8T	DBI	PP.H4.abf	0,6102600979	381
Asthma	RPS26	CD8T	DDX5	PP.H3.abf	0,04986007184	381
Asthma	RPS26	CD8T	DDX5	PP.H4.abf	0,20930392	381
Asthma	RPS26	CD8T	DNAJB6	PP.H3.abf	0,07954053161	381
Asthma	RPS26	CD8T	DNAJB6	PP.H4.abf	0,5354756683	381
Asthma	RPS26	CD8T	DOK2	PP.H3.abf	0,068264981	381
Asthma	RPS26	CD8T	DOK2	PP.H4.abf	0,3962191419	381
Asthma	RPS26	CD8T	DUSP2	PP.H3.abf	0,117510093	381
Asthma	RPS26	CD8T	DUSP2	PP.H4.abf	0,5617963616	381
Asthma	RPS26	CD8T	EEF1A1	PP.H3.abf	0,0603242367	381
Asthma	RPS26	CD8T	EEF1A1	PP.H4.abf	0,7665523454	381
Asthma	RPS26	CD8T	EEF1B2	PP.H3.abf	0,1157631127	381
Asthma	RPS26	CD8T	EEF1B2	PP.H4.abf	0,5748304153	381
Asthma	RPS26	CD8T	EEF1D	PP.H3.abf	0,0825484718	381
Asthma	RPS26	CD8T	EEF1D	PP.H4.abf	0,6894276008	381
Asthma	RPS26	CD8T	EEF1G	PP.H3.abf	0,06816265948	381
Asthma	RPS26	CD8T	EEF1G	PP.H4.abf	0,7392549046	381
Asthma	RPS26	CD8T	EEF2	PP.H3.abf	0,1110116885	381
Asthma	RPS26	CD8T	EEF2	PP.H4.abf	0,5790173216	381
Asthma	RPS26	CD8T	EFHD2	PP.H3.abf	0,09999328513	381
Asthma	RPS26	CD8T	EFHD2	PP.H4.abf	0,5742724338	381
Asthma	RPS26	CD8T	EIF1	PP.H3.abf	0,09676547625	381
Asthma	RPS26	CD8T	EIF1	PP.H4.abf	0,6392037911	381
Asthma	RPS26	CD8T	EIF2A	PP.H3.abf	0,09175645867	381
Asthma	RPS26	CD8T	EIF2A	PP.H4.abf	0,5827830466	381
Asthma	RPS26	CD8T	EIF3E	PP.H3.abf	0,1687199945	381
Asthma	RPS26	CD8T	EIF3E	PP.H4.abf	0,3915713843	381
Asthma	RPS26	CD8T	EIF3G	PP.H3.abf	0,04903126142	381
Asthma	RPS26	CD8T	EIF3G	PP.H4.abf	0,2219587031	381
Asthma	RPS26	CD8T	EIF3H	PP.H3.abf	0,1100029508	381
Asthma	RPS26	CD8T	EIF3H	PP.H4.abf	0,5947491979	381
Asthma	RPS26	CD8T	EIF3K	PP.H3.abf	0,1162239709	381
Asthma	RPS26	CD8T	EIF3K	PP.H4.abf	0,5654949379	381
Asthma	RPS26	CD8T	EIF3L	PP.H3.abf	0,09204772371	381
Asthma	RPS26	CD8T	EIF3L	PP.H4.abf	0,6568081926	381
Asthma	RPS26	CD8T	EIF4A1	PP.H3.abf	0,04070063991	381
Asthma	RPS26	CD8T	EIF4A1	PP.H4.abf	0,1762928174	381
Asthma	RPS26	CD8T	EIF4B	PP.H3.abf	0,0964700123	381
Asthma	RPS26	CD8T	EIF4B	PP.H4.abf	0,6415509283	381
Asthma	RPS26	CD8T	FAIM3	PP.H3.abf	0,09228254734	381
Asthma	RPS26	CD8T	FAIM3	PP.H4.abf	0,5864600969	381
Asthma	RPS26	CD8T	FAU	PP.H3.abf	0,05759860784	381
Asthma	RPS26	CD8T	FAU	PP.H4.abf	0,7759782727	381
Asthma	RPS26	CD8T	FBL	PP.H3.abf	0,08569221757	381
Asthma	RPS26	CD8T	FBL	PP.H4.abf	0,672950603	381
Asthma	RPS26	CD8T	FCGR3A	PP.H3.abf	0,08766353188	381
Asthma	RPS26	CD8T	FCGR3A	PP.H4.abf	0,6114364286	381
Asthma	RPS26	CD8T	FGFBP2	PP.H3.abf	0,02699890747	381
Asthma	RPS26	CD8T	FGFBP2	PP.H4.abf	0,138730506	381
Asthma	RPS26	CD8T	FLNA	PP.H3.abf	0,08464248509	381
Asthma	RPS26	CD8T	FLNA	PP.H4.abf	0,6382524602	381
Asthma	RPS26	CD8T	FLT3LG	PP.H3.abf	0,1139553078	381
Asthma	RPS26	CD8T	FLT3LG	PP.H4.abf	0,580589554	381
Asthma	RPS26	CD8T	FOXP1	PP.H3.abf	0,141345447	381
Asthma	RPS26	CD8T	FOXP1	PP.H4.abf	0,4849426304	381
Asthma	RPS26	CD8T	FTL	PP.H3.abf	0,07013620962	381
Asthma	RPS26	CD8T	FTL	PP.H4.abf	0,3313094934	381
Asthma	RPS26	CD8T	FYN	PP.H3.abf	0,03733133733	381
Asthma	RPS26	CD8T	FYN	PP.H4.abf	0,1519529222	381
Asthma	RPS26	CD8T	GAPDH	PP.H3.abf	0,1250466265	381
Asthma	RPS26	CD8T	GAPDH	PP.H4.abf	0,5427255882	381
Asthma	RPS26	CD8T	GIMAP7	PP.H3.abf	0,09862069221	381
Asthma	RPS26	CD8T	GIMAP7	PP.H4.abf	0,4742001171	381
Asthma	RPS26	CD8T	GLTSCR2	PP.H3.abf	0,06588746339	381
Asthma	RPS26	CD8T	GLTSCR2	PP.H4.abf	0,7473083184	381
Asthma	RPS26	CD8T	GNB2L1	PP.H3.abf	0,06037901011	381
Asthma	RPS26	CD8T	GNB2L1	PP.H4.abf	0,7663629248	381
Asthma	RPS26	CD8T	GNG2	PP.H3.abf	0,08504222147	381
Asthma	RPS26	CD8T	GNG2	PP.H4.abf	0,4426839004	381
Asthma	RPS26	CD8T	GNLY	PP.H3.abf	0,06830156953	381
Asthma	RPS26	CD8T	GNLY	PP.H4.abf	0,7203149723	381
Asthma	RPS26	CD8T	GZMA	PP.H3.abf	0,05921761449	381
Asthma	RPS26	CD8T	GZMA	PP.H4.abf	0,7703791951	381
Asthma	RPS26	CD8T	GZMB	PP.H3.abf	0,09337906796	381
Asthma	RPS26	CD8T	GZMB	PP.H4.abf	0,6150018391	381
Asthma	RPS26	CD8T	GZMH	PP.H3.abf	0,07945021815	381
Asthma	RPS26	CD8T	GZMH	PP.H4.abf	0,5599433396	381
Asthma	RPS26	CD8T	GZMM	PP.H3.abf	0,05186557176	381
Asthma	RPS26	CD8T	GZMM	PP.H4.abf	0,4406217852	381
Asthma	RPS26	CD8T	H3F3B	PP.H3.abf	0,1126735765	381
Asthma	RPS26	CD8T	H3F3B	PP.H4.abf	0,5855148281	381
Asthma	RPS26	CD8T	HLA-A	PP.H3.abf	0,09123762515	381
Asthma	RPS26	CD8T	HLA-A	PP.H4.abf	0,6596458762	381
Asthma	RPS26	CD8T	HLA-B	PP.H3.abf	0,1230786616	381
Asthma	RPS26	CD8T	HLA-B	PP.H4.abf	0,549531361	381
Asthma	RPS26	CD8T	HLA-C	PP.H3.abf	0,1100747817	381
Asthma	RPS26	CD8T	HLA-C	PP.H4.abf	0,594502131	381
Asthma	RPS26	CD8T	HLA-DPB1	PP.H3.abf	0,04309874431	381
Asthma	RPS26	CD8T	HLA-DPB1	PP.H4.abf	0,2391445348	381
Asthma	RPS26	CD8T	HLA-DRA	PP.H3.abf	0,1052816597	381
Asthma	RPS26	CD8T	HLA-DRA	PP.H4.abf	0,5893519792	381
Asthma	RPS26	CD8T	HLA-DRB1	PP.H3.abf	0,02912844283	381
Asthma	RPS26	CD8T	HLA-DRB1	PP.H4.abf	0,06862601113	381
Asthma	RPS26	CD8T	HLA-E	PP.H3.abf	0,0637427696	381
Asthma	RPS26	CD8T	HLA-E	PP.H4.abf	0,754090779	381
Asthma	RPS26	CD8T	HMGB1	PP.H3.abf	0,1149814874	381
Asthma	RPS26	CD8T	HMGB1	PP.H4.abf	0,5762233104	381
Asthma	RPS26	CD8T	HNRNPA2B1	PP.H3.abf	0,04108835625	381
Asthma	RPS26	CD8T	HNRNPA2B1	PP.H4.abf	0,1619404531	381
Asthma	RPS26	CD8T	HOPX	PP.H3.abf	0,08205652443	381
Asthma	RPS26	CD8T	HOPX	PP.H4.abf	0,2544803065	381
Asthma	RPS26	CD8T	ID2	PP.H3.abf	0,08081444003	381
Asthma	RPS26	CD8T	ID2	PP.H4.abf	0,5406723563	381
Asthma	RPS26	CD8T	IER2	PP.H3.abf	0,02919024051	381
Asthma	RPS26	CD8T	IER2	PP.H4.abf	0,1341000979	381
Asthma	RPS26	CD8T	IFITM2	PP.H3.abf	0,04444029443	381
Asthma	RPS26	CD8T	IFITM2	PP.H4.abf	0,1785794126	381
Asthma	RPS26	CD8T	IL7R	PP.H3.abf	0,07905549744	381
Asthma	RPS26	CD8T	IL7R	PP.H4.abf	0,7006367419	381
Asthma	RPS26	CD8T	ITGB2	PP.H3.abf	0,04620344026	381
Asthma	RPS26	CD8T	ITGB2	PP.H4.abf	0,2432484193	381
Asthma	RPS26	CD8T	KLF2	PP.H3.abf	0,04897109213	381
Asthma	RPS26	CD8T	KLF2	PP.H4.abf	0,1960801275	381
Asthma	RPS26	CD8T	KLRB1	PP.H3.abf	0,09918615946	381
Asthma	RPS26	CD8T	KLRB1	PP.H4.abf	0,6281360682	381
Asthma	RPS26	CD8T	KLRD1	PP.H3.abf	0,07131991284	381
Asthma	RPS26	CD8T	KLRD1	PP.H4.abf	0,7231759922	381
Asthma	RPS26	CD8T	KLRF1	PP.H3.abf	0,03903703932	381
Asthma	RPS26	CD8T	KLRF1	PP.H4.abf	0,183927227	381
Asthma	RPS26	CD8T	LCP1	PP.H3.abf	0,09314669915	381
Asthma	RPS26	CD8T	LCP1	PP.H4.abf	0,6524821843	381
Asthma	RPS26	CD8T	LDHA	PP.H3.abf	0,09880464462	381
Asthma	RPS26	CD8T	LDHA	PP.H4.abf	0,6322659698	381
Asthma	RPS26	CD8T	LDHB	PP.H3.abf	0,08729108593	381
Asthma	RPS26	CD8T	LDHB	PP.H4.abf	0,6732940266	381
Asthma	RPS26	CD8T	LEF1	PP.H3.abf	0,09618324809	381
Asthma	RPS26	CD8T	LEF1	PP.H4.abf	0,6425426318	381
Asthma	RPS26	CD8T	LGALS1	PP.H3.abf	0,07914212066	381
Asthma	RPS26	CD8T	LGALS1	PP.H4.abf	0,6252576983	381
Asthma	RPS26	CD8T	LTB	PP.H3.abf	0,1128097241	381
Asthma	RPS26	CD8T	LTB	PP.H4.abf	0,5850439342	381
Asthma	RPS26	CD8T	LYPD3	PP.H3.abf	0,07888355415	377
Asthma	RPS26	CD8T	LYPD3	PP.H4.abf	0,2606259927	377
Asthma	RPS26	CD8T	MAL	PP.H3.abf	0,08605588007	367
Asthma	RPS26	CD8T	MAL	PP.H4.abf	0,6771372281	367
Asthma	RPS26	CD8T	METRNL	PP.H3.abf	0,02702158936	374
Asthma	RPS26	CD8T	METRNL	PP.H4.abf	0,1218382128	374
Asthma	RPS26	CD8T	MIR142	PP.H3.abf	0,0230878593	381
Asthma	RPS26	CD8T	MIR142	PP.H4.abf	0,07697625952	381
Asthma	RPS26	CD8T	MT-CO1	PP.H3.abf	0,07791542237	381
Asthma	RPS26	CD8T	MT-CO1	PP.H4.abf	0,7056774012	381
Asthma	RPS26	CD8T	MT-CO2	PP.H3.abf	0,0919336388	381
Asthma	RPS26	CD8T	MT-CO2	PP.H4.abf	0,6063225631	381
Asthma	RPS26	CD8T	MT-ND5	PP.H3.abf	0,04993707593	381
Asthma	RPS26	CD8T	MT-ND5	PP.H4.abf	0,3005888561	381
Asthma	RPS26	CD8T	MYC	PP.H3.abf	0,09141977246	381
Asthma	RPS26	CD8T	MYC	PP.H4.abf	0,6535577375	381
Asthma	RPS26	CD8T	MYL12B	PP.H3.abf	0,04912366241	381
Asthma	RPS26	CD8T	MYL12B	PP.H4.abf	0,2000914808	381
Asthma	RPS26	CD8T	MYL6	PP.H3.abf	0,1001506041	381
Asthma	RPS26	CD8T	MYL6	PP.H4.abf	0,6288224962	381
Asthma	RPS26	CD8T	MYO1F	PP.H3.abf	0,03077443348	381
Asthma	RPS26	CD8T	MYO1F	PP.H4.abf	0,1238745796	381
Asthma	RPS26	CD8T	NACA	PP.H3.abf	0,2014129084	381
Asthma	RPS26	CD8T	NACA	PP.H4.abf	0,2786313345	381
Asthma	RPS26	CD8T	NDFIP1	PP.H3.abf	0,1063020075	381
Asthma	RPS26	CD8T	NDFIP1	PP.H4.abf	0,569031589	381
Asthma	RPS26	CD8T	NEAT1	PP.H3.abf	0,08232659539	381
Asthma	RPS26	CD8T	NEAT1	PP.H4.abf	0,6753754136	381
Asthma	RPS26	CD8T	NELL2	PP.H3.abf	0,07934545311	381
Asthma	RPS26	CD8T	NELL2	PP.H4.abf	0,7007720402	381
Asthma	RPS26	CD8T	NFKBIA	PP.H3.abf	0,03665722315	381
Asthma	RPS26	CD8T	NFKBIA	PP.H4.abf	0,1706779486	381
Asthma	RPS26	CD8T	NGFRAP1	PP.H3.abf	0,1097102854	370
Asthma	RPS26	CD8T	NGFRAP1	PP.H4.abf	0,5007640769	370
Asthma	RPS26	CD8T	NKG7	PP.H3.abf	0,1024454093	381
Asthma	RPS26	CD8T	NKG7	PP.H4.abf	0,6208414685	381
Asthma	RPS26	CD8T	NOSIP	PP.H3.abf	0,1199961693	381
Asthma	RPS26	CD8T	NOSIP	PP.H4.abf	0,5601902014	381
Asthma	RPS26	CD8T	NPM1	PP.H3.abf	0,08427126493	381
Asthma	RPS26	CD8T	NPM1	PP.H4.abf	0,683733793	381
Asthma	RPS26	CD8T	OAZ1	PP.H3.abf	0,1105597008	381
Asthma	RPS26	CD8T	OAZ1	PP.H4.abf	0,5928251554	381
Asthma	RPS26	CD8T	OXNAD1	PP.H3.abf	0,06168844443	381
Asthma	RPS26	CD8T	OXNAD1	PP.H4.abf	0,06749474323	381
Asthma	RPS26	CD8T	PABPC1	PP.H3.abf	0,08248226429	381
Asthma	RPS26	CD8T	PABPC1	PP.H4.abf	0,687872356	381
Asthma	RPS26	CD8T	PASK	PP.H3.abf	0,1190917525	367
Asthma	RPS26	CD8T	PASK	PP.H4.abf	0,5627425141	367
Asthma	RPS26	CD8T	PDE3B	PP.H3.abf	0,09160790563	381
Asthma	RPS26	CD8T	PDE3B	PP.H4.abf	0,6581901681	381
Asthma	RPS26	CD8T	PFDN5	PP.H3.abf	0,1561912694	381
Asthma	RPS26	CD8T	PFDN5	PP.H4.abf	0,3911902222	381
Asthma	RPS26	CD8T	PFN1	PP.H3.abf	0,06178117932	381
Asthma	RPS26	CD8T	PFN1	PP.H4.abf	0,7615138621	381
Asthma	RPS26	CD8T	PIK3IP1	PP.H3.abf	0,1145364867	381
Asthma	RPS26	CD8T	PIK3IP1	PP.H4.abf	0,5790014588	381
Asthma	RPS26	CD8T	PLEK	PP.H3.abf	0,07210161741	381
Asthma	RPS26	CD8T	PLEK	PP.H4.abf	0,4065575985	381
Asthma	RPS26	CD8T	POMP	PP.H3.abf	0,05101721779	381
Asthma	RPS26	CD8T	POMP	PP.H4.abf	0,4022268313	381
Asthma	RPS26	CD8T	PPA1	PP.H3.abf	0,1401551513	381
Asthma	RPS26	CD8T	PPA1	PP.H4.abf	0,4854456919	381
Asthma	RPS26	CD8T	PPP2R5C	PP.H3.abf	0,08169644058	381
Asthma	RPS26	CD8T	PPP2R5C	PP.H4.abf	0,6923938287	381
Asthma	RPS26	CD8T	PRF1	PP.H3.abf	0,07431153165	381
Asthma	RPS26	CD8T	PRF1	PP.H4.abf	0,7104976101	381
Asthma	RPS26	CD8T	PRKCQ-AS1	PP.H3.abf	0,1228386728	381
Asthma	RPS26	CD8T	PRKCQ-AS1	PP.H4.abf	0,5503613017	381
Asthma	RPS26	CD8T	PSMA7	PP.H3.abf	0,06891916464	381
Asthma	RPS26	CD8T	PSMA7	PP.H4.abf	0,3779292826	381
Asthma	RPS26	CD8T	PSMB9	PP.H3.abf	0,03920021218	381
Asthma	RPS26	CD8T	PSMB9	PP.H4.abf	0,1357279711	381
Asthma	RPS26	CD8T	PTMA	PP.H3.abf	0,08813628135	381
Asthma	RPS26	CD8T	PTMA	PP.H4.abf	0,6667282889	381
Asthma	RPS26	CD8T	PTP4A2	PP.H3.abf	0,06134579728	381
Asthma	RPS26	CD8T	PTP4A2	PP.H4.abf	0,3423047757	381
Asthma	RPS26	CD8T	PTPN7	PP.H3.abf	0,07282716154	381
Asthma	RPS26	CD8T	PTPN7	PP.H4.abf	0,2862814362	381
Asthma	RPS26	CD8T	PTPRC	PP.H3.abf	0,0938115553	381
Asthma	RPS26	CD8T	PTPRC	PP.H4.abf	0,6507445276	381
Asthma	RPS26	CD8T	RAB8B	PP.H3.abf	0,02606028388	381
Asthma	RPS26	CD8T	RAB8B	PP.H4.abf	0,08378517553	381
Asthma	RPS26	CD8T	RAP1B	PP.H3.abf	0,02386065544	381
Asthma	RPS26	CD8T	RAP1B	PP.H4.abf	0,1231146169	381
Asthma	RPS26	CD8T	RCAN3	PP.H3.abf	0,07466334481	381
Asthma	RPS26	CD8T	RCAN3	PP.H4.abf	0,716958205	381
Asthma	RPS26	CD8T	REL	PP.H3.abf	0,0444432078	381
Asthma	RPS26	CD8T	REL	PP.H4.abf	0,1124464673	381
Asthma	RPS26	CD8T	RGS1	PP.H3.abf	0,06700315752	381
Asthma	RPS26	CD8T	RGS1	PP.H4.abf	0,4469027715	381
Asthma	RPS26	CD8T	RGS10	PP.H3.abf	0,07198102826	381
Asthma	RPS26	CD8T	RGS10	PP.H4.abf	0,7262384245	381
Asthma	RPS26	CD8T	RHOH	PP.H3.abf	0,1161873383	381
Asthma	RPS26	CD8T	RHOH	PP.H4.abf	0,5319735935	381
Asthma	RPS26	CD8T	RIC3	PP.H3.abf	0,111460973	381
Asthma	RPS26	CD8T	RIC3	PP.H4.abf	0,5877232675	381
Asthma	RPS26	CD8T	RP11-291B21.2	PP.H3.abf	0,06409451613	372
Asthma	RPS26	CD8T	RP11-291B21.2	PP.H4.abf	0,7534559378	372
Asthma	RPS26	CD8T	RPL10	PP.H3.abf	0,08789804134	381
Asthma	RPS26	CD8T	RPL10	PP.H4.abf	0,6711950182	381
Asthma	RPS26	CD8T	RPL10A	PP.H3.abf	0,07945879572	381
Asthma	RPS26	CD8T	RPL10A	PP.H4.abf	0,7003801059	381
Asthma	RPS26	CD8T	RPL11	PP.H3.abf	0,05256511889	381
Asthma	RPS26	CD8T	RPL11	PP.H4.abf	0,7933853757	381
Asthma	RPS26	CD8T	RPL12	PP.H3.abf	0,1167567962	381
Asthma	RPS26	CD8T	RPL12	PP.H4.abf	0,5713940017	381
Asthma	RPS26	CD8T	RPL13	PP.H3.abf	0,09569197528	381
Asthma	RPS26	CD8T	RPL13	PP.H4.abf	0,6442415848	381
Asthma	RPS26	CD8T	RPL13A	PP.H3.abf	0,05594480842	381
Asthma	RPS26	CD8T	RPL13A	PP.H4.abf	0,7816975378	381
Asthma	RPS26	CD8T	RPL14	PP.H3.abf	0,09367854932	381
Asthma	RPS26	CD8T	RPL14	PP.H4.abf	0,651204531	381
Asthma	RPS26	CD8T	RPL15	PP.H3.abf	0,1028401072	381
Asthma	RPS26	CD8T	RPL15	PP.H4.abf	0,6195215011	381
Asthma	RPS26	CD8T	RPL17	PP.H3.abf	0,06578733195	381
Asthma	RPS26	CD8T	RPL17	PP.H4.abf	0,7476369479	381
Asthma	RPS26	CD8T	RPL18	PP.H3.abf	0,0881338151	381
Asthma	RPS26	CD8T	RPL18	PP.H4.abf	0,6703796518	381
Asthma	RPS26	CD8T	RPL18A	PP.H3.abf	0,05720720496	381
Asthma	RPS26	CD8T	RPL18A	PP.H4.abf	0,777331845	381
Asthma	RPS26	CD8T	RPL19	PP.H3.abf	0,07280905498	381
Asthma	RPS26	CD8T	RPL19	PP.H4.abf	0,7233766242	381
Asthma	RPS26	CD8T	RPL21	PP.H3.abf	0,07821705989	381
Asthma	RPS26	CD8T	RPL21	PP.H4.abf	0,7046743486	381
Asthma	RPS26	CD8T	RPL22	PP.H3.abf	0,1059761175	381
Asthma	RPS26	CD8T	RPL22	PP.H4.abf	0,6086763643	381
Asthma	RPS26	CD8T	RPL23	PP.H3.abf	0,06754200782	381
Asthma	RPS26	CD8T	RPL23	PP.H4.abf	0,7415914221	381
Asthma	RPS26	CD8T	RPL23A	PP.H3.abf	0,05479988481	381
Asthma	RPS26	CD8T	RPL23A	PP.H4.abf	0,7856569789	381
Asthma	RPS26	CD8T	RPL24	PP.H3.abf	0,07853874264	381
Asthma	RPS26	CD8T	RPL24	PP.H4.abf	0,7035618867	381
Asthma	RPS26	CD8T	RPL26	PP.H3.abf	0,07717642151	381
Asthma	RPS26	CD8T	RPL26	PP.H4.abf	0,7082731445	381
Asthma	RPS26	CD8T	RPL27	PP.H3.abf	0,09408363462	381
Asthma	RPS26	CD8T	RPL27	PP.H4.abf	0,6498036405	381
Asthma	RPS26	CD8T	RPL27A	PP.H3.abf	0,0635072453	381
Asthma	RPS26	CD8T	RPL27A	PP.H4.abf	0,7555446808	381
Asthma	RPS26	CD8T	RPL28	PP.H3.abf	0,06869914384	381
Asthma	RPS26	CD8T	RPL28	PP.H4.abf	0,7375897568	381
Asthma	RPS26	CD8T	RPL29	PP.H3.abf	0,06495177827	381
Asthma	RPS26	CD8T	RPL29	PP.H4.abf	0,7505491133	381
Asthma	RPS26	CD8T	RPL3	PP.H3.abf	0,1261549849	381
Asthma	RPS26	CD8T	RPL3	PP.H4.abf	0,5388926418	381
Asthma	RPS26	CD8T	RPL30	PP.H3.abf	0,1063433559	381
Asthma	RPS26	CD8T	RPL30	PP.H4.abf	0,6074063639	381
Asthma	RPS26	CD8T	RPL31	PP.H3.abf	0,07307024454	381
Asthma	RPS26	CD8T	RPL31	PP.H4.abf	0,7224733634	381
Asthma	RPS26	CD8T	RPL32	PP.H3.abf	0,07530637747	381
Asthma	RPS26	CD8T	RPL32	PP.H4.abf	0,7147402391	381
Asthma	RPS26	CD8T	RPL34	PP.H3.abf	0,05285706903	381
Asthma	RPS26	CD8T	RPL34	PP.H4.abf	0,7923757368	381
Asthma	RPS26	CD8T	RPL35	PP.H3.abf	0,05692712628	381
Asthma	RPS26	CD8T	RPL35	PP.H4.abf	0,7783004293	381
Asthma	RPS26	CD8T	RPL35A	PP.H3.abf	0,07128860029	381
Asthma	RPS26	CD8T	RPL35A	PP.H4.abf	0,7286347486	381
Asthma	RPS26	CD8T	RPL36	PP.H3.abf	0,09936418918	381
Asthma	RPS26	CD8T	RPL36	PP.H4.abf	0,6315421221	381
Asthma	RPS26	CD8T	RPL36A	PP.H3.abf	0,1000105443	381
Asthma	RPS26	CD8T	RPL36A	PP.H4.abf	0,6293068591	381
Asthma	RPS26	CD8T	RPL37	PP.H3.abf	0,05377525934	381
Asthma	RPS26	CD8T	RPL37	PP.H4.abf	0,789200398	381
Asthma	RPS26	CD8T	RPL37A	PP.H3.abf	0,0990892306	381
Asthma	RPS26	CD8T	RPL37A	PP.H4.abf	0,6324929982	381
Asthma	RPS26	CD8T	RPL38	PP.H3.abf	0,07456563506	381
Asthma	RPS26	CD8T	RPL38	PP.H4.abf	0,7173019173	381
Asthma	RPS26	CD8T	RPL39	PP.H3.abf	0,09765705751	381
Asthma	RPS26	CD8T	RPL39	PP.H4.abf	0,6374458237	381
Asthma	RPS26	CD8T	RPL4	PP.H3.abf	0,07650524326	381
Asthma	RPS26	CD8T	RPL4	PP.H4.abf	0,710594252	381
Asthma	RPS26	CD8T	RPL41	PP.H3.abf	0,05849667084	381
Asthma	RPS26	CD8T	RPL41	PP.H4.abf	0,7728725394	381
Asthma	RPS26	CD8T	RPL5	PP.H3.abf	0,09323672019	381
Asthma	RPS26	CD8T	RPL5	PP.H4.abf	0,65273249	381
Asthma	RPS26	CD8T	RPL6	PP.H3.abf	0,09232420515	381
Asthma	RPS26	CD8T	RPL6	PP.H4.abf	0,6558882012	381
Asthma	RPS26	CD8T	RPL7	PP.H3.abf	0,09191814034	381
Asthma	RPS26	CD8T	RPL7	PP.H4.abf	0,6572924792	381
Asthma	RPS26	CD8T	RPL7A	PP.H3.abf	0,05780104109	381
Asthma	RPS26	CD8T	RPL7A	PP.H4.abf	0,7752782057	381
Asthma	RPS26	CD8T	RPL8	PP.H3.abf	0,06766362065	381
Asthma	RPS26	CD8T	RPL8	PP.H4.abf	0,7411373952	381
Asthma	RPS26	CD8T	RPL9	PP.H3.abf	0,0808083668	381
Asthma	RPS26	CD8T	RPL9	PP.H4.abf	0,6957129411	381
Asthma	RPS26	CD8T	RPLP0	PP.H3.abf	0,06280789111	381
Asthma	RPS26	CD8T	RPLP0	PP.H4.abf	0,7579624634	381
Asthma	RPS26	CD8T	RPLP1	PP.H3.abf	0,08077587978	381
Asthma	RPS26	CD8T	RPLP1	PP.H4.abf	0,6958252894	381
Asthma	RPS26	CD8T	RPLP2	PP.H3.abf	0,06733875735	381
Asthma	RPS26	CD8T	RPLP2	PP.H4.abf	0,7422943241	381
Asthma	RPS26	CD8T	RPS10	PP.H3.abf	0,142659457	381
Asthma	RPS26	CD8T	RPS10	PP.H4.abf	0,481815915	381
Asthma	RPS26	CD8T	RPS11	PP.H3.abf	0,07465648906	381
Asthma	RPS26	CD8T	RPS11	PP.H4.abf	0,7164059246	381
Asthma	RPS26	CD8T	RPS12	PP.H3.abf	0,09574095989	381
Asthma	RPS26	CD8T	RPS12	PP.H4.abf	0,6440721834	381
Asthma	RPS26	CD8T	RPS13	PP.H3.abf	0,08917461634	381
Asthma	RPS26	CD8T	RPS13	PP.H4.abf	0,6667802927	381
Asthma	RPS26	CD8T	RPS14	PP.H3.abf	0,1103744738	381
Asthma	RPS26	CD8T	RPS14	PP.H4.abf	0,5934657187	381
Asthma	RPS26	CD8T	RPS15	PP.H3.abf	0,0574969918	381
Asthma	RPS26	CD8T	RPS15	PP.H4.abf	0,7763296874	381
Asthma	RPS26	CD8T	RPS15A	PP.H3.abf	0,05807426774	381
Asthma	RPS26	CD8T	RPS15A	PP.H4.abf	0,7743333183	381
Asthma	RPS26	CD8T	RPS16	PP.H3.abf	0,1072047015	381
Asthma	RPS26	CD8T	RPS16	PP.H4.abf	0,6044276087	381
Asthma	RPS26	CD8T	RPS18	PP.H3.abf	0,06018028607	381
Asthma	RPS26	CD8T	RPS18	PP.H4.abf	0,7670501638	381
Asthma	RPS26	CD8T	RPS19	PP.H3.abf	0,06829746313	381
Asthma	RPS26	CD8T	RPS19	PP.H4.abf	0,7389788723	381
Asthma	RPS26	CD8T	RPS2	PP.H3.abf	0,05722116252	381
Asthma	RPS26	CD8T	RPS2	PP.H4.abf	0,7772835762	381
Asthma	RPS26	CD8T	RPS20	PP.H3.abf	0,09268497626	381
Asthma	RPS26	CD8T	RPS20	PP.H4.abf	0,6546405628	381
Asthma	RPS26	CD8T	RPS21	PP.H3.abf	0,08368112885	381
Asthma	RPS26	CD8T	RPS21	PP.H4.abf	0,6857781891	381
Asthma	RPS26	CD8T	RPS23	PP.H3.abf	0,06108135865	381
Asthma	RPS26	CD8T	RPS23	PP.H4.abf	0,7639340225	381
Asthma	RPS26	CD8T	RPS24	PP.H3.abf	0,1169129869	381
Asthma	RPS26	CD8T	RPS24	PP.H4.abf	0,5708538539	381
Asthma	RPS26	CD8T	RPS25	PP.H3.abf	0,09863171524	381
Asthma	RPS26	CD8T	RPS25	PP.H4.abf	0,6340752059	381
Asthma	RPS26	CD8T	RPS27	PP.H3.abf	0,05474402066	381
Asthma	RPS26	CD8T	RPS27	PP.H4.abf	0,7858501715	381
Asthma	RPS26	CD8T	RPS27A	PP.H3.abf	0,05797497418	381
Asthma	RPS26	CD8T	RPS27A	PP.H4.abf	0,774676701	381
Asthma	RPS26	CD8T	RPS28	PP.H3.abf	0,09419739915	381
Asthma	RPS26	CD8T	RPS28	PP.H4.abf	0,6494102145	381
Asthma	RPS26	CD8T	RPS29	PP.H3.abf	0,07140194265	381
Asthma	RPS26	CD8T	RPS29	PP.H4.abf	0,7282427815	381
Asthma	RPS26	CD8T	RPS3	PP.H3.abf	0,05225665278	381
Asthma	RPS26	CD8T	RPS3	PP.H4.abf	0,7944521311	381
Asthma	RPS26	CD8T	RPS3A	PP.H3.abf	0,06097290687	381
Asthma	RPS26	CD8T	RPS3A	PP.H4.abf	0,7643090767	381
Asthma	RPS26	CD8T	RPS4X	PP.H3.abf	0,1682302249	381
Asthma	RPS26	CD8T	RPS4X	PP.H4.abf	0,3933856113	381
Asthma	RPS26	CD8T	RPS5	PP.H3.abf	0,1256171194	381
Asthma	RPS26	CD8T	RPS5	PP.H4.abf	0,5407527192	381
Asthma	RPS26	CD8T	RPS6	PP.H3.abf	0,09482108495	381
Asthma	RPS26	CD8T	RPS6	PP.H4.abf	0,6472533481	381
Asthma	RPS26	CD8T	RPS7	PP.H3.abf	0,05587042321	381
Asthma	RPS26	CD8T	RPS7	PP.H4.abf	0,781954781	381
Asthma	RPS26	CD8T	RPS8	PP.H3.abf	0,08907780612	381
Asthma	RPS26	CD8T	RPS8	PP.H4.abf	0,6671150874	381
Asthma	RPS26	CD8T	RPS9	PP.H3.abf	0,05966250637	381
Asthma	RPS26	CD8T	RPS9	PP.H4.abf	0,7688407795	381
Asthma	RPS26	CD8T	RPSA	PP.H3.abf	0,07900906407	381
Asthma	RPS26	CD8T	RPSA	PP.H4.abf	0,7019353939	381
Asthma	RPS26	CD8T	RPSAP58	PP.H3.abf	0,08555602895	381
Asthma	RPS26	CD8T	RPSAP58	PP.H4.abf	0,6792223127	381
Asthma	RPS26	CD8T	RSL1D1	PP.H3.abf	0,06896017306	381
Asthma	RPS26	CD8T	RSL1D1	PP.H4.abf	0,7363400421	381
Asthma	RPS26	CD8T	S100A10	PP.H3.abf	0,1110527803	381
Asthma	RPS26	CD8T	S100A10	PP.H4.abf	0,5663871864	381
Asthma	RPS26	CD8T	S100A11	PP.H3.abf	0,05572057867	381
Asthma	RPS26	CD8T	S100A11	PP.H4.abf	0,2896080981	381
Asthma	RPS26	CD8T	S100A4	PP.H3.abf	0,08484059421	381
Asthma	RPS26	CD8T	S100A4	PP.H4.abf	0,6816065993	381
Asthma	RPS26	CD8T	S100A6	PP.H3.abf	0,07486907523	381
Asthma	RPS26	CD8T	S100A6	PP.H4.abf	0,7162525019	381
Asthma	RPS26	CD8T	S1PR5	PP.H3.abf	0,02586618917	371
Asthma	RPS26	CD8T	S1PR5	PP.H4.abf	0,08576676971	371
Asthma	RPS26	CD8T	SAT1	PP.H3.abf	0,1159637297	381
Asthma	RPS26	CD8T	SAT1	PP.H4.abf	0,5739815281	381
Asthma	RPS26	CD8T	SC5D	PP.H3.abf	0,0811843418	381
Asthma	RPS26	CD8T	SC5D	PP.H4.abf	0,1893949641	381
Asthma	RPS26	CD8T	SCML1	PP.H3.abf	0,09553653463	377
Asthma	RPS26	CD8T	SCML1	PP.H4.abf	0,4916100732	377
Asthma	RPS26	CD8T	SELL	PP.H3.abf	0,1249735034	381
Asthma	RPS26	CD8T	SELL	PP.H4.abf	0,5429785093	381
Asthma	RPS26	CD8T	Sept.-07	PP.H3.abf	0,08133175638	381
Asthma	RPS26	CD8T	Sept.-07	PP.H4.abf	0,5744662011	381
Asthma	RPS26	CD8T	SERF2	PP.H3.abf	0,07773805552	381
Asthma	RPS26	CD8T	SERF2	PP.H4.abf	0,7063308663	381
Asthma	RPS26	CD8T	SH3BGRL3	PP.H3.abf	0,09445373118	381
Asthma	RPS26	CD8T	SH3BGRL3	PP.H4.abf	0,6484933254	381
Asthma	RPS26	CD8T	SH3YL1	PP.H3.abf	0,1387048408	379
Asthma	RPS26	CD8T	SH3YL1	PP.H4.abf	0,4949296794	379
Asthma	RPS26	CD8T	SLA	PP.H3.abf	0,1238585769	381
Asthma	RPS26	CD8T	SLA	PP.H4.abf	0,455340043	381
Asthma	RPS26	CD8T	SLC25A6	PP.H3.abf	0,05948734035	381
Asthma	RPS26	CD8T	SLC25A6	PP.H4.abf	0,2980425766	381
Asthma	RPS26	CD8T	SMDT1	PP.H3.abf	0,08455801341	381
Asthma	RPS26	CD8T	SMDT1	PP.H4.abf	0,6707033288	381
Asthma	RPS26	CD8T	SNHG8	PP.H3.abf	0,1153338412	381
Asthma	RPS26	CD8T	SNHG8	PP.H4.abf	0,5763145275	381
Asthma	RPS26	CD8T	SPON2	PP.H3.abf	0,03898447871	380
Asthma	RPS26	CD8T	SPON2	PP.H4.abf	0,228934731	380
Asthma	RPS26	CD8T	SRGN	PP.H3.abf	0,1270778743	381
Asthma	RPS26	CD8T	SRGN	PP.H4.abf	0,535701052	381
Asthma	RPS26	CD8T	SRP14	PP.H3.abf	0,1114954098	381
Asthma	RPS26	CD8T	SRP14	PP.H4.abf	0,5894061817	381
Asthma	RPS26	CD8T	SRSF2	PP.H3.abf	0,1013612703	381
Asthma	RPS26	CD8T	SRSF2	PP.H4.abf	0,6157026611	381
Asthma	RPS26	CD8T	SRSF3	PP.H3.abf	0,05701151176	381
Asthma	RPS26	CD8T	SRSF3	PP.H4.abf	0,5924265198	381
Asthma	RPS26	CD8T	SRSF7	PP.H3.abf	0,06333570014	381
Asthma	RPS26	CD8T	SRSF7	PP.H4.abf	0,2508351524	381
Asthma	RPS26	CD8T	SUB1	PP.H3.abf	0,07836694446	381
Asthma	RPS26	CD8T	SUB1	PP.H4.abf	0,7039513441	381
Asthma	RPS26	CD8T	SYNE1	PP.H3.abf	0,06132544747	381
Asthma	RPS26	CD8T	SYNE1	PP.H4.abf	0,6537422923	381
Asthma	RPS26	CD8T	TCF7	PP.H3.abf	0,09383772794	381
Asthma	RPS26	CD8T	TCF7	PP.H4.abf	0,501899701	381
Asthma	RPS26	CD8T	TESPA1	PP.H3.abf	0,08207433242	369
Asthma	RPS26	CD8T	TESPA1	PP.H4.abf	0,6755690582	369
Asthma	RPS26	CD8T	TGFB1	PP.H3.abf	0,06840949879	381
Asthma	RPS26	CD8T	TGFB1	PP.H4.abf	0,5704062557	381
Asthma	RPS26	CD8T	TIGIT	PP.H3.abf	0,09954167872	381
Asthma	RPS26	CD8T	TIGIT	PP.H4.abf	0,5993280053	381
Asthma	RPS26	CD8T	TMEM123	PP.H3.abf	0,0812187072	381
Asthma	RPS26	CD8T	TMEM123	PP.H4.abf	0,690852418	381
Asthma	RPS26	CD8T	TMEM243	PP.H3.abf	0,09207274983	381
Asthma	RPS26	CD8T	TMEM243	PP.H4.abf	0,6549081528	381
Asthma	RPS26	CD8T	TMSB10	PP.H3.abf	0,06751141433	381
Asthma	RPS26	CD8T	TMSB10	PP.H4.abf	0,7416326726	381
Asthma	RPS26	CD8T	TMSB4X	PP.H3.abf	0,1017829682	381
Asthma	RPS26	CD8T	TMSB4X	PP.H4.abf	0,6231773596	381
Asthma	RPS26	CD8T	TOMM7	PP.H3.abf	0,1187728529	381
Asthma	RPS26	CD8T	TOMM7	PP.H4.abf	0,5150517095	381
Asthma	RPS26	CD8T	TPI1	PP.H3.abf	0,05865869307	381
Asthma	RPS26	CD8T	TPI1	PP.H4.abf	0,365226319	381
Asthma	RPS26	CD8T	TPT1	PP.H3.abf	0,1113896483	381
Asthma	RPS26	CD8T	TPT1	PP.H4.abf	0,5899549833	381
Asthma	RPS26	CD8T	TRABD2A	PP.H3.abf	0,06886801393	381
Asthma	RPS26	CD8T	TRABD2A	PP.H4.abf	0,7370032632	381
Asthma	RPS26	CD8T	TTC38	PP.H3.abf	0,05207624745	381
Asthma	RPS26	CD8T	TTC38	PP.H4.abf	0,2664131588	381
Asthma	RPS26	CD8T	TUBA4A	PP.H3.abf	0,09807276062	381
Asthma	RPS26	CD8T	TUBA4A	PP.H4.abf	0,5615924351	381
Asthma	RPS26	CD8T	TXN	PP.H3.abf	0,06973463039	381
Asthma	RPS26	CD8T	TXN	PP.H4.abf	0,5153856674	381
Asthma	RPS26	CD8T	TYROBP	PP.H3.abf	0,07470051249	381
Asthma	RPS26	CD8T	TYROBP	PP.H4.abf	0,7117819883	381
Asthma	RPS26	CD8T	UBA52	PP.H3.abf	0,1136538031	381
Asthma	RPS26	CD8T	UBA52	PP.H4.abf	0,582076898	381
Asthma	RPS26	CD8T	UBB	PP.H3.abf	0,0632694268	381
Asthma	RPS26	CD8T	UBB	PP.H4.abf	0,7563574015	381
Asthma	RPS26	CD8T	UBC	PP.H3.abf	0,0774084476	381
Asthma	RPS26	CD8T	UBC	PP.H4.abf	0,7074649496	381
Asthma	RPS26	CD8T	UQCRB	PP.H3.abf	0,1053370639	381
Asthma	RPS26	CD8T	UQCRB	PP.H4.abf	0,5666756209	381
Asthma	RPS26	CD8T	YBX3	PP.H3.abf	0,0223561009	381
Asthma	RPS26	CD8T	YBX3	PP.H4.abf	0,08878466482	381
Asthma	RPS26	CD8T	YWHAZ	PP.H3.abf	0,04314818232	381
Asthma	RPS26	CD8T	YWHAZ	PP.H4.abf	0,1423249648	381
Asthma	RPS26	CD8T	ZEB2	PP.H3.abf	0,09069329873	381
Asthma	RPS26	CD8T	ZEB2	PP.H4.abf	0,6501870275	381
Asthma	RPS26	CD8T	ZFAND1	PP.H3.abf	0,06052152185	381
Asthma	RPS26	CD8T	ZFAND1	PP.H4.abf	0,3289158032	381
Asthma	RPS26	CD8T	ZFAS1	PP.H3.abf	0,07010196826	381
Asthma	RPS26	CD8T	ZFAS1	PP.H4.abf	0,5008099134	381
Asthma	SMDT1	CD8T	B2M	PP.H3.abf	0,01574984151	761
Asthma	SMDT1	CD8T	B2M	PP.H4.abf	0,0006602919989	761
Asthma	SMDT1	CD8T	EEF1A1	PP.H3.abf	0,00970606665	761
Asthma	SMDT1	CD8T	EEF1A1	PP.H4.abf	0,0004545390091	761
Asthma	SMDT1	CD8T	GZMH	PP.H3.abf	0,01611626859	761
Asthma	SMDT1	CD8T	GZMH	PP.H4.abf	0,0006676067501	761
Asthma	SMDT1	CD8T	LTB	PP.H3.abf	0,01544866401	761
Asthma	SMDT1	CD8T	LTB	PP.H4.abf	0,0006549426745	761
Asthma	SMDT1	CD8T	MAL	PP.H3.abf	0,01327221278	749
Asthma	SMDT1	CD8T	MAL	PP.H4.abf	0,0005786067853	749
Asthma	SMDT1	CD8T	NKG7	PP.H3.abf	0,01247254373	761
Asthma	SMDT1	CD8T	NKG7	PP.H4.abf	0,0005375283855	761
Asthma	SMDT1	CD8T	PFN1	PP.H3.abf	0,0160783735	761
Asthma	SMDT1	CD8T	PFN1	PP.H4.abf	0,000668259654	761
Asthma	SMDT1	CD8T	PRF1	PP.H3.abf	0,009705528861	761
Asthma	SMDT1	CD8T	PRF1	PP.H4.abf	0,0004434944278	761
Asthma	SMDT1	CD8T	RPL10A	PP.H3.abf	0,01575214441	761
Asthma	SMDT1	CD8T	RPL10A	PP.H4.abf	0,0006616306742	761
Asthma	SMDT1	CD8T	RPL11	PP.H3.abf	0,01657608921	761
Asthma	SMDT1	CD8T	RPL11	PP.H4.abf	0,0007195488046	761
Asthma	SMDT1	CD8T	RPL12	PP.H3.abf	0,01102758119	761
Asthma	SMDT1	CD8T	RPL12	PP.H4.abf	0,0005028992685	761
Asthma	SMDT1	CD8T	RPL13	PP.H3.abf	0,01505570224	761
Asthma	SMDT1	CD8T	RPL13	PP.H4.abf	0,0006396116854	761
Asthma	SMDT1	CD8T	RPL13A	PP.H3.abf	0,01407534963	761
Asthma	SMDT1	CD8T	RPL13A	PP.H4.abf	0,0006178066582	761
Asthma	SMDT1	CD8T	RPL14	PP.H3.abf	0,01510252038	761
Asthma	SMDT1	CD8T	RPL14	PP.H4.abf	0,0006527518047	761
Asthma	SMDT1	CD8T	RPL15	PP.H3.abf	0,01456627846	761
Asthma	SMDT1	CD8T	RPL15	PP.H4.abf	0,0006288456183	761
Asthma	SMDT1	CD8T	RPL18	PP.H3.abf	0,01173715567	761
Asthma	SMDT1	CD8T	RPL18	PP.H4.abf	0,0005267575072	761
Asthma	SMDT1	CD8T	RPL21	PP.H3.abf	0,01566389316	761
Asthma	SMDT1	CD8T	RPL21	PP.H4.abf	0,0006669991992	761
Asthma	SMDT1	CD8T	RPL22	PP.H3.abf	0,01085415926	761
Asthma	SMDT1	CD8T	RPL22	PP.H4.abf	0,0004914840198	761
Asthma	SMDT1	CD8T	RPL3	PP.H3.abf	0,01306792796	761
Asthma	SMDT1	CD8T	RPL3	PP.H4.abf	0,0005730078874	761
Asthma	SMDT1	CD8T	RPL30	PP.H3.abf	0,01508744933	761
Asthma	SMDT1	CD8T	RPL30	PP.H4.abf	0,0006528785379	761
Asthma	SMDT1	CD8T	RPL32	PP.H3.abf	0,01642054641	761
Asthma	SMDT1	CD8T	RPL32	PP.H4.abf	0,000692981163	761
Asthma	SMDT1	CD8T	RPL34	PP.H3.abf	0,01608000866	761
Asthma	SMDT1	CD8T	RPL34	PP.H4.abf	0,0006698393891	761
Asthma	SMDT1	CD8T	RPL35A	PP.H3.abf	0,01422929747	761
Asthma	SMDT1	CD8T	RPL35A	PP.H4.abf	0,0006202041277	761
Asthma	SMDT1	CD8T	RPL36	PP.H3.abf	0,01648621871	761
Asthma	SMDT1	CD8T	RPL36	PP.H4.abf	0,0007017213194	761
Asthma	SMDT1	CD8T	RPL38	PP.H3.abf	0,01487749201	761
Asthma	SMDT1	CD8T	RPL38	PP.H4.abf	0,0006351805356	761
Asthma	SMDT1	CD8T	RPL39	PP.H3.abf	0,01489392606	761
Asthma	SMDT1	CD8T	RPL39	PP.H4.abf	0,0006376431385	761
Asthma	SMDT1	CD8T	RPL5	PP.H3.abf	0,01041569552	761
Asthma	SMDT1	CD8T	RPL5	PP.H4.abf	0,0004675649661	761
Asthma	SMDT1	CD8T	RPL7	PP.H3.abf	0,01293404032	761
Asthma	SMDT1	CD8T	RPL7	PP.H4.abf	0,0005645394609	761
Asthma	SMDT1	CD8T	RPL9	PP.H3.abf	0,01370470982	761
Asthma	SMDT1	CD8T	RPL9	PP.H4.abf	0,0005856705244	761
Asthma	SMDT1	CD8T	RPS12	PP.H3.abf	0,01665513889	761
Asthma	SMDT1	CD8T	RPS12	PP.H4.abf	0,0006942342896	761
Asthma	SMDT1	CD8T	RPS13	PP.H3.abf	0,01664086972	761
Asthma	SMDT1	CD8T	RPS13	PP.H4.abf	0,0006941325489	761
Asthma	SMDT1	CD8T	RPS14	PP.H3.abf	0,01420984119	761
Asthma	SMDT1	CD8T	RPS14	PP.H4.abf	0,0005973515785	761
Asthma	SMDT1	CD8T	RPS15A	PP.H3.abf	0,01407136516	761
Asthma	SMDT1	CD8T	RPS15A	PP.H4.abf	0,0006196554034	761
Asthma	SMDT1	CD8T	RPS18	PP.H3.abf	0,01662367505	761
Asthma	SMDT1	CD8T	RPS18	PP.H4.abf	0,0007164640969	761
Asthma	SMDT1	CD8T	RPS23	PP.H3.abf	0,0159124938	761
Asthma	SMDT1	CD8T	RPS23	PP.H4.abf	0,000680187468	761
Asthma	SMDT1	CD8T	RPS25	PP.H3.abf	0,009960587856	761
Asthma	SMDT1	CD8T	RPS25	PP.H4.abf	0,0004520562125	761
Asthma	SMDT1	CD8T	RPS26	PP.H3.abf	0,00144558496	761
Asthma	SMDT1	CD8T	RPS26	PP.H4.abf	0,0001830827021	761
Asthma	SMDT1	CD8T	RPS28	PP.H3.abf	0,01459533998	761
Asthma	SMDT1	CD8T	RPS28	PP.H4.abf	0,0006158140105	761
Asthma	SMDT1	CD8T	RPS29	PP.H3.abf	0,01564880105	761
Asthma	SMDT1	CD8T	RPS29	PP.H4.abf	0,0006684560296	761
Asthma	SMDT1	CD8T	RPS3A	PP.H3.abf	0,009974158656	761
Asthma	SMDT1	CD8T	RPS3A	PP.H4.abf	0,0004633887375	761
Asthma	SMDT1	CD8T	RPS4X	PP.H3.abf	0,009477938518	761
Asthma	SMDT1	CD8T	RPS4X	PP.H4.abf	0,0004438119164	761
Asthma	SMDT1	CD8T	RPS6	PP.H3.abf	0,01515239586	761
Asthma	SMDT1	CD8T	RPS6	PP.H4.abf	0,0006465477096	761
Asthma	SMDT1	CD8T	RPS8	PP.H3.abf	0,01378522563	761
Asthma	SMDT1	CD8T	RPS8	PP.H4.abf	0,000597647473	761
Asthma	SMDT1	CD8T	TMSB4X	PP.H3.abf	0,01675233598	761
Asthma	SMDT1	CD8T	TMSB4X	PP.H4.abf	0,0007159596648	761
Asthma	HLA-DQA2	DC	CDKN2D	PP.H3.abf	0,023735885	360
Asthma	HLA-DQA2	DC	CDKN2D	PP.H4.abf	0,4491325639	360
Asthma	HLA-DQA2	DC	CLIC3	PP.H3.abf	0,03162127728	358
Asthma	HLA-DQA2	DC	CLIC3	PP.H4.abf	0,2283262185	358
Asthma	HLA-DQA2	DC	CST3	PP.H3.abf	0,02583367998	348
Asthma	HLA-DQA2	DC	CST3	PP.H4.abf	0,2836384481	348
Asthma	HLA-DQA2	DC	FAM129C	PP.H3.abf	0,01473435106	358
Asthma	HLA-DQA2	DC	FAM129C	PP.H4.abf	0,7049774381	358
Asthma	HLA-DQA2	DC	HLA-DPA1	PP.H3.abf	0,02052194274	348
Asthma	HLA-DQA2	DC	HLA-DPA1	PP.H4.abf	0,5148580877	348
Asthma	HLA-DQA2	DC	HLA-DPB1	PP.H3.abf	0,01129598521	348
Asthma	HLA-DQA2	DC	HLA-DPB1	PP.H4.abf	0,6975377276	348
Asthma	HLA-DQA2	DC	HLA-DQA1	PP.H3.abf	0,02650899023	348
Asthma	HLA-DQA2	DC	HLA-DQA1	PP.H4.abf	0,2889388778	348
Asthma	HLA-DQA2	DC	HLA-DQB1	PP.H3.abf	0,00791455222	348
Asthma	HLA-DQA2	DC	HLA-DQB1	PP.H4.abf	0,7812665113	348
Asthma	HLA-DQA2	DC	HLA-DRA	PP.H3.abf	0,0229235825	348
Asthma	HLA-DQA2	DC	HLA-DRA	PP.H4.abf	0,3877703716	348
Asthma	HLA-DQA2	DC	MAP1A	PP.H3.abf	0,01326974492	357
Asthma	HLA-DQA2	DC	MAP1A	PP.H4.abf	0,6684435462	357
Asthma	HLA-DQA2	DC	MT-CO1	PP.H3.abf	0,03318538528	348
Asthma	HLA-DQA2	DC	MT-CO1	PP.H4.abf	0,07023497692	348
Asthma	HLA-DQA2	DC	PTPRCAP	PP.H3.abf	0,03190750609	352
Asthma	HLA-DQA2	DC	PTPRCAP	PP.H4.abf	0,1557271335	352
Asthma	HLA-DQA2	DC	YBX1	PP.H3.abf	0,03489805886	348
Asthma	HLA-DQA2	DC	YBX1	PP.H4.abf	0,03325364996	348
Asthma	RPS26	DC	RPL13	PP.H3.abf	0,04640488195	369
Asthma	RPS26	DC	RPL13	PP.H4.abf	0,3251221142	369
Asthma	RPS26	DC	RPL21	PP.H3.abf	0,03898866714	369
Asthma	RPS26	DC	RPL21	PP.H4.abf	0,3063520793	369
Asthma	RPS26	DC	RPS8	PP.H3.abf	0,03224732887	369
Asthma	RPS26	DC	RPS8	PP.H4.abf	0,08126907128	369
Asthma	HLA-DQA2	monocyte	CD74	PP.H3.abf	0,018846172	388
Asthma	HLA-DQA2	monocyte	CD74	PP.H4.abf	0,7630988944	388
Asthma	HLA-DQA2	monocyte	CST3	PP.H3.abf	0,1021995776	388
Asthma	HLA-DQA2	monocyte	CST3	PP.H4.abf	0,0939857753	388
Asthma	HLA-DQA2	monocyte	EEF1A1	PP.H3.abf	0,01062878627	388
Asthma	HLA-DQA2	monocyte	EEF1A1	PP.H4.abf	0,9120494288	388
Asthma	HLA-DQA2	monocyte	HLA-DMA	PP.H3.abf	0,04683226365	388
Asthma	HLA-DQA2	monocyte	HLA-DMA	PP.H4.abf	0,6023472002	388
Asthma	HLA-DQA2	monocyte	HLA-DMB	PP.H3.abf	0,05979779271	388
Asthma	HLA-DQA2	monocyte	HLA-DMB	PP.H4.abf	0,05155964456	388
Asthma	HLA-DQA2	monocyte	HLA-DPA1	PP.H3.abf	0,1505711924	388
Asthma	HLA-DQA2	monocyte	HLA-DPA1	PP.H4.abf	0,1505691871	388
Asthma	HLA-DQA2	monocyte	HLA-DPB1	PP.H3.abf	0,09157756926	388
Asthma	HLA-DQA2	monocyte	HLA-DPB1	PP.H4.abf	0,180256341	388
Asthma	HLA-DQA2	monocyte	HLA-DQA1	PP.H3.abf	0,0801017576	388
Asthma	HLA-DQA2	monocyte	HLA-DQA1	PP.H4.abf	0,263855188	388
Asthma	HLA-DQA2	monocyte	HLA-DQB1	PP.H3.abf	0,03727804798	388
Asthma	HLA-DQA2	monocyte	HLA-DQB1	PP.H4.abf	0,1351804946	388
Asthma	HLA-DQA2	monocyte	HLA-DRA	PP.H3.abf	0,03252262304	388
Asthma	HLA-DQA2	monocyte	HLA-DRA	PP.H4.abf	0,5999081482	388
Asthma	HLA-DQA2	monocyte	HLA-DRB1	PP.H3.abf	0,09682573328	388
Asthma	HLA-DQA2	monocyte	HLA-DRB1	PP.H4.abf	0,02562962029	388
Asthma	HLA-DQA2	monocyte	RPL10	PP.H3.abf	0,03604864752	388
Asthma	HLA-DQA2	monocyte	RPL10	PP.H4.abf	0,4650537744	388
Asthma	HLA-DQA2	monocyte	RPL26	PP.H3.abf	0,04022056599	388
Asthma	HLA-DQA2	monocyte	RPL26	PP.H4.abf	0,2679405737	388
Asthma	HLA-DQA2	monocyte	RPL5	PP.H3.abf	0,04328352584	388
Asthma	HLA-DQA2	monocyte	RPL5	PP.H4.abf	0,1920227736	388
Asthma	HLA-DQA2	monocyte	RPS2	PP.H3.abf	0,03829107101	388
Asthma	HLA-DQA2	monocyte	RPS2	PP.H4.abf	0,4650512551	388
Asthma	HLA-DQA2	monocyte	RPS23	PP.H3.abf	0,08926118212	388
Asthma	HLA-DQA2	monocyte	RPS23	PP.H4.abf	0,1387153539	388
Asthma	HLA-DQA2	monocyte	RPS6	PP.H3.abf	0,2609755223	388
Asthma	HLA-DQA2	monocyte	RPS6	PP.H4.abf	0,06458758396	388
Asthma	RNASET2	monocyte	HLA-DRB5	PP.H3.abf	0,03117952517	245
Asthma	RNASET2	monocyte	HLA-DRB5	PP.H4.abf	0,01313394853	245
Asthma	RPS26	monocyte	AP1S2	PP.H3.abf	0,06167681612	381
Asthma	RPS26	monocyte	AP1S2	PP.H4.abf	0,5727567643	381
Asthma	RPS26	monocyte	ATP5A1	PP.H3.abf	0,1223655423	381
Asthma	RPS26	monocyte	ATP5A1	PP.H4.abf	0,5403550488	381
Asthma	RPS26	monocyte	ATP5G2	PP.H3.abf	0,08371366987	381
Asthma	RPS26	monocyte	ATP5G2	PP.H4.abf	0,67851018	381
Asthma	RPS26	monocyte	BTF3	PP.H3.abf	0,08857795549	381
Asthma	RPS26	monocyte	BTF3	PP.H4.abf	0,6579571462	381
Asthma	RPS26	monocyte	C6orf48	PP.H3.abf	0,06565999824	381
Asthma	RPS26	monocyte	C6orf48	PP.H4.abf	0,4188255789	381
Asthma	RPS26	monocyte	CD48	PP.H3.abf	0,1169175819	381
Asthma	RPS26	monocyte	CD48	PP.H4.abf	0,4853797428	381
Asthma	RPS26	monocyte	CD74	PP.H3.abf	0,07272206854	381
Asthma	RPS26	monocyte	CD74	PP.H4.abf	0,7225054669	381
Asthma	RPS26	monocyte	CRTAP	PP.H3.abf	0,07166162575	381
Asthma	RPS26	monocyte	CRTAP	PP.H4.abf	0,7196720655	381
Asthma	RPS26	monocyte	CST3	PP.H3.abf	0,04289432829	381
Asthma	RPS26	monocyte	CST3	PP.H4.abf	0,2918615395	381
Asthma	RPS26	monocyte	CSTA	PP.H3.abf	0,06132960174	381
Asthma	RPS26	monocyte	CSTA	PP.H4.abf	0,7627612763	381
Asthma	RPS26	monocyte	CXCR4	PP.H3.abf	0,05413985201	381
Asthma	RPS26	monocyte	CXCR4	PP.H4.abf	0,2537201251	381
Asthma	RPS26	monocyte	CYBA	PP.H3.abf	0,05953804923	381
Asthma	RPS26	monocyte	CYBA	PP.H4.abf	0,5501083041	381
Asthma	RPS26	monocyte	DRAM2	PP.H3.abf	0,04286797795	381
Asthma	RPS26	monocyte	DRAM2	PP.H4.abf	0,264025546	381
Asthma	RPS26	monocyte	EEF1A1	PP.H3.abf	0,05223051236	381
Asthma	RPS26	monocyte	EEF1A1	PP.H4.abf	0,7945425314	381
Asthma	RPS26	monocyte	EEF1B2	PP.H3.abf	0,07277984184	381
Asthma	RPS26	monocyte	EEF1B2	PP.H4.abf	0,715688891	381
Asthma	RPS26	monocyte	EEF2	PP.H3.abf	0,06455331781	381
Asthma	RPS26	monocyte	EEF2	PP.H4.abf	0,5200477953	381
Asthma	RPS26	monocyte	EIF3E	PP.H3.abf	0,09374100403	381
Asthma	RPS26	monocyte	EIF3E	PP.H4.abf	0,6319289463	381
Asthma	RPS26	monocyte	EIF3H	PP.H3.abf	0,09491811014	381
Asthma	RPS26	monocyte	EIF3H	PP.H4.abf	0,644508867	381
Asthma	RPS26	monocyte	EIF3K	PP.H3.abf	0,0644119727	381
Asthma	RPS26	monocyte	EIF3K	PP.H4.abf	0,6758839848	381
Asthma	RPS26	monocyte	EIF3L	PP.H3.abf	0,1090052413	381
Asthma	RPS26	monocyte	EIF3L	PP.H4.abf	0,5981992444	381
Asthma	RPS26	monocyte	EIF3M	PP.H3.abf	0,07362121889	381
Asthma	RPS26	monocyte	EIF3M	PP.H4.abf	0,3348987288	381
Asthma	RPS26	monocyte	EMP3	PP.H3.abf	0,07987550504	381
Asthma	RPS26	monocyte	EMP3	PP.H4.abf	0,6746642048	381
Asthma	RPS26	monocyte	EPB41L3	PP.H3.abf	0,08210728258	379
Asthma	RPS26	monocyte	EPB41L3	PP.H4.abf	0,4012775861	379
Asthma	RPS26	monocyte	ERP29	PP.H3.abf	0,0666969641	381
Asthma	RPS26	monocyte	ERP29	PP.H4.abf	0,4512310354	381
Asthma	RPS26	monocyte	EVI2B	PP.H3.abf	0,0655218629	381
Asthma	RPS26	monocyte	EVI2B	PP.H4.abf	0,392010541	381
Asthma	RPS26	monocyte	FAU	PP.H3.abf	0,07401935535	381
Asthma	RPS26	monocyte	FAU	PP.H4.abf	0,7175420398	381
Asthma	RPS26	monocyte	FTH1	PP.H3.abf	0,08773346785	381
Asthma	RPS26	monocyte	FTH1	PP.H4.abf	0,5628877644	381
Asthma	RPS26	monocyte	GAPDH	PP.H3.abf	0,05684478612	381
Asthma	RPS26	monocyte	GAPDH	PP.H4.abf	0,7783136412	381
Asthma	RPS26	monocyte	GNB2L1	PP.H3.abf	0,06002398817	381
Asthma	RPS26	monocyte	GNB2L1	PP.H4.abf	0,7675906304	381
Asthma	RPS26	monocyte	GNLY	PP.H3.abf	0,07868209229	381
Asthma	RPS26	monocyte	GNLY	PP.H4.abf	0,4111834555	381
Asthma	RPS26	monocyte	GPR183	PP.H3.abf	0,09170688875	381
Asthma	RPS26	monocyte	GPR183	PP.H4.abf	0,5960393084	381
Asthma	RPS26	monocyte	GPX1	PP.H3.abf	0,07525689803	381
Asthma	RPS26	monocyte	GPX1	PP.H4.abf	0,6900125508	381
Asthma	RPS26	monocyte	H3F3B	PP.H3.abf	0,0557603093	381
Asthma	RPS26	monocyte	H3F3B	PP.H4.abf	0,3484429227	381
Asthma	RPS26	monocyte	HLA-DPA1	PP.H3.abf	0,07404419961	381
Asthma	RPS26	monocyte	HLA-DPA1	PP.H4.abf	0,7059499809	381
Asthma	RPS26	monocyte	HLA-DPB1	PP.H3.abf	0,08939902644	381
Asthma	RPS26	monocyte	HLA-DPB1	PP.H4.abf	0,666001218	381
Asthma	RPS26	monocyte	HLA-DRA	PP.H3.abf	0,08687276662	381
Asthma	RPS26	monocyte	HLA-DRA	PP.H4.abf	0,6743191048	381
Asthma	RPS26	monocyte	HNRNPA1	PP.H3.abf	0,08745806481	381
Asthma	RPS26	monocyte	HNRNPA1	PP.H4.abf	0,6559663801	381
Asthma	RPS26	monocyte	IL18	PP.H3.abf	0,1001882786	379
Asthma	RPS26	monocyte	IL18	PP.H4.abf	0,6273181433	379
Asthma	RPS26	monocyte	IPO7	PP.H3.abf	0,1081597674	381
Asthma	RPS26	monocyte	IPO7	PP.H4.abf	0,5209829983	381
Asthma	RPS26	monocyte	LGALS2	PP.H3.abf	0,05941605093	381
Asthma	RPS26	monocyte	LGALS2	PP.H4.abf	0,6465906767	381
Asthma	RPS26	monocyte	LTA4H	PP.H3.abf	0,04724887421	381
Asthma	RPS26	monocyte	LTA4H	PP.H4.abf	0,1925841536	381
Asthma	RPS26	monocyte	NACA	PP.H3.abf	0,08873840357	381
Asthma	RPS26	monocyte	NACA	PP.H4.abf	0,6671670665	381
Asthma	RPS26	monocyte	NRGN	PP.H3.abf	0,05085529684	381
Asthma	RPS26	monocyte	NRGN	PP.H4.abf	0,2770250042	381
Asthma	RPS26	monocyte	PABPC1	PP.H3.abf	0,06107047879	381
Asthma	RPS26	monocyte	PABPC1	PP.H4.abf	0,7638225621	381
Asthma	RPS26	monocyte	QARS	PP.H3.abf	0,07449897307	381
Asthma	RPS26	monocyte	QARS	PP.H4.abf	0,4204824835	381
Asthma	RPS26	monocyte	RNASE6	PP.H3.abf	0,07116562314	381
Asthma	RPS26	monocyte	RNASE6	PP.H4.abf	0,4350905903	381
Asthma	RPS26	monocyte	RPL10	PP.H3.abf	0,06036185402	381
Asthma	RPS26	monocyte	RPL10	PP.H4.abf	0,766422255	381
Asthma	RPS26	monocyte	RPL10A	PP.H3.abf	0,05245509249	381
Asthma	RPS26	monocyte	RPL10A	PP.H4.abf	0,7937658745	381
Asthma	RPS26	monocyte	RPL11	PP.H3.abf	0,0532008243	381
Asthma	RPS26	monocyte	RPL11	PP.H4.abf	0,7911869425	381
Asthma	RPS26	monocyte	RPL12	PP.H3.abf	0,0709050687	381
Asthma	RPS26	monocyte	RPL12	PP.H4.abf	0,7299610997	381
Asthma	RPS26	monocyte	RPL13	PP.H3.abf	0,08349902272	381
Asthma	RPS26	monocyte	RPL13	PP.H4.abf	0,6864079591	381
Asthma	RPS26	monocyte	RPL13A	PP.H3.abf	0,08127407693	381
Asthma	RPS26	monocyte	RPL13A	PP.H4.abf	0,6941023954	381
Asthma	RPS26	monocyte	RPL14	PP.H3.abf	0,07748252271	381
Asthma	RPS26	monocyte	RPL14	PP.H4.abf	0,7072070184	381
Asthma	RPS26	monocyte	RPL15	PP.H3.abf	0,05224317685	381
Asthma	RPS26	monocyte	RPL15	PP.H4.abf	0,7944987343	381
Asthma	RPS26	monocyte	RPL18	PP.H3.abf	0,07296275461	381
Asthma	RPS26	monocyte	RPL18	PP.H4.abf	0,7228450873	381
Asthma	RPS26	monocyte	RPL18A	PP.H3.abf	0,05693655393	381
Asthma	RPS26	monocyte	RPL18A	PP.H4.abf	0,7782678261	381
Asthma	RPS26	monocyte	RPL19	PP.H3.abf	0,07179201986	381
Asthma	RPS26	monocyte	RPL19	PP.H4.abf	0,7268937938	381
Asthma	RPS26	monocyte	RPL21	PP.H3.abf	0,06532159284	381
Asthma	RPS26	monocyte	RPL21	PP.H4.abf	0,7492701959	381
Asthma	RPS26	monocyte	RPL22	PP.H3.abf	0,0950050377	381
Asthma	RPS26	monocyte	RPL22	PP.H4.abf	0,6466165392	381
Asthma	RPS26	monocyte	RPL23	PP.H3.abf	0,05776206136	381
Asthma	RPS26	monocyte	RPL23	PP.H4.abf	0,7753814756	381
Asthma	RPS26	monocyte	RPL23A	PP.H3.abf	0,0567427715	381
Asthma	RPS26	monocyte	RPL23A	PP.H4.abf	0,7789379755	381
Asthma	RPS26	monocyte	RPL24	PP.H3.abf	0,09811503714	381
Asthma	RPS26	monocyte	RPL24	PP.H4.abf	0,6358556704	381
Asthma	RPS26	monocyte	RPL26	PP.H3.abf	0,0797159405	381
Asthma	RPS26	monocyte	RPL26	PP.H4.abf	0,699490833	381
Asthma	RPS26	monocyte	RPL27	PP.H3.abf	0,0757911695	381
Asthma	RPS26	monocyte	RPL27	PP.H4.abf	0,7119909596	381
Asthma	RPS26	monocyte	RPL27A	PP.H3.abf	0,09313486322	381
Asthma	RPS26	monocyte	RPL27A	PP.H4.abf	0,6530847377	381
Asthma	RPS26	monocyte	RPL28	PP.H3.abf	0,1027550176	381
Asthma	RPS26	monocyte	RPL28	PP.H4.abf	0,6198157629	381
Asthma	RPS26	monocyte	RPL29	PP.H3.abf	0,05554971858	381
Asthma	RPS26	monocyte	RPL29	PP.H4.abf	0,7830638603	381
Asthma	RPS26	monocyte	RPL3	PP.H3.abf	0,05247466415	381
Asthma	RPS26	monocyte	RPL3	PP.H4.abf	0,7936981911	381
Asthma	RPS26	monocyte	RPL30	PP.H3.abf	0,05593701858	381
Asthma	RPS26	monocyte	RPL30	PP.H4.abf	0,7817244746	381
Asthma	RPS26	monocyte	RPL31	PP.H3.abf	0,05445614434	381
Asthma	RPS26	monocyte	RPL31	PP.H4.abf	0,786845722	381
Asthma	RPS26	monocyte	RPL32	PP.H3.abf	0,05685287071	381
Asthma	RPS26	monocyte	RPL32	PP.H4.abf	0,7785572242	381
Asthma	RPS26	monocyte	RPL34	PP.H3.abf	0,1228812364	381
Asthma	RPS26	monocyte	RPL34	PP.H4.abf	0,5502141082	381
Asthma	RPS26	monocyte	RPL35	PP.H3.abf	0,08622979858	381
Asthma	RPS26	monocyte	RPL35	PP.H4.abf	0,6553662041	381
Asthma	RPS26	monocyte	RPL35A	PP.H3.abf	0,08517726689	381
Asthma	RPS26	monocyte	RPL35A	PP.H4.abf	0,6806034452	381
Asthma	RPS26	monocyte	RPL36	PP.H3.abf	0,08831643395	381
Asthma	RPS26	monocyte	RPL36	PP.H4.abf	0,6697445016	381
Asthma	RPS26	monocyte	RPL36A	PP.H3.abf	0,08210411791	381
Asthma	RPS26	monocyte	RPL36A	PP.H4.abf	0,6908985466	381
Asthma	RPS26	monocyte	RPL37	PP.H3.abf	0,06573872785	381
Asthma	RPS26	monocyte	RPL37	PP.H4.abf	0,7478276387	381
Asthma	RPS26	monocyte	RPL37A	PP.H3.abf	0,05424885589	381
Asthma	RPS26	monocyte	RPL37A	PP.H4.abf	0,7875625786	381
Asthma	RPS26	monocyte	RPL38	PP.H3.abf	0,1082451517	381
Asthma	RPS26	monocyte	RPL38	PP.H4.abf	0,6008287091	381
Asthma	RPS26	monocyte	RPL39	PP.H3.abf	0,1030626587	381
Asthma	RPS26	monocyte	RPL39	PP.H4.abf	0,6187518606	381
Asthma	RPS26	monocyte	RPL4	PP.H3.abf	0,0688593909	381
Asthma	RPS26	monocyte	RPL4	PP.H4.abf	0,7370307974	381
Asthma	RPS26	monocyte	RPL41	PP.H3.abf	0,06945479269	381
Asthma	RPS26	monocyte	RPL41	PP.H4.abf	0,7349764514	381
Asthma	RPS26	monocyte	RPL5	PP.H3.abf	0,056887846	381
Asthma	RPS26	monocyte	RPL5	PP.H4.abf	0,7784361905	381
Asthma	RPS26	monocyte	RPL6	PP.H3.abf	0,0689633145	381
Asthma	RPS26	monocyte	RPL6	PP.H4.abf	0,7366761865	381
Asthma	RPS26	monocyte	RPL7	PP.H3.abf	0,1061966875	381
Asthma	RPS26	monocyte	RPL7	PP.H4.abf	0,6079135811	381
Asthma	RPS26	monocyte	RPL7A	PP.H3.abf	0,09083024685	381
Asthma	RPS26	monocyte	RPL7A	PP.H4.abf	0,6610546952	381
Asthma	RPS26	monocyte	RPL8	PP.H3.abf	0,07788085608	381
Asthma	RPS26	monocyte	RPL8	PP.H4.abf	0,7058295729	381
Asthma	RPS26	monocyte	RPL9	PP.H3.abf	0,05328503867	381
Asthma	RPS26	monocyte	RPL9	PP.H4.abf	0,7908957075	381
Asthma	RPS26	monocyte	RPLP0	PP.H3.abf	0,05379324991	381
Asthma	RPS26	monocyte	RPLP0	PP.H4.abf	0,7891381229	381
Asthma	RPS26	monocyte	RPLP1	PP.H3.abf	0,08327660629	381
Asthma	RPS26	monocyte	RPLP1	PP.H4.abf	0,6871771281	381
Asthma	RPS26	monocyte	RPLP2	PP.H3.abf	0,08011697565	381
Asthma	RPS26	monocyte	RPLP2	PP.H4.abf	0,6981039499	381
Asthma	RPS26	monocyte	RPS10	PP.H3.abf	0,06113497399	381
Asthma	RPS26	monocyte	RPS10	PP.H4.abf	0,7636781953	381
Asthma	RPS26	monocyte	RPS11	PP.H3.abf	0,05624913027	381
Asthma	RPS26	monocyte	RPS11	PP.H4.abf	0,7806451143	381
Asthma	RPS26	monocyte	RPS12	PP.H3.abf	0,05977904649	381
Asthma	RPS26	monocyte	RPS12	PP.H4.abf	0,7684377538	381
Asthma	RPS26	monocyte	RPS13	PP.H3.abf	0,05553368499	381
Asthma	RPS26	monocyte	RPS13	PP.H4.abf	0,7831193086	381
Asthma	RPS26	monocyte	RPS14	PP.H3.abf	0,09669094673	381
Asthma	RPS26	monocyte	RPS14	PP.H4.abf	0,6407868827	381
Asthma	RPS26	monocyte	RPS15	PP.H3.abf	0,06744887001	381
Asthma	RPS26	monocyte	RPS15	PP.H4.abf	0,7419133311	381
Asthma	RPS26	monocyte	RPS15A	PP.H3.abf	0,06096768986	381
Asthma	RPS26	monocyte	RPS15A	PP.H4.abf	0,7643271184	381
Asthma	RPS26	monocyte	RPS16	PP.H3.abf	0,08535192605	381
Asthma	RPS26	monocyte	RPS16	PP.H4.abf	0,6799983437	381
Asthma	RPS26	monocyte	RPS18	PP.H3.abf	0,05210081084	381
Asthma	RPS26	monocyte	RPS18	PP.H4.abf	0,7949910727	381
Asthma	RPS26	monocyte	RPS19	PP.H3.abf	0,104698281	381
Asthma	RPS26	monocyte	RPS19	PP.H4.abf	0,6120896395	381
Asthma	RPS26	monocyte	RPS2	PP.H3.abf	0,05321139885	381
Asthma	RPS26	monocyte	RPS2	PP.H4.abf	0,791150373	381
Asthma	RPS26	monocyte	RPS20	PP.H3.abf	0,08129031009	381
Asthma	RPS26	monocyte	RPS20	PP.H4.abf	0,6940003102	381
Asthma	RPS26	monocyte	RPS21	PP.H3.abf	0,06102602947	381
Asthma	RPS26	monocyte	RPS21	PP.H4.abf	0,5241769694	381
Asthma	RPS26	monocyte	RPS23	PP.H3.abf	0,08792357572	381
Asthma	RPS26	monocyte	RPS23	PP.H4.abf	0,6711067137	381
Asthma	RPS26	monocyte	RPS24	PP.H3.abf	0,05628565165	381
Asthma	RPS26	monocyte	RPS24	PP.H4.abf	0,780518814	381
Asthma	RPS26	monocyte	RPS25	PP.H3.abf	0,1004023421	381
Asthma	RPS26	monocyte	RPS25	PP.H4.abf	0,6279517041	381
Asthma	RPS26	monocyte	RPS27	PP.H3.abf	0,05728374013	381
Asthma	RPS26	monocyte	RPS27	PP.H4.abf	0,7770671666	381
Asthma	RPS26	monocyte	RPS27A	PP.H3.abf	0,05580821334	381
Asthma	RPS26	monocyte	RPS27A	PP.H4.abf	0,7821699175	381
Asthma	RPS26	monocyte	RPS28	PP.H3.abf	0,05664028218	381
Asthma	RPS26	monocyte	RPS28	PP.H4.abf	0,7792923676	381
Asthma	RPS26	monocyte	RPS29	PP.H3.abf	0,07077132647	381
Asthma	RPS26	monocyte	RPS29	PP.H4.abf	0,7303238868	381
Asthma	RPS26	monocyte	RPS3	PP.H3.abf	0,1009510419	381
Asthma	RPS26	monocyte	RPS3	PP.H4.abf	0,6260543762	381
Asthma	RPS26	monocyte	RPS3A	PP.H3.abf	0,07654452558	381
Asthma	RPS26	monocyte	RPS3A	PP.H4.abf	0,7104584036	381
Asthma	RPS26	monocyte	RPS4X	PP.H3.abf	0,06395662827	381
Asthma	RPS26	monocyte	RPS4X	PP.H4.abf	0,7539905986	381
Asthma	RPS26	monocyte	RPS5	PP.H3.abf	0,07364827388	381
Asthma	RPS26	monocyte	RPS5	PP.H4.abf	0,720473477	381
Asthma	RPS26	monocyte	RPS6	PP.H3.abf	0,06637269973	381
Asthma	RPS26	monocyte	RPS6	PP.H4.abf	0,7456352005	381
Asthma	RPS26	monocyte	RPS7	PP.H3.abf	0,0642575006	381
Asthma	RPS26	monocyte	RPS7	PP.H4.abf	0,7529500986	381
Asthma	RPS26	monocyte	RPS8	PP.H3.abf	0,05355871889	381
Asthma	RPS26	monocyte	RPS8	PP.H4.abf	0,7899492507	381
Asthma	RPS26	monocyte	RPS9	PP.H3.abf	0,06626207338	381
Asthma	RPS26	monocyte	RPS9	PP.H4.abf	0,7460177693	381
Asthma	RPS26	monocyte	RPSA	PP.H3.abf	0,07761469288	381
Asthma	RPS26	monocyte	RPSA	PP.H4.abf	0,3253287937	381
Asthma	RPS26	monocyte	S100A11	PP.H3.abf	0,1065877787	381
Asthma	RPS26	monocyte	S100A11	PP.H4.abf	0,5978367223	381
Asthma	RPS26	monocyte	SEC11A	PP.H3.abf	0,0874282442	381
Asthma	RPS26	monocyte	SEC11A	PP.H4.abf	0,6578461705	381
Asthma	RPS26	monocyte	SLC25A5	PP.H3.abf	0,06134608471	381
Asthma	RPS26	monocyte	SLC25A5	PP.H4.abf	0,7569587041	381
Asthma	RPS26	monocyte	SLC25A6	PP.H3.abf	0,1032867529	381
Asthma	RPS26	monocyte	SLC25A6	PP.H4.abf	0,6179768774	381
Asthma	RPS26	monocyte	SLC7A7	PP.H3.abf	0,06204767997	381
Asthma	RPS26	monocyte	SLC7A7	PP.H4.abf	0,7548159957	381
Asthma	RPS26	monocyte	TKT	PP.H3.abf	0,1334733258	381
Asthma	RPS26	monocyte	TKT	PP.H4.abf	0,5133179655	381
Asthma	RPS26	monocyte	TNFAIP2	PP.H3.abf	0,07058875498	381
Asthma	RPS26	monocyte	TNFAIP2	PP.H4.abf	0,4371273659	381
Asthma	RPS26	monocyte	TPT1	PP.H3.abf	0,05385208625	381
Asthma	RPS26	monocyte	TPT1	PP.H4.abf	0,7889347105	381
Asthma	RPS26	monocyte	UBA52	PP.H3.abf	0,06971373317	381
Asthma	RPS26	monocyte	UBA52	PP.H4.abf	0,7340810287	381
Asthma	RPS26	monocyte	UQCRH	PP.H3.abf	0,06051292196	381
Asthma	RPS26	monocyte	UQCRH	PP.H4.abf	0,7658945055	381
Asthma	RPS26	monocyte	VCAN	PP.H3.abf	0,05160256118	381
Asthma	RPS26	monocyte	VCAN	PP.H4.abf	0,4471664885	381
Asthma	RPS26	monocyte	VIM	PP.H3.abf	0,06159231634	381
Asthma	RPS26	monocyte	VIM	PP.H4.abf	0,7559279127	381
Asthma	TMEM176A	monocyte	BLVRB	PP.H3.abf	0,05217431551	803
Asthma	TMEM176A	monocyte	BLVRB	PP.H4.abf	0,001292869648	803
Asthma	TMEM176A	monocyte	CAPG	PP.H3.abf	0,1398617888	803
Asthma	TMEM176A	monocyte	CAPG	PP.H4.abf	0,002004687421	803
Asthma	TMEM176A	monocyte	CLEC4A	PP.H3.abf	0,03554984581	803
Asthma	TMEM176A	monocyte	CLEC4A	PP.H4.abf	0,00117120372	803
Asthma	TMEM176A	monocyte	LYZ	PP.H3.abf	0,1431836303	803
Asthma	TMEM176A	monocyte	LYZ	PP.H4.abf	0,001815715956	803
Asthma	TMEM176A	monocyte	MNDA	PP.H3.abf	0,03794123625	803
Asthma	TMEM176A	monocyte	MNDA	PP.H4.abf	0,001277904558	803
Asthma	TMEM176A	monocyte	PTAFR	PP.H3.abf	0,1225411113	803
Asthma	TMEM176A	monocyte	PTAFR	PP.H4.abf	0,00157450271	803
Asthma	TMEM176A	monocyte	QPCT	PP.H3.abf	0,04810178249	801
Asthma	TMEM176A	monocyte	QPCT	PP.H4.abf	0,001395582266	801
Asthma	TMEM176A	monocyte	RNASE6	PP.H3.abf	0,09142957793	803
Asthma	TMEM176A	monocyte	RNASE6	PP.H4.abf	0,001506166203	803
Asthma	TMEM176A	monocyte	S100A9	PP.H3.abf	0,08267025502	803
Asthma	TMEM176A	monocyte	S100A9	PP.H4.abf	0,002036797081	803
Asthma	TMEM176A	monocyte	TSPO	PP.H3.abf	0,0804551959	803
Asthma	TMEM176A	monocyte	TSPO	PP.H4.abf	0,001547373082	803
Asthma	TMEM176A	monocyte	VMO1	PP.H3.abf	0,03960636605	798
Asthma	TMEM176A	monocyte	VMO1	PP.H4.abf	0,002203891207	798
Asthma	RPS26	NK	ACTB	PP.H3.abf	0,1174745277	379
Asthma	RPS26	NK	ACTB	PP.H4.abf	0,5651338848	379
Asthma	RPS26	NK	ARPC2	PP.H3.abf	0,08056454005	379
Asthma	RPS26	NK	ARPC2	PP.H4.abf	0,6857325097	379
Asthma	RPS26	NK	B2M	PP.H3.abf	0,1766599298	379
Asthma	RPS26	NK	B2M	PP.H4.abf	0,363573555	379
Asthma	RPS26	NK	EEF1A1	PP.H3.abf	0,1093303375	379
Asthma	RPS26	NK	EEF1A1	PP.H4.abf	0,5966560141	379
Asthma	RPS26	NK	EEF1B2	PP.H3.abf	0,1221692953	379
Asthma	RPS26	NK	EEF1B2	PP.H4.abf	0,5422816443	379
Asthma	RPS26	NK	EEF1D	PP.H3.abf	0,01677973349	379
Asthma	RPS26	NK	EEF1D	PP.H4.abf	0,05480823976	379
Asthma	RPS26	NK	FAU	PP.H3.abf	0,06495162336	379
Asthma	RPS26	NK	FAU	PP.H4.abf	0,7499210748	379
Asthma	RPS26	NK	FGFBP2	PP.H3.abf	0,07872360092	379
Asthma	RPS26	NK	FGFBP2	PP.H4.abf	0,3238672652	379
Asthma	RPS26	NK	GLTSCR2	PP.H3.abf	0,06072880356	379
Asthma	RPS26	NK	GLTSCR2	PP.H4.abf	0,3267954492	379
Asthma	RPS26	NK	GNB2L1	PP.H3.abf	0,1063447069	379
Asthma	RPS26	NK	GNB2L1	PP.H4.abf	0,6069325387	379
Asthma	RPS26	NK	GPR183	PP.H3.abf	0,06573271154	379
Asthma	RPS26	NK	GPR183	PP.H4.abf	0,4209107943	379
Asthma	RPS26	NK	GZMB	PP.H3.abf	0,06221387328	379
Asthma	RPS26	NK	GZMB	PP.H4.abf	0,2681277389	379
Asthma	RPS26	NK	HLA-B	PP.H3.abf	0,03360206188	379
Asthma	RPS26	NK	HLA-B	PP.H4.abf	0,1620969271	379
Asthma	RPS26	NK	KLRC1	PP.H3.abf	0,1420470328	379
Asthma	RPS26	NK	KLRC1	PP.H4.abf	0,3605735906	379
Asthma	RPS26	NK	MALAT1	PP.H3.abf	0,1245020496	379
Asthma	RPS26	NK	MALAT1	PP.H4.abf	0,5216946868	379
Asthma	RPS26	NK	NACA	PP.H3.abf	0,03532291095	379
Asthma	RPS26	NK	NACA	PP.H4.abf	0,1227121562	379
Asthma	RPS26	NK	PRF1	PP.H3.abf	0,05604834207	379
Asthma	RPS26	NK	PRF1	PP.H4.abf	0,2210603092	379
Asthma	RPS26	NK	RPL10	PP.H3.abf	0,08285656699	379
Asthma	RPS26	NK	RPL10	PP.H4.abf	0,6883023714	379
Asthma	RPS26	NK	RPL10A	PP.H3.abf	0,07949384414	379
Asthma	RPS26	NK	RPL10A	PP.H4.abf	0,6999422795	379
Asthma	RPS26	NK	RPL11	PP.H3.abf	0,1917850199	379
Asthma	RPS26	NK	RPL11	PP.H4.abf	0,311216081	379
Asthma	RPS26	NK	RPL12	PP.H3.abf	0,09844754316	379
Asthma	RPS26	NK	RPL12	PP.H4.abf	0,6331968007	379
Asthma	RPS26	NK	RPL13	PP.H3.abf	0,0986418474	379
Asthma	RPS26	NK	RPL13	PP.H4.abf	0,6336572106	379
Asthma	RPS26	NK	RPL13A	PP.H3.abf	0,1163869563	379
Asthma	RPS26	NK	RPL13A	PP.H4.abf	0,5722275558	379
Asthma	RPS26	NK	RPL14	PP.H3.abf	0,105100781	379
Asthma	RPS26	NK	RPL14	PP.H4.abf	0,6112978045	379
Asthma	RPS26	NK	RPL15	PP.H3.abf	0,1029887257	379
Asthma	RPS26	NK	RPL15	PP.H4.abf	0,618604758	379
Asthma	RPS26	NK	RPL17	PP.H3.abf	0,0335946617	379
Asthma	RPS26	NK	RPL17	PP.H4.abf	0,05999795778	379
Asthma	RPS26	NK	RPL18	PP.H3.abf	0,093568284	379
Asthma	RPS26	NK	RPL18	PP.H4.abf	0,6512184203	379
Asthma	RPS26	NK	RPL18A	PP.H3.abf	0,09957156354	379
Asthma	RPS26	NK	RPL18A	PP.H4.abf	0,6304387383	379
Asthma	RPS26	NK	RPL19	PP.H3.abf	0,07761916835	379
Asthma	RPS26	NK	RPL19	PP.H4.abf	0,7064330895	379
Asthma	RPS26	NK	RPL21	PP.H3.abf	0,118190925	379
Asthma	RPS26	NK	RPL21	PP.H4.abf	0,5659826136	379
Asthma	RPS26	NK	RPL23	PP.H3.abf	0,2519047934	379
Asthma	RPS26	NK	RPL23	PP.H4.abf	0,1019626682	379
Asthma	RPS26	NK	RPL23A	PP.H3.abf	0,06336386752	379
[truncated: 12,897 more rows]
