# Supplementary material for: Identification of genetic variants that impact gene co-expression relationships using large-scale single-cell data
Source: Genome Biol. 2023 Apr 18;24:80. doi: 10.1186/s13059-023-02897-x (PMC10111756; doi:10.1186/s13059-023-02897-x)
Supplement: Supplementary file 15 — Additional file 15: Table S20. GO enrichment for co-eGenes associated with the same eQTL, variation of Supplementary Table 14 with a stricter background [file 13059_2023_2897_MOESM15_ESM.csv]

Cell type	SNP-eGene	ONTOLOGY	GO ID	Description	pvalue	p.adjust	GeneRatio	BgRatio
CD4T	rs111454690_HLA-DRB5	BP	GO:0044403	symbiotic process	4.31e-06	2.02e-03	15/19	63/213
CD4T	rs111454690_HLA-DRB5	BP	GO:0006412	translation	1.50e-05	2.02e-03	13/19	50/213
CD4T	rs111454690_HLA-DRB5	BP	GO:0043043	peptide biosynthetic process	1.50e-05	2.02e-03	13/19	50/213
CD4T	rs111454690_HLA-DRB5	BP	GO:0006518	peptide metabolic process	1.94e-05	2.02e-03	13/19	51/213
CD4T	rs111454690_HLA-DRB5	BP	GO:0043604	amide biosynthetic process	1.94e-05	2.02e-03	13/19	51/213
CD4T	rs111454690_HLA-DRB5	BP	GO:0006413	translational initiation	1.96e-05	2.02e-03	12/19	43/213
CD4T	rs111454690_HLA-DRB5	BP	GO:0016032	viral process	3.19e-05	2.82e-03	14/19	62/213
CD4T	rs111454690_HLA-DRB5	BP	GO:0043603	cellular amide metabolic process	4.08e-05	3.15e-03	13/19	54/213
CD4T	rs111454690_HLA-DRB5	BP	GO:0044419	interspecies interaction between organisms	5.71e-05	3.93e-03	16/19	86/213
CD4T	rs111454690_HLA-DRB5	BP	GO:0000184	nuclear-transcribed mRNA catabolic process, nonsense-mediated decay	1.20e-04	4.65e-03	11/19	42/213
CD4T	rs111454690_HLA-DRB5	BP	GO:0000956	nuclear-transcribed mRNA catabolic process	1.20e-04	4.65e-03	11/19	42/213
CD4T	rs111454690_HLA-DRB5	BP	GO:0006613	cotranslational protein targeting to membrane	1.20e-04	4.65e-03	11/19	42/213
CD4T	rs111454690_HLA-DRB5	BP	GO:0006614	SRP-dependent cotranslational protein targeting to membrane	1.20e-04	4.65e-03	11/19	42/213
CD4T	rs111454690_HLA-DRB5	BP	GO:0045047	protein targeting to ER	1.20e-04	4.65e-03	11/19	42/213
CD4T	rs111454690_HLA-DRB5	BP	GO:0070972	protein localization to endoplasmic reticulum	1.20e-04	4.65e-03	11/19	42/213
CD4T	rs111454690_HLA-DRB5	BP	GO:0072599	establishment of protein localization to endoplasmic reticulum	1.20e-04	4.65e-03	11/19	42/213
CD4T	rs111454690_HLA-DRB5	BP	GO:1901566	organonitrogen compound biosynthetic process	1.54e-04	5.04e-03	13/19	60/213
CD4T	rs111454690_HLA-DRB5	BP	GO:0019080	viral gene expression	1.55e-04	5.04e-03	11/19	43/213
CD4T	rs111454690_HLA-DRB5	BP	GO:0019083	viral transcription	1.55e-04	5.04e-03	11/19	43/213
CD4T	rs111454690_HLA-DRB5	BP	GO:0006401	RNA catabolic process	1.98e-04	5.56e-03	11/19	44/213
CD4T	rs111454690_HLA-DRB5	BP	GO:0006402	mRNA catabolic process	1.98e-04	5.56e-03	11/19	44/213
CD4T	rs111454690_HLA-DRB5	BP	GO:0006612	protein targeting to membrane	1.98e-04	5.56e-03	11/19	44/213
CD4T	rs111454690_HLA-DRB5	BP	GO:0019439	aromatic compound catabolic process	3.94e-04	9.38e-03	11/19	47/213
CD4T	rs111454690_HLA-DRB5	BP	GO:0034655	nucleobase-containing compound catabolic process	3.94e-04	9.38e-03	11/19	47/213
CD4T	rs111454690_HLA-DRB5	BP	GO:0046700	heterocycle catabolic process	3.94e-04	9.38e-03	11/19	47/213
CD4T	rs111454690_HLA-DRB5	BP	GO:1901361	organic cyclic compound catabolic process	3.94e-04	9.38e-03	11/19	47/213
CD4T	rs111454690_HLA-DRB5	BP	GO:0006605	protein targeting	4.89e-04	1.01e-02	11/19	48/213
CD4T	rs111454690_HLA-DRB5	BP	GO:0016071	mRNA metabolic process	4.89e-04	1.01e-02	11/19	48/213
CD4T	rs111454690_HLA-DRB5	BP	GO:0044270	cellular nitrogen compound catabolic process	4.89e-04	1.01e-02	11/19	48/213
CD4T	rs111454690_HLA-DRB5	BP	GO:0090150	establishment of protein localization to membrane	4.89e-04	1.01e-02	11/19	48/213
CD4T	rs111454690_HLA-DRB5	BP	GO:0009057	macromolecule catabolic process	6.33e-04	1.26e-02	12/19	58/213
CD4T	rs111454690_HLA-DRB5	BP	GO:0010468	regulation of gene expression	7.83e-04	1.49e-02	15/19	90/213
CD4T	rs111454690_HLA-DRB5	BP	GO:0044271	cellular nitrogen compound biosynthetic process	7.92e-04	1.49e-02	14/19	79/213
CD4T	rs111454690_HLA-DRB5	BP	GO:0072594	establishment of protein localization to organelle	9.03e-04	1.64e-02	11/19	51/213
CD4T	rs111454690_HLA-DRB5	BP	GO:0034645	cellular macromolecule biosynthetic process	9.28e-04	1.64e-02	14/19	80/213
CD4T	rs111454690_HLA-DRB5	BP	GO:1901575	organic substance catabolic process	9.78e-04	1.68e-02	13/19	70/213
CD4T	rs111454690_HLA-DRB5	BP	GO:0009059	macromolecule biosynthetic process	1.08e-03	1.81e-02	14/19	81/213
CD4T	rs111454690_HLA-DRB5	BP	GO:0044248	cellular catabolic process	1.15e-03	1.88e-02	13/19	71/213
CD4T	rs111454690_HLA-DRB5	BP	GO:0044265	cellular macromolecule catabolic process	1.59e-03	2.51e-02	11/19	54/213
CD4T	rs111454690_HLA-DRB5	BP	GO:0010467	gene expression	1.63e-03	2.51e-02	15/19	95/213
CD4T	rs111454690_HLA-DRB5	BP	GO:0009056	catabolic process	1.85e-03	2.79e-02	13/19	74/213
CD4T	rs111454690_HLA-DRB5	BP	GO:0010608	posttranscriptional regulation of gene expression	2.12e-03	3.13e-02	6/19	18/213
CD4T	rs111454690_HLA-DRB5	BP	GO:0006886	intracellular protein transport	2.67e-03	3.71e-02	11/19	57/213
CD4T	rs111454690_HLA-DRB5	BP	GO:0006417	regulation of translation	2.70e-03	3.71e-02	5/19	13/213
CD4T	rs111454690_HLA-DRB5	BP	GO:0034248	regulation of cellular amide metabolic process	2.70e-03	3.71e-02	5/19	13/213
CD4T	rs111454690_HLA-DRB5	BP	GO:0010629	negative regulation of gene expression	2.92e-03	3.93e-02	12/19	67/213
CD4T	rs111454690_HLA-DRB5	BP	GO:0033365	protein localization to organelle	3.14e-03	4.14e-02	11/19	58/213
CD4T	rs111454690_HLA-DRB5	BP	GO:1901576	organic substance biosynthetic process	3.43e-03	4.42e-02	14/19	89/213
CD4T	rs111454690_HLA-DRB5	BP	GO:0034641	cellular nitrogen compound metabolic process	3.91e-03	4.95e-02	14/19	90/213
CD4T	rs111454690_HLA-DRB5	CC	GO:1990904	ribonucleoprotein complex	7.67e-05	5.56e-03	12/19	49/217
CD4T	rs111454690_HLA-DRB5	CC	GO:0022626	cytosolic ribosome	1.29e-04	5.56e-03	11/19	43/217
CD4T	rs111454690_HLA-DRB5	CC	GO:0044391	ribosomal subunit	1.29e-04	5.56e-03	11/19	43/217
CD4T	rs111454690_HLA-DRB5	CC	GO:0005840	ribosome	1.65e-04	5.56e-03	11/19	44/217
CD4T	rs111454690_HLA-DRB5	MF	GO:0003735	structural constituent of ribosome	1.26e-04	8.30e-03	11/19	42/212
CD4T	rs111454690_HLA-DRB5	MF	GO:0005198	structural molecule activity	5.12e-04	1.69e-02	11/19	48/212
CD4T	rs111454690_HLA-DRB5	MF	GO:0003723	RNA binding	1.90e-03	4.18e-02	12/19	64/212
CD4T	rs1131017_RPS26	BP	GO:0006614	SRP-dependent cotranslational protein targeting to membrane	3.16e-24	7.06e-21	77/330	78/656
CD4T	rs1131017_RPS26	BP	GO:0006613	cotranslational protein targeting to membrane	3.19e-23	2.37e-20	78/330	80/656
CD4T	rs1131017_RPS26	BP	GO:0070972	protein localization to endoplasmic reticulum	3.19e-23	2.37e-20	78/330	80/656
CD4T	rs1131017_RPS26	BP	GO:0045047	protein targeting to ER	7.09e-23	3.17e-20	77/330	79/656
CD4T	rs1131017_RPS26	BP	GO:0072599	establishment of protein localization to endoplasmic reticulum	7.09e-23	3.17e-20	77/330	79/656
CD4T	rs1131017_RPS26	BP	GO:0000956	nuclear-transcribed mRNA catabolic process	2.52e-22	9.40e-20	82/330	86/656
CD4T	rs1131017_RPS26	BP	GO:0000184	nuclear-transcribed mRNA catabolic process, nonsense-mediated decay	4.89e-22	1.51e-19	78/330	81/656
CD4T	rs1131017_RPS26	BP	GO:0006413	translational initiation	5.40e-22	1.51e-19	92/330	100/656
CD4T	rs1131017_RPS26	BP	GO:0019083	viral transcription	1.16e-20	2.89e-18	80/330	85/656
CD4T	rs1131017_RPS26	BP	GO:0090150	establishment of protein localization to membrane	5.03e-20	1.12e-17	86/330	94/656
CD4T	rs1131017_RPS26	BP	GO:0006612	protein targeting to membrane	9.48e-20	1.93e-17	80/330	86/656
CD4T	rs1131017_RPS26	BP	GO:0019080	viral gene expression	4.65e-19	8.65e-17	83/330	91/656
CD4T	rs1131017_RPS26	BP	GO:0072657	protein localization to membrane	6.63e-19	1.14e-16	96/330	110/656
CD4T	rs1131017_RPS26	BP	GO:0006412	translation	4.51e-17	7.20e-15	107/330	130/656
CD4T	rs1131017_RPS26	BP	GO:0043043	peptide biosynthetic process	1.43e-16	2.13e-14	107/330	131/656
CD4T	rs1131017_RPS26	BP	GO:0043604	amide biosynthetic process	4.38e-16	6.12e-14	107/330	132/656
CD4T	rs1131017_RPS26	BP	GO:0019439	aromatic compound catabolic process	9.54e-16	1.07e-13	97/330	117/656
CD4T	rs1131017_RPS26	BP	GO:0034655	nucleobase-containing compound catabolic process	9.54e-16	1.07e-13	97/330	117/656
CD4T	rs1131017_RPS26	BP	GO:0044270	cellular nitrogen compound catabolic process	9.54e-16	1.07e-13	97/330	117/656
CD4T	rs1131017_RPS26	BP	GO:0046700	heterocycle catabolic process	9.54e-16	1.07e-13	97/330	117/656
CD4T	rs1131017_RPS26	BP	GO:0006401	RNA catabolic process	1.16e-15	1.24e-13	93/330	111/656
CD4T	rs1131017_RPS26	BP	GO:0006402	mRNA catabolic process	1.25e-15	1.27e-13	91/330	108/656
CD4T	rs1131017_RPS26	BP	GO:1901361	organic cyclic compound catabolic process	3.07e-15	2.99e-13	97/330	118/656
CD4T	rs1131017_RPS26	BP	GO:0006605	protein targeting	4.89e-15	4.55e-13	87/330	103/656
CD4T	rs1131017_RPS26	BP	GO:0072594	establishment of protein localization to organelle	2.68e-14	2.39e-12	90/330	109/656
CD4T	rs1131017_RPS26	BP	GO:0006518	peptide metabolic process	1.90e-13	1.63e-11	107/330	138/656
CD4T	rs1131017_RPS26	BP	GO:0006886	intracellular protein transport	4.75e-13	3.93e-11	107/330	139/656
CD4T	rs1131017_RPS26	BP	GO:1901566	organonitrogen compound biosynthetic process	6.04e-13	4.82e-11	120/330	161/656
CD4T	rs1131017_RPS26	BP	GO:0043603	cellular amide metabolic process	6.50e-13	5.01e-11	108/330	141/656
CD4T	rs1131017_RPS26	BP	GO:0033365	protein localization to organelle	1.11e-12	8.25e-11	96/330	122/656
CD4T	rs1131017_RPS26	BP	GO:0044403	symbiotic process	1.86e-12	1.34e-10	118/330	159/656
CD4T	rs1131017_RPS26	BP	GO:0016032	viral process	3.25e-12	2.27e-10	117/330	158/656
CD4T	rs1131017_RPS26	BP	GO:0009057	macromolecule catabolic process	6.01e-12	4.07e-10	113/330	152/656
CD4T	rs1131017_RPS26	BP	GO:0022613	ribonucleoprotein complex biogenesis	6.69e-12	4.40e-10	57/330	64/656
CD4T	rs1131017_RPS26	BP	GO:0044265	cellular macromolecule catabolic process	1.11e-11	7.10e-10	106/330	141/656
CD4T	rs1131017_RPS26	BP	GO:0070727	cellular macromolecule localization	1.46e-11	9.07e-10	124/330	172/656
CD4T	rs1131017_RPS26	BP	GO:0034613	cellular protein localization	2.48e-11	1.50e-09	123/330	171/656
CD4T	rs1131017_RPS26	BP	GO:0042254	ribosome biogenesis	1.65e-10	9.73e-09	42/330	45/656
CD4T	rs1131017_RPS26	BP	GO:1901575	organic substance catabolic process	1.98e-10	1.14e-08	123/330	174/656
CD4T	rs1131017_RPS26	BP	GO:0016071	mRNA metabolic process	2.11e-10	1.18e-08	102/330	138/656
CD4T	rs1131017_RPS26	BP	GO:0015031	protein transport	7.35e-10	4.01e-08	123/330	176/656
CD4T	rs1131017_RPS26	BP	GO:0045184	establishment of protein localization	1.14e-09	6.05e-08	126/330	182/656
CD4T	rs1131017_RPS26	BP	GO:0071705	nitrogen compound transport	1.20e-09	6.24e-08	131/330	191/656
CD4T	rs1131017_RPS26	BP	GO:0015833	peptide transport	2.57e-09	1.31e-07	123/330	178/656
CD4T	rs1131017_RPS26	BP	GO:0046907	intracellular transport	2.69e-09	1.33e-07	119/330	171/656
CD4T	rs1131017_RPS26	BP	GO:0008104	protein localization	8.23e-09	4.00e-07	138/330	207/656
CD4T	rs1131017_RPS26	BP	GO:0042886	amide transport	8.51e-09	4.05e-07	123/330	180/656
CD4T	rs1131017_RPS26	BP	GO:0033036	macromolecule localization	2.18e-08	1.01e-06	143/330	218/656
CD4T	rs1131017_RPS26	BP	GO:0002181	cytoplasmic translation	2.25e-08	1.03e-06	42/330	48/656
CD4T	rs1131017_RPS26	BP	GO:0044085	cellular component biogenesis	3.54e-08	1.58e-06	116/330	170/656
CD4T	rs1131017_RPS26	BP	GO:0044248	cellular catabolic process	5.75e-08	2.52e-06	125/330	187/656
CD4T	rs1131017_RPS26	BP	GO:0009056	catabolic process	6.71e-08	2.83e-06	132/330	200/656
CD4T	rs1131017_RPS26	BP	GO:0071702	organic substance transport	6.71e-08	2.83e-06	132/330	200/656
CD4T	rs1131017_RPS26	BP	GO:0010629	negative regulation of gene expression	1.32e-07	5.48e-06	134/330	205/656
CD4T	rs1131017_RPS26	BP	GO:0006364	rRNA processing	3.04e-07	1.21e-05	28/330	30/656
CD4T	rs1131017_RPS26	BP	GO:0016072	rRNA metabolic process	3.04e-07	1.21e-05	28/330	30/656
CD4T	rs1131017_RPS26	BP	GO:0022618	ribonucleoprotein complex assembly	1.38e-06	5.30e-05	33/330	38/656
CD4T	rs1131017_RPS26	BP	GO:0071826	ribonucleoprotein complex subunit organization	1.38e-06	5.30e-05	33/330	38/656
CD4T	rs1131017_RPS26	BP	GO:0042255	ribosome assembly	2.34e-06	8.87e-05	22/330	23/656
CD4T	rs1131017_RPS26	BP	GO:0010605	negative regulation of macromolecule metabolic process	3.27e-06	1.22e-04	150/330	242/656
CD4T	rs1131017_RPS26	BP	GO:0044419	interspecies interaction between organisms	3.76e-06	1.38e-04	144/330	231/656
CD4T	rs1131017_RPS26	BP	GO:0034622	cellular protein-containing complex assembly	4.74e-06	1.71e-04	59/330	80/656
CD4T	rs1131017_RPS26	BP	GO:0051649	establishment of localization in cell	4.89e-06	1.73e-04	150/330	243/656
CD4T	rs1131017_RPS26	BP	GO:0034470	ncRNA processing	7.20e-06	2.52e-04	28/330	32/656
CD4T	rs1131017_RPS26	BP	GO:0042274	ribosomal small subunit biogenesis	1.40e-05	4.81e-04	16/330	16/656
CD4T	rs1131017_RPS26	BP	GO:0034660	ncRNA metabolic process	1.44e-05	4.86e-04	29/330	34/656
CD4T	rs1131017_RPS26	BP	GO:0009892	negative regulation of metabolic process	1.83e-05	6.10e-04	155/330	256/656
CD4T	rs1131017_RPS26	BP	GO:0051641	cellular localization	2.00e-05	6.56e-04	158/330	262/656
CD4T	rs1131017_RPS26	BP	GO:0048519	negative regulation of biological process	3.34e-05	1.08e-03	199/330	344/656
CD4T	rs1131017_RPS26	BP	GO:0022607	cellular component assembly	3.84e-05	1.23e-03	96/330	148/656
CD4T	rs1131017_RPS26	BP	GO:0065003	protein-containing complex assembly	3.91e-05	1.23e-03	74/330	109/656
CD4T	rs1131017_RPS26	BP	GO:0044271	cellular nitrogen compound biosynthetic process	5.26e-05	1.63e-03	171/330	290/656
CD4T	rs1131017_RPS26	BP	GO:0042273	ribosomal large subunit biogenesis	5.32e-05	1.63e-03	20/330	22/656
CD4T	rs1131017_RPS26	BP	GO:0010468	regulation of gene expression	1.54e-04	4.65e-03	181/330	313/656
CD4T	rs1131017_RPS26	BP	GO:0060255	regulation of macromolecule metabolic process	2.08e-04	6.19e-03	210/330	372/656
CD4T	rs1131017_RPS26	BP	GO:0034645	cellular macromolecule biosynthetic process	2.29e-04	6.73e-03	163/330	279/656
CD4T	rs1131017_RPS26	BP	GO:0009059	macromolecule biosynthetic process	2.43e-04	7.06e-03	167/330	287/656
CD4T	rs1131017_RPS26	BP	GO:0051179	localization	2.74e-04	7.85e-03	212/330	377/656
CD4T	rs1131017_RPS26	BP	GO:0006810	transport	3.82e-04	1.08e-02	184/330	322/656
CD4T	rs1131017_RPS26	BP	GO:0051234	establishment of localization	3.85e-04	1.08e-02	186/330	326/656
CD4T	rs1131017_RPS26	BP	GO:0044249	cellular biosynthetic process	4.99e-04	1.37e-02	181/330	317/656
CD4T	rs1131017_RPS26	BP	GO:0009058	biosynthetic process	5.02e-04	1.37e-02	182/330	319/656
CD4T	rs1131017_RPS26	BP	GO:0010467	gene expression	5.10e-04	1.37e-02	203/330	361/656
CD4T	rs1131017_RPS26	BP	GO:0044267	cellular protein metabolic process	6.43e-04	1.71e-02	177/330	310/656
CD4T	rs1131017_RPS26	BP	GO:1901564	organonitrogen compound metabolic process	6.83e-04	1.80e-02	196/330	348/656
CD4T	rs1131017_RPS26	BP	GO:0043933	protein-containing complex subunit organization	8.45e-04	2.20e-02	78/330	123/656
CD4T	rs1131017_RPS26	BP	GO:0034641	cellular nitrogen compound metabolic process	8.95e-04	2.30e-02	195/330	347/656
CD4T	rs1131017_RPS26	BP	GO:1901576	organic substance biosynthetic process	1.12e-03	2.84e-02	179/330	316/656
CD4T	rs1131017_RPS26	BP	GO:0019538	protein metabolic process	1.14e-03	2.85e-02	182/330	322/656
CD4T	rs1131017_RPS26	BP	GO:0006139	nucleobase-containing compound metabolic process	1.81e-03	4.50e-02	173/330	306/656
CD4T	rs1131017_RPS26	BP	GO:0000028	ribosomal small subunit assembly	1.95e-03	4.80e-02	9/330	9/656
CD4T	rs1131017_RPS26	CC	GO:0022626	cytosolic ribosome	2.61e-22	8.31e-20	78/336	81/674
CD4T	rs1131017_RPS26	CC	GO:0044391	ribosomal subunit	6.18e-21	9.86e-19	80/336	85/674
CD4T	rs1131017_RPS26	CC	GO:0005840	ribosome	2.45e-19	2.61e-17	83/336	91/674
CD4T	rs1131017_RPS26	CC	GO:1990904	ribonucleoprotein complex	1.21e-15	9.62e-14	106/336	132/674
CD4T	rs1131017_RPS26	CC	GO:0022625	cytosolic large ribosomal subunit	3.86e-13	2.46e-11	47/336	49/674
CD4T	rs1131017_RPS26	CC	GO:0015934	large ribosomal subunit	2.45e-11	1.31e-09	47/336	51/674
CD4T	rs1131017_RPS26	CC	GO:0005925	focal adhesion	1.27e-10	5.05e-09	68/336	83/674
CD4T	rs1131017_RPS26	CC	GO:0030055	cell-substrate junction	1.27e-10	5.05e-09	68/336	83/674
CD4T	rs1131017_RPS26	CC	GO:0015935	small ribosomal subunit	4.13e-10	1.46e-08	34/336	35/674
CD4T	rs1131017_RPS26	CC	GO:0022627	cytosolic small ribosomal subunit	1.74e-09	5.54e-08	32/336	33/674
CD4T	rs1131017_RPS26	CC	GO:0070161	anchoring junction	1.96e-07	5.70e-06	71/336	96/674
CD4T	rs1131017_RPS26	CC	GO:0043228	non-membrane-bounded organelle	3.12e-07	8.28e-06	177/336	290/674
CD4T	rs1131017_RPS26	CC	GO:0043232	intracellular non-membrane-bounded organelle	4.62e-07	1.13e-05	176/336	289/674
CD4T	rs1131017_RPS26	CC	GO:0070062	extracellular exosome	9.38e-07	2.14e-05	138/336	218/674
CD4T	rs1131017_RPS26	CC	GO:0043230	extracellular organelle	1.45e-06	2.89e-05	138/336	219/674
CD4T	rs1131017_RPS26	CC	GO:1903561	extracellular vesicle	1.45e-06	2.89e-05	138/336	219/674
CD4T	rs1131017_RPS26	CC	GO:0005615	extracellular space	5.15e-06	9.67e-05	148/336	241/674
CD4T	rs1131017_RPS26	CC	GO:0042788	polysomal ribosome	6.57e-06	1.16e-04	23/336	25/674
CD4T	rs1131017_RPS26	CC	GO:0005844	polysome	1.06e-05	1.77e-04	27/336	31/674
CD4T	rs1131017_RPS26	CC	GO:0030054	cell junction	1.11e-05	1.77e-04	88/336	132/674
CD4T	rs1131017_RPS26	CC	GO:0032991	protein-containing complex	1.54e-05	2.33e-04	191/336	328/674
CD4T	rs1131017_RPS26	CC	GO:0005576	extracellular region	5.68e-05	8.23e-04	156/336	263/674
CD4T	rs1131017_RPS26	CC	GO:0005730	nucleolus	1.49e-04	2.07e-03	56/336	81/674
CD4T	rs1131017_RPS26	CC	GO:0031982	vesicle	1.51e-03	2.01e-02	157/336	276/674
CD4T	rs1131017_RPS26	CC	GO:0005829	cytosol	2.11e-03	2.69e-02	196/336	355/674
CD4T	rs1131017_RPS26	CC	GO:0019867	outer membrane	3.28e-03	3.87e-02	13/336	15/674
CD4T	rs1131017_RPS26	CC	GO:0031968	organelle outer membrane	3.28e-03	3.87e-02	13/336	15/674
CD4T	rs1131017_RPS26	CC	GO:0045202	synapse	3.91e-03	4.45e-02	47/336	72/674
CD4T	rs1131017_RPS26	MF	GO:0003735	structural constituent of ribosome	1.38e-22	4.05e-20	79/331	82/662
CD4T	rs1131017_RPS26	MF	GO:0005198	structural molecule activity	5.43e-17	7.98e-15	89/331	103/662
CD4T	rs1131017_RPS26	MF	GO:0003723	RNA binding	3.00e-08	2.94e-06	141/331	216/662
CD4T	rs1131017_RPS26	MF	GO:0019843	rRNA binding	3.44e-07	2.53e-05	21/331	21/662
CD4T	rs1131017_RPS26	MF	GO:0003676	nucleic acid binding	8.75e-06	5.15e-04	160/331	265/662
CD4T	rs1131017_RPS26	MF	GO:1901363	heterocyclic compound binding	1.70e-04	8.31e-03	183/331	319/662
CD4T	rs1131017_RPS26	MF	GO:0097159	organic cyclic compound binding	4.07e-04	1.71e-02	183/331	322/662
CD4T	rs4147638_SMDT1	BP	GO:0072657	protein localization to membrane	6.85e-08	1.46e-05	18/19	84/226
CD4T	rs4147638_SMDT1	BP	GO:0006614	SRP-dependent cotranslational protein targeting to membrane	2.21e-07	1.46e-05	17/19	76/226
CD4T	rs4147638_SMDT1	BP	GO:0045047	protein targeting to ER	2.21e-07	1.46e-05	17/19	76/226
CD4T	rs4147638_SMDT1	BP	GO:0070972	protein localization to endoplasmic reticulum	2.21e-07	1.46e-05	17/19	76/226
CD4T	rs4147638_SMDT1	BP	GO:0072599	establishment of protein localization to endoplasmic reticulum	2.21e-07	1.46e-05	17/19	76/226
CD4T	rs4147638_SMDT1	BP	GO:0000184	nuclear-transcribed mRNA catabolic process, nonsense-mediated decay	2.80e-07	1.46e-05	17/19	77/226
CD4T	rs4147638_SMDT1	BP	GO:0006613	cotranslational protein targeting to membrane	2.80e-07	1.46e-05	17/19	77/226
CD4T	rs4147638_SMDT1	BP	GO:0019083	viral transcription	2.80e-07	1.46e-05	17/19	77/226
CD4T	rs4147638_SMDT1	BP	GO:0000956	nuclear-transcribed mRNA catabolic process	4.45e-07	1.72e-05	17/19	79/226
CD4T	rs4147638_SMDT1	BP	GO:0006612	protein targeting to membrane	4.45e-07	1.72e-05	17/19	79/226
CD4T	rs4147638_SMDT1	BP	GO:0090150	establishment of protein localization to membrane	5.59e-07	1.72e-05	17/19	80/226
CD4T	rs4147638_SMDT1	BP	GO:0006605	protein targeting	6.98e-07	1.72e-05	17/19	81/226
CD4T	rs4147638_SMDT1	BP	GO:0019080	viral gene expression	6.98e-07	1.72e-05	17/19	81/226
CD4T	rs4147638_SMDT1	BP	GO:0006401	RNA catabolic process	8.69e-07	1.72e-05	17/19	82/226
CD4T	rs4147638_SMDT1	BP	GO:0006402	mRNA catabolic process	8.69e-07	1.72e-05	17/19	82/226
CD4T	rs4147638_SMDT1	BP	GO:0019439	aromatic compound catabolic process	8.69e-07	1.72e-05	17/19	82/226
CD4T	rs4147638_SMDT1	BP	GO:0034655	nucleobase-containing compound catabolic process	8.69e-07	1.72e-05	17/19	82/226
CD4T	rs4147638_SMDT1	BP	GO:0044270	cellular nitrogen compound catabolic process	8.69e-07	1.72e-05	17/19	82/226
CD4T	rs4147638_SMDT1	BP	GO:0046700	heterocycle catabolic process	8.69e-07	1.72e-05	17/19	82/226
CD4T	rs4147638_SMDT1	BP	GO:0072594	establishment of protein localization to organelle	8.69e-07	1.72e-05	17/19	82/226
CD4T	rs4147638_SMDT1	BP	GO:1901361	organic cyclic compound catabolic process	8.69e-07	1.72e-05	17/19	82/226
CD4T	rs4147638_SMDT1	BP	GO:0034613	cellular protein localization	1.98e-06	3.51e-05	18/19	100/226
CD4T	rs4147638_SMDT1	BP	GO:0070727	cellular macromolecule localization	1.98e-06	3.51e-05	18/19	100/226
CD4T	rs4147638_SMDT1	BP	GO:0033365	protein localization to organelle	2.03e-06	3.51e-05	17/19	86/226
CD4T	rs4147638_SMDT1	BP	GO:0071702	organic substance transport	3.47e-06	5.55e-05	18/19	103/226
CD4T	rs4147638_SMDT1	BP	GO:0071705	nitrogen compound transport	3.47e-06	5.55e-05	18/19	103/226
CD4T	rs4147638_SMDT1	BP	GO:0006413	translational initiation	4.51e-06	6.70e-05	17/19	90/226
CD4T	rs4147638_SMDT1	BP	GO:0044265	cellular macromolecule catabolic process	4.51e-06	6.70e-05	17/19	90/226
CD4T	rs4147638_SMDT1	BP	GO:0006886	intracellular protein transport	6.62e-06	9.50e-05	17/19	92/226
CD4T	rs4147638_SMDT1	BP	GO:0008104	protein localization	7.11e-06	9.86e-05	18/19	107/226
CD4T	rs4147638_SMDT1	BP	GO:0016071	mRNA metabolic process	9.63e-06	1.29e-04	17/19	94/226
CD4T	rs4147638_SMDT1	BP	GO:0009057	macromolecule catabolic process	1.16e-05	1.50e-04	17/19	95/226
CD4T	rs4147638_SMDT1	BP	GO:0033036	macromolecule localization	1.19e-05	1.51e-04	18/19	110/226
CD4T	rs4147638_SMDT1	BP	GO:0016032	viral process	1.66e-05	2.03e-04	17/19	97/226
CD4T	rs4147638_SMDT1	BP	GO:0044403	symbiotic process	1.98e-05	2.35e-04	17/19	98/226
CD4T	rs4147638_SMDT1	BP	GO:0015031	protein transport	2.79e-05	2.90e-04	17/19	100/226
CD4T	rs4147638_SMDT1	BP	GO:0015833	peptide transport	2.79e-05	2.90e-04	17/19	100/226
CD4T	rs4147638_SMDT1	BP	GO:0042886	amide transport	2.79e-05	2.90e-04	17/19	100/226
CD4T	rs4147638_SMDT1	BP	GO:0046907	intracellular transport	2.79e-05	2.90e-04	17/19	100/226
CD4T	rs4147638_SMDT1	BP	GO:1901575	organic substance catabolic process	2.79e-05	2.90e-04	17/19	100/226
CD4T	rs4147638_SMDT1	BP	GO:0044248	cellular catabolic process	3.31e-05	3.36e-04	17/19	101/226
CD4T	rs4147638_SMDT1	BP	GO:0006412	translation	3.91e-05	3.54e-04	17/19	102/226
CD4T	rs4147638_SMDT1	BP	GO:0006518	peptide metabolic process	3.91e-05	3.54e-04	17/19	102/226
CD4T	rs4147638_SMDT1	BP	GO:0043043	peptide biosynthetic process	3.91e-05	3.54e-04	17/19	102/226
CD4T	rs4147638_SMDT1	BP	GO:0043604	amide biosynthetic process	3.91e-05	3.54e-04	17/19	102/226
CD4T	rs4147638_SMDT1	BP	GO:0045184	establishment of protein localization	3.91e-05	3.54e-04	17/19	102/226
CD4T	rs4147638_SMDT1	BP	GO:0009056	catabolic process	4.62e-05	3.92e-04	17/19	103/226
CD4T	rs4147638_SMDT1	BP	GO:0010629	negative regulation of gene expression	4.62e-05	3.92e-04	17/19	103/226
CD4T	rs4147638_SMDT1	BP	GO:0043603	cellular amide metabolic process	4.62e-05	3.92e-04	17/19	103/226
CD4T	rs4147638_SMDT1	BP	GO:0051649	establishment of localization in cell	8.12e-05	6.76e-04	18/19	122/226
CD4T	rs4147638_SMDT1	BP	GO:1901566	organonitrogen compound biosynthetic process	8.78e-05	7.17e-04	17/19	107/226
CD4T	rs4147638_SMDT1	BP	GO:0051641	cellular localization	1.27e-04	1.01e-03	18/19	125/226
CD4T	rs4147638_SMDT1	BP	GO:0044419	interspecies interaction between organisms	1.40e-04	1.09e-03	17/19	110/226
CD4T	rs4147638_SMDT1	BP	GO:0010605	negative regulation of macromolecule metabolic process	2.18e-04	1.68e-03	17/19	113/226
CD4T	rs4147638_SMDT1	BP	GO:0051179	localization	2.75e-04	2.08e-03	19/19	150/226
CD4T	rs4147638_SMDT1	BP	GO:0009892	negative regulation of metabolic process	4.44e-04	3.30e-03	17/19	118/226
CD4T	rs4147638_SMDT1	BP	GO:0016070	RNA metabolic process	5.84e-04	4.26e-03	17/19	120/226
CD4T	rs4147638_SMDT1	BP	GO:0006810	transport	7.55e-04	5.32e-03	18/19	138/226
CD4T	rs4147638_SMDT1	BP	GO:0044267	cellular protein metabolic process	7.55e-04	5.32e-03	18/19	138/226
CD4T	rs4147638_SMDT1	BP	GO:0010468	regulation of gene expression	9.75e-04	6.65e-03	18/19	140/226
CD4T	rs4147638_SMDT1	BP	GO:0051234	establishment of localization	9.75e-04	6.65e-03	18/19	140/226
CD4T	rs4147638_SMDT1	BP	GO:0019538	protein metabolic process	1.11e-03	7.42e-03	18/19	141/226
CD4T	rs4147638_SMDT1	BP	GO:0090304	nucleic acid metabolic process	1.28e-03	8.45e-03	17/19	126/226
CD4T	rs4147638_SMDT1	BP	GO:1901564	organonitrogen compound metabolic process	2.31e-03	1.50e-02	18/19	147/226
CD4T	rs4147638_SMDT1	BP	GO:0006139	nucleobase-containing compound metabolic process	2.67e-03	1.68e-02	17/19	132/226
CD4T	rs4147638_SMDT1	BP	GO:0046483	heterocycle metabolic process	2.67e-03	1.68e-02	17/19	132/226
CD4T	rs4147638_SMDT1	BP	GO:0006725	cellular aromatic compound metabolic process	3.00e-03	1.84e-02	17/19	133/226
CD4T	rs4147638_SMDT1	BP	GO:1901360	organic cyclic compound metabolic process	3.00e-03	1.84e-02	17/19	133/226
CD4T	rs4147638_SMDT1	BP	GO:0034645	cellular macromolecule biosynthetic process	3.79e-03	2.28e-02	17/19	135/226
CD4T	rs4147638_SMDT1	BP	GO:0044271	cellular nitrogen compound biosynthetic process	4.24e-03	2.52e-02	17/19	136/226
CD4T	rs4147638_SMDT1	BP	GO:0060255	regulation of macromolecule metabolic process	4.62e-03	2.71e-02	18/19	153/226
CD4T	rs4147638_SMDT1	BP	GO:0009059	macromolecule biosynthetic process	4.75e-03	2.71e-02	17/19	137/226
CD4T	rs4147638_SMDT1	BP	GO:0048519	negative regulation of biological process	4.75e-03	2.71e-02	17/19	137/226
CD4T	rs4147638_SMDT1	BP	GO:0042273	ribosomal large subunit biogenesis	5.00e-03	2.81e-02	6/19	22/226
CD4T	rs4147638_SMDT1	BP	GO:1901576	organic substance biosynthetic process	8.21e-03	4.51e-02	17/19	142/226
CD4T	rs4147638_SMDT1	BP	GO:0042254	ribosome biogenesis	8.25e-03	4.51e-02	8/19	40/226
CD4T	rs4147638_SMDT1	BP	GO:0019222	regulation of metabolic process	8.94e-03	4.83e-02	18/19	159/226
CD4T	rs4147638_SMDT1	BP	GO:0044249	cellular biosynthetic process	9.12e-03	4.86e-02	17/19	143/226
CD4T	rs4147638_SMDT1	CC	GO:0022626	cytosolic ribosome	2.45e-07	1.45e-05	17/19	78/231
CD4T	rs4147638_SMDT1	CC	GO:0044391	ribosomal subunit	3.87e-07	1.45e-05	17/19	80/231
CD4T	rs4147638_SMDT1	CC	GO:0005840	ribosome	7.49e-07	1.87e-05	17/19	83/231
CD4T	rs4147638_SMDT1	CC	GO:1990904	ribonucleoprotein complex	3.36e-06	6.30e-05	18/19	105/231
CD4T	rs4147638_SMDT1	CC	GO:0045202	synapse	8.56e-05	1.28e-03	10/19	36/231
CD4T	rs4147638_SMDT1	CC	GO:0043232	intracellular non-membrane-bounded organelle	2.32e-04	2.49e-03	18/19	132/231
CD4T	rs4147638_SMDT1	CC	GO:0030054	cell junction	2.34e-04	2.49e-03	13/19	67/231
CD4T	rs4147638_SMDT1	CC	GO:0043228	non-membrane-bounded organelle	2.65e-04	2.49e-03	18/19	133/231
CD4T	rs4147638_SMDT1	CC	GO:0015935	small ribosomal subunit	1.15e-03	7.77e-03	8/19	31/231
CD4T	rs4147638_SMDT1	CC	GO:0022627	cytosolic small ribosomal subunit	1.15e-03	7.77e-03	8/19	31/231
CD4T	rs4147638_SMDT1	CC	GO:0098794	postsynapse	1.19e-03	7.77e-03	7/19	24/231
CD4T	rs4147638_SMDT1	CC	GO:0005829	cytosol	1.24e-03	7.77e-03	18/19	145/231
CD4T	rs4147638_SMDT1	CC	GO:0014069	postsynaptic density	1.90e-03	9.51e-03	6/19	19/231
CD4T	rs4147638_SMDT1	CC	GO:0032279	asymmetric synapse	1.90e-03	9.51e-03	6/19	19/231
CD4T	rs4147638_SMDT1	CC	GO:0098984	neuron to neuron synapse	1.90e-03	9.51e-03	6/19	19/231
CD4T	rs4147638_SMDT1	CC	GO:0005925	focal adhesion	2.25e-03	9.93e-03	10/19	51/231
CD4T	rs4147638_SMDT1	CC	GO:0030055	cell-substrate junction	2.25e-03	9.93e-03	10/19	51/231
CD4T	rs4147638_SMDT1	CC	GO:0099572	postsynaptic specialization	2.58e-03	1.07e-02	6/19	20/231
CD4T	rs4147638_SMDT1	CC	GO:0070161	anchoring junction	4.30e-03	1.70e-02	10/19	55/231
CD4T	rs4147638_SMDT1	CC	GO:0032991	protein-containing complex	5.55e-03	2.08e-02	18/19	158/231
CD4T	rs4147638_SMDT1	CC	GO:0022625	cytosolic large ribosomal subunit	6.19e-03	2.21e-02	9/19	48/231
CD4T	rs4147638_SMDT1	CC	GO:0031981	nuclear lumen	6.73e-03	2.30e-02	14/19	102/231
CD4T	rs4147638_SMDT1	CC	GO:0015934	large ribosomal subunit	8.39e-03	2.74e-02	9/19	50/231
CD4T	rs4147638_SMDT1	CC	GO:0043230	extracellular organelle	1.39e-02	4.00e-02	12/19	85/231
CD4T	rs4147638_SMDT1	CC	GO:0070062	extracellular exosome	1.39e-02	4.00e-02	12/19	85/231
CD4T	rs4147638_SMDT1	CC	GO:1903561	extracellular vesicle	1.39e-02	4.00e-02	12/19	85/231
CD4T	rs4147638_SMDT1	CC	GO:0005730	nucleolus	1.56e-02	4.33e-02	8/19	45/231
CD4T	rs4147638_SMDT1	MF	GO:0005198	structural molecule activity	5.42e-08	3.14e-06	18/19	83/226
CD4T	rs4147638_SMDT1	MF	GO:0003735	structural constituent of ribosome	4.45e-07	1.29e-05	17/19	79/226
CD4T	rs4147638_SMDT1	MF	GO:0003676	nucleic acid binding	4.46e-04	8.62e-03	18/19	134/226
CD4T	rs4147638_SMDT1	MF	GO:0003723	RNA binding	9.90e-04	1.44e-02	17/19	124/226
CD4T	rs4147638_SMDT1	MF	GO:0097159	organic cyclic compound binding	2.31e-03	2.23e-02	18/19	147/226
CD4T	rs4147638_SMDT1	MF	GO:1901363	heterocyclic compound binding	2.31e-03	2.23e-02	18/19	147/226
CD4T	rs7605824_SH3YL1	BP	GO:0006402	mRNA catabolic process	1.06e-07	9.57e-06	18/20	77/224
CD4T	rs7605824_SH3YL1	BP	GO:0006401	RNA catabolic process	1.73e-07	9.57e-06	18/20	79/224
CD4T	rs7605824_SH3YL1	BP	GO:0006412	translation	1.79e-07	9.57e-06	19/20	92/224
CD4T	rs7605824_SH3YL1	BP	GO:0043043	peptide biosynthetic process	2.23e-07	9.57e-06	19/20	93/224
CD4T	rs7605824_SH3YL1	BP	GO:0006518	peptide metabolic process	2.78e-07	9.57e-06	19/20	94/224
CD4T	rs7605824_SH3YL1	BP	GO:0043604	amide biosynthetic process	2.78e-07	9.57e-06	19/20	94/224
CD4T	rs7605824_SH3YL1	BP	GO:0019439	aromatic compound catabolic process	2.80e-07	9.57e-06	18/20	81/224
CD4T	rs7605824_SH3YL1	BP	GO:0034655	nucleobase-containing compound catabolic process	2.80e-07	9.57e-06	18/20	81/224
CD4T	rs7605824_SH3YL1	BP	GO:0044270	cellular nitrogen compound catabolic process	2.80e-07	9.57e-06	18/20	81/224
CD4T	rs7605824_SH3YL1	BP	GO:0046700	heterocycle catabolic process	2.80e-07	9.57e-06	18/20	81/224
CD4T	rs7605824_SH3YL1	BP	GO:1901361	organic cyclic compound catabolic process	2.80e-07	9.57e-06	18/20	81/224
CD4T	rs7605824_SH3YL1	BP	GO:0043603	cellular amide metabolic process	3.45e-07	1.02e-05	19/20	95/224
CD4T	rs7605824_SH3YL1	BP	GO:0016071	mRNA metabolic process	3.54e-07	1.02e-05	18/20	82/224
CD4T	rs7605824_SH3YL1	BP	GO:0006413	translational initiation	7.02e-07	1.54e-05	18/20	85/224
CD4T	rs7605824_SH3YL1	BP	GO:0006614	SRP-dependent cotranslational protein targeting to membrane	7.78e-07	1.54e-05	17/20	74/224
CD4T	rs7605824_SH3YL1	BP	GO:0019083	viral transcription	7.78e-07	1.54e-05	17/20	74/224
CD4T	rs7605824_SH3YL1	BP	GO:0045047	protein targeting to ER	7.78e-07	1.54e-05	17/20	74/224
CD4T	rs7605824_SH3YL1	BP	GO:0070972	protein localization to endoplasmic reticulum	7.78e-07	1.54e-05	17/20	74/224
CD4T	rs7605824_SH3YL1	BP	GO:0072599	establishment of protein localization to endoplasmic reticulum	7.78e-07	1.54e-05	17/20	74/224
CD4T	rs7605824_SH3YL1	BP	GO:0044265	cellular macromolecule catabolic process	8.76e-07	1.61e-05	18/20	86/224
CD4T	rs7605824_SH3YL1	BP	GO:1901566	organonitrogen compound biosynthetic process	9.77e-07	1.61e-05	19/20	100/224
CD4T	rs7605824_SH3YL1	BP	GO:0000184	nuclear-transcribed mRNA catabolic process, nonsense-mediated decay	9.87e-07	1.61e-05	17/20	75/224
CD4T	rs7605824_SH3YL1	BP	GO:0006613	cotranslational protein targeting to membrane	9.87e-07	1.61e-05	17/20	75/224
CD4T	rs7605824_SH3YL1	BP	GO:0006886	intracellular protein transport	1.09e-06	1.71e-05	18/20	87/224
CD4T	rs7605824_SH3YL1	BP	GO:0000956	nuclear-transcribed mRNA catabolic process	1.25e-06	1.88e-05	17/20	76/224
CD4T	rs7605824_SH3YL1	BP	GO:0006612	protein targeting to membrane	1.57e-06	2.17e-05	17/20	77/224
CD4T	rs7605824_SH3YL1	BP	GO:0019080	viral gene expression	1.57e-06	2.17e-05	17/20	77/224
CD4T	rs7605824_SH3YL1	BP	GO:0009057	macromolecule catabolic process	1.67e-06	2.17e-05	18/20	89/224
CD4T	rs7605824_SH3YL1	BP	GO:0016032	viral process	1.67e-06	2.17e-05	18/20	89/224
CD4T	rs7605824_SH3YL1	BP	GO:0090150	establishment of protein localization to membrane	1.97e-06	2.47e-05	17/20	78/224
CD4T	rs7605824_SH3YL1	BP	GO:0044403	symbiotic process	2.06e-06	2.50e-05	18/20	90/224
CD4T	rs7605824_SH3YL1	BP	GO:0006605	protein targeting	3.07e-06	3.50e-05	17/20	80/224
CD4T	rs7605824_SH3YL1	BP	GO:0072594	establishment of protein localization to organelle	3.07e-06	3.50e-05	17/20	80/224
CD4T	rs7605824_SH3YL1	BP	GO:0046907	intracellular transport	4.63e-06	5.12e-05	18/20	94/224
CD4T	rs7605824_SH3YL1	BP	GO:1901575	organic substance catabolic process	5.63e-06	6.05e-05	18/20	95/224
CD4T	rs7605824_SH3YL1	BP	GO:0044248	cellular catabolic process	6.83e-06	7.14e-05	18/20	96/224
CD4T	rs7605824_SH3YL1	BP	GO:0033365	protein localization to organelle	7.15e-06	7.27e-05	17/20	84/224
CD4T	rs7605824_SH3YL1	BP	GO:0034613	cellular protein localization	8.27e-06	7.98e-05	18/20	97/224
CD4T	rs7605824_SH3YL1	BP	GO:0070727	cellular macromolecule localization	8.27e-06	7.98e-05	18/20	97/224
CD4T	rs7605824_SH3YL1	BP	GO:0072657	protein localization to membrane	1.07e-05	1.01e-04	17/20	86/224
CD4T	rs7605824_SH3YL1	BP	GO:0009056	catabolic process	1.20e-05	1.10e-04	18/20	99/224
CD4T	rs7605824_SH3YL1	BP	GO:0015031	protein transport	1.45e-05	1.24e-04	18/20	100/224
CD4T	rs7605824_SH3YL1	BP	GO:0015833	peptide transport	1.45e-05	1.24e-04	18/20	100/224
CD4T	rs7605824_SH3YL1	BP	GO:0042886	amide transport	1.45e-05	1.24e-04	18/20	100/224
CD4T	rs7605824_SH3YL1	BP	GO:0045184	establishment of protein localization	1.73e-05	1.45e-04	18/20	101/224
CD4T	rs7605824_SH3YL1	BP	GO:0044419	interspecies interaction between organisms	2.47e-05	1.98e-04	18/20	103/224
CD4T	rs7605824_SH3YL1	BP	GO:0071705	nitrogen compound transport	2.47e-05	1.98e-04	18/20	103/224
CD4T	rs7605824_SH3YL1	BP	GO:0010629	negative regulation of gene expression	2.95e-05	2.31e-04	18/20	104/224
CD4T	rs7605824_SH3YL1	BP	GO:0071702	organic substance transport	3.50e-05	2.69e-04	18/20	105/224
CD4T	rs7605824_SH3YL1	BP	GO:0008104	protein localization	6.85e-05	5.15e-04	18/20	109/224
CD4T	rs7605824_SH3YL1	BP	GO:0033036	macromolecule localization	8.06e-05	5.95e-04	18/20	110/224
CD4T	rs7605824_SH3YL1	BP	GO:0051649	establishment of localization in cell	9.47e-05	6.85e-04	18/20	111/224
CD4T	rs7605824_SH3YL1	BP	GO:0010605	negative regulation of macromolecule metabolic process	1.11e-04	7.88e-04	18/20	112/224
CD4T	rs7605824_SH3YL1	BP	GO:0044267	cellular protein metabolic process	1.49e-04	1.04e-03	19/20	129/224
CD4T	rs7605824_SH3YL1	BP	GO:0051641	cellular localization	1.52e-04	1.04e-03	18/20	114/224
CD4T	rs7605824_SH3YL1	BP	GO:0009892	negative regulation of metabolic process	1.77e-04	1.19e-03	18/20	115/224
CD4T	rs7605824_SH3YL1	BP	GO:0034645	cellular macromolecule biosynthetic process	2.32e-04	1.53e-03	19/20	132/224
CD4T	rs7605824_SH3YL1	BP	GO:0019538	protein metabolic process	2.68e-04	1.74e-03	19/20	133/224
CD4T	rs7605824_SH3YL1	BP	GO:0044271	cellular nitrogen compound biosynthetic process	3.56e-04	2.27e-03	19/20	135/224
CD4T	rs7605824_SH3YL1	BP	GO:0009059	macromolecule biosynthetic process	4.10e-04	2.57e-03	19/20	136/224
CD4T	rs7605824_SH3YL1	BP	GO:1901564	organonitrogen compound metabolic process	4.71e-04	2.90e-03	19/20	137/224
CD4T	rs7605824_SH3YL1	BP	GO:0016070	RNA metabolic process	4.95e-04	3.00e-03	18/20	122/224
CD4T	rs7605824_SH3YL1	BP	GO:0051179	localization	8.12e-04	4.84e-03	19/20	141/224
CD4T	rs7605824_SH3YL1	BP	GO:0090304	nucleic acid metabolic process	8.61e-04	5.06e-03	18/20	126/224
CD4T	rs7605824_SH3YL1	BP	GO:0009058	biosynthetic process	9.27e-04	5.20e-03	19/20	142/224
CD4T	rs7605824_SH3YL1	BP	GO:0044249	cellular biosynthetic process	9.27e-04	5.20e-03	19/20	142/224
CD4T	rs7605824_SH3YL1	BP	GO:1901576	organic substance biosynthetic process	9.27e-04	5.20e-03	19/20	142/224
CD4T	rs7605824_SH3YL1	BP	GO:0006139	nucleobase-containing compound metabolic process	1.13e-03	6.04e-03	18/20	128/224
CD4T	rs7605824_SH3YL1	BP	GO:0006725	cellular aromatic compound metabolic process	1.13e-03	6.04e-03	18/20	128/224
CD4T	rs7605824_SH3YL1	BP	GO:0046483	heterocycle metabolic process	1.13e-03	6.04e-03	18/20	128/224
CD4T	rs7605824_SH3YL1	BP	GO:1901360	organic cyclic compound metabolic process	1.28e-03	6.80e-03	18/20	129/224
CD4T	rs7605824_SH3YL1	BP	GO:0034641	cellular nitrogen compound metabolic process	1.37e-03	7.16e-03	19/20	145/224
CD4T	rs7605824_SH3YL1	BP	GO:0006810	transport	1.89e-03	9.73e-03	18/20	132/224
CD4T	rs7605824_SH3YL1	BP	GO:0010467	gene expression	2.01e-03	1.02e-02	19/20	148/224
CD4T	rs7605824_SH3YL1	BP	GO:0051234	establishment of localization	2.14e-03	1.07e-02	18/20	133/224
CD4T	rs7605824_SH3YL1	BP	GO:0042255	ribosome assembly	2.20e-03	1.09e-02	6/20	18/224
CD4T	rs7605824_SH3YL1	BP	GO:0010468	regulation of gene expression	2.43e-03	1.19e-02	18/20	134/224
CD4T	rs7605824_SH3YL1	BP	GO:0000027	ribosomal large subunit assembly	4.43e-03	2.11e-02	4/20	9/224
CD4T	rs7605824_SH3YL1	BP	GO:0048519	negative regulation of biological process	4.44e-03	2.11e-02	18/20	139/224
CD4T	rs7605824_SH3YL1	BP	GO:0042254	ribosome biogenesis	5.10e-03	2.40e-02	8/20	35/224
CD4T	rs7605824_SH3YL1	BP	GO:0044260	cellular macromolecule metabolic process	8.36e-03	3.88e-02	19/20	160/224
CD4T	rs7605824_SH3YL1	CC	GO:0022626	cytosolic ribosome	7.23e-07	2.57e-05	17/20	74/225
CD4T	rs7605824_SH3YL1	CC	GO:0044391	ribosomal subunit	7.23e-07	2.57e-05	17/20	74/225
CD4T	rs7605824_SH3YL1	CC	GO:0005840	ribosome	1.46e-06	3.38e-05	17/20	77/225
CD4T	rs7605824_SH3YL1	CC	GO:1990904	ribonucleoprotein complex	1.90e-06	3.38e-05	18/20	90/225
CD4T	rs7605824_SH3YL1	CC	GO:0005730	nucleolus	1.34e-04	1.90e-03	11/20	42/225
CD4T	rs7605824_SH3YL1	CC	GO:0015934	large ribosomal subunit	2.19e-04	2.23e-03	11/20	44/225
CD4T	rs7605824_SH3YL1	CC	GO:0022625	cytosolic large ribosomal subunit	2.19e-04	2.23e-03	11/20	44/225
CD4T	rs7605824_SH3YL1	CC	GO:0032991	protein-containing complex	3.77e-04	3.35e-03	19/20	136/225
CD4T	rs7605824_SH3YL1	CC	GO:0043232	intracellular non-membrane-bounded organelle	4.60e-04	3.63e-03	18/20	122/225
CD4T	rs7605824_SH3YL1	CC	GO:0043228	non-membrane-bounded organelle	5.29e-04	3.76e-03	18/20	123/225
CD4T	rs7605824_SH3YL1	CC	GO:0030054	cell junction	2.76e-03	1.78e-02	12/20	66/225
CD4T	rs7605824_SH3YL1	CC	GO:0005829	cytosol	3.03e-03	1.79e-02	19/20	152/225
CD4T	rs7605824_SH3YL1	CC	GO:0005925	focal adhesion	5.41e-03	2.75e-02	10/20	52/225
CD4T	rs7605824_SH3YL1	CC	GO:0030055	cell-substrate junction	5.41e-03	2.75e-02	10/20	52/225
CD4T	rs7605824_SH3YL1	CC	GO:0005783	endoplasmic reticulum	7.28e-03	3.44e-02	8/20	37/225
CD4T	rs7605824_SH3YL1	CC	GO:0070161	anchoring junction	8.57e-03	3.80e-02	10/20	55/225
CD4T	rs7605824_SH3YL1	MF	GO:0003735	structural constituent of ribosome	7.08e-07	3.47e-05	17/20	73/222
CD4T	rs7605824_SH3YL1	MF	GO:0005198	structural molecule activity	4.41e-06	1.08e-04	17/20	81/222
CD4T	rs7605824_SH3YL1	MF	GO:0003723	RNA binding	2.06e-04	3.37e-03	18/20	115/222
CD4T	rs7605824_SH3YL1	MF	GO:0003676	nucleic acid binding	1.93e-03	2.36e-02	18/20	131/222
CD4T	rs7605824_SH3YL1	MF	GO:0097159	organic cyclic compound binding	4.04e-03	3.30e-02	18/20	137/222
CD4T	rs7605824_SH3YL1	MF	GO:1901363	heterocyclic compound binding	4.04e-03	3.30e-02	18/20	137/222
CD4T	rs1131017_RPS26_positive	BP	GO:0006614	SRP-dependent cotranslational protein targeting to membrane	9.76e-49	1.62e-45	77/179	78/656
CD4T	rs1131017_RPS26_positive	BP	GO:0006613	cotranslational protein targeting to membrane	5.77e-48	4.80e-45	78/179	80/656
CD4T	rs1131017_RPS26_positive	BP	GO:0045047	protein targeting to ER	3.18e-47	1.33e-44	77/179	79/656
CD4T	rs1131017_RPS26_positive	BP	GO:0072599	establishment of protein localization to endoplasmic reticulum	3.18e-47	1.33e-44	77/179	79/656
CD4T	rs1131017_RPS26_positive	BP	GO:0000184	nuclear-transcribed mRNA catabolic process, nonsense-mediated decay	1.29e-46	4.29e-44	78/179	81/656
CD4T	rs1131017_RPS26_positive	BP	GO:0006413	translational initiation	1.65e-46	4.57e-44	89/179	100/656
CD4T	rs1131017_RPS26_positive	BP	GO:0070972	protein localization to endoplasmic reticulum	7.01e-46	1.67e-43	77/179	80/656
CD4T	rs1131017_RPS26_positive	BP	GO:0000956	nuclear-transcribed mRNA catabolic process	6.68e-43	1.24e-40	79/179	86/656
CD4T	rs1131017_RPS26_positive	BP	GO:0006612	protein targeting to membrane	6.68e-43	1.24e-40	79/179	86/656
CD4T	rs1131017_RPS26_positive	BP	GO:0019083	viral transcription	3.47e-42	5.78e-40	78/179	85/656
CD4T	rs1131017_RPS26_positive	BP	GO:0019080	viral gene expression	1.39e-41	2.11e-39	81/179	91/656
CD4T	rs1131017_RPS26_positive	BP	GO:0006412	translation	5.46e-39	7.58e-37	98/179	130/656
CD4T	rs1131017_RPS26_positive	BP	GO:0043043	peptide biosynthetic process	1.84e-38	2.35e-36	98/179	131/656
CD4T	rs1131017_RPS26_positive	BP	GO:0043604	amide biosynthetic process	6.05e-38	7.19e-36	98/179	132/656
CD4T	rs1131017_RPS26_positive	BP	GO:0090150	establishment of protein localization to membrane	1.01e-37	1.12e-35	80/179	94/656
CD4T	rs1131017_RPS26_positive	BP	GO:0006518	peptide metabolic process	4.98e-35	5.18e-33	98/179	138/656
CD4T	rs1131017_RPS26_positive	BP	GO:0043603	cellular amide metabolic process	8.98e-35	8.79e-33	99/179	141/656
CD4T	rs1131017_RPS26_positive	BP	GO:0006605	protein targeting	3.37e-33	3.12e-31	81/179	103/656
CD4T	rs1131017_RPS26_positive	BP	GO:1901566	organonitrogen compound biosynthetic process	8.30e-32	7.27e-30	104/179	161/656
CD4T	rs1131017_RPS26_positive	BP	GO:0006402	mRNA catabolic process	1.26e-31	1.05e-29	82/179	108/656
CD4T	rs1131017_RPS26_positive	BP	GO:0006401	RNA catabolic process	4.31e-30	3.42e-28	82/179	111/656
CD4T	rs1131017_RPS26_positive	BP	GO:0072594	establishment of protein localization to organelle	7.25e-29	5.48e-27	80/179	109/656
CD4T	rs1131017_RPS26_positive	BP	GO:0072657	protein localization to membrane	2.18e-28	1.47e-26	80/179	110/656
CD4T	rs1131017_RPS26_positive	BP	GO:0019439	aromatic compound catabolic process	2.38e-28	1.47e-26	83/179	117/656
CD4T	rs1131017_RPS26_positive	BP	GO:0034655	nucleobase-containing compound catabolic process	2.38e-28	1.47e-26	83/179	117/656
CD4T	rs1131017_RPS26_positive	BP	GO:0044270	cellular nitrogen compound catabolic process	2.38e-28	1.47e-26	83/179	117/656
CD4T	rs1131017_RPS26_positive	BP	GO:0046700	heterocycle catabolic process	2.38e-28	1.47e-26	83/179	117/656
CD4T	rs1131017_RPS26_positive	BP	GO:1901361	organic cyclic compound catabolic process	6.62e-28	3.94e-26	83/179	118/656
CD4T	rs1131017_RPS26_positive	BP	GO:0016071	mRNA metabolic process	5.64e-24	3.24e-22	87/179	138/656
CD4T	rs1131017_RPS26_positive	BP	GO:0022613	ribonucleoprotein complex biogenesis	6.56e-24	3.64e-22	54/179	64/656
CD4T	rs1131017_RPS26_positive	BP	GO:0033365	protein localization to organelle	2.35e-23	1.26e-21	80/179	122/656
CD4T	rs1131017_RPS26_positive	BP	GO:0006886	intracellular protein transport	9.40e-23	4.89e-21	86/179	139/656
CD4T	rs1131017_RPS26_positive	BP	GO:0044265	cellular macromolecule catabolic process	2.93e-21	1.48e-19	85/179	141/656
CD4T	rs1131017_RPS26_positive	BP	GO:0042254	ribosome biogenesis	1.03e-20	5.03e-19	41/179	45/656
CD4T	rs1131017_RPS26_positive	BP	GO:0009057	macromolecule catabolic process	7.72e-19	3.67e-17	86/179	152/656
CD4T	rs1131017_RPS26_positive	BP	GO:0016032	viral process	9.84e-19	4.55e-17	88/179	158/656
CD4T	rs1131017_RPS26_positive	BP	GO:0044403	symbiotic process	1.81e-18	8.14e-17	88/179	159/656
CD4T	rs1131017_RPS26_positive	BP	GO:0002181	cytoplasmic translation	2.40e-18	1.03e-16	41/179	48/656
CD4T	rs1131017_RPS26_positive	BP	GO:0046907	intracellular transport	2.42e-18	1.03e-16	92/179	171/656
CD4T	rs1131017_RPS26_positive	BP	GO:0034613	cellular protein localization	1.47e-15	6.12e-14	88/179	171/656
CD4T	rs1131017_RPS26_positive	BP	GO:0070727	cellular macromolecule localization	2.46e-15	9.97e-14	88/179	172/656
CD4T	rs1131017_RPS26_positive	BP	GO:1901575	organic substance catabolic process	6.72e-15	2.66e-13	88/179	174/656
CD4T	rs1131017_RPS26_positive	BP	GO:0010629	negative regulation of gene expression	7.40e-15	2.87e-13	98/179	205/656
CD4T	rs1131017_RPS26_positive	BP	GO:0044271	cellular nitrogen compound biosynthetic process	7.86e-15	2.97e-13	123/179	290/656
CD4T	rs1131017_RPS26_positive	BP	GO:0045184	establishment of protein localization	1.74e-14	6.45e-13	90/179	182/656
CD4T	rs1131017_RPS26_positive	BP	GO:0015031	protein transport	1.79e-14	6.49e-13	88/179	176/656
CD4T	rs1131017_RPS26_positive	BP	GO:0034645	cellular macromolecule biosynthetic process	2.94e-14	1.04e-12	119/179	279/656
CD4T	rs1131017_RPS26_positive	BP	GO:0015833	peptide transport	4.66e-14	1.62e-12	88/179	178/656
CD4T	rs1131017_RPS26_positive	BP	GO:0042886	amide transport	1.19e-13	4.03e-12	88/179	180/656
CD4T	rs1131017_RPS26_positive	BP	GO:0034641	cellular nitrogen compound metabolic process	1.29e-13	4.29e-12	136/179	347/656
CD4T	rs1131017_RPS26_positive	BP	GO:0044248	cellular catabolic process	1.75e-13	5.72e-12	90/179	187/656
CD4T	rs1131017_RPS26_positive	BP	GO:0006364	rRNA processing	2.35e-13	7.39e-12	27/179	30/656
CD4T	rs1131017_RPS26_positive	BP	GO:0016072	rRNA metabolic process	2.35e-13	7.39e-12	27/179	30/656
CD4T	rs1131017_RPS26_positive	BP	GO:0009059	macromolecule biosynthetic process	5.78e-13	1.78e-11	119/179	287/656
CD4T	rs1131017_RPS26_positive	BP	GO:0022618	ribonucleoprotein complex assembly	8.60e-13	2.56e-11	31/179	38/656
CD4T	rs1131017_RPS26_positive	BP	GO:0071826	ribonucleoprotein complex subunit organization	8.60e-13	2.56e-11	31/179	38/656
CD4T	rs1131017_RPS26_positive	BP	GO:0071705	nitrogen compound transport	1.01e-12	2.95e-11	90/179	191/656
CD4T	rs1131017_RPS26_positive	BP	GO:0044249	cellular biosynthetic process	2.50e-12	7.18e-11	126/179	317/656
CD4T	rs1131017_RPS26_positive	BP	GO:0042255	ribosome assembly	2.54e-12	7.18e-11	22/179	23/656
CD4T	rs1131017_RPS26_positive	BP	GO:0009058	biosynthetic process	4.90e-12	1.36e-10	126/179	319/656
CD4T	rs1131017_RPS26_positive	BP	GO:1901576	organic substance biosynthetic process	6.32e-12	1.73e-10	125/179	316/656
CD4T	rs1131017_RPS26_positive	BP	GO:0034470	ncRNA processing	6.85e-12	1.84e-10	27/179	32/656
CD4T	rs1131017_RPS26_positive	BP	GO:0034660	ncRNA metabolic process	8.52e-12	2.25e-10	28/179	34/656
CD4T	rs1131017_RPS26_positive	BP	GO:0009056	catabolic process	3.86e-11	9.88e-10	90/179	200/656
CD4T	rs1131017_RPS26_positive	BP	GO:0071702	organic substance transport	3.86e-11	9.88e-10	90/179	200/656
CD4T	rs1131017_RPS26_positive	BP	GO:0033036	macromolecule localization	7.53e-11	1.90e-09	95/179	218/656
CD4T	rs1131017_RPS26_positive	BP	GO:0006139	nucleobase-containing compound metabolic process	1.03e-10	2.57e-09	120/179	306/656
CD4T	rs1131017_RPS26_positive	BP	GO:0006725	cellular aromatic compound metabolic process	1.42e-10	3.42e-09	120/179	307/656
CD4T	rs1131017_RPS26_positive	BP	GO:0046483	heterocycle metabolic process	1.42e-10	3.42e-09	120/179	307/656
CD4T	rs1131017_RPS26_positive	BP	GO:0008104	protein localization	1.59e-10	3.77e-09	91/179	207/656
CD4T	rs1131017_RPS26_positive	BP	GO:0010605	negative regulation of macromolecule metabolic process	2.97e-10	6.97e-09	101/179	242/656
CD4T	rs1131017_RPS26_positive	BP	GO:0042273	ribosomal large subunit biogenesis	3.12e-10	7.22e-09	20/179	22/656
CD4T	rs1131017_RPS26_positive	BP	GO:0044267	cellular protein metabolic process	3.59e-10	8.18e-09	120/179	310/656
CD4T	rs1131017_RPS26_positive	BP	GO:1901360	organic cyclic compound metabolic process	3.92e-10	8.81e-09	121/179	314/656
CD4T	rs1131017_RPS26_positive	BP	GO:0042274	ribosomal small subunit biogenesis	5.69e-10	1.26e-08	16/179	16/656
CD4T	rs1131017_RPS26_positive	BP	GO:0016070	RNA metabolic process	1.37e-09	2.99e-08	108/179	271/656
CD4T	rs1131017_RPS26_positive	BP	GO:0090304	nucleic acid metabolic process	2.32e-09	5.02e-08	112/179	287/656
CD4T	rs1131017_RPS26_positive	BP	GO:0009892	negative regulation of metabolic process	2.94e-09	6.27e-08	103/179	256/656
CD4T	rs1131017_RPS26_positive	BP	GO:1901564	organonitrogen compound metabolic process	3.44e-09	7.26e-08	128/179	348/656
CD4T	rs1131017_RPS26_positive	BP	GO:0051649	establishment of localization in cell	3.72e-09	7.73e-08	99/179	243/656
CD4T	rs1131017_RPS26_positive	BP	GO:0019538	protein metabolic process	4.12e-09	8.47e-08	121/179	322/656
CD4T	rs1131017_RPS26_positive	BP	GO:0010467	gene expression	4.97e-09	1.01e-07	131/179	361/656
CD4T	rs1131017_RPS26_positive	BP	GO:0044419	interspecies interaction between organisms	6.06e-09	1.22e-07	95/179	231/656
CD4T	rs1131017_RPS26_positive	BP	GO:0044085	cellular component biogenesis	2.19e-08	4.33e-07	75/179	170/656
CD4T	rs1131017_RPS26_positive	BP	GO:0034622	cellular protein-containing complex assembly	7.23e-08	1.42e-06	43/179	80/656
CD4T	rs1131017_RPS26_positive	BP	GO:0044238	primary metabolic process	2.08e-07	4.02e-06	153/179	467/656
CD4T	rs1131017_RPS26_positive	BP	GO:0051641	cellular localization	3.18e-07	6.08e-06	100/179	262/656
CD4T	rs1131017_RPS26_positive	BP	GO:0044237	cellular metabolic process	7.93e-07	1.50e-05	158/179	495/656
CD4T	rs1131017_RPS26_positive	BP	GO:0006807	nitrogen compound metabolic process	8.72e-07	1.63e-05	148/179	451/656
CD4T	rs1131017_RPS26_positive	BP	GO:0010468	regulation of gene expression	2.21e-06	4.08e-05	112/179	313/656
CD4T	rs1131017_RPS26_positive	BP	GO:0044260	cellular macromolecule metabolic process	2.64e-06	4.84e-05	135/179	402/656
CD4T	rs1131017_RPS26_positive	BP	GO:0000028	ribosomal small subunit assembly	7.22e-06	1.31e-04	9/179	9/656
CD4T	rs1131017_RPS26_positive	BP	GO:0065003	protein-containing complex assembly	1.01e-05	1.81e-04	49/179	109/656
CD4T	rs1131017_RPS26_positive	BP	GO:0000027	ribosomal large subunit assembly	1.59e-05	2.82e-04	10/179	11/656
CD4T	rs1131017_RPS26_positive	BP	GO:0006810	transport	3.43e-05	6.02e-04	111/179	322/656
CD4T	rs1131017_RPS26_positive	BP	GO:0051234	establishment of localization	3.65e-05	6.32e-04	112/179	326/656
CD4T	rs1131017_RPS26_positive	BP	GO:0043933	protein-containing complex subunit organization	4.63e-05	7.94e-04	52/179	123/656
CD4T	rs1131017_RPS26_positive	BP	GO:0071704	organic substance metabolic process	6.05e-05	1.03e-03	154/179	496/656
CD4T	rs1131017_RPS26_positive	BP	GO:0006414	translational elongation	7.28e-05	1.22e-03	10/179	12/656
CD4T	rs1131017_RPS26_positive	BP	GO:0006396	RNA processing	2.05e-04	3.41e-03	35/179	77/656
CD4T	rs1131017_RPS26_positive	BP	GO:0002183	cytoplasmic translational initiation	2.41e-04	3.97e-03	10/179	13/656
CD4T	rs1131017_RPS26_positive	BP	GO:0043170	macromolecule metabolic process	2.58e-04	4.21e-03	143/179	457/656
CD4T	rs1131017_RPS26_positive	BP	GO:0048519	negative regulation of biological process	2.67e-04	4.31e-03	114/179	344/656
CD4T	rs1131017_RPS26_positive	BP	GO:0070925	organelle assembly	3.13e-04	5.02e-03	25/179	50/656
CD4T	rs1131017_RPS26_positive	BP	GO:0000470	maturation of LSU-rRNA	3.88e-04	6.10e-03	6/179	6/656
CD4T	rs1131017_RPS26_positive	BP	GO:0030490	maturation of SSU-rRNA	3.88e-04	6.10e-03	6/179	6/656
CD4T	rs1131017_RPS26_positive	BP	GO:0051179	localization	4.30e-04	6.69e-03	122/179	377/656
CD4T	rs1131017_RPS26_positive	BP	GO:0001732	formation of cytoplasmic translation initiation complex	6.35e-04	9.78e-03	7/179	8/656
CD4T	rs1131017_RPS26_positive	BP	GO:0022607	cellular component assembly	9.43e-04	1.44e-02	56/179	148/656
CD4T	rs1131017_RPS26_positive	BP	GO:0006417	regulation of translation	1.12e-03	1.70e-02	22/179	45/656
CD4T	rs1131017_RPS26_positive	BP	GO:0060255	regulation of macromolecule metabolic process	1.23e-03	1.85e-02	119/179	372/656
CD4T	rs1131017_RPS26_positive	BP	GO:0000462	maturation of SSU-rRNA from tricistronic rRNA transcript (SSU-rRNA, 5.8S rRNA, LSU-rRNA)	1.45e-03	2.16e-02	5/179	5/656
CD4T	rs1131017_RPS26_positive	BP	GO:0034248	regulation of cellular amide metabolic process	1.63e-03	2.40e-02	22/179	46/656
CD4T	rs1131017_RPS26_positive	CC	GO:0022626	cytosolic ribosome	3.81e-46	9.64e-44	78/185	81/674
CD4T	rs1131017_RPS26_positive	CC	GO:0044391	ribosomal subunit	3.22e-45	4.07e-43	80/185	85/674
CD4T	rs1131017_RPS26_positive	CC	GO:0005840	ribosome	2.61e-44	2.20e-42	83/185	91/674
CD4T	rs1131017_RPS26_positive	CC	GO:1990904	ribonucleoprotein complex	5.54e-35	3.51e-33	96/185	132/674
CD4T	rs1131017_RPS26_positive	CC	GO:0022625	cytosolic large ribosomal subunit	2.52e-26	1.27e-24	47/185	49/674
CD4T	rs1131017_RPS26_positive	CC	GO:0015934	large ribosomal subunit	3.28e-24	1.38e-22	47/185	51/674
CD4T	rs1131017_RPS26_positive	CC	GO:0015935	small ribosomal subunit	2.01e-19	7.27e-18	34/185	35/674
CD4T	rs1131017_RPS26_positive	CC	GO:0022627	cytosolic small ribosomal subunit	3.35e-18	1.06e-16	32/185	33/674
CD4T	rs1131017_RPS26_positive	CC	GO:0043232	intracellular non-membrane-bounded organelle	1.26e-12	3.53e-11	120/185	289/674
CD4T	rs1131017_RPS26_positive	CC	GO:0043228	non-membrane-bounded organelle	1.79e-12	4.52e-11	120/185	290/674
CD4T	rs1131017_RPS26_positive	CC	GO:0042788	polysomal ribosome	7.44e-12	1.71e-10	23/185	25/674
CD4T	rs1131017_RPS26_positive	CC	GO:0005844	polysome	2.86e-11	6.03e-10	26/185	31/674
CD4T	rs1131017_RPS26_positive	CC	GO:0032991	protein-containing complex	3.40e-10	6.61e-09	126/185	328/674
CD4T	rs1131017_RPS26_positive	CC	GO:0005730	nucleolus	2.45e-09	4.43e-08	46/185	81/674
CD4T	rs1131017_RPS26_positive	CC	GO:0005925	focal adhesion	1.34e-06	2.12e-05	42/185	83/674
CD4T	rs1131017_RPS26_positive	CC	GO:0030055	cell-substrate junction	1.34e-06	2.12e-05	42/185	83/674
CD4T	rs1131017_RPS26_positive	CC	GO:0005829	cytosol	2.79e-06	4.15e-05	124/185	355/674
CD4T	rs1131017_RPS26_positive	CC	GO:0014069	postsynaptic density	1.63e-05	2.17e-04	18/185	27/674
CD4T	rs1131017_RPS26_positive	CC	GO:0032279	asymmetric synapse	1.63e-05	2.17e-04	18/185	27/674
CD4T	rs1131017_RPS26_positive	CC	GO:0070161	anchoring junction	5.97e-05	7.56e-04	43/185	96/674
CD4T	rs1131017_RPS26_positive	CC	GO:0098984	neuron to neuron synapse	6.90e-05	7.93e-04	18/185	29/674
CD4T	rs1131017_RPS26_positive	CC	GO:0099572	postsynaptic specialization	6.90e-05	7.93e-04	18/185	29/674
CD4T	rs1131017_RPS26_positive	CC	GO:0030054	cell junction	2.80e-04	3.08e-03	53/185	132/674
CD4T	rs1131017_RPS26_positive	CC	GO:0045202	synapse	3.10e-04	3.27e-03	33/185	72/674
CD4T	rs1131017_RPS26_positive	CC	GO:0005783	endoplasmic reticulum	3.52e-04	3.57e-03	38/185	87/674
CD4T	rs1131017_RPS26_positive	CC	GO:0031981	nuclear lumen	4.48e-04	4.36e-03	89/185	254/674
CD4T	rs1131017_RPS26_positive	CC	GO:0005852	eukaryotic translation initiation factor 3 complex	6.62e-04	5.98e-03	7/185	8/674
CD4T	rs1131017_RPS26_positive	CC	GO:0033290	eukaryotic 48S preinitiation complex	6.62e-04	5.98e-03	7/185	8/674
CD4T	rs1131017_RPS26_positive	CC	GO:0005791	rough endoplasmic reticulum	2.12e-03	1.85e-02	8/185	11/674
CD4T	rs1131017_RPS26_positive	CC	GO:0016282	eukaryotic 43S preinitiation complex	2.29e-03	1.87e-02	7/185	9/674
CD4T	rs1131017_RPS26_positive	CC	GO:0070993	translation preinitiation complex	2.29e-03	1.87e-02	7/185	9/674
CD4T	rs1131017_RPS26_positive	CC	GO:0098794	postsynapse	3.16e-03	2.50e-02	20/185	42/674
CD4T	rs1131017_RPS26_positive	MF	GO:0003735	structural constituent of ribosome	1.05e-46	2.50e-44	79/183	82/662
CD4T	rs1131017_RPS26_positive	MF	GO:0005198	structural molecule activity	2.24e-31	2.65e-29	80/183	103/662
CD4T	rs1131017_RPS26_positive	MF	GO:0003723	RNA binding	8.74e-18	6.90e-16	107/183	216/662
CD4T	rs1131017_RPS26_positive	MF	GO:0003676	nucleic acid binding	1.70e-13	1.01e-11	115/183	265/662
CD4T	rs1131017_RPS26_positive	MF	GO:0019843	rRNA binding	7.84e-13	3.72e-11	21/183	21/662
CD4T	rs1131017_RPS26_positive	MF	GO:1901363	heterocyclic compound binding	2.63e-12	1.04e-10	128/183	319/662
CD4T	rs1131017_RPS26_positive	MF	GO:0097159	organic cyclic compound binding	7.21e-12	2.44e-10	128/183	322/662
CD4T	rs1131017_RPS26_positive	MF	GO:0045182	translation regulator activity	6.05e-05	1.79e-03	19/183	31/662
CD4T	rs1131017_RPS26_positive	MF	GO:0008135	translation factor activity, RNA binding	1.44e-04	3.79e-03	15/183	23/662
CD4T	rs1131017_RPS26_positive	MF	GO:0048027	mRNA 5'-UTR binding	2.09e-04	4.95e-03	8/183	9/662
CD4T	rs1131017_RPS26_positive	MF	GO:0090079	translation regulator activity, nucleic acid binding	4.30e-04	9.27e-03	16/183	27/662
CD4T	rs1131017_RPS26_positive	MF	GO:0003743	translation initiation factor activity	1.65e-03	3.26e-02	10/183	15/662
CD4T	rs1131017_RPS26_positive	MF	GO:0043022	ribosome binding	2.39e-03	4.36e-02	7/183	9/662
CD4T	rs1131017_RPS26_negative	BP	GO:0023052	signaling	1.80e-08	2.07e-05	97/151	291/656
CD4T	rs1131017_RPS26_negative	BP	GO:0032501	multicellular organismal process	2.82e-08	2.07e-05	94/151	280/656
CD4T	rs1131017_RPS26_negative	BP	GO:0050794	regulation of cellular process	3.71e-08	2.07e-05	128/151	441/656
CD4T	rs1131017_RPS26_negative	BP	GO:0007165	signal transduction	3.84e-08	2.07e-05	93/151	277/656
CD4T	rs1131017_RPS26_negative	BP	GO:0007154	cell communication	8.30e-08	3.58e-05	96/151	293/656
CD4T	rs1131017_RPS26_negative	BP	GO:0048856	anatomical structure development	1.13e-07	4.05e-05	83/151	240/656
CD4T	rs1131017_RPS26_negative	BP	GO:0050896	response to stimulus	1.73e-07	5.32e-05	118/151	397/656
CD4T	rs1131017_RPS26_negative	BP	GO:0007166	cell surface receptor signaling pathway	3.17e-07	8.39e-05	65/151	174/656
CD4T	rs1131017_RPS26_negative	BP	GO:0071345	cellular response to cytokine stimulus	3.50e-07	8.39e-05	53/151	131/656
CD4T	rs1131017_RPS26_negative	BP	GO:0019221	cytokine-mediated signaling pathway	4.20e-07	9.06e-05	44/151	101/656
CD4T	rs1131017_RPS26_negative	BP	GO:0071310	cellular response to organic substance	7.07e-07	1.32e-04	70/151	196/656
CD4T	rs1131017_RPS26_negative	BP	GO:0007275	multicellular organism development	8.08e-07	1.32e-04	76/151	220/656
CD4T	rs1131017_RPS26_negative	BP	GO:0010033	response to organic substance	8.13e-07	1.32e-04	78/151	228/656
CD4T	rs1131017_RPS26_negative	BP	GO:0032502	developmental process	8.54e-07	1.32e-04	87/151	265/656
CD4T	rs1131017_RPS26_negative	BP	GO:0006928	movement of cell or subcellular component	1.03e-06	1.49e-04	50/151	124/656
CD4T	rs1131017_RPS26_negative	BP	GO:0034097	response to cytokine	1.19e-06	1.61e-04	53/151	135/656
CD4T	rs1131017_RPS26_negative	BP	GO:0050793	regulation of developmental process	1.36e-06	1.63e-04	54/151	139/656
CD4T	rs1131017_RPS26_negative	BP	GO:0051716	cellular response to stimulus	1.36e-06	1.63e-04	102/151	332/656
CD4T	rs1131017_RPS26_negative	BP	GO:0070887	cellular response to chemical stimulus	2.05e-06	2.33e-04	78/151	232/656
CD4T	rs1131017_RPS26_negative	BP	GO:0040011	locomotion	2.84e-06	2.91e-04	45/151	110/656
CD4T	rs1131017_RPS26_negative	BP	GO:0051239	regulation of multicellular organismal process	2.93e-06	2.91e-04	59/151	160/656
CD4T	rs1131017_RPS26_negative	BP	GO:0048731	system development	2.97e-06	2.91e-04	69/151	198/656
CD4T	rs1131017_RPS26_negative	BP	GO:0007155	cell adhesion	4.13e-06	3.88e-04	42/151	101/656
CD4T	rs1131017_RPS26_negative	BP	GO:0048870	cell motility	5.03e-06	4.18e-04	43/151	105/656
CD4T	rs1131017_RPS26_negative	BP	GO:0051674	localization of cell	5.03e-06	4.18e-04	43/151	105/656
CD4T	rs1131017_RPS26_negative	BP	GO:0048583	regulation of response to stimulus	5.04e-06	4.18e-04	76/151	228/656
CD4T	rs1131017_RPS26_negative	BP	GO:0022610	biological adhesion	5.70e-06	4.55e-04	42/151	102/656
CD4T	rs1131017_RPS26_negative	BP	GO:0042221	response to chemical	6.10e-06	4.70e-04	86/151	270/656
CD4T	rs1131017_RPS26_negative	BP	GO:0048518	positive regulation of biological process	6.53e-06	4.85e-04	98/151	322/656
CD4T	rs1131017_RPS26_negative	BP	GO:0006950	response to stress	9.69e-06	6.97e-04	74/151	223/656
CD4T	rs1131017_RPS26_negative	BP	GO:0065008	regulation of biological quality	1.20e-05	8.33e-04	72/151	216/656
CD4T	rs1131017_RPS26_negative	BP	GO:0030029	actin filament-based process	1.26e-05	8.48e-04	26/151	53/656
CD4T	rs1131017_RPS26_negative	BP	GO:0046649	lymphocyte activation	1.31e-05	8.56e-04	34/151	78/656
CD4T	rs1131017_RPS26_negative	BP	GO:0048522	positive regulation of cellular process	1.56e-05	9.87e-04	91/151	296/656
CD4T	rs1131017_RPS26_negative	BP	GO:0048869	cellular developmental process	1.89e-05	1.16e-03	62/151	179/656
CD4T	rs1131017_RPS26_negative	BP	GO:0001775	cell activation	2.71e-05	1.63e-03	52/151	143/656
CD4T	rs1131017_RPS26_negative	BP	GO:0048523	negative regulation of cellular process	2.90e-05	1.69e-03	81/151	257/656
CD4T	rs1131017_RPS26_negative	BP	GO:0002695	negative regulation of leukocyte activation	3.19e-05	1.76e-03	12/151	17/656
CD4T	rs1131017_RPS26_negative	BP	GO:0050866	negative regulation of cell activation	3.19e-05	1.76e-03	12/151	17/656
CD4T	rs1131017_RPS26_negative	BP	GO:0030154	cell differentiation	3.41e-05	1.84e-03	60/151	174/656
CD4T	rs1131017_RPS26_negative	BP	GO:0080134	regulation of response to stress	3.88e-05	2.04e-03	41/151	105/656
CD4T	rs1131017_RPS26_negative	BP	GO:0045321	leukocyte activation	4.03e-05	2.05e-03	48/151	130/656
CD4T	rs1131017_RPS26_negative	BP	GO:0042110	T cell activation	4.09e-05	2.05e-03	28/151	62/656
CD4T	rs1131017_RPS26_negative	BP	GO:0051050	positive regulation of transport	4.29e-05	2.09e-03	27/151	59/656
CD4T	rs1131017_RPS26_negative	BP	GO:0098609	cell-cell adhesion	4.36e-05	2.09e-03	32/151	75/656
CD4T	rs1131017_RPS26_negative	BP	GO:0006952	defense response	4.93e-05	2.31e-03	45/151	120/656
CD4T	rs1131017_RPS26_negative	BP	GO:0016477	cell migration	5.04e-05	2.31e-03	39/151	99/656
CD4T	rs1131017_RPS26_negative	BP	GO:0032879	regulation of localization	5.54e-05	2.49e-03	52/151	146/656
CD4T	rs1131017_RPS26_negative	BP	GO:0048585	negative regulation of response to stimulus	6.59e-05	2.89e-03	43/151	114/656
CD4T	rs1131017_RPS26_negative	BP	GO:0006955	immune response	6.70e-05	2.89e-03	61/151	181/656
CD4T	rs1131017_RPS26_negative	BP	GO:0030155	regulation of cell adhesion	7.24e-05	3.06e-03	30/151	70/656
CD4T	rs1131017_RPS26_negative	BP	GO:0051049	regulation of transport	7.59e-05	3.11e-03	38/151	97/656
CD4T	rs1131017_RPS26_negative	BP	GO:0002819	regulation of adaptive immune response	7.65e-05	3.11e-03	12/151	18/656
CD4T	rs1131017_RPS26_negative	BP	GO:0051128	regulation of cellular component organization	8.74e-05	3.49e-03	41/151	108/656
CD4T	rs1131017_RPS26_negative	BP	GO:0002252	immune effector process	9.83e-05	3.80e-03	42/151	112/656
CD4T	rs1131017_RPS26_negative	BP	GO:0008283	cell population proliferation	1.00e-04	3.80e-03	40/151	105/656
CD4T	rs1131017_RPS26_negative	BP	GO:0051249	regulation of lymphocyte activation	1.00e-04	3.80e-03	25/151	55/656
CD4T	rs1131017_RPS26_negative	BP	GO:0002822	regulation of adaptive immune response based on somatic recombination of immune receptors built from immunoglobulin superfamily domains	1.04e-04	3.86e-03	11/151	16/656
CD4T	rs1131017_RPS26_negative	BP	GO:0030036	actin cytoskeleton organization	1.07e-04	3.91e-03	23/151	49/656
CD4T	rs1131017_RPS26_negative	BP	GO:0042127	regulation of cell population proliferation	1.14e-04	4.02e-03	37/151	95/656
CD4T	rs1131017_RPS26_negative	BP	GO:0048468	cell development	1.14e-04	4.02e-03	32/151	78/656
CD4T	rs1131017_RPS26_negative	BP	GO:0002694	regulation of leukocyte activation	1.28e-04	4.46e-03	27/151	62/656
CD4T	rs1131017_RPS26_negative	BP	GO:2000026	regulation of multicellular organismal development	1.31e-04	4.48e-03	38/151	99/656
CD4T	rs1131017_RPS26_negative	BP	GO:0051250	negative regulation of lymphocyte activation	1.36e-04	4.57e-03	10/151	14/656
CD4T	rs1131017_RPS26_negative	BP	GO:0019883	antigen processing and presentation of endogenous antigen	1.38e-04	4.57e-03	6/151	6/656
CD4T	rs1131017_RPS26_negative	BP	GO:0007010	cytoskeleton organization	1.54e-04	5.02e-03	32/151	79/656
CD4T	rs1131017_RPS26_negative	BP	GO:0048584	positive regulation of response to stimulus	1.68e-04	5.41e-03	52/151	151/656
CD4T	rs1131017_RPS26_negative	BP	GO:0002709	regulation of T cell mediated immunity	1.98e-04	6.28e-03	8/151	10/656
CD4T	rs1131017_RPS26_negative	BP	GO:0003013	circulatory system process	2.27e-04	7.03e-03	13/151	22/656
CD4T	rs1131017_RPS26_negative	BP	GO:0002250	adaptive immune response	2.41e-04	7.03e-03	22/151	48/656
CD4T	rs1131017_RPS26_negative	BP	GO:0050776	regulation of immune response	2.44e-04	7.03e-03	33/151	84/656
CD4T	rs1131017_RPS26_negative	BP	GO:0040017	positive regulation of locomotion	2.48e-04	7.03e-03	21/151	45/656
CD4T	rs1131017_RPS26_negative	BP	GO:0051093	negative regulation of developmental process	2.48e-04	7.03e-03	21/151	45/656
CD4T	rs1131017_RPS26_negative	BP	GO:0055080	cation homeostasis	2.48e-04	7.03e-03	21/151	45/656
CD4T	rs1131017_RPS26_negative	BP	GO:0098771	inorganic ion homeostasis	2.48e-04	7.03e-03	21/151	45/656
CD4T	rs1131017_RPS26_negative	BP	GO:0050865	regulation of cell activation	2.50e-04	7.03e-03	27/151	64/656
CD4T	rs1131017_RPS26_negative	BP	GO:0045595	regulation of cell differentiation	2.51e-04	7.03e-03	37/151	98/656
CD4T	rs1131017_RPS26_negative	BP	GO:0050778	positive regulation of immune response	2.93e-04	8.09e-03	25/151	58/656
CD4T	rs1131017_RPS26_negative	BP	GO:0006874	cellular calcium ion homeostasis	3.22e-04	8.67e-03	15/151	28/656
CD4T	rs1131017_RPS26_negative	BP	GO:0055074	calcium ion homeostasis	3.22e-04	8.67e-03	15/151	28/656
CD4T	rs1131017_RPS26_negative	BP	GO:1905475	regulation of protein localization to membrane	3.29e-04	8.74e-03	10/151	15/656
CD4T	rs1131017_RPS26_negative	BP	GO:0050777	negative regulation of immune response	3.33e-04	8.76e-03	12/151	20/656
CD4T	rs1131017_RPS26_negative	BP	GO:0051241	negative regulation of multicellular organismal process	3.43e-04	8.89e-03	27/151	65/656
CD4T	rs1131017_RPS26_negative	BP	GO:0042592	homeostatic process	3.46e-04	8.89e-03	40/151	110/656
CD4T	rs1131017_RPS26_negative	BP	GO:0055082	cellular chemical homeostasis	3.51e-04	8.90e-03	22/151	49/656
CD4T	rs1131017_RPS26_negative	BP	GO:0050801	ion homeostasis	3.66e-04	9.17e-03	21/151	46/656
CD4T	rs1131017_RPS26_negative	BP	GO:0055065	metal ion homeostasis	3.77e-04	9.34e-03	20/151	43/656
CD4T	rs1131017_RPS26_negative	BP	GO:0048878	chemical homeostasis	4.07e-04	9.86e-03	25/151	59/656
CD4T	rs1131017_RPS26_negative	BP	GO:0051130	positive regulation of cellular component organization	4.07e-04	9.86e-03	25/151	59/656
CD4T	rs1131017_RPS26_negative	BP	GO:0007162	negative regulation of cell adhesion	4.18e-04	9.90e-03	13/151	23/656
CD4T	rs1131017_RPS26_negative	BP	GO:0034330	cell junction organization	4.18e-04	9.90e-03	13/151	23/656
CD4T	rs1131017_RPS26_negative	BP	GO:0002376	immune system process	4.26e-04	9.99e-03	73/151	239/656
CD4T	rs1131017_RPS26_negative	BP	GO:0002699	positive regulation of immune effector process	4.86e-04	1.13e-02	11/151	18/656
CD4T	rs1131017_RPS26_negative	BP	GO:0006873	cellular ion homeostasis	5.53e-04	1.20e-02	20/151	44/656
CD4T	rs1131017_RPS26_negative	BP	GO:0030003	cellular cation homeostasis	5.53e-04	1.20e-02	20/151	44/656
CD4T	rs1131017_RPS26_negative	BP	GO:2000147	positive regulation of cell motility	5.53e-04	1.20e-02	20/151	44/656
CD4T	rs1131017_RPS26_negative	BP	GO:0019725	cellular homeostasis	5.59e-04	1.20e-02	25/151	60/656
CD4T	rs1131017_RPS26_negative	BP	GO:0072503	cellular divalent inorganic cation homeostasis	5.63e-04	1.20e-02	16/151	32/656
CD4T	rs1131017_RPS26_negative	BP	GO:0072507	divalent inorganic cation homeostasis	5.63e-04	1.20e-02	16/151	32/656
CD4T	rs1131017_RPS26_negative	BP	GO:0002702	positive regulation of production of molecular mediator of immune response	5.85e-04	1.20e-02	8/151	11/656
CD4T	rs1131017_RPS26_negative	BP	GO:0002718	regulation of cytokine production involved in immune response	5.85e-04	1.20e-02	8/151	11/656
CD4T	rs1131017_RPS26_negative	BP	GO:0002821	positive regulation of adaptive immune response	5.85e-04	1.20e-02	8/151	11/656
CD4T	rs1131017_RPS26_negative	BP	GO:0002824	positive regulation of adaptive immune response based on somatic recombination of immune receptors built from immunoglobulin superfamily domains	5.85e-04	1.20e-02	8/151	11/656
CD4T	rs1131017_RPS26_negative	BP	GO:0050868	negative regulation of T cell activation	5.85e-04	1.20e-02	8/151	11/656
CD4T	rs1131017_RPS26_negative	BP	GO:0001916	positive regulation of T cell mediated cytotoxicity	6.14e-04	1.20e-02	5/151	5/656
CD4T	rs1131017_RPS26_negative	BP	GO:0002480	antigen processing and presentation of exogenous peptide antigen via MHC class I, TAP-independent	6.14e-04	1.20e-02	5/151	5/656
CD4T	rs1131017_RPS26_negative	BP	GO:0002483	antigen processing and presentation of endogenous peptide antigen	6.14e-04	1.20e-02	5/151	5/656
CD4T	rs1131017_RPS26_negative	BP	GO:0019885	antigen processing and presentation of endogenous peptide antigen via MHC class I	6.14e-04	1.20e-02	5/151	5/656
CD4T	rs1131017_RPS26_negative	BP	GO:0045581	negative regulation of T cell differentiation	6.14e-04	1.20e-02	5/151	5/656
CD4T	rs1131017_RPS26_negative	BP	GO:0045620	negative regulation of lymphocyte differentiation	6.14e-04	1.20e-02	5/151	5/656
CD4T	rs1131017_RPS26_negative	BP	GO:0048513	animal organ development	6.95e-04	1.35e-02	53/151	162/656
CD4T	rs1131017_RPS26_negative	BP	GO:0002700	regulation of production of molecular mediator of immune response	7.03e-04	1.35e-02	10/151	16/656
CD4T	rs1131017_RPS26_negative	BP	GO:0002708	positive regulation of lymphocyte mediated immunity	7.18e-04	1.37e-02	7/151	9/656
CD4T	rs1131017_RPS26_negative	BP	GO:0051480	regulation of cytosolic calcium ion concentration	7.30e-04	1.38e-02	13/151	24/656
CD4T	rs1131017_RPS26_negative	BP	GO:0097435	supramolecular fiber organization	7.54e-04	1.41e-02	21/151	48/656
CD4T	rs1131017_RPS26_negative	BP	GO:0002682	regulation of immune system process	7.57e-04	1.41e-02	45/151	132/656
CD4T	rs1131017_RPS26_negative	BP	GO:0002711	positive regulation of T cell mediated immunity	7.79e-04	1.42e-02	6/151	7/656
CD4T	rs1131017_RPS26_negative	BP	GO:0031343	positive regulation of cell killing	7.79e-04	1.42e-02	6/151	7/656
CD4T	rs1131017_RPS26_negative	BP	GO:0051272	positive regulation of cellular component movement	7.97e-04	1.44e-02	20/151	45/656
CD4T	rs1131017_RPS26_negative	BP	GO:0042098	T cell proliferation	8.07e-04	1.45e-02	14/151	27/656
CD4T	rs1131017_RPS26_negative	BP	GO:0002683	negative regulation of immune system process	8.33e-04	1.45e-02	19/151	42/656
CD4T	rs1131017_RPS26_negative	BP	GO:0006875	cellular metal ion homeostasis	8.33e-04	1.45e-02	19/151	42/656
CD4T	rs1131017_RPS26_negative	BP	GO:0030335	positive regulation of cell migration	8.33e-04	1.45e-02	19/151	42/656
CD4T	rs1131017_RPS26_negative	BP	GO:0002460	adaptive immune response based on somatic recombination of immune receptors built from immunoglobulin superfamily domains	8.53e-04	1.45e-02	15/151	30/656
CD4T	rs1131017_RPS26_negative	BP	GO:0002697	regulation of immune effector process	8.53e-04	1.45e-02	15/151	30/656
CD4T	rs1131017_RPS26_negative	BP	GO:0045596	negative regulation of cell differentiation	8.53e-04	1.45e-02	15/151	30/656
CD4T	rs1131017_RPS26_negative	BP	GO:0070663	regulation of leukocyte proliferation	8.53e-04	1.45e-02	15/151	30/656
CD4T	rs1131017_RPS26_negative	BP	GO:0034341	response to interferon-gamma	8.75e-04	1.46e-02	16/151	33/656
CD4T	rs1131017_RPS26_negative	BP	GO:0071346	cellular response to interferon-gamma	8.75e-04	1.46e-02	16/151	33/656
CD4T	rs1131017_RPS26_negative	BP	GO:0120036	plasma membrane bounded cell projection organization	9.05e-04	1.49e-02	23/151	55/656
CD4T	rs1131017_RPS26_negative	BP	GO:0002285	lymphocyte activation involved in immune response	9.26e-04	1.49e-02	11/151	19/656
CD4T	rs1131017_RPS26_negative	BP	GO:0008015	blood circulation	9.26e-04	1.49e-02	11/151	19/656
CD4T	rs1131017_RPS26_negative	BP	GO:0034765	regulation of ion transmembrane transport	9.26e-04	1.49e-02	11/151	19/656
CD4T	rs1131017_RPS26_negative	BP	GO:0072659	protein localization to plasma membrane	9.26e-04	1.49e-02	11/151	19/656
CD4T	rs1131017_RPS26_negative	BP	GO:0045785	positive regulation of cell adhesion	9.81e-04	1.57e-02	22/151	52/656
CD4T	rs1131017_RPS26_negative	BP	GO:0002706	regulation of lymphocyte mediated immunity	1.00e-03	1.58e-02	9/151	14/656
CD4T	rs1131017_RPS26_negative	BP	GO:0003015	heart process	1.00e-03	1.58e-02	9/151	14/656
CD4T	rs1131017_RPS26_negative	BP	GO:0032880	regulation of protein localization	1.02e-03	1.59e-02	25/151	62/656
CD4T	rs1131017_RPS26_negative	BP	GO:0007159	leukocyte cell-cell adhesion	1.06e-03	1.63e-02	21/151	49/656
CD4T	rs1131017_RPS26_negative	BP	GO:0022407	regulation of cell-cell adhesion	1.06e-03	1.63e-02	21/151	49/656
CD4T	rs1131017_RPS26_negative	BP	GO:0050863	regulation of T cell activation	1.13e-03	1.72e-02	20/151	46/656
CD4T	rs1131017_RPS26_negative	BP	GO:0030001	metal ion transport	1.19e-03	1.80e-02	19/151	43/656
CD4T	rs1131017_RPS26_negative	BP	GO:1903037	regulation of leukocyte cell-cell adhesion	1.19e-03	1.80e-02	19/151	43/656
CD4T	rs1131017_RPS26_negative	BP	GO:0040012	regulation of locomotion	1.22e-03	1.82e-02	26/151	66/656
CD4T	rs1131017_RPS26_negative	BP	GO:0030030	cell projection organization	1.23e-03	1.82e-02	23/151	56/656
CD4T	rs1131017_RPS26_negative	BP	GO:0060341	regulation of cellular localization	1.23e-03	1.82e-02	23/151	56/656
CD4T	rs1131017_RPS26_negative	BP	GO:0010604	positive regulation of macromolecule metabolic process	1.26e-03	1.85e-02	64/151	209/656
CD4T	rs1131017_RPS26_negative	BP	GO:1903827	regulation of cellular protein localization	1.30e-03	1.89e-02	17/151	37/656
CD4T	rs1131017_RPS26_negative	BP	GO:0006812	cation transport	1.34e-03	1.94e-02	22/151	53/656
CD4T	rs1131017_RPS26_negative	BP	GO:0002367	cytokine production involved in immune response	1.41e-03	2.00e-02	8/151	12/656
CD4T	rs1131017_RPS26_negative	BP	GO:0030048	actin filament-based movement	1.41e-03	2.00e-02	8/151	12/656
CD4T	rs1131017_RPS26_negative	BP	GO:1903038	negative regulation of leukocyte cell-cell adhesion	1.41e-03	2.00e-02	8/151	12/656
CD4T	rs1131017_RPS26_negative	BP	GO:0007399	nervous system development	1.45e-03	2.04e-02	31/151	84/656
CD4T	rs1131017_RPS26_negative	BP	GO:0060333	interferon-gamma-mediated signaling pathway	1.65e-03	2.27e-02	11/151	20/656
CD4T	rs1131017_RPS26_negative	BP	GO:0120031	plasma membrane bounded cell projection assembly	1.65e-03	2.27e-02	11/151	20/656
CD4T	rs1131017_RPS26_negative	BP	GO:1990778	protein localization to cell periphery	1.65e-03	2.27e-02	11/151	20/656
CD4T	rs1131017_RPS26_negative	BP	GO:0006954	inflammatory response	1.65e-03	2.27e-02	23/151	57/656
CD4T	rs1131017_RPS26_negative	BP	GO:0009611	response to wounding	1.68e-03	2.30e-02	19/151	44/656
CD4T	rs1131017_RPS26_negative	BP	GO:0003008	system process	1.78e-03	2.41e-02	25/151	64/656
CD4T	rs1131017_RPS26_negative	BP	GO:0002440	production of molecular mediator of immune response	1.84e-03	2.45e-02	12/151	23/656
CD4T	rs1131017_RPS26_negative	BP	GO:0007204	positive regulation of cytosolic calcium ion concentration	1.84e-03	2.45e-02	12/151	23/656
CD4T	rs1131017_RPS26_negative	BP	GO:0042129	regulation of T cell proliferation	1.84e-03	2.45e-02	12/151	23/656
CD4T	rs1131017_RPS26_negative	BP	GO:0002507	tolerance induction	1.93e-03	2.55e-02	7/151	10/656
CD4T	rs1131017_RPS26_negative	BP	GO:0051240	positive regulation of multicellular organismal process	1.95e-03	2.55e-02	37/151	107/656
CD4T	rs1131017_RPS26_negative	BP	GO:0034762	regulation of transmembrane transport	1.95e-03	2.55e-02	13/151	26/656
CD4T	rs1131017_RPS26_negative	BP	GO:0032944	regulation of mononuclear cell proliferation	2.00e-03	2.58e-02	14/151	29/656
CD4T	rs1131017_RPS26_negative	BP	GO:0050670	regulation of lymphocyte proliferation	2.00e-03	2.58e-02	14/151	29/656
CD4T	rs1131017_RPS26_negative	BP	GO:0022408	negative regulation of cell-cell adhesion	2.02e-03	2.59e-02	9/151	15/656
CD4T	rs1131017_RPS26_negative	BP	GO:0022008	neurogenesis	2.19e-03	2.79e-02	23/151	58/656
CD4T	rs1131017_RPS26_negative	BP	GO:2000145	regulation of cell motility	2.31e-03	2.93e-02	25/151	65/656
CD4T	rs1131017_RPS26_negative	BP	GO:0001817	regulation of cytokine production	2.36e-03	2.98e-02	27/151	72/656
CD4T	rs1131017_RPS26_negative	BP	GO:0009888	tissue development	2.38e-03	2.99e-02	34/151	97/656
CD4T	rs1131017_RPS26_negative	BP	GO:1904062	regulation of cation transmembrane transport	2.48e-03	3.06e-02	10/151	18/656
CD4T	rs1131017_RPS26_negative	BP	GO:0010648	negative regulation of cell communication	2.51e-03	3.06e-02	32/151	90/656
CD4T	rs1131017_RPS26_negative	BP	GO:0045185	maintenance of protein location	2.52e-03	3.06e-02	6/151	8/656
CD4T	rs1131017_RPS26_negative	BP	GO:0071384	cellular response to corticosteroid stimulus	2.52e-03	3.06e-02	6/151	8/656
CD4T	rs1131017_RPS26_negative	BP	GO:0071385	cellular response to glucocorticoid stimulus	2.52e-03	3.06e-02	6/151	8/656
CD4T	rs1131017_RPS26_negative	BP	GO:1902531	regulation of intracellular signal transduction	2.52e-03	3.06e-02	38/151	112/656
CD4T	rs1131017_RPS26_negative	BP	GO:0022409	positive regulation of cell-cell adhesion	2.67e-03	3.19e-02	17/151	39/656
CD4T	rs1131017_RPS26_negative	BP	GO:0051251	positive regulation of lymphocyte activation	2.67e-03	3.19e-02	17/151	39/656
CD4T	rs1131017_RPS26_negative	BP	GO:0030031	cell projection assembly	2.78e-03	3.24e-02	11/151	21/656
CD4T	rs1131017_RPS26_negative	BP	GO:0023051	regulation of signaling	2.78e-03	3.24e-02	56/151	182/656
CD4T	rs1131017_RPS26_negative	BP	GO:0001525	angiogenesis	2.81e-03	3.24e-02	16/151	36/656
CD4T	rs1131017_RPS26_negative	BP	GO:0007015	actin filament organization	2.81e-03	3.24e-02	16/151	36/656
CD4T	rs1131017_RPS26_negative	BP	GO:0042060	wound healing	2.81e-03	3.24e-02	16/151	36/656
CD4T	rs1131017_RPS26_negative	BP	GO:0043269	regulation of ion transport	2.81e-03	3.24e-02	16/151	36/656
CD4T	rs1131017_RPS26_negative	BP	GO:1903039	positive regulation of leukocyte cell-cell adhesion	2.81e-03	3.24e-02	16/151	36/656
CD4T	rs1131017_RPS26_negative	BP	GO:0050870	positive regulation of T cell activation	2.93e-03	3.29e-02	15/151	33/656
CD4T	rs1131017_RPS26_negative	BP	GO:0002478	antigen processing and presentation of exogenous peptide antigen	2.95e-03	3.29e-02	12/151	24/656
CD4T	rs1131017_RPS26_negative	BP	GO:0019884	antigen processing and presentation of exogenous antigen	2.95e-03	3.29e-02	12/151	24/656
CD4T	rs1131017_RPS26_negative	BP	GO:0048002	antigen processing and presentation of peptide antigen	2.95e-03	3.29e-02	12/151	24/656
CD4T	rs1131017_RPS26_negative	BP	GO:1905477	positive regulation of protein localization to membrane	2.96e-03	3.29e-02	8/151	13/656
CD4T	rs1131017_RPS26_negative	BP	GO:0001912	positive regulation of leukocyte mediated cytotoxicity	2.99e-03	3.29e-02	5/151	6/656
CD4T	rs1131017_RPS26_negative	BP	GO:0001914	regulation of T cell mediated cytotoxicity	2.99e-03	3.29e-02	5/151	6/656
CD4T	rs1131017_RPS26_negative	BP	GO:0014896	muscle hypertrophy	2.99e-03	3.29e-02	5/151	6/656
CD4T	rs1131017_RPS26_negative	BP	GO:0032703	negative regulation of interleukin-2 production	2.99e-03	3.29e-02	5/151	6/656
CD4T	rs1131017_RPS26_negative	BP	GO:0010959	regulation of metal ion transport	3.00e-03	3.29e-02	14/151	30/656
CD4T	rs1131017_RPS26_negative	BP	GO:0023057	negative regulation of signaling	3.10e-03	3.38e-02	32/151	91/656
CD4T	rs1131017_RPS26_negative	BP	GO:0072359	circulatory system development	3.19e-03	3.45e-02	22/151	56/656
CD4T	rs1131017_RPS26_negative	BP	GO:0030334	regulation of cell migration	3.34e-03	3.59e-02	24/151	63/656
CD4T	rs1131017_RPS26_negative	BP	GO:0001816	cytokine production	3.35e-03	3.59e-02	28/151	77/656
CD4T	rs1131017_RPS26_negative	BP	GO:0034220	ion transmembrane transport	3.44e-03	3.68e-02	18/151	43/656
CD4T	rs1131017_RPS26_negative	BP	GO:0048699	generation of neurons	3.52e-03	3.74e-02	21/151	53/656
CD4T	rs1131017_RPS26_negative	BP	GO:0042692	muscle cell differentiation	3.71e-03	3.92e-02	9/151	16/656
CD4T	rs1131017_RPS26_negative	BP	GO:0065009	regulation of molecular function	3.74e-03	3.93e-02	53/151	172/656
CD4T	rs1131017_RPS26_negative	BP	GO:0006811	ion transport	3.80e-03	3.98e-02	25/151	67/656
CD4T	rs1131017_RPS26_negative	BP	GO:0009653	anatomical structure morphogenesis	3.84e-03	4.00e-02	39/151	118/656
CD4T	rs1131017_RPS26_negative	BP	GO:0070661	leukocyte proliferation	3.96e-03	4.11e-02	16/151	37/656
CD4T	rs1131017_RPS26_negative	BP	GO:0009893	positive regulation of metabolic process	4.07e-03	4.20e-02	65/151	221/656
CD4T	rs1131017_RPS26_negative	BP	GO:0000904	cell morphogenesis involved in differentiation	4.19e-03	4.31e-02	15/151	34/656
CD4T	rs1131017_RPS26_negative	BP	GO:0051223	regulation of protein transport	4.27e-03	4.34e-02	19/151	47/656
CD4T	rs1131017_RPS26_negative	BP	GO:0002705	positive regulation of leukocyte mediated immunity	4.29e-03	4.34e-02	7/151	11/656
CD4T	rs1131017_RPS26_negative	BP	GO:0061448	connective tissue development	4.29e-03	4.34e-02	7/151	11/656
CD4T	rs1131017_RPS26_negative	BP	GO:0007186	G protein-coupled receptor signaling pathway	4.38e-03	4.38e-02	14/151	31/656
CD4T	rs1131017_RPS26_negative	BP	GO:0032970	regulation of actin filament-based process	4.38e-03	4.38e-02	14/151	31/656
CD4T	rs1131017_RPS26_negative	BP	GO:0061061	muscle structure development	4.38e-03	4.38e-02	14/151	31/656
CD4T	rs1131017_RPS26_negative	BP	GO:0002449	lymphocyte mediated immunity	4.51e-03	4.46e-02	13/151	28/656
CD4T	rs1131017_RPS26_negative	BP	GO:0001667	ameboidal-type cell migration	4.55e-03	4.46e-02	12/151	25/656
CD4T	rs1131017_RPS26_negative	BP	GO:0042113	B cell activation	4.55e-03	4.46e-02	12/151	25/656
CD4T	rs1131017_RPS26_negative	BP	GO:0120035	regulation of plasma membrane bounded cell projection organization	4.55e-03	4.46e-02	12/151	25/656
CD4T	rs1131017_RPS26_negative	BP	GO:0009968	negative regulation of signal transduction	4.57e-03	4.46e-02	29/151	82/656
CD4T	rs1131017_RPS26_negative	BP	GO:0051270	regulation of cellular component movement	4.81e-03	4.67e-02	25/151	68/656
CD4T	rs1131017_RPS26_negative	BP	GO:0048514	blood vessel morphogenesis	5.07e-03	4.90e-02	17/151	41/656
CD4T	rs1131017_RPS26_negative	BP	GO:0035295	tube development	5.11e-03	4.90e-02	20/151	51/656
CD4T	rs1131017_RPS26_negative	BP	GO:0090087	regulation of peptide transport	5.11e-03	4.90e-02	20/151	51/656
CD4T	rs1131017_RPS26_negative	CC	GO:0009986	cell surface	1.06e-07	3.02e-05	34/151	68/674
CD4T	rs1131017_RPS26_negative	CC	GO:0030139	endocytic vesicle	6.05e-07	8.59e-05	18/151	27/674
CD4T	rs1131017_RPS26_negative	CC	GO:0098552	side of membrane	1.84e-06	1.58e-04	29/151	59/674
CD4T	rs1131017_RPS26_negative	CC	GO:0042611	MHC protein complex	2.23e-06	1.58e-04	10/151	11/674
CD4T	rs1131017_RPS26_negative	CC	GO:0071944	cell periphery	5.58e-06	2.68e-04	73/151	222/674
CD4T	rs1131017_RPS26_negative	CC	GO:0071556	integral component of lumenal side of endoplasmic reticulum membrane	9.50e-06	2.68e-04	9/151	10/674
CD4T	rs1131017_RPS26_negative	CC	GO:0098553	lumenal side of endoplasmic reticulum membrane	9.50e-06	2.68e-04	9/151	10/674
CD4T	rs1131017_RPS26_negative	CC	GO:0120025	plasma membrane bounded cell projection	9.67e-06	2.68e-04	37/151	89/674
CD4T	rs1131017_RPS26_negative	CC	GO:0031012	extracellular matrix	1.02e-05	2.68e-04	11/151	14/674
CD4T	rs1131017_RPS26_negative	CC	GO:0012507	ER to Golgi transport vesicle membrane	1.08e-05	2.68e-04	10/151	12/674
CD4T	rs1131017_RPS26_negative	CC	GO:0005886	plasma membrane	1.10e-05	2.68e-04	70/151	213/674
CD4T	rs1131017_RPS26_negative	CC	GO:0005576	extracellular region	1.13e-05	2.68e-04	82/151	263/674
CD4T	rs1131017_RPS26_negative	CC	GO:0030666	endocytic vesicle membrane	1.27e-05	2.77e-04	14/151	21/674
CD4T	rs1131017_RPS26_negative	CC	GO:0005615	extracellular space	2.15e-05	4.37e-04	76/151	241/674
CD4T	rs1131017_RPS26_negative	CC	GO:0042995	cell projection	2.49e-05	4.66e-04	37/151	92/674
CD4T	rs1131017_RPS26_negative	CC	GO:0031982	vesicle	2.63e-05	4.66e-04	84/151	276/674
CD4T	rs1131017_RPS26_negative	CC	GO:0070062	extracellular exosome	3.06e-05	4.88e-04	70/151	218/674
CD4T	rs1131017_RPS26_negative	CC	GO:0043230	extracellular organelle	3.73e-05	4.88e-04	70/151	219/674
CD4T	rs1131017_RPS26_negative	CC	GO:1903561	extracellular vesicle	3.73e-05	4.88e-04	70/151	219/674
CD4T	rs1131017_RPS26_negative	CC	GO:0030658	transport vesicle membrane	3.78e-05	4.88e-04	10/151	13/674
CD4T	rs1131017_RPS26_negative	CC	GO:0030660	Golgi-associated vesicle membrane	3.78e-05	4.88e-04	10/151	13/674
CD4T	rs1131017_RPS26_negative	CC	GO:0062023	collagen-containing extracellular matrix	3.78e-05	4.88e-04	10/151	13/674
CD4T	rs1131017_RPS26_negative	CC	GO:0009897	external side of plasma membrane	6.31e-05	7.46e-04	18/151	34/674
CD4T	rs1131017_RPS26_negative	CC	GO:0031252	cell leading edge	6.31e-05	7.46e-04	18/151	34/674
CD4T	rs1131017_RPS26_negative	CC	GO:0005768	endosome	1.49e-04	1.69e-03	23/151	51/674
CD4T	rs1131017_RPS26_negative	CC	GO:0098978	glutamatergic synapse	1.82e-04	1.99e-03	11/151	17/674
CD4T	rs1131017_RPS26_negative	CC	GO:0099081	supramolecular polymer	2.44e-04	2.19e-03	21/151	46/674
CD4T	rs1131017_RPS26_negative	CC	GO:0099512	supramolecular fiber	2.44e-04	2.19e-03	21/151	46/674
CD4T	rs1131017_RPS26_negative	CC	GO:0005884	actin filament	2.59e-04	2.19e-03	10/151	15/674
CD4T	rs1131017_RPS26_negative	CC	GO:0030134	COPII-coated ER to Golgi transport vesicle	2.59e-04	2.19e-03	10/151	15/674
CD4T	rs1131017_RPS26_negative	CC	GO:0030176	integral component of endoplasmic reticulum membrane	2.59e-04	2.19e-03	10/151	15/674
CD4T	rs1131017_RPS26_negative	CC	GO:0030662	coated vesicle membrane	2.59e-04	2.19e-03	10/151	15/674
CD4T	rs1131017_RPS26_negative	CC	GO:0031227	intrinsic component of endoplasmic reticulum membrane	2.59e-04	2.19e-03	10/151	15/674
CD4T	rs1131017_RPS26_negative	CC	GO:0015629	actin cytoskeleton	2.62e-04	2.19e-03	19/151	40/674
CD4T	rs1131017_RPS26_negative	CC	GO:0098576	lumenal side of membrane	3.59e-04	2.91e-03	9/151	13/674
CD4T	rs1131017_RPS26_negative	CC	GO:0098797	plasma membrane protein complex	4.05e-04	3.20e-03	16/151	32/674
CD4T	rs1131017_RPS26_negative	CC	GO:0098805	whole membrane	4.27e-04	3.28e-03	39/151	110/674
CD4T	rs1131017_RPS26_negative	CC	GO:0042612	MHC class I protein complex	5.36e-04	4.00e-03	5/151	5/674
CD4T	rs1131017_RPS26_negative	CC	GO:0045335	phagocytic vesicle	5.57e-04	4.04e-03	10/151	16/674
CD4T	rs1131017_RPS26_negative	CC	GO:0005856	cytoskeleton	5.82e-04	4.04e-03	37/151	104/674
CD4T	rs1131017_RPS26_negative	CC	GO:0031410	cytoplasmic vesicle	5.97e-04	4.04e-03	46/151	138/674
CD4T	rs1131017_RPS26_negative	CC	GO:0097708	intracellular vesicle	5.97e-04	4.04e-03	46/151	138/674
CD4T	rs1131017_RPS26_negative	CC	GO:0099513	polymeric cytoskeletal fiber	9.65e-04	6.25e-03	16/151	34/674
CD4T	rs1131017_RPS26_negative	CC	GO:0010008	endosome membrane	9.68e-04	6.25e-03	14/151	28/674
CD4T	rs1131017_RPS26_negative	CC	GO:0005929	cilium	1.17e-03	7.36e-03	8/151	12/674
CD4T	rs1131017_RPS26_negative	CC	GO:0012506	vesicle membrane	2.46e-03	1.44e-02	21/151	53/674
CD4T	rs1131017_RPS26_negative	CC	GO:0030659	cytoplasmic vesicle membrane	2.46e-03	1.44e-02	21/151	53/674
CD4T	rs1131017_RPS26_negative	CC	GO:0030669	clathrin-coated endocytic vesicle membrane	2.63e-03	1.44e-02	5/151	6/674
CD4T	rs1131017_RPS26_negative	CC	GO:0032588	trans-Golgi network membrane	2.63e-03	1.44e-02	5/151	6/674
CD4T	rs1131017_RPS26_negative	CC	GO:0042613	MHC class II protein complex	2.63e-03	1.44e-02	5/151	6/674
CD4T	rs1131017_RPS26_negative	CC	GO:0045334	clathrin-coated endocytic vesicle	2.63e-03	1.44e-02	5/151	6/674
CD4T	rs1131017_RPS26_negative	CC	GO:0098685	Schaffer collateral - CA1 synapse	2.63e-03	1.44e-02	5/151	6/674
CD4T	rs1131017_RPS26_negative	CC	GO:0005887	integral component of plasma membrane	2.88e-03	1.54e-02	22/151	57/674
CD4T	rs1131017_RPS26_negative	CC	GO:0031226	intrinsic component of plasma membrane	3.29e-03	1.73e-02	23/151	61/674
CD4T	rs1131017_RPS26_negative	CC	GO:0005798	Golgi-associated vesicle	3.39e-03	1.75e-02	10/151	19/674
CD4T	rs1131017_RPS26_negative	CC	GO:0030670	phagocytic vesicle membrane	3.64e-03	1.84e-02	7/151	11/674
CD4T	rs1131017_RPS26_negative	CC	GO:0099080	supramolecular complex	4.69e-03	2.33e-02	24/151	66/674
CD4T	rs1131017_RPS26_negative	CC	GO:0001726	ruffle	5.23e-03	2.51e-02	9/151	17/674
CD4T	rs1131017_RPS26_negative	CC	GO:0098858	actin-based cell projection	5.23e-03	2.51e-02	9/151	17/674
CD4T	rs1131017_RPS26_negative	CC	GO:0031901	early endosome membrane	5.31e-03	2.51e-02	6/151	9/674
CD4T	rs1131017_RPS26_negative	CC	GO:0030135	coated vesicle	5.49e-03	2.55e-02	10/151	20/674
CD4T	rs1131017_RPS26_negative	CC	GO:0031514	motile cilium	7.54e-03	3.45e-02	5/151	7/674
CD4T	rs1131017_RPS26_negative	CC	GO:0030863	cortical cytoskeleton	8.08e-03	3.59e-02	8/151	15/674
CD4T	rs1131017_RPS26_negative	CC	GO:0005938	cell cortex	8.21e-03	3.59e-02	11/151	24/674
CD4T	rs1131017_RPS26_negative	CC	GO:0030133	transport vesicle	8.47e-03	3.59e-02	10/151	21/674
CD4T	rs1131017_RPS26_negative	CC	GO:0031300	intrinsic component of organelle membrane	8.47e-03	3.59e-02	10/151	21/674
CD4T	rs1131017_RPS26_negative	CC	GO:0031301	integral component of organelle membrane	8.47e-03	3.59e-02	10/151	21/674
CD4T	rs1131017_RPS26_negative	CC	GO:0005773	vacuole	9.99e-03	4.17e-02	20/151	55/674
CD4T	rs1131017_RPS26_negative	CC	GO:0042383	sarcolemma	1.08e-02	4.46e-02	6/151	10/674
CD4T	rs1131017_RPS26_negative	CC	GO:0016021	integral component of membrane	1.16e-02	4.72e-02	45/151	152/674
CD4T	rs1131017_RPS26_negative	CC	GO:0005911	cell-cell junction	1.19e-02	4.74e-02	11/151	25/674
CD4T	rs1131017_RPS26_negative	CC	GO:0005789	endoplasmic reticulum membrane	1.29e-02	4.94e-02	18/151	49/674
CD4T	rs1131017_RPS26_negative	CC	GO:0048471	perinuclear region of cytoplasm	1.30e-02	4.94e-02	16/151	42/674
CD4T	rs1131017_RPS26_negative	CC	GO:0005769	early endosome	1.31e-02	4.94e-02	8/151	16/674
CD4T	rs1131017_RPS26_negative	CC	GO:0031256	leading edge membrane	1.31e-02	4.94e-02	8/151	16/674
CD4T	rs1131017_RPS26_negative	CC	GO:0031224	intrinsic component of membrane	1.32e-02	4.94e-02	46/151	157/674
CD4T	rs1131017_RPS26_negative	MF	GO:0042605	peptide antigen binding	9.30e-06	1.29e-03	9/148	10/662
CD4T	rs1131017_RPS26_negative	MF	GO:0042802	identical protein binding	9.39e-06	1.29e-03	43/148	110/662
CD4T	rs1131017_RPS26_negative	MF	GO:0003779	actin binding	2.49e-05	2.04e-03	20/148	38/662
CD4T	rs1131017_RPS26_negative	MF	GO:0008092	cytoskeletal protein binding	2.98e-05	2.04e-03	29/148	66/662
CD4T	rs1131017_RPS26_negative	MF	GO:0019956	chemokine binding	1.59e-04	8.69e-03	8/148	10/662
CD4T	rs1131017_RPS26_negative	MF	GO:0003823	antigen binding	2.53e-04	1.15e-02	10/148	15/662
CD4T	rs1131017_RPS26_negative	MF	GO:0051015	actin filament binding	3.48e-04	1.36e-02	14/148	26/662
CD4T	rs1131017_RPS26_negative	MF	GO:0048306	calcium-dependent protein binding	4.71e-04	1.61e-02	8/148	11/662
CD4T	rs1131017_RPS26_negative	MF	GO:0044548	S100 protein binding	5.30e-04	1.61e-02	5/148	5/662
CD4T	rs1131017_RPS26_negative	MF	GO:0019957	C-C chemokine binding	6.57e-04	1.80e-02	6/148	7/662
CD4T	rs1131017_RPS26_negative	MF	GO:0004888	transmembrane signaling receptor activity	9.35e-04	2.33e-02	16/148	34/662
CD4T	rs1131017_RPS26_negative	MF	GO:0019955	cytokine binding	1.07e-03	2.44e-02	10/148	17/662
CD4T	rs1131017_RPS26_negative	MF	GO:0005102	signaling receptor binding	1.45e-03	3.06e-02	27/148	72/662
CD4T	rs1131017_RPS26_negative	MF	GO:0140375	immune receptor activity	1.95e-03	3.39e-02	10/148	18/662
CD4T	rs1131017_RPS26_negative	MF	GO:0042803	protein homodimerization activity	2.13e-03	3.39e-02	15/148	33/662
CD4T	rs1131017_RPS26_negative	MF	GO:0044877	protein-containing complex binding	2.25e-03	3.39e-02	32/148	92/662
CD4T	rs1131017_RPS26_negative	MF	GO:0001637	G protein-coupled chemoattractant receptor activity	2.60e-03	3.39e-02	5/148	6/662
CD4T	rs1131017_RPS26_negative	MF	GO:0001653	peptide receptor activity	2.60e-03	3.39e-02	5/148	6/662
CD4T	rs1131017_RPS26_negative	MF	GO:0004950	chemokine receptor activity	2.60e-03	3.39e-02	5/148	6/662
CD4T	rs1131017_RPS26_negative	MF	GO:0008528	G protein-coupled peptide receptor activity	2.60e-03	3.39e-02	5/148	6/662
CD4T	rs1131017_RPS26_negative	MF	GO:0016493	C-C chemokine receptor activity	2.60e-03	3.39e-02	5/148	6/662
CD4T	rs1131017_RPS26_negative	MF	GO:0005509	calcium ion binding	3.27e-03	3.76e-02	14/148	31/662
CD4T	rs1131017_RPS26_negative	MF	GO:0046983	protein dimerization activity	3.29e-03	3.76e-02	18/148	44/662
CD4T	rs1131017_RPS26_negative	MF	GO:0019899	enzyme binding	3.29e-03	3.76e-02	46/148	148/662
CD4T	rs1131017_RPS26_negative	MF	GO:0005516	calmodulin binding	3.59e-03	3.93e-02	7/148	11/662
CD8T	rs1131017_RPS26	BP	GO:0006613	cotranslational protein targeting to membrane	5.43e-13	1.78e-10	77/268	78/384
CD8T	rs1131017_RPS26	BP	GO:0006614	SRP-dependent cotranslational protein targeting to membrane	5.43e-13	1.78e-10	77/268	78/384
CD8T	rs1131017_RPS26	BP	GO:0045047	protein targeting to ER	5.43e-13	1.78e-10	77/268	78/384
CD8T	rs1131017_RPS26	BP	GO:0070972	protein localization to endoplasmic reticulum	5.43e-13	1.78e-10	77/268	78/384
CD8T	rs1131017_RPS26	BP	GO:0072599	establishment of protein localization to endoplasmic reticulum	5.43e-13	1.78e-10	77/268	78/384
CD8T	rs1131017_RPS26	BP	GO:0006612	protein targeting to membrane	1.38e-12	3.77e-10	81/268	83/384
CD8T	rs1131017_RPS26	BP	GO:0006605	protein targeting	1.63e-12	3.83e-10	86/268	89/384
CD8T	rs1131017_RPS26	BP	GO:0019083	viral transcription	3.38e-12	6.95e-10	79/268	81/384
CD8T	rs1131017_RPS26	BP	GO:0006412	translation	9.49e-12	1.42e-09	100/268	107/384
CD8T	rs1131017_RPS26	BP	GO:0043043	peptide biosynthetic process	9.49e-12	1.42e-09	100/268	107/384
CD8T	rs1131017_RPS26	BP	GO:0043604	amide biosynthetic process	9.49e-12	1.42e-09	100/268	107/384
CD8T	rs1131017_RPS26	BP	GO:0019080	viral gene expression	1.49e-11	2.04e-09	81/268	84/384
CD8T	rs1131017_RPS26	BP	GO:0006413	translational initiation	4.35e-11	5.50e-09	88/268	93/384
CD8T	rs1131017_RPS26	BP	GO:0006518	peptide metabolic process	5.13e-11	5.99e-09	100/268	108/384
CD8T	rs1131017_RPS26	BP	GO:0000184	nuclear-transcribed mRNA catabolic process, nonsense-mediated decay	5.47e-11	5.99e-09	78/268	81/384
CD8T	rs1131017_RPS26	BP	GO:1901566	organonitrogen compound biosynthetic process	9.49e-11	9.76e-09	106/268	116/384
CD8T	rs1131017_RPS26	BP	GO:0043603	cellular amide metabolic process	1.64e-10	1.59e-08	101/268	110/384
CD8T	rs1131017_RPS26	BP	GO:0019439	aromatic compound catabolic process	9.36e-10	6.99e-08	89/268	96/384
CD8T	rs1131017_RPS26	BP	GO:0034655	nucleobase-containing compound catabolic process	9.36e-10	6.99e-08	89/268	96/384
CD8T	rs1131017_RPS26	BP	GO:0044270	cellular nitrogen compound catabolic process	9.36e-10	6.99e-08	89/268	96/384
CD8T	rs1131017_RPS26	BP	GO:0046700	heterocycle catabolic process	9.36e-10	6.99e-08	89/268	96/384
CD8T	rs1131017_RPS26	BP	GO:1901361	organic cyclic compound catabolic process	9.36e-10	6.99e-08	89/268	96/384
CD8T	rs1131017_RPS26	BP	GO:0090150	establishment of protein localization to membrane	1.35e-09	9.65e-08	84/268	90/384
CD8T	rs1131017_RPS26	BP	GO:0000956	nuclear-transcribed mRNA catabolic process	1.81e-09	1.24e-07	79/268	84/384
CD8T	rs1131017_RPS26	BP	GO:0006401	RNA catabolic process	3.08e-09	1.95e-07	86/268	93/384
CD8T	rs1131017_RPS26	BP	GO:0006402	mRNA catabolic process	3.08e-09	1.95e-07	86/268	93/384
CD8T	rs1131017_RPS26	BP	GO:0006886	intracellular protein transport	1.80e-08	1.09e-06	103/268	116/384
CD8T	rs1131017_RPS26	BP	GO:0072657	protein localization to membrane	1.20e-07	7.02e-06	91/268	102/384
CD8T	rs1131017_RPS26	BP	GO:0072594	establishment of protein localization to organelle	1.43e-07	8.10e-06	87/268	97/384
CD8T	rs1131017_RPS26	BP	GO:0044403	symbiotic process	2.64e-07	1.44e-05	117/268	137/384
CD8T	rs1131017_RPS26	BP	GO:0016032	viral process	3.69e-07	1.96e-05	116/268	136/384
CD8T	rs1131017_RPS26	BP	GO:0016071	mRNA metabolic process	8.53e-07	4.38e-05	92/268	105/384
CD8T	rs1131017_RPS26	BP	GO:0010629	negative regulation of gene expression	2.04e-06	1.02e-04	122/268	146/384
CD8T	rs1131017_RPS26	BP	GO:0002181	cytoplasmic translation	3.13e-06	1.52e-04	40/268	41/384
CD8T	rs1131017_RPS26	BP	GO:0042254	ribosome biogenesis	4.60e-06	2.16e-04	39/268	40/384
CD8T	rs1131017_RPS26	BP	GO:0033365	protein localization to organelle	6.76e-06	3.09e-04	95/268	111/384
CD8T	rs1131017_RPS26	BP	GO:0044249	cellular biosynthetic process	1.31e-05	5.80e-04	154/268	193/384
CD8T	rs1131017_RPS26	BP	GO:0009058	biosynthetic process	1.45e-05	6.29e-04	156/268	196/384
CD8T	rs1131017_RPS26	BP	GO:0009059	macromolecule biosynthetic process	1.65e-05	6.94e-04	146/268	182/384
CD8T	rs1131017_RPS26	BP	GO:1901576	organic substance biosynthetic process	1.75e-05	7.21e-04	153/268	192/384
CD8T	rs1131017_RPS26	BP	GO:0034645	cellular macromolecule biosynthetic process	1.93e-05	7.75e-04	143/268	178/384
CD8T	rs1131017_RPS26	BP	GO:1901575	organic substance catabolic process	2.02e-05	7.92e-04	106/268	127/384
CD8T	rs1131017_RPS26	BP	GO:0044271	cellular nitrogen compound biosynthetic process	2.20e-05	8.40e-04	145/268	181/384
CD8T	rs1131017_RPS26	BP	GO:0010467	gene expression	5.09e-05	1.90e-03	170/268	218/384
CD8T	rs1131017_RPS26	BP	GO:0034470	ncRNA processing	5.90e-05	2.15e-03	26/268	26/384
CD8T	rs1131017_RPS26	BP	GO:0006364	rRNA processing	8.71e-05	3.05e-03	25/268	25/384
CD8T	rs1131017_RPS26	BP	GO:0016072	rRNA metabolic process	8.71e-05	3.05e-03	25/268	25/384
CD8T	rs1131017_RPS26	BP	GO:0010605	negative regulation of macromolecule metabolic process	1.01e-04	3.47e-03	132/268	165/384
CD8T	rs1131017_RPS26	BP	GO:1901564	organonitrogen compound metabolic process	1.10e-04	3.68e-03	165/268	212/384
CD8T	rs1131017_RPS26	BP	GO:0009892	negative regulation of metabolic process	1.13e-04	3.73e-03	139/268	175/384
CD8T	rs1131017_RPS26	BP	GO:0009057	macromolecule catabolic process	1.38e-04	4.46e-03	99/268	120/384
CD8T	rs1131017_RPS26	BP	GO:0010468	regulation of gene expression	1.49e-04	4.58e-03	157/268	201/384
CD8T	rs1131017_RPS26	BP	GO:0016070	RNA metabolic process	1.49e-04	4.58e-03	133/268	167/384
CD8T	rs1131017_RPS26	BP	GO:0044265	cellular macromolecule catabolic process	1.50e-04	4.58e-03	93/268	112/384
CD8T	rs1131017_RPS26	BP	GO:0019538	protein metabolic process	1.93e-04	5.72e-03	156/268	200/384
CD8T	rs1131017_RPS26	BP	GO:0034613	cellular protein localization	1.95e-04	5.72e-03	114/268	141/384
CD8T	rs1131017_RPS26	BP	GO:0009056	catabolic process	2.96e-04	8.52e-03	107/268	132/384
CD8T	rs1131017_RPS26	BP	GO:0015833	peptide transport	3.73e-04	1.02e-02	114/268	142/384
CD8T	rs1131017_RPS26	BP	GO:0042886	amide transport	3.73e-04	1.02e-02	114/268	142/384
CD8T	rs1131017_RPS26	BP	GO:0070727	cellular macromolecule localization	3.73e-04	1.02e-02	114/268	142/384
CD8T	rs1131017_RPS26	BP	GO:0046907	intracellular transport	3.78e-04	1.02e-02	106/268	131/384
CD8T	rs1131017_RPS26	BP	GO:0034660	ncRNA metabolic process	3.90e-04	1.03e-02	27/268	28/384
CD8T	rs1131017_RPS26	BP	GO:0034641	cellular nitrogen compound metabolic process	4.00e-04	1.04e-02	160/268	207/384
CD8T	rs1131017_RPS26	BP	GO:0042255	ribosome assembly	4.10e-04	1.05e-02	21/268	21/384
CD8T	rs1131017_RPS26	BP	GO:0015031	protein transport	4.74e-04	1.20e-02	113/268	141/384
CD8T	rs1131017_RPS26	BP	GO:0044267	cellular protein metabolic process	4.80e-04	1.20e-02	150/268	193/384
CD8T	rs1131017_RPS26	BP	GO:0044248	cellular catabolic process	6.56e-04	1.61e-02	101/268	125/384
CD8T	rs1131017_RPS26	BP	GO:0042273	ribosomal large subunit biogenesis	8.81e-04	2.13e-02	19/268	19/384
CD8T	rs1131017_RPS26	BP	GO:0071702	organic substance transport	8.94e-04	2.13e-02	118/268	149/384
CD8T	rs1131017_RPS26	BP	GO:0048519	negative regulation of biological process	1.23e-03	2.86e-02	171/268	225/384
CD8T	rs1131017_RPS26	BP	GO:0045184	establishment of protein localization	1.23e-03	2.86e-02	114/268	144/384
CD8T	rs1131017_RPS26	BP	GO:0051649	establishment of localization in cell	1.38e-03	3.14e-02	131/268	168/384
CD8T	rs1131017_RPS26	BP	GO:0071705	nitrogen compound transport	1.39e-03	3.14e-02	116/268	147/384
CD8T	rs1131017_RPS26	BP	GO:0044419	interspecies interaction between organisms	1.46e-03	3.25e-02	138/268	178/384
CD8T	rs1131017_RPS26	BP	GO:1901360	organic cyclic compound metabolic process	1.87e-03	4.10e-02	144/268	187/384
CD8T	rs1131017_RPS26	BP	GO:0022613	ribonucleoprotein complex biogenesis	1.91e-03	4.13e-02	46/268	53/384
CD8T	rs1131017_RPS26	CC	GO:0005840	ribosome	2.73e-12	6.68e-10	80/274	82/392
CD8T	rs1131017_RPS26	CC	GO:0022626	cytosolic ribosome	1.02e-11	8.35e-10	77/274	79/392
CD8T	rs1131017_RPS26	CC	GO:0044391	ribosomal subunit	1.02e-11	8.35e-10	77/274	79/392
CD8T	rs1131017_RPS26	CC	GO:0015934	large ribosomal subunit	1.31e-08	6.43e-07	47/274	47/392
CD8T	rs1131017_RPS26	CC	GO:0022625	cytosolic large ribosomal subunit	1.31e-08	6.43e-07	47/274	47/392
CD8T	rs1131017_RPS26	CC	GO:1990904	ribonucleoprotein complex	6.00e-08	2.45e-06	97/274	109/392
CD8T	rs1131017_RPS26	CC	GO:0045202	synapse	1.01e-04	3.52e-03	49/274	54/392
CD8T	rs1131017_RPS26	CC	GO:0042788	polysomal ribosome	1.34e-04	4.12e-03	24/274	24/392
CD8T	rs1131017_RPS26	CC	GO:0015935	small ribosomal subunit	5.58e-04	1.37e-02	31/274	33/392
CD8T	rs1131017_RPS26	CC	GO:0022627	cytosolic small ribosomal subunit	5.58e-04	1.37e-02	31/274	33/392
CD8T	rs1131017_RPS26	CC	GO:0030054	cell junction	1.95e-03	4.20e-02	83/274	102/392
CD8T	rs1131017_RPS26	CC	GO:0005844	polysome	2.06e-03	4.20e-02	27/274	29/392
CD8T	rs1131017_RPS26	MF	GO:0003735	structural constituent of ribosome	2.24e-12	4.30e-10	76/273	77/387
CD8T	rs1131017_RPS26	MF	GO:0005198	structural molecule activity	2.47e-08	2.37e-06	83/273	90/387
CD8T	rs1131017_RPS26	MF	GO:0003723	RNA binding	2.68e-06	1.72e-04	122/273	145/387
CD8T	rs1131017_RPS26	MF	GO:0003676	nucleic acid binding	1.57e-04	7.53e-03	137/273	171/387
CD8T	rs1131017_RPS26	MF	GO:0097159	organic cyclic compound binding	2.28e-04	8.77e-03	153/273	194/387
CD8T	rs1131017_RPS26	MF	GO:1901363	heterocyclic compound binding	2.92e-04	9.34e-03	152/273	193/387
CD8T	rs4147638_SMDT1	BP	GO:0006614	SRP-dependent cotranslational protein targeting to membrane	1.22e-16	2.73e-14	34/42	76/303
CD8T	rs4147638_SMDT1	BP	GO:0006613	cotranslational protein targeting to membrane	2.11e-16	2.73e-14	34/42	77/303
CD8T	rs4147638_SMDT1	BP	GO:0045047	protein targeting to ER	2.11e-16	2.73e-14	34/42	77/303
CD8T	rs4147638_SMDT1	BP	GO:0070972	protein localization to endoplasmic reticulum	2.11e-16	2.73e-14	34/42	77/303
CD8T	rs4147638_SMDT1	BP	GO:0072599	establishment of protein localization to endoplasmic reticulum	2.11e-16	2.73e-14	34/42	77/303
CD8T	rs4147638_SMDT1	BP	GO:0000184	nuclear-transcribed mRNA catabolic process, nonsense-mediated decay	3.62e-16	3.69e-14	34/42	78/303
CD8T	rs4147638_SMDT1	BP	GO:0090150	establishment of protein localization to membrane	4.00e-16	3.69e-14	35/42	84/303
CD8T	rs4147638_SMDT1	BP	GO:0006612	protein targeting to membrane	6.14e-16	4.40e-14	34/42	79/303
CD8T	rs4147638_SMDT1	BP	GO:0019083	viral transcription	6.14e-16	4.40e-14	34/42	79/303
CD8T	rs4147638_SMDT1	BP	GO:0072657	protein localization to membrane	2.81e-15	1.52e-13	35/42	88/303
CD8T	rs4147638_SMDT1	BP	GO:0000956	nuclear-transcribed mRNA catabolic process	2.83e-15	1.52e-13	34/42	82/303
CD8T	rs4147638_SMDT1	BP	GO:0019080	viral gene expression	2.83e-15	1.52e-13	34/42	82/303
CD8T	rs4147638_SMDT1	BP	GO:0006605	protein targeting	4.62e-15	2.29e-13	34/42	83/303
CD8T	rs4147638_SMDT1	BP	GO:0006402	mRNA catabolic process	3.04e-14	1.31e-12	34/42	87/303
CD8T	rs4147638_SMDT1	BP	GO:0072594	establishment of protein localization to organelle	3.04e-14	1.31e-12	34/42	87/303
CD8T	rs4147638_SMDT1	BP	GO:0006401	RNA catabolic process	4.78e-14	1.93e-12	34/42	88/303
CD8T	rs4147638_SMDT1	BP	GO:0006413	translational initiation	1.16e-13	4.39e-12	34/42	90/303
CD8T	rs4147638_SMDT1	BP	GO:0019439	aromatic compound catabolic process	1.78e-13	5.21e-12	34/42	91/303
CD8T	rs4147638_SMDT1	BP	GO:0033365	protein localization to organelle	1.78e-13	5.21e-12	34/42	91/303
CD8T	rs4147638_SMDT1	BP	GO:0034655	nucleobase-containing compound catabolic process	1.78e-13	5.21e-12	34/42	91/303
CD8T	rs4147638_SMDT1	BP	GO:0044270	cellular nitrogen compound catabolic process	1.78e-13	5.21e-12	34/42	91/303
CD8T	rs4147638_SMDT1	BP	GO:0046700	heterocycle catabolic process	1.78e-13	5.21e-12	34/42	91/303
CD8T	rs4147638_SMDT1	BP	GO:1901361	organic cyclic compound catabolic process	2.72e-13	7.62e-12	34/42	92/303
CD8T	rs4147638_SMDT1	BP	GO:0034613	cellular protein localization	5.01e-13	1.29e-11	36/42	107/303
CD8T	rs4147638_SMDT1	BP	GO:0070727	cellular macromolecule localization	5.01e-13	1.29e-11	36/42	107/303
CD8T	rs4147638_SMDT1	BP	GO:0016071	mRNA metabolic process	6.23e-13	1.55e-11	34/42	94/303
CD8T	rs4147638_SMDT1	BP	GO:0006886	intracellular protein transport	2.07e-12	4.78e-11	34/42	97/303
CD8T	rs4147638_SMDT1	BP	GO:0006412	translation	2.30e-12	4.78e-11	35/42	104/303
CD8T	rs4147638_SMDT1	BP	GO:0009057	macromolecule catabolic process	2.30e-12	4.78e-11	35/42	104/303
CD8T	rs4147638_SMDT1	BP	GO:0043043	peptide biosynthetic process	2.30e-12	4.78e-11	35/42	104/303
CD8T	rs4147638_SMDT1	BP	GO:0043604	amide biosynthetic process	2.30e-12	4.78e-11	35/42	104/303
CD8T	rs4147638_SMDT1	BP	GO:0044265	cellular macromolecule catabolic process	3.05e-12	6.14e-11	34/42	98/303
CD8T	rs4147638_SMDT1	BP	GO:0006518	peptide metabolic process	3.33e-12	6.51e-11	35/42	105/303
CD8T	rs4147638_SMDT1	BP	GO:0043603	cellular amide metabolic process	4.80e-12	9.11e-11	35/42	106/303
CD8T	rs4147638_SMDT1	BP	GO:1901566	organonitrogen compound biosynthetic process	6.31e-12	1.16e-10	36/42	114/303
CD8T	rs4147638_SMDT1	BP	GO:0044248	cellular catabolic process	6.89e-12	1.23e-10	35/42	107/303
CD8T	rs4147638_SMDT1	BP	GO:0016032	viral process	1.40e-11	2.38e-10	35/42	109/303
CD8T	rs4147638_SMDT1	BP	GO:0045184	establishment of protein localization	1.40e-11	2.38e-10	35/42	109/303
CD8T	rs4147638_SMDT1	BP	GO:0008104	protein localization	2.44e-11	4.04e-10	36/42	118/303
CD8T	rs4147638_SMDT1	BP	GO:0044403	symbiotic process	2.79e-11	4.40e-10	35/42	111/303
CD8T	rs4147638_SMDT1	BP	GO:1901575	organic substance catabolic process	2.79e-11	4.40e-10	35/42	111/303
CD8T	rs4147638_SMDT1	BP	GO:0051641	cellular localization	7.50e-11	1.15e-09	38/42	138/303
CD8T	rs4147638_SMDT1	BP	GO:0009056	catabolic process	7.63e-11	1.15e-09	35/42	114/303
CD8T	rs4147638_SMDT1	BP	GO:0015031	protein transport	7.93e-11	1.16e-09	34/42	107/303
CD8T	rs4147638_SMDT1	BP	GO:0015833	peptide transport	1.11e-10	1.53e-09	34/42	108/303
CD8T	rs4147638_SMDT1	BP	GO:0042886	amide transport	1.11e-10	1.53e-09	34/42	108/303
CD8T	rs4147638_SMDT1	BP	GO:0046907	intracellular transport	1.11e-10	1.53e-09	34/42	108/303
CD8T	rs4147638_SMDT1	BP	GO:0033036	macromolecule localization	1.22e-10	1.64e-09	36/42	123/303
CD8T	rs4147638_SMDT1	BP	GO:0051649	establishment of localization in cell	2.19e-10	2.88e-09	37/42	133/303
CD8T	rs4147638_SMDT1	BP	GO:0071702	organic substance transport	5.65e-10	7.15e-09	34/42	113/303
CD8T	rs4147638_SMDT1	BP	GO:0071705	nitrogen compound transport	5.65e-10	7.15e-09	34/42	113/303
CD8T	rs4147638_SMDT1	BP	GO:0010629	negative regulation of gene expression	9.37e-10	1.16e-08	35/42	122/303
CD8T	rs4147638_SMDT1	BP	GO:0044419	interspecies interaction between organisms	3.09e-09	3.77e-08	36/42	134/303
CD8T	rs4147638_SMDT1	BP	GO:0051234	establishment of localization	6.69e-09	7.99e-08	39/42	164/303
CD8T	rs4147638_SMDT1	BP	GO:0006810	transport	4.51e-08	5.29e-07	38/42	162/303
CD8T	rs4147638_SMDT1	BP	GO:0010605	negative regulation of macromolecule metabolic process	5.80e-08	6.68e-07	35/42	137/303
CD8T	rs4147638_SMDT1	BP	GO:0016070	RNA metabolic process	9.02e-08	1.02e-06	36/42	147/303
CD8T	rs4147638_SMDT1	BP	GO:0010468	regulation of gene expression	1.15e-07	1.28e-06	38/42	166/303
CD8T	rs4147638_SMDT1	BP	GO:0051179	localization	1.20e-07	1.32e-06	40/42	187/303
CD8T	rs4147638_SMDT1	BP	GO:0034645	cellular macromolecule biosynthetic process	1.55e-07	1.67e-06	37/42	158/303
CD8T	rs4147638_SMDT1	BP	GO:0009892	negative regulation of metabolic process	1.99e-07	2.10e-06	35/42	142/303
CD8T	rs4147638_SMDT1	BP	GO:0090304	nucleic acid metabolic process	2.95e-07	3.07e-06	36/42	152/303
CD8T	rs4147638_SMDT1	BP	GO:0044271	cellular nitrogen compound biosynthetic process	3.87e-07	3.96e-06	37/42	162/303
CD8T	rs4147638_SMDT1	BP	GO:0009059	macromolecule biosynthetic process	4.84e-07	4.87e-06	37/42	163/303
CD8T	rs4147638_SMDT1	BP	GO:0010467	gene expression	1.04e-06	1.03e-05	39/42	186/303
CD8T	rs4147638_SMDT1	BP	GO:0006139	nucleobase-containing compound metabolic process	1.13e-06	1.11e-05	36/42	158/303
CD8T	rs4147638_SMDT1	BP	GO:0046483	heterocycle metabolic process	1.41e-06	1.35e-05	36/42	159/303
CD8T	rs4147638_SMDT1	BP	GO:0006725	cellular aromatic compound metabolic process	2.16e-06	2.04e-05	36/42	161/303
CD8T	rs4147638_SMDT1	BP	GO:1901576	organic substance biosynthetic process	2.19e-06	2.04e-05	37/42	170/303
CD8T	rs4147638_SMDT1	BP	GO:1901360	organic cyclic compound metabolic process	2.66e-06	2.44e-05	36/42	162/303
CD8T	rs4147638_SMDT1	BP	GO:0044249	cellular biosynthetic process	2.69e-06	2.44e-05	37/42	171/303
CD8T	rs4147638_SMDT1	BP	GO:0060255	regulation of macromolecule metabolic process	2.92e-06	2.61e-05	39/42	191/303
CD8T	rs4147638_SMDT1	BP	GO:0009058	biosynthetic process	3.30e-06	2.92e-05	37/42	172/303
CD8T	rs4147638_SMDT1	BP	GO:0019538	protein metabolic process	9.00e-06	7.85e-05	37/42	177/303
CD8T	rs4147638_SMDT1	BP	GO:0019222	regulation of metabolic process	9.55e-06	8.22e-05	39/42	197/303
CD8T	rs4147638_SMDT1	BP	GO:1901564	organonitrogen compound metabolic process	9.87e-06	8.38e-05	38/42	187/303
CD8T	rs4147638_SMDT1	BP	GO:0034641	cellular nitrogen compound metabolic process	1.33e-05	1.11e-04	37/42	179/303
CD8T	rs4147638_SMDT1	BP	GO:0044267	cellular protein metabolic process	1.34e-05	1.11e-04	36/42	170/303
CD8T	rs4147638_SMDT1	BP	GO:0048519	negative regulation of biological process	1.61e-05	1.31e-04	37/42	180/303
CD8T	rs4147638_SMDT1	BP	GO:0002181	cytoplasmic translation	2.23e-05	1.80e-04	16/42	43/303
CD8T	rs4147638_SMDT1	BP	GO:0043170	macromolecule metabolic process	6.14e-05	4.89e-04	40/42	218/303
CD8T	rs4147638_SMDT1	BP	GO:0044260	cellular macromolecule metabolic process	7.56e-05	5.95e-04	38/42	198/303
CD8T	rs4147638_SMDT1	BP	GO:0006807	nitrogen compound metabolic process	2.08e-04	1.61e-03	39/42	214/303
CD8T	rs4147638_SMDT1	BP	GO:0044238	primary metabolic process	4.04e-04	3.10e-03	39/42	218/303
CD8T	rs4147638_SMDT1	BP	GO:0071704	organic substance metabolic process	4.89e-04	3.71e-03	40/42	230/303
CD8T	rs4147638_SMDT1	BP	GO:0042273	ribosomal large subunit biogenesis	1.04e-03	7.79e-03	9/42	22/303
CD8T	rs4147638_SMDT1	BP	GO:0006364	rRNA processing	1.83e-03	1.36e-02	10/42	28/303
CD8T	rs4147638_SMDT1	BP	GO:0042254	ribosome biogenesis	1.98e-03	1.45e-02	13/42	43/303
CD8T	rs4147638_SMDT1	BP	GO:0050789	regulation of biological process	2.18e-03	1.58e-02	41/42	251/303
CD8T	rs4147638_SMDT1	BP	GO:0016072	rRNA metabolic process	2.51e-03	1.78e-02	10/42	29/303
CD8T	rs4147638_SMDT1	BP	GO:0034470	ncRNA processing	2.51e-03	1.78e-02	10/42	29/303
CD8T	rs4147638_SMDT1	BP	GO:0008152	metabolic process	3.26e-03	2.28e-02	40/42	242/303
CD8T	rs4147638_SMDT1	BP	GO:0034660	ncRNA metabolic process	4.47e-03	3.10e-02	10/42	31/303
CD8T	rs4147638_SMDT1	BP	GO:0065007	biological regulation	4.80e-03	3.29e-02	41/42	256/303
CD8T	rs4147638_SMDT1	BP	GO:0000027	ribosomal large subunit assembly	6.03e-03	4.10e-02	5/42	10/303
CD8T	rs4147638_SMDT1	BP	GO:0044237	cellular metabolic process	6.86e-03	4.61e-02	38/42	227/303
CD8T	rs4147638_SMDT1	CC	GO:0022626	cytosolic ribosome	2.26e-16	3.05e-14	34/43	77/315
CD8T	rs4147638_SMDT1	CC	GO:0044391	ribosomal subunit	6.52e-16	4.40e-14	34/43	79/315
CD8T	rs4147638_SMDT1	CC	GO:0005840	ribosome	2.98e-15	1.34e-13	34/43	82/315
CD8T	rs4147638_SMDT1	CC	GO:1990904	ribonucleoprotein complex	2.80e-11	9.44e-10	34/43	104/315
CD8T	rs4147638_SMDT1	CC	GO:0022625	cytosolic large ribosomal subunit	6.15e-09	1.66e-07	21/43	47/315
CD8T	rs4147638_SMDT1	CC	GO:0015934	large ribosomal subunit	1.01e-08	2.27e-07	21/43	48/315
CD8T	rs4147638_SMDT1	CC	GO:0005829	cytosol	4.69e-08	8.53e-07	39/43	171/315
CD8T	rs4147638_SMDT1	CC	GO:0043232	intracellular non-membrane-bounded organelle	5.05e-08	8.53e-07	37/43	153/315
CD8T	rs4147638_SMDT1	CC	GO:0043228	non-membrane-bounded organelle	6.42e-08	9.62e-07	37/43	154/315
CD8T	rs4147638_SMDT1	CC	GO:0005925	focal adhesion	3.83e-06	4.70e-05	20/43	58/315
CD8T	rs4147638_SMDT1	CC	GO:0030055	cell-substrate junction	3.83e-06	4.70e-05	20/43	58/315
CD8T	rs4147638_SMDT1	CC	GO:0070161	anchoring junction	7.30e-06	8.21e-05	20/43	60/315
CD8T	rs4147638_SMDT1	CC	GO:0032991	protein-containing complex	1.03e-05	1.07e-04	36/43	169/315
CD8T	rs4147638_SMDT1	CC	GO:0014069	postsynaptic density	1.59e-05	1.34e-04	10/43	18/315
CD8T	rs4147638_SMDT1	CC	GO:0032279	asymmetric synapse	1.59e-05	1.34e-04	10/43	18/315
CD8T	rs4147638_SMDT1	CC	GO:0098984	neuron to neuron synapse	1.59e-05	1.34e-04	10/43	18/315
CD8T	rs4147638_SMDT1	CC	GO:0030054	cell junction	2.97e-05	2.36e-04	22/43	76/315
CD8T	rs4147638_SMDT1	CC	GO:0022627	cytosolic small ribosomal subunit	3.38e-05	2.54e-04	13/43	31/315
CD8T	rs4147638_SMDT1	CC	GO:0015935	small ribosomal subunit	5.14e-05	3.65e-04	13/43	32/315
CD8T	rs4147638_SMDT1	CC	GO:0099572	postsynaptic specialization	5.43e-05	3.66e-04	10/43	20/315
CD8T	rs4147638_SMDT1	CC	GO:0005844	polysome	5.74e-05	3.69e-04	12/43	28/315
CD8T	rs4147638_SMDT1	CC	GO:0045202	synapse	7.06e-05	4.33e-04	15/43	42/315
CD8T	rs4147638_SMDT1	CC	GO:0042788	polysomal ribosome	9.53e-05	5.59e-04	11/43	25/315
CD8T	rs4147638_SMDT1	CC	GO:0005730	nucleolus	5.60e-04	3.05e-03	15/43	49/315
CD8T	rs4147638_SMDT1	CC	GO:0098794	postsynapse	5.65e-04	3.05e-03	10/43	25/315
CD8T	rs4147638_SMDT1	CC	GO:0005783	endoplasmic reticulum	2.82e-03	1.47e-02	13/43	45/315
CD8T	rs4147638_SMDT1	CC	GO:0043230	extracellular organelle	3.19e-03	1.48e-02	23/43	106/315
CD8T	rs4147638_SMDT1	CC	GO:0070062	extracellular exosome	3.19e-03	1.48e-02	23/43	106/315
CD8T	rs4147638_SMDT1	CC	GO:1903561	extracellular vesicle	3.19e-03	1.48e-02	23/43	106/315
CD8T	rs4147638_SMDT1	CC	GO:0005576	extracellular region	3.35e-03	1.51e-02	27/43	134/315
CD8T	rs4147638_SMDT1	CC	GO:0005615	extracellular space	4.50e-03	1.96e-02	25/43	122/315
CD8T	rs4147638_SMDT1	CC	GO:0016020	membrane	4.89e-03	2.06e-02	35/43	199/315
CD8T	rs4147638_SMDT1	CC	GO:0031974	membrane-enclosed lumen	7.61e-03	2.94e-02	26/43	133/315
CD8T	rs4147638_SMDT1	CC	GO:0043233	organelle lumen	7.61e-03	2.94e-02	26/43	133/315
CD8T	rs4147638_SMDT1	CC	GO:0070013	intracellular organelle lumen	7.61e-03	2.94e-02	26/43	133/315
CD8T	rs4147638_SMDT1	CC	GO:0031981	nuclear lumen	9.78e-03	3.67e-02	23/43	114/315
CD8T	rs4147638_SMDT1	MF	GO:0003735	structural constituent of ribosome	2.26e-16	2.03e-14	34/43	77/315
CD8T	rs4147638_SMDT1	MF	GO:0005198	structural molecule activity	1.20e-15	5.41e-14	35/43	86/315
CD8T	rs4147638_SMDT1	MF	GO:0003723	RNA binding	5.94e-10	1.78e-08	36/43	128/315
CD8T	rs4147638_SMDT1	MF	GO:0003676	nucleic acid binding	1.15e-07	2.59e-06	36/43	148/315
CD8T	rs4147638_SMDT1	MF	GO:1901363	heterocyclic compound binding	5.74e-06	1.03e-04	36/43	166/315
CD8T	rs4147638_SMDT1	MF	GO:0097159	organic cyclic compound binding	6.99e-06	1.05e-04	36/43	167/315
CD8T	rs4147638_SMDT1	MF	GO:0019843	rRNA binding	2.40e-04	3.09e-03	9/43	19/315
CD8T	rs6708265_PASK	BP	GO:0000184	nuclear-transcribed mRNA catabolic process, nonsense-mediated decay	5.08e-09	4.64e-07	9/11	79/966
CD8T	rs6708265_PASK	BP	GO:0006613	cotranslational protein targeting to membrane	5.08e-09	4.64e-07	9/11	79/966
CD8T	rs6708265_PASK	BP	GO:0006614	SRP-dependent cotranslational protein targeting to membrane	5.08e-09	4.64e-07	9/11	79/966
CD8T	rs6708265_PASK	BP	GO:0045047	protein targeting to ER	7.19e-09	4.64e-07	9/11	82/966
CD8T	rs6708265_PASK	BP	GO:0072599	establishment of protein localization to endoplasmic reticulum	8.05e-09	4.64e-07	9/11	83/966
CD8T	rs6708265_PASK	BP	GO:0019083	viral transcription	9.00e-09	4.64e-07	9/11	84/966
CD8T	rs6708265_PASK	BP	GO:0070972	protein localization to endoplasmic reticulum	9.00e-09	4.64e-07	9/11	84/966
CD8T	rs6708265_PASK	BP	GO:0006612	protein targeting to membrane	1.12e-08	5.00e-07	9/11	86/966
CD8T	rs6708265_PASK	BP	GO:0000956	nuclear-transcribed mRNA catabolic process	1.38e-08	5.00e-07	9/11	88/966
CD8T	rs6708265_PASK	BP	GO:0019080	viral gene expression	1.38e-08	5.00e-07	9/11	88/966
CD8T	rs6708265_PASK	BP	GO:0006413	translational initiation	3.74e-08	1.23e-06	9/11	98/966
CD8T	rs6708265_PASK	BP	GO:0090150	establishment of protein localization to membrane	4.10e-08	1.23e-06	9/11	99/966
CD8T	rs6708265_PASK	BP	GO:0006605	protein targeting	4.50e-08	1.25e-06	9/11	100/966
CD8T	rs6708265_PASK	BP	GO:0006402	mRNA catabolic process	5.90e-08	1.52e-06	9/11	103/966
CD8T	rs6708265_PASK	BP	GO:0006401	RNA catabolic process	6.44e-08	1.55e-06	9/11	104/966
CD8T	rs6708265_PASK	BP	GO:0016032	viral process	8.92e-08	2.01e-06	10/11	156/966
CD8T	rs6708265_PASK	BP	GO:0044403	symbiotic process	1.01e-07	2.15e-06	10/11	158/966
CD8T	rs6708265_PASK	BP	GO:0072657	protein localization to membrane	1.27e-07	2.54e-06	9/11	112/966
CD8T	rs6708265_PASK	BP	GO:0072594	establishment of protein localization to organelle	1.74e-07	3.31e-06	9/11	116/966
CD8T	rs6708265_PASK	BP	GO:0034655	nucleobase-containing compound catabolic process	2.37e-07	4.01e-06	9/11	120/966
CD8T	rs6708265_PASK	BP	GO:0019439	aromatic compound catabolic process	2.56e-07	4.01e-06	9/11	121/966
CD8T	rs6708265_PASK	BP	GO:0044270	cellular nitrogen compound catabolic process	2.56e-07	4.01e-06	9/11	121/966
CD8T	rs6708265_PASK	BP	GO:0046700	heterocycle catabolic process	2.56e-07	4.01e-06	9/11	121/966
CD8T	rs6708265_PASK	BP	GO:1901361	organic cyclic compound catabolic process	2.97e-07	4.46e-06	9/11	123/966
CD8T	rs6708265_PASK	BP	GO:0016071	mRNA metabolic process	4.89e-07	7.06e-06	9/11	130/966
CD8T	rs6708265_PASK	BP	GO:0033365	protein localization to organelle	7.84e-07	1.09e-05	9/11	137/966
CD8T	rs6708265_PASK	BP	GO:0006412	translation	1.08e-06	1.45e-05	9/11	142/966
CD8T	rs6708265_PASK	BP	GO:0043043	peptide biosynthetic process	1.15e-06	1.48e-05	9/11	143/966
CD8T	rs6708265_PASK	BP	GO:0006886	intracellular protein transport	1.39e-06	1.73e-05	9/11	146/966
CD8T	rs6708265_PASK	BP	GO:0006518	peptide metabolic process	1.66e-06	1.94e-05	9/11	149/966
CD8T	rs6708265_PASK	BP	GO:0044265	cellular macromolecule catabolic process	1.66e-06	1.94e-05	9/11	149/966
CD8T	rs6708265_PASK	BP	GO:0043604	amide biosynthetic process	1.77e-06	1.99e-05	9/11	150/966
CD8T	rs6708265_PASK	BP	GO:0002181	cytoplasmic translation	2.84e-06	3.10e-05	6/11	45/966
CD8T	rs6708265_PASK	BP	GO:0043603	cellular amide metabolic process	3.50e-06	3.72e-05	9/11	162/966
CD8T	rs6708265_PASK	BP	GO:0044419	interspecies interaction between organisms	4.38e-06	4.51e-05	10/11	230/966
CD8T	rs6708265_PASK	BP	GO:0009057	macromolecule catabolic process	4.59e-06	4.60e-05	9/11	167/966
CD8T	rs6708265_PASK	BP	GO:0046907	intracellular transport	1.24e-05	1.20e-04	9/11	187/966
CD8T	rs6708265_PASK	BP	GO:0051649	establishment of localization in cell	1.26e-05	1.20e-04	10/11	256/966
CD8T	rs6708265_PASK	BP	GO:1901566	organonitrogen compound biosynthetic process	1.43e-05	1.32e-04	9/11	190/966
CD8T	rs6708265_PASK	BP	GO:0034613	cellular protein localization	1.50e-05	1.35e-04	9/11	191/966
CD8T	rs6708265_PASK	BP	GO:0070727	cellular macromolecule localization	1.64e-05	1.44e-04	9/11	193/966
CD8T	rs6708265_PASK	BP	GO:0015031	protein transport	1.96e-05	1.69e-04	9/11	197/966
CD8T	rs6708265_PASK	BP	GO:0015833	peptide transport	2.14e-05	1.80e-04	9/11	199/966
CD8T	rs6708265_PASK	BP	GO:0042886	amide transport	2.24e-05	1.84e-04	9/11	200/966
CD8T	rs6708265_PASK	BP	GO:0044248	cellular catabolic process	2.34e-05	1.88e-04	9/11	201/966
CD8T	rs6708265_PASK	BP	GO:1901575	organic substance catabolic process	2.55e-05	2.00e-04	9/11	203/966
CD8T	rs6708265_PASK	BP	GO:0045184	establishment of protein localization	2.66e-05	2.04e-04	9/11	204/966
CD8T	rs6708265_PASK	BP	GO:0010629	negative regulation of gene expression	3.28e-05	2.47e-04	9/11	209/966
CD8T	rs6708265_PASK	BP	GO:0071705	nitrogen compound transport	4.55e-05	3.35e-04	9/11	217/966
CD8T	rs6708265_PASK	BP	GO:0051641	cellular localization	4.91e-05	3.49e-04	10/11	294/966
CD8T	rs6708265_PASK	BP	GO:0009056	catabolic process	4.93e-05	3.49e-04	9/11	219/966
CD8T	rs6708265_PASK	BP	GO:0071702	organic substance transport	7.25e-05	5.03e-04	9/11	229/966
CD8T	rs6708265_PASK	BP	GO:0008104	protein localization	1.16e-04	7.93e-04	9/11	242/966
CD8T	rs6708265_PASK	BP	GO:0010605	negative regulation of macromolecule metabolic process	1.59e-04	1.06e-03	9/11	251/966
CD8T	rs6708265_PASK	BP	GO:0033036	macromolecule localization	2.29e-04	1.51e-03	9/11	262/966
CD8T	rs6708265_PASK	BP	GO:0009892	negative regulation of metabolic process	2.78e-04	1.79e-03	9/11	268/966
CD8T	rs6708265_PASK	BP	GO:0006810	transport	3.50e-04	2.22e-03	10/11	360/966
CD8T	rs6708265_PASK	BP	GO:0051234	establishment of localization	4.11e-04	2.56e-03	10/11	366/966
CD8T	rs6708265_PASK	BP	GO:0010468	regulation of gene expression	5.45e-04	3.34e-03	10/11	377/966
CD8T	rs6708265_PASK	BP	GO:0048519	negative regulation of biological process	6.03e-04	3.63e-03	10/11	381/966
CD8T	rs6708265_PASK	BP	GO:0006364	rRNA processing	1.37e-03	7.99e-03	4/11	48/966
CD8T	rs6708265_PASK	BP	GO:0016072	rRNA metabolic process	1.37e-03	7.99e-03	4/11	48/966
CD8T	rs6708265_PASK	BP	GO:0051179	localization	2.80e-03	1.60e-02	10/11	448/966
CD8T	rs6708265_PASK	BP	GO:0060255	regulation of macromolecule metabolic process	3.04e-03	1.72e-02	10/11	452/966
CD8T	rs6708265_PASK	BP	GO:0034470	ncRNA processing	3.20e-03	1.78e-02	4/11	60/966
CD8T	rs6708265_PASK	BP	GO:0010467	gene expression	3.51e-03	1.92e-02	10/11	459/966
CD8T	rs6708265_PASK	BP	GO:0016070	RNA metabolic process	3.60e-03	1.94e-02	9/11	365/966
CD8T	rs6708265_PASK	BP	GO:0042273	ribosomal large subunit biogenesis	3.77e-03	2.00e-02	3/11	30/966
CD8T	rs6708265_PASK	BP	GO:0034660	ncRNA metabolic process	4.31e-03	2.26e-02	4/11	65/966
CD8T	rs6708265_PASK	BP	GO:0044267	cellular protein metabolic process	4.38e-03	2.26e-02	9/11	374/966
CD8T	rs6708265_PASK	BP	GO:0019222	regulation of metabolic process	5.22e-03	2.65e-02	10/11	479/966
CD8T	rs6708265_PASK	BP	GO:0042254	ribosome biogenesis	5.37e-03	2.69e-02	4/11	69/966
CD8T	rs6708265_PASK	BP	GO:0034645	cellular macromolecule biosynthetic process	5.52e-03	2.73e-02	9/11	385/966
CD8T	rs6708265_PASK	BP	GO:0090304	nucleic acid metabolic process	6.51e-03	3.15e-02	9/11	393/966
CD8T	rs6708265_PASK	BP	GO:0019538	protein metabolic process	6.64e-03	3.15e-02	9/11	394/966
CD8T	rs6708265_PASK	BP	GO:0044271	cellular nitrogen compound biosynthetic process	6.64e-03	3.15e-02	9/11	394/966
CD8T	rs6708265_PASK	BP	GO:0009059	macromolecule biosynthetic process	6.91e-03	3.24e-02	9/11	396/966
CD8T	rs6708265_PASK	CC	GO:0022626	cytosolic ribosome	1.76e-08	1.80e-06	9/12	81/1000
CD8T	rs6708265_PASK	CC	GO:0044391	ribosomal subunit	5.14e-08	2.62e-06	9/12	91/1000
CD8T	rs6708265_PASK	CC	GO:0005840	ribosome	9.21e-08	3.13e-06	9/12	97/1000
CD8T	rs6708265_PASK	CC	GO:0022625	cytosolic large ribosomal subunit	2.14e-07	5.46e-06	7/12	47/1000
CD8T	rs6708265_PASK	CC	GO:0015934	large ribosomal subunit	4.45e-07	9.09e-06	7/12	52/1000
CD8T	rs6708265_PASK	CC	GO:1990904	ribonucleoprotein complex	2.33e-06	3.96e-05	9/12	139/1000
CD8T	rs6708265_PASK	CC	GO:0042788	polysomal ribosome	1.32e-04	1.92e-03	4/12	25/1000
CD8T	rs6708265_PASK	CC	GO:0005844	polysome	2.41e-04	3.08e-03	4/12	29/1000
CD8T	rs6708265_PASK	CC	GO:0032991	protein-containing complex	2.49e-03	2.83e-02	10/12	397/1000
CD8T	rs6708265_PASK	CC	GO:0005829	cytosol	4.98e-03	4.50e-02	10/12	429/1000
CD8T	rs6708265_PASK	CC	GO:0005730	nucleolus	5.71e-03	4.50e-02	5/12	108/1000
CD8T	rs6708265_PASK	CC	GO:0043230	extracellular organelle	6.18e-03	4.50e-02	7/12	218/1000
CD8T	rs6708265_PASK	CC	GO:0070062	extracellular exosome	6.18e-03	4.50e-02	7/12	218/1000
CD8T	rs6708265_PASK	CC	GO:1903561	extracellular vesicle	6.18e-03	4.50e-02	7/12	218/1000
CD8T	rs6708265_PASK	MF	GO:0003735	structural constituent of ribosome	3.09e-08	1.05e-06	9/12	86/999
CD8T	rs6708265_PASK	MF	GO:0005198	structural molecule activity	2.46e-07	4.19e-06	9/12	108/999
CD8T	rs6708265_PASK	MF	GO:0003723	RNA binding	2.09e-04	2.37e-03	9/12	234/999
CD8T	rs7605824_SH3YL1	BP	GO:0016032	viral process	4.76e-14	4.49e-11	23/28	149/844
CD8T	rs7605824_SH3YL1	BP	GO:0044403	symbiotic process	7.65e-14	4.49e-11	23/28	152/844
CD8T	rs7605824_SH3YL1	BP	GO:0019083	viral transcription	2.23e-12	8.72e-10	18/28	88/844
CD8T	rs7605824_SH3YL1	BP	GO:0006613	cotranslational protein targeting to membrane	4.53e-12	1.06e-09	17/28	78/844
CD8T	rs7605824_SH3YL1	BP	GO:0006614	SRP-dependent cotranslational protein targeting to membrane	4.53e-12	1.06e-09	17/28	78/844
CD8T	rs7605824_SH3YL1	BP	GO:0045047	protein targeting to ER	7.14e-12	1.09e-09	17/28	80/844
CD8T	rs7605824_SH3YL1	BP	GO:0044419	interspecies interaction between organisms	7.67e-12	1.09e-09	24/28	209/844
CD8T	rs7605824_SH3YL1	BP	GO:0000184	nuclear-transcribed mRNA catabolic process, nonsense-mediated decay	8.91e-12	1.09e-09	17/28	81/844
CD8T	rs7605824_SH3YL1	BP	GO:0072599	establishment of protein localization to endoplasmic reticulum	8.91e-12	1.09e-09	17/28	81/844
CD8T	rs7605824_SH3YL1	BP	GO:0019080	viral gene expression	9.38e-12	1.09e-09	18/28	95/844
CD8T	rs7605824_SH3YL1	BP	GO:0006612	protein targeting to membrane	1.11e-11	1.09e-09	17/28	82/844
CD8T	rs7605824_SH3YL1	BP	GO:0070972	protein localization to endoplasmic reticulum	1.11e-11	1.09e-09	17/28	82/844
CD8T	rs7605824_SH3YL1	BP	GO:0006413	translational initiation	1.67e-11	1.51e-09	18/28	98/844
CD8T	rs7605824_SH3YL1	BP	GO:0000956	nuclear-transcribed mRNA catabolic process	3.16e-11	2.65e-09	17/28	87/844
CD8T	rs7605824_SH3YL1	BP	GO:0072657	protein localization to membrane	5.00e-11	3.91e-09	18/28	104/844
CD8T	rs7605824_SH3YL1	BP	GO:0090150	establishment of protein localization to membrane	1.02e-10	7.45e-09	17/28	93/844
CD8T	rs7605824_SH3YL1	BP	GO:0034655	nucleobase-containing compound catabolic process	1.64e-10	1.01e-08	18/28	111/844
CD8T	rs7605824_SH3YL1	BP	GO:0044270	cellular nitrogen compound catabolic process	1.64e-10	1.01e-08	18/28	111/844
CD8T	rs7605824_SH3YL1	BP	GO:0046700	heterocycle catabolic process	1.64e-10	1.01e-08	18/28	111/844
CD8T	rs7605824_SH3YL1	BP	GO:0019439	aromatic compound catabolic process	1.93e-10	1.08e-08	18/28	112/844
CD8T	rs7605824_SH3YL1	BP	GO:1901361	organic cyclic compound catabolic process	1.93e-10	1.08e-08	18/28	112/844
CD8T	rs7605824_SH3YL1	BP	GO:0072594	establishment of protein localization to organelle	2.65e-10	1.42e-08	18/28	114/844
CD8T	rs7605824_SH3YL1	BP	GO:0006605	protein targeting	2.99e-10	1.53e-08	17/28	99/844
CD8T	rs7605824_SH3YL1	BP	GO:0009057	macromolecule catabolic process	3.16e-10	1.55e-08	20/28	151/844
CD8T	rs7605824_SH3YL1	BP	GO:0006402	mRNA catabolic process	3.55e-10	1.67e-08	17/28	100/844
CD8T	rs7605824_SH3YL1	BP	GO:0006401	RNA catabolic process	4.21e-10	1.90e-08	17/28	101/844
CD8T	rs7605824_SH3YL1	BP	GO:0006412	translation	4.62e-10	2.01e-08	19/28	135/844
CD8T	rs7605824_SH3YL1	BP	GO:0043043	peptide biosynthetic process	6.97e-10	2.92e-08	19/28	138/844
CD8T	rs7605824_SH3YL1	BP	GO:0016071	mRNA metabolic process	1.03e-09	4.18e-08	18/28	123/844
CD8T	rs7605824_SH3YL1	BP	GO:0051649	establishment of localization in cell	1.10e-09	4.31e-08	23/28	230/844
CD8T	rs7605824_SH3YL1	BP	GO:0043604	amide biosynthetic process	1.19e-09	4.50e-08	19/28	142/844
CD8T	rs7605824_SH3YL1	BP	GO:0006518	peptide metabolic process	1.99e-09	7.30e-08	19/28	146/844
CD8T	rs7605824_SH3YL1	BP	GO:0033365	protein localization to organelle	4.10e-09	1.46e-07	18/28	133/844
CD8T	rs7605824_SH3YL1	BP	GO:0043603	cellular amide metabolic process	5.98e-09	2.06e-07	19/28	155/844
CD8T	rs7605824_SH3YL1	BP	GO:0044265	cellular macromolecule catabolic process	7.81e-09	2.62e-07	18/28	138/844
CD8T	rs7605824_SH3YL1	BP	GO:0010629	negative regulation of gene expression	1.10e-08	3.59e-07	21/28	204/844
CD8T	rs7605824_SH3YL1	BP	GO:0006886	intracellular protein transport	1.13e-08	3.60e-07	18/28	141/844
CD8T	rs7605824_SH3YL1	BP	GO:0051641	cellular localization	1.41e-08	4.36e-07	23/28	258/844
CD8T	rs7605824_SH3YL1	BP	GO:0015031	protein transport	1.62e-08	4.86e-07	20/28	185/844
CD8T	rs7605824_SH3YL1	BP	GO:1901575	organic substance catabolic process	1.79e-08	5.25e-07	20/28	186/844
CD8T	rs7605824_SH3YL1	BP	GO:0015833	peptide transport	2.19e-08	6.27e-07	20/28	188/844
CD8T	rs7605824_SH3YL1	BP	GO:0042886	amide transport	2.68e-08	7.48e-07	20/28	190/844
CD8T	rs7605824_SH3YL1	BP	GO:0045184	establishment of protein localization	3.26e-08	8.90e-07	20/28	192/844
CD8T	rs7605824_SH3YL1	BP	GO:0071705	nitrogen compound transport	8.45e-08	2.25e-06	20/28	202/844
CD8T	rs7605824_SH3YL1	BP	GO:0009056	catabolic process	9.26e-08	2.42e-06	20/28	203/844
CD8T	rs7605824_SH3YL1	BP	GO:0010468	regulation of gene expression	9.71e-08	2.48e-06	25/28	346/844
CD8T	rs7605824_SH3YL1	BP	GO:0044248	cellular catabolic process	1.30e-07	3.26e-06	19/28	184/844
CD8T	rs7605824_SH3YL1	BP	GO:0019538	protein metabolic process	1.37e-07	3.35e-06	25/28	351/844
CD8T	rs7605824_SH3YL1	BP	GO:0006810	transport	1.92e-07	4.60e-06	24/28	322/844
CD8T	rs7605824_SH3YL1	BP	GO:0071702	organic substance transport	2.07e-07	4.81e-06	20/28	212/844
CD8T	rs7605824_SH3YL1	BP	GO:1901566	organonitrogen compound biosynthetic process	2.09e-07	4.81e-06	19/28	189/844
CD8T	rs7605824_SH3YL1	BP	GO:0046907	intracellular transport	2.70e-07	6.11e-06	18/28	170/844
CD8T	rs7605824_SH3YL1	BP	GO:0051234	establishment of localization	2.91e-07	6.45e-06	24/28	328/844
CD8T	rs7605824_SH3YL1	BP	GO:0044267	cellular protein metabolic process	3.12e-07	6.78e-06	24/28	329/844
CD8T	rs7605824_SH3YL1	BP	GO:0010605	negative regulation of macromolecule metabolic process	3.42e-07	7.30e-06	21/28	243/844
CD8T	rs7605824_SH3YL1	BP	GO:0060255	regulation of macromolecule metabolic process	4.64e-07	9.73e-06	26/28	408/844
CD8T	rs7605824_SH3YL1	BP	GO:0008104	protein localization	6.15e-07	1.27e-05	20/28	225/844
CD8T	rs7605824_SH3YL1	BP	GO:0034613	cellular protein localization	7.60e-07	1.54e-05	18/28	181/844
CD8T	rs7605824_SH3YL1	BP	GO:0070727	cellular macromolecule localization	8.32e-07	1.66e-05	18/28	182/844
CD8T	rs7605824_SH3YL1	BP	GO:0010467	gene expression	9.58e-07	1.88e-05	26/28	420/844
CD8T	rs7605824_SH3YL1	BP	GO:0009892	negative regulation of metabolic process	1.16e-06	2.23e-05	21/28	259/844
CD8T	rs7605824_SH3YL1	BP	GO:0019222	regulation of metabolic process	1.82e-06	3.46e-05	26/28	431/844
CD8T	rs7605824_SH3YL1	BP	GO:0033036	macromolecule localization	1.97e-06	3.67e-05	20/28	240/844
CD8T	rs7605824_SH3YL1	BP	GO:1901564	organonitrogen compound metabolic process	2.23e-06	4.09e-05	25/28	395/844
CD8T	rs7605824_SH3YL1	BP	GO:0048519	negative regulation of biological process	5.04e-06	9.11e-05	24/28	373/844
CD8T	rs7605824_SH3YL1	BP	GO:0051179	localization	1.40e-05	2.49e-04	24/28	391/844
CD8T	rs7605824_SH3YL1	BP	GO:0009059	macromolecule biosynthetic process	9.32e-05	1.63e-03	22/28	360/844
CD8T	rs7605824_SH3YL1	BP	GO:0034645	cellular macromolecule biosynthetic process	2.56e-04	4.42e-03	21/28	349/844
CD8T	rs7605824_SH3YL1	BP	GO:0002709	regulation of T cell mediated immunity	2.74e-04	4.66e-03	4/28	11/844
CD8T	rs7605824_SH3YL1	BP	GO:0001911	negative regulation of leukocyte mediated cytotoxicity	3.14e-04	5.04e-03	3/28	5/844
CD8T	rs7605824_SH3YL1	BP	GO:0002480	antigen processing and presentation of exogenous peptide antigen via MHC class I, TAP-independent	3.14e-04	5.04e-03	3/28	5/844
CD8T	rs7605824_SH3YL1	BP	GO:0002483	antigen processing and presentation of endogenous peptide antigen	3.14e-04	5.04e-03	3/28	5/844
CD8T	rs7605824_SH3YL1	BP	GO:0019885	antigen processing and presentation of endogenous peptide antigen via MHC class I	3.14e-04	5.04e-03	3/28	5/844
CD8T	rs7605824_SH3YL1	BP	GO:0044271	cellular nitrogen compound biosynthetic process	5.98e-04	9.00e-03	21/28	367/844
CD8T	rs7605824_SH3YL1	BP	GO:0001912	positive regulation of leukocyte mediated cytotoxicity	6.13e-04	9.00e-03	3/28	6/844
CD8T	rs7605824_SH3YL1	BP	GO:0001916	positive regulation of T cell mediated cytotoxicity	6.13e-04	9.00e-03	3/28	6/844
CD8T	rs7605824_SH3YL1	BP	GO:0002704	negative regulation of leukocyte mediated immunity	6.13e-04	9.00e-03	3/28	6/844
CD8T	rs7605824_SH3YL1	BP	GO:0002707	negative regulation of lymphocyte mediated immunity	6.13e-04	9.00e-03	3/28	6/844
CD8T	rs7605824_SH3YL1	BP	GO:0019883	antigen processing and presentation of endogenous antigen	6.13e-04	9.00e-03	3/28	6/844
CD8T	rs7605824_SH3YL1	BP	GO:0031342	negative regulation of cell killing	6.13e-04	9.00e-03	3/28	6/844
CD8T	rs7605824_SH3YL1	BP	GO:0002274	myeloid leukocyte activation	6.69e-04	9.70e-03	7/28	49/844
CD8T	rs7605824_SH3YL1	BP	GO:0036230	granulocyte activation	7.48e-04	1.06e-02	6/28	36/844
CD8T	rs7605824_SH3YL1	BP	GO:0042119	neutrophil activation	7.48e-04	1.06e-02	6/28	36/844
CD8T	rs7605824_SH3YL1	BP	GO:0002456	T cell mediated immunity	1.03e-03	1.42e-02	4/28	15/844
CD8T	rs7605824_SH3YL1	BP	GO:0001914	regulation of T cell mediated cytotoxicity	1.05e-03	1.42e-02	3/28	7/844
CD8T	rs7605824_SH3YL1	BP	GO:0032615	interleukin-12 production	1.05e-03	1.42e-02	3/28	7/844
CD8T	rs7605824_SH3YL1	BP	GO:0032655	regulation of interleukin-12 production	1.05e-03	1.42e-02	3/28	7/844
CD8T	rs7605824_SH3YL1	BP	GO:1901576	organic substance biosynthetic process	1.20e-03	1.60e-02	22/28	415/844
CD8T	rs7605824_SH3YL1	BP	GO:0044260	cellular macromolecule metabolic process	1.37e-03	1.80e-02	24/28	488/844
CD8T	rs7605824_SH3YL1	BP	GO:0006887	exocytosis	1.38e-03	1.80e-02	7/28	55/844
CD8T	rs7605824_SH3YL1	BP	GO:0009058	biosynthetic process	1.41e-03	1.81e-02	22/28	419/844
CD8T	rs7605824_SH3YL1	BP	GO:0090304	nucleic acid metabolic process	1.42e-03	1.81e-02	20/28	356/844
CD8T	rs7605824_SH3YL1	BP	GO:0001910	regulation of leukocyte mediated cytotoxicity	1.64e-03	2.03e-02	3/28	8/844
CD8T	rs7605824_SH3YL1	BP	GO:0002711	positive regulation of T cell mediated immunity	1.64e-03	2.03e-02	3/28	8/844
CD8T	rs7605824_SH3YL1	BP	GO:0031343	positive regulation of cell killing	1.64e-03	2.03e-02	3/28	8/844
CD8T	rs7605824_SH3YL1	BP	GO:0002706	regulation of lymphocyte mediated immunity	1.72e-03	2.08e-02	4/28	17/844
CD8T	rs7605824_SH3YL1	BP	GO:0042102	positive regulation of T cell proliferation	1.72e-03	2.08e-02	4/28	17/844
CD8T	rs7605824_SH3YL1	BP	GO:0016070	RNA metabolic process	1.81e-03	2.17e-02	19/28	332/844
CD8T	rs7605824_SH3YL1	BP	GO:0002822	regulation of adaptive immune response based on somatic recombination of immune receptors built from immunoglobulin superfamily domains	2.16e-03	2.53e-02	4/28	18/844
CD8T	rs7605824_SH3YL1	BP	GO:0045088	regulation of innate immune response	2.16e-03	2.53e-02	4/28	18/844
CD8T	rs7605824_SH3YL1	BP	GO:0001913	T cell mediated cytotoxicity	2.41e-03	2.64e-02	3/28	9/844
CD8T	rs7605824_SH3YL1	BP	GO:0002474	antigen processing and presentation of peptide antigen via MHC class I	2.41e-03	2.64e-02	3/28	9/844
CD8T	rs7605824_SH3YL1	BP	GO:0002479	antigen processing and presentation of exogenous peptide antigen via MHC class I, TAP-dependent	2.41e-03	2.64e-02	3/28	9/844
CD8T	rs7605824_SH3YL1	BP	GO:0034340	response to type I interferon	2.41e-03	2.64e-02	3/28	9/844
CD8T	rs7605824_SH3YL1	BP	GO:0042590	antigen processing and presentation of exogenous peptide antigen via MHC class I	2.41e-03	2.64e-02	3/28	9/844
CD8T	rs7605824_SH3YL1	BP	GO:0060337	type I interferon signaling pathway	2.41e-03	2.64e-02	3/28	9/844
CD8T	rs7605824_SH3YL1	BP	GO:0071357	cellular response to type I interferon	2.41e-03	2.64e-02	3/28	9/844
CD8T	rs7605824_SH3YL1	BP	GO:0002703	regulation of leukocyte mediated immunity	2.67e-03	2.91e-02	4/28	19/844
CD8T	rs7605824_SH3YL1	BP	GO:0098542	defense response to other organism	3.13e-03	3.37e-02	7/28	63/844
CD8T	rs7605824_SH3YL1	BP	GO:0002698	negative regulation of immune effector process	3.36e-03	3.59e-02	3/28	10/844
CD8T	rs7605824_SH3YL1	BP	GO:0031347	regulation of defense response	3.57e-03	3.77e-02	6/28	48/844
CD8T	rs7605824_SH3YL1	BP	GO:0034641	cellular nitrogen compound metabolic process	3.90e-03	3.97e-02	22/28	445/844
CD8T	rs7605824_SH3YL1	BP	GO:0002819	regulation of adaptive immune response	3.94e-03	3.97e-02	4/28	21/844
CD8T	rs7605824_SH3YL1	BP	GO:0031348	negative regulation of defense response	3.94e-03	3.97e-02	4/28	21/844
CD8T	rs7605824_SH3YL1	BP	GO:0071346	cellular response to interferon-gamma	3.94e-03	3.97e-02	4/28	21/844
CD8T	rs7605824_SH3YL1	BP	GO:0043299	leukocyte degranulation	3.96e-03	3.97e-02	5/28	34/844
CD8T	rs7605824_SH3YL1	BP	GO:0043312	neutrophil degranulation	3.96e-03	3.97e-02	5/28	34/844
CD8T	rs7605824_SH3YL1	BP	GO:0044249	cellular biosynthetic process	4.31e-03	4.29e-02	21/28	415/844
CD8T	rs7605824_SH3YL1	BP	GO:0002275	myeloid cell activation involved in immune response	4.51e-03	4.35e-02	5/28	35/844
CD8T	rs7605824_SH3YL1	BP	GO:0002283	neutrophil activation involved in immune response	4.51e-03	4.35e-02	5/28	35/844
CD8T	rs7605824_SH3YL1	BP	GO:0002446	neutrophil mediated immunity	4.51e-03	4.35e-02	5/28	35/844
CD8T	rs7605824_SH3YL1	BP	GO:0001909	leukocyte mediated cytotoxicity	4.52e-03	4.35e-02	3/28	11/844
CD8T	rs7605824_SH3YL1	BP	GO:0032946	positive regulation of mononuclear cell proliferation	4.71e-03	4.38e-02	4/28	22/844
CD8T	rs7605824_SH3YL1	BP	GO:0034341	response to interferon-gamma	4.71e-03	4.38e-02	4/28	22/844
CD8T	rs7605824_SH3YL1	BP	GO:0050671	positive regulation of lymphocyte proliferation	4.71e-03	4.38e-02	4/28	22/844
CD8T	rs7605824_SH3YL1	BP	GO:0070665	positive regulation of leukocyte proliferation	4.71e-03	4.38e-02	4/28	22/844
CD8T	rs7605824_SH3YL1	BP	GO:0002444	myeloid leukocyte mediated immunity	5.12e-03	4.73e-02	5/28	36/844
CD8T	rs7605824_SH3YL1	BP	GO:0045055	regulated exocytosis	5.39e-03	4.95e-02	6/28	52/844
CD8T	rs7605824_SH3YL1	CC	GO:0022626	cytosolic ribosome	1.05e-11	1.69e-09	17/29	81/878
CD8T	rs7605824_SH3YL1	CC	GO:0044391	ribosomal subunit	9.86e-11	7.94e-09	17/29	92/878
CD8T	rs7605824_SH3YL1	CC	GO:0005840	ribosome	2.93e-10	1.57e-08	17/29	98/878
CD8T	rs7605824_SH3YL1	CC	GO:1990904	ribonucleoprotein complex	1.34e-07	5.41e-06	17/29	142/878
CD8T	rs7605824_SH3YL1	CC	GO:0022625	cytosolic large ribosomal subunit	6.84e-07	2.20e-05	10/29	47/878
CD8T	rs7605824_SH3YL1	CC	GO:0015934	large ribosomal subunit	3.27e-06	8.77e-05	10/29	55/878
CD8T	rs7605824_SH3YL1	CC	GO:0032991	protein-containing complex	1.35e-05	3.11e-04	23/29	351/878
CD8T	rs7605824_SH3YL1	CC	GO:0005615	extracellular space	6.28e-05	1.26e-03	18/29	238/878
CD8T	rs7605824_SH3YL1	CC	GO:0022627	cytosolic small ribosomal subunit	7.16e-05	1.28e-03	7/29	35/878
CD8T	rs7605824_SH3YL1	CC	GO:0015935	small ribosomal subunit	1.26e-04	1.81e-03	7/29	38/878
CD8T	rs7605824_SH3YL1	CC	GO:0005925	focal adhesion	1.35e-04	1.81e-03	10/29	82/878
CD8T	rs7605824_SH3YL1	CC	GO:0030055	cell-substrate junction	1.35e-04	1.81e-03	10/29	82/878
CD8T	rs7605824_SH3YL1	CC	GO:0042612	MHC class I protein complex	3.11e-04	3.85e-03	3/29	5/878
CD8T	rs7605824_SH3YL1	CC	GO:0005783	endoplasmic reticulum	3.67e-04	4.22e-03	10/29	92/878
CD8T	rs7605824_SH3YL1	CC	GO:0005576	extracellular region	4.13e-04	4.43e-03	18/29	271/878
CD8T	rs7605824_SH3YL1	CC	GO:0070161	anchoring junction	4.41e-04	4.43e-03	10/29	94/878
CD8T	rs7605824_SH3YL1	CC	GO:0016020	membrane	6.11e-04	5.79e-03	24/29	462/878
CD8T	rs7605824_SH3YL1	CC	GO:0055038	recycling endosome membrane	1.04e-03	9.30e-03	3/29	7/878
CD8T	rs7605824_SH3YL1	CC	GO:0070062	extracellular exosome	1.46e-03	1.06e-02	14/29	195/878
CD8T	rs7605824_SH3YL1	CC	GO:0043230	extracellular organelle	1.54e-03	1.06e-02	14/29	196/878
CD8T	rs7605824_SH3YL1	CC	GO:1903561	extracellular vesicle	1.54e-03	1.06e-02	14/29	196/878
CD8T	rs7605824_SH3YL1	CC	GO:0030670	phagocytic vesicle membrane	1.63e-03	1.06e-02	3/29	8/878
CD8T	rs7605824_SH3YL1	CC	GO:0071556	integral component of lumenal side of endoplasmic reticulum membrane	1.63e-03	1.06e-02	3/29	8/878
CD8T	rs7605824_SH3YL1	CC	GO:0098553	lumenal side of endoplasmic reticulum membrane	1.63e-03	1.06e-02	3/29	8/878
CD8T	rs7605824_SH3YL1	CC	GO:0043232	intracellular non-membrane-bounded organelle	1.65e-03	1.06e-02	20/29	357/878
CD8T	rs7605824_SH3YL1	CC	GO:0043228	non-membrane-bounded organelle	1.79e-03	1.11e-02	20/29	359/878
CD8T	rs7605824_SH3YL1	CC	GO:0005844	polysome	1.88e-03	1.12e-02	5/29	29/878
CD8T	rs7605824_SH3YL1	CC	GO:0012507	ER to Golgi transport vesicle membrane	2.39e-03	1.24e-02	3/29	9/878
CD8T	rs7605824_SH3YL1	CC	GO:0031901	early endosome membrane	2.39e-03	1.24e-02	3/29	9/878
CD8T	rs7605824_SH3YL1	CC	GO:0042611	MHC protein complex	2.39e-03	1.24e-02	3/29	9/878
CD8T	rs7605824_SH3YL1	CC	GO:0098576	lumenal side of membrane	2.39e-03	1.24e-02	3/29	9/878
CD8T	rs7605824_SH3YL1	CC	GO:0030054	cell junction	2.99e-03	1.51e-02	11/29	140/878
CD8T	rs7605824_SH3YL1	CC	GO:0030658	transport vesicle membrane	3.33e-03	1.63e-02	3/29	10/878
CD8T	rs7605824_SH3YL1	CC	GO:0030176	integral component of endoplasmic reticulum membrane	4.48e-03	2.00e-02	3/29	11/878
CD8T	rs7605824_SH3YL1	CC	GO:0030660	Golgi-associated vesicle membrane	4.48e-03	2.00e-02	3/29	11/878
CD8T	rs7605824_SH3YL1	CC	GO:0031227	intrinsic component of endoplasmic reticulum membrane	4.48e-03	2.00e-02	3/29	11/878
CD8T	rs7605824_SH3YL1	CC	GO:0005730	nucleolus	5.18e-03	2.25e-02	9/29	107/878
CD8T	rs7605824_SH3YL1	CC	GO:0045335	phagocytic vesicle	5.84e-03	2.41e-02	3/29	12/878
CD8T	rs7605824_SH3YL1	CC	GO:0055037	recycling endosome	5.84e-03	2.41e-02	3/29	12/878
CD8T	rs7605824_SH3YL1	CC	GO:0030134	COPII-coated ER to Golgi transport vesicle	7.42e-03	2.95e-02	3/29	13/878
CD8T	rs7605824_SH3YL1	CC	GO:0042788	polysomal ribosome	7.52e-03	2.95e-02	4/29	25/878
CD8T	rs7605824_SH3YL1	CC	GO:0031982	vesicle	7.93e-03	3.04e-02	16/29	283/878
CD8T	rs7605824_SH3YL1	CC	GO:0045202	synapse	9.07e-03	3.39e-02	7/29	76/878
CD8T	rs7605824_SH3YL1	CC	GO:0012505	endomembrane system	1.12e-02	3.87e-02	14/29	239/878
CD8T	rs7605824_SH3YL1	CC	GO:0005798	Golgi-associated vesicle	1.13e-02	3.87e-02	3/29	15/878
CD8T	rs7605824_SH3YL1	CC	GO:0030662	coated vesicle membrane	1.13e-02	3.87e-02	3/29	15/878
CD8T	rs7605824_SH3YL1	CC	GO:0030667	secretory granule membrane	1.13e-02	3.87e-02	3/29	15/878
CD8T	rs7605824_SH3YL1	CC	GO:0005829	cytosol	1.15e-02	3.87e-02	19/29	379/878
CD8T	rs7605824_SH3YL1	CC	GO:0030666	endocytic vesicle membrane	1.36e-02	4.47e-02	3/29	16/878
CD8T	rs7605824_SH3YL1	MF	GO:0003735	structural constituent of ribosome	4.23e-11	5.59e-09	17/29	87/871
CD8T	rs7605824_SH3YL1	MF	GO:0005198	structural molecule activity	2.36e-09	1.56e-07	17/29	110/871
CD8T	rs7605824_SH3YL1	MF	GO:0003723	RNA binding	4.84e-08	2.13e-06	21/29	215/871
CD8T	rs7605824_SH3YL1	MF	GO:0003676	nucleic acid binding	1.40e-04	4.63e-03	21/29	331/871
CD8T	rs7605824_SH3YL1	MF	GO:0042605	peptide antigen binding	6.22e-04	1.64e-02	3/29	6/871
CD8T	rs7605824_SH3YL1	MF	GO:0019843	rRNA binding	1.16e-03	2.54e-02	5/29	26/871
CD8T	rs7605824_SH3YL1	MF	GO:0003823	antigen binding	2.44e-03	4.60e-02	3/29	9/871
monocyte	rs111454690_HLA-DRB5	BP	GO:0006950	response to stress	4.18e-05	1.51e-02	16/20	69/187
monocyte	rs111454690_HLA-DRB5	BP	GO:0045087	innate immune response	5.44e-05	1.51e-02	10/20	27/187
monocyte	rs111454690_HLA-DRB5	BP	GO:0002274	myeloid leukocyte activation	5.87e-05	1.51e-02	11/20	33/187
monocyte	rs111454690_HLA-DRB5	BP	GO:0006952	defense response	9.62e-05	1.86e-02	13/20	48/187
monocyte	rs111454690_HLA-DRB5	BP	GO:0009605	response to external stimulus	1.71e-04	2.64e-02	14/20	58/187
monocyte	rs111454690_HLA-DRB5	BP	GO:0002443	leukocyte mediated immunity	3.11e-04	3.01e-02	10/20	32/187
monocyte	rs111454690_HLA-DRB5	BP	GO:0098542	defense response to other organism	3.11e-04	3.01e-02	10/20	32/187
monocyte	rs111454690_HLA-DRB5	BP	GO:0006959	humoral immune response	3.88e-04	3.01e-02	5/20	8/187
monocyte	rs111454690_HLA-DRB5	BP	GO:0042116	macrophage activation	4.57e-04	3.01e-02	4/20	5/187
monocyte	rs111454690_HLA-DRB5	BP	GO:0009607	response to biotic stimulus	4.78e-04	3.01e-02	11/20	40/187
monocyte	rs111454690_HLA-DRB5	BP	GO:0043207	response to external biotic stimulus	4.78e-04	3.01e-02	11/20	40/187
monocyte	rs111454690_HLA-DRB5	BP	GO:0051707	response to other organism	4.78e-04	3.01e-02	11/20	40/187
monocyte	rs111454690_HLA-DRB5	BP	GO:0006955	immune response	5.06e-04	3.01e-02	14/20	63/187
monocyte	rs111454690_HLA-DRB5	BP	GO:0080134	regulation of response to stress	5.89e-04	3.25e-02	9/20	28/187
monocyte	rs111454690_HLA-DRB5	BP	GO:0070887	cellular response to chemical stimulus	7.55e-04	3.89e-02	14/20	65/187
monocyte	rs111454690_HLA-DRB5	BP	GO:0002376	immune system process	9.35e-04	4.52e-02	15/20	75/187
monocyte	rs111454690_HLA-DRB5	CC	GO:0042611	MHC protein complex	4.21e-05	5.47e-03	5/20	6/192
monocyte	rs111454690_HLA-DRB5	CC	GO:0030139	endocytic vesicle	1.37e-04	6.69e-03	5/20	7/192
monocyte	rs111454690_HLA-DRB5	CC	GO:0012507	ER to Golgi transport vesicle membrane	4.11e-04	6.69e-03	4/20	5/192
monocyte	rs111454690_HLA-DRB5	CC	GO:0030176	integral component of endoplasmic reticulum membrane	4.11e-04	6.69e-03	4/20	5/192
monocyte	rs111454690_HLA-DRB5	CC	GO:0030660	Golgi-associated vesicle membrane	4.11e-04	6.69e-03	4/20	5/192
monocyte	rs111454690_HLA-DRB5	CC	GO:0030662	coated vesicle membrane	4.11e-04	6.69e-03	4/20	5/192
monocyte	rs111454690_HLA-DRB5	CC	GO:0031227	intrinsic component of endoplasmic reticulum membrane	4.11e-04	6.69e-03	4/20	5/192
monocyte	rs111454690_HLA-DRB5	CC	GO:0042613	MHC class II protein complex	4.11e-04	6.69e-03	4/20	5/192
monocyte	rs111454690_HLA-DRB5	CC	GO:0031410	cytoplasmic vesicle	7.15e-04	9.29e-03	12/20	50/192
monocyte	rs111454690_HLA-DRB5	CC	GO:0097708	intracellular vesicle	7.15e-04	9.29e-03	12/20	50/192
monocyte	rs111454690_HLA-DRB5	CC	GO:0030658	transport vesicle membrane	1.15e-03	1.25e-02	4/20	6/192
monocyte	rs111454690_HLA-DRB5	CC	GO:0030666	endocytic vesicle membrane	1.15e-03	1.25e-02	4/20	6/192
monocyte	rs111454690_HLA-DRB5	CC	GO:0098797	plasma membrane protein complex	2.29e-03	2.17e-02	5/20	11/192
monocyte	rs111454690_HLA-DRB5	CC	GO:0030133	transport vesicle	2.50e-03	2.17e-02	4/20	7/192
monocyte	rs111454690_HLA-DRB5	CC	GO:0030134	COPII-coated ER to Golgi transport vesicle	2.50e-03	2.17e-02	4/20	7/192
monocyte	rs111454690_HLA-DRB5	CC	GO:0005765	lysosomal membrane	3.65e-03	2.79e-02	5/20	12/192
monocyte	rs111454690_HLA-DRB5	CC	GO:0098852	lytic vacuole membrane	3.65e-03	2.79e-02	5/20	12/192
monocyte	rs111454690_HLA-DRB5	CC	GO:0005798	Golgi-associated vesicle	4.66e-03	2.88e-02	4/20	8/192
monocyte	rs111454690_HLA-DRB5	CC	GO:0030135	coated vesicle	4.66e-03	2.88e-02	4/20	8/192
monocyte	rs111454690_HLA-DRB5	CC	GO:0031012	extracellular matrix	4.66e-03	2.88e-02	4/20	8/192
monocyte	rs111454690_HLA-DRB5	CC	GO:0062023	collagen-containing extracellular matrix	4.66e-03	2.88e-02	4/20	8/192
monocyte	rs111454690_HLA-DRB5	CC	GO:0034774	secretory granule lumen	4.95e-03	2.90e-02	6/20	18/192
monocyte	rs111454690_HLA-DRB5	CC	GO:0031982	vesicle	5.12e-03	2.90e-02	14/20	78/192
monocyte	rs111454690_HLA-DRB5	CC	GO:0005774	vacuolar membrane	5.53e-03	3.00e-02	5/20	13/192
monocyte	rs111454690_HLA-DRB5	CC	GO:0005768	endosome	6.76e-03	3.09e-02	6/20	19/192
monocyte	rs111454690_HLA-DRB5	CC	GO:0031983	vesicle lumen	6.76e-03	3.09e-02	6/20	19/192
monocyte	rs111454690_HLA-DRB5	CC	GO:0060205	cytoplasmic vesicle lumen	6.76e-03	3.09e-02	6/20	19/192
monocyte	rs111454690_HLA-DRB5	CC	GO:0010008	endosome membrane	7.81e-03	3.09e-02	4/20	9/192
monocyte	rs111454690_HLA-DRB5	CC	GO:0031300	intrinsic component of organelle membrane	7.81e-03	3.09e-02	4/20	9/192
monocyte	rs111454690_HLA-DRB5	CC	GO:0031301	integral component of organelle membrane	7.81e-03	3.09e-02	4/20	9/192
monocyte	rs111454690_HLA-DRB5	CC	GO:0005886	plasma membrane	8.14e-03	3.09e-02	13/20	72/192
monocyte	rs111454690_HLA-DRB5	CC	GO:0012505	endomembrane system	8.14e-03	3.09e-02	13/20	72/192
monocyte	rs111454690_HLA-DRB5	CC	GO:0032588	trans-Golgi network membrane	8.54e-03	3.09e-02	3/20	5/192
monocyte	rs111454690_HLA-DRB5	CC	GO:0000323	lytic vacuole	8.57e-03	3.09e-02	7/20	26/192
monocyte	rs111454690_HLA-DRB5	CC	GO:0005764	lysosome	8.57e-03	3.09e-02	7/20	26/192
monocyte	rs111454690_HLA-DRB5	CC	GO:0005773	vacuole	8.57e-03	3.09e-02	7/20	26/192
monocyte	rs111454690_HLA-DRB5	CC	GO:0071944	cell periphery	9.40e-03	3.30e-02	13/20	73/192
monocyte	rs111454690_HLA-DRB5	CC	GO:0005789	endoplasmic reticulum membrane	1.12e-02	3.64e-02	5/20	15/192
monocyte	rs111454690_HLA-DRB5	CC	GO:0042175	nuclear outer membrane-endoplasmic reticulum membrane network	1.12e-02	3.64e-02	5/20	15/192
monocyte	rs111454690_HLA-DRB5	CC	GO:0098552	side of membrane	1.12e-02	3.64e-02	5/20	15/192
monocyte	rs111454690_HLA-DRB5	CC	GO:0005794	Golgi apparatus	1.52e-02	4.82e-02	5/20	16/192
monocyte	rs111454690_HLA-DRB5	MF	GO:0042277	peptide binding	3.98e-04	3.27e-02	5/20	8/186
monocyte	rs111454690_HLA-DRB5	MF	GO:0033218	amide binding	8.34e-04	3.42e-02	5/20	9/186
monocyte	rs1131017_RPS26	BP	GO:0000184	nuclear-transcribed mRNA catabolic process, nonsense-mediated decay	1.11e-47	1.48e-44	77/125	78/400
monocyte	rs1131017_RPS26	BP	GO:0006413	translational initiation	8.22e-47	5.47e-44	81/125	85/400
monocyte	rs1131017_RPS26	BP	GO:0006613	cotranslational protein targeting to membrane	1.51e-44	5.03e-42	75/125	77/400
monocyte	rs1131017_RPS26	BP	GO:0006614	SRP-dependent cotranslational protein targeting to membrane	1.51e-44	5.03e-42	75/125	77/400
monocyte	rs1131017_RPS26	BP	GO:0045047	protein targeting to ER	3.33e-43	7.39e-41	75/125	78/400
monocyte	rs1131017_RPS26	BP	GO:0072599	establishment of protein localization to endoplasmic reticulum	3.33e-43	7.39e-41	75/125	78/400
monocyte	rs1131017_RPS26	BP	GO:0000956	nuclear-transcribed mRNA catabolic process	2.05e-42	3.90e-40	77/125	82/400
monocyte	rs1131017_RPS26	BP	GO:0006412	translation	3.24e-42	4.79e-40	86/125	99/400
monocyte	rs1131017_RPS26	BP	GO:0043043	peptide biosynthetic process	3.24e-42	4.79e-40	86/125	99/400
monocyte	rs1131017_RPS26	BP	GO:0019083	viral transcription	5.57e-42	7.41e-40	75/125	79/400
monocyte	rs1131017_RPS26	BP	GO:0019080	viral gene expression	1.26e-41	1.52e-39	76/125	81/400
monocyte	rs1131017_RPS26	BP	GO:0043604	amide biosynthetic process	2.02e-41	2.24e-39	86/125	100/400
monocyte	rs1131017_RPS26	BP	GO:0006518	peptide metabolic process	6.49e-41	6.64e-39	89/125	107/400
monocyte	rs1131017_RPS26	BP	GO:0006612	protein targeting to membrane	1.46e-40	1.38e-38	76/125	82/400
monocyte	rs1131017_RPS26	BP	GO:0070972	protein localization to endoplasmic reticulum	8.62e-40	7.64e-38	75/125	81/400
monocyte	rs1131017_RPS26	BP	GO:0090150	establishment of protein localization to membrane	1.46e-39	1.22e-37	76/125	83/400
monocyte	rs1131017_RPS26	BP	GO:0006402	mRNA catabolic process	2.31e-38	1.81e-36	78/125	88/400
monocyte	rs1131017_RPS26	BP	GO:0006401	RNA catabolic process	2.74e-38	2.02e-36	79/125	90/400
monocyte	rs1131017_RPS26	BP	GO:0043603	cellular amide metabolic process	3.16e-38	2.21e-36	89/125	111/400
monocyte	rs1131017_RPS26	BP	GO:0072657	protein localization to membrane	9.08e-37	6.04e-35	77/125	88/400
monocyte	rs1131017_RPS26	BP	GO:0034655	nucleobase-containing compound catabolic process	5.78e-36	3.66e-34	80/125	95/400
monocyte	rs1131017_RPS26	BP	GO:0044270	cellular nitrogen compound catabolic process	2.96e-35	1.71e-33	80/125	96/400
monocyte	rs1131017_RPS26	BP	GO:0046700	heterocycle catabolic process	2.96e-35	1.71e-33	80/125	96/400
monocyte	rs1131017_RPS26	BP	GO:0019439	aromatic compound catabolic process	1.44e-34	7.68e-33	80/125	97/400
monocyte	rs1131017_RPS26	BP	GO:1901361	organic cyclic compound catabolic process	1.44e-34	7.68e-33	80/125	97/400
monocyte	rs1131017_RPS26	BP	GO:0006605	protein targeting	1.85e-34	9.45e-33	77/125	91/400
monocyte	rs1131017_RPS26	BP	GO:0072594	establishment of protein localization to organelle	9.59e-34	4.73e-32	77/125	92/400
monocyte	rs1131017_RPS26	BP	GO:0016071	mRNA metabolic process	3.61e-33	1.71e-31	79/125	97/400
monocyte	rs1131017_RPS26	BP	GO:1901566	organonitrogen compound biosynthetic process	4.64e-32	2.13e-30	87/125	117/400
monocyte	rs1131017_RPS26	BP	GO:0044265	cellular macromolecule catabolic process	2.05e-30	9.11e-29	81/125	106/400
monocyte	rs1131017_RPS26	BP	GO:0044403	symbiotic process	4.60e-30	1.97e-28	89/125	126/400
monocyte	rs1131017_RPS26	BP	GO:0009057	macromolecule catabolic process	1.08e-29	4.48e-28	83/125	112/400
monocyte	rs1131017_RPS26	BP	GO:0006886	intracellular protein transport	8.14e-29	3.28e-27	81/125	109/400
monocyte	rs1131017_RPS26	BP	GO:0016032	viral process	1.24e-28	4.86e-27	87/125	124/400
monocyte	rs1131017_RPS26	BP	GO:0033365	protein localization to organelle	3.83e-27	1.45e-25	77/125	103/400
monocyte	rs1131017_RPS26	BP	GO:1901575	organic substance catabolic process	6.13e-26	2.27e-24	85/125	125/400
monocyte	rs1131017_RPS26	BP	GO:0015031	protein transport	6.88e-23	2.47e-21	84/125	130/400
monocyte	rs1131017_RPS26	BP	GO:0046907	intracellular transport	8.65e-23	3.03e-21	82/125	125/400
monocyte	rs1131017_RPS26	BP	GO:0015833	peptide transport	1.63e-22	5.42e-21	84/125	131/400
monocyte	rs1131017_RPS26	BP	GO:0042886	amide transport	1.63e-22	5.42e-21	84/125	131/400
monocyte	rs1131017_RPS26	BP	GO:0044248	cellular catabolic process	2.66e-22	8.62e-21	86/125	137/400
monocyte	rs1131017_RPS26	BP	GO:0071705	nitrogen compound transport	3.23e-22	1.02e-20	87/125	140/400
monocyte	rs1131017_RPS26	BP	GO:0045184	establishment of protein localization	3.81e-22	1.18e-20	84/125	132/400
monocyte	rs1131017_RPS26	BP	GO:0071702	organic substance transport	1.59e-21	4.82e-20	87/125	142/400
monocyte	rs1131017_RPS26	BP	GO:0034613	cellular protein localization	8.00e-21	2.36e-19	83/125	133/400
monocyte	rs1131017_RPS26	BP	GO:0044419	interspecies interaction between organisms	8.15e-21	2.36e-19	96/125	171/400
monocyte	rs1131017_RPS26	BP	GO:0009056	catabolic process	1.41e-20	3.98e-19	86/125	142/400
monocyte	rs1131017_RPS26	BP	GO:0070727	cellular macromolecule localization	1.78e-20	4.92e-19	83/125	134/400
monocyte	rs1131017_RPS26	BP	GO:0008104	protein localization	4.53e-18	1.23e-16	86/125	150/400
monocyte	rs1131017_RPS26	BP	GO:0033036	macromolecule localization	4.77e-18	1.27e-16	87/125	153/400
monocyte	rs1131017_RPS26	BP	GO:0022613	ribonucleoprotein complex biogenesis	1.36e-17	3.55e-16	40/125	45/400
monocyte	rs1131017_RPS26	BP	GO:0002181	cytoplasmic translation	4.94e-17	1.24e-15	36/125	39/400
monocyte	rs1131017_RPS26	BP	GO:0034645	cellular macromolecule biosynthetic process	4.95e-17	1.24e-15	93/125	175/400
monocyte	rs1131017_RPS26	BP	GO:0044267	cellular protein metabolic process	5.82e-17	1.43e-15	99/125	195/400
monocyte	rs1131017_RPS26	BP	GO:0042254	ribosome biogenesis	7.24e-17	1.75e-15	34/125	36/400
monocyte	rs1131017_RPS26	BP	GO:0010629	negative regulation of gene expression	2.82e-16	6.70e-15	80/125	139/400
monocyte	rs1131017_RPS26	BP	GO:0009059	macromolecule biosynthetic process	2.94e-16	6.86e-15	93/125	178/400
monocyte	rs1131017_RPS26	BP	GO:0010605	negative regulation of macromolecule metabolic process	2.58e-15	5.92e-14	87/125	163/400
monocyte	rs1131017_RPS26	BP	GO:0044249	cellular biosynthetic process	4.39e-15	9.89e-14	97/125	196/400
monocyte	rs1131017_RPS26	BP	GO:0019538	protein metabolic process	8.04e-15	1.78e-13	99/125	204/400
monocyte	rs1131017_RPS26	BP	GO:1901576	organic substance biosynthetic process	4.39e-14	9.56e-13	96/125	197/400
monocyte	rs1131017_RPS26	BP	GO:0044271	cellular nitrogen compound biosynthetic process	5.57e-14	1.19e-12	91/125	181/400
monocyte	rs1131017_RPS26	BP	GO:0009058	biosynthetic process	5.97e-14	1.26e-12	97/125	201/400
monocyte	rs1131017_RPS26	BP	GO:0009892	negative regulation of metabolic process	7.72e-14	1.60e-12	87/125	169/400
monocyte	rs1131017_RPS26	BP	GO:0016070	RNA metabolic process	2.16e-12	4.42e-11	83/125	163/400
monocyte	rs1131017_RPS26	BP	GO:0051649	establishment of localization in cell	4.05e-12	8.15e-11	89/125	183/400
monocyte	rs1131017_RPS26	BP	GO:1901564	organonitrogen compound metabolic process	8.97e-12	1.78e-10	100/125	222/400
monocyte	rs1131017_RPS26	BP	GO:0006364	rRNA processing	9.43e-12	1.82e-10	23/125	24/400
monocyte	rs1131017_RPS26	BP	GO:0016072	rRNA metabolic process	9.43e-12	1.82e-10	23/125	24/400
monocyte	rs1131017_RPS26	BP	GO:0034641	cellular nitrogen compound metabolic process	6.68e-11	1.27e-09	95/125	209/400
monocyte	rs1131017_RPS26	BP	GO:0034470	ncRNA processing	8.72e-11	1.61e-09	23/125	25/400
monocyte	rs1131017_RPS26	BP	GO:0034660	ncRNA metabolic process	8.72e-11	1.61e-09	23/125	25/400
monocyte	rs1131017_RPS26	BP	GO:0090304	nucleic acid metabolic process	1.10e-10	2.00e-09	83/125	171/400
monocyte	rs1131017_RPS26	BP	GO:0051641	cellular localization	1.28e-10	2.30e-09	91/125	197/400
monocyte	rs1131017_RPS26	BP	GO:0022618	ribonucleoprotein complex assembly	1.71e-10	3.00e-09	24/125	27/400
monocyte	rs1131017_RPS26	BP	GO:0071826	ribonucleoprotein complex subunit organization	1.71e-10	3.00e-09	24/125	27/400
monocyte	rs1131017_RPS26	BP	GO:0010467	gene expression	2.00e-10	3.46e-09	96/125	215/400
monocyte	rs1131017_RPS26	BP	GO:0006139	nucleobase-containing compound metabolic process	2.41e-10	4.11e-09	85/125	179/400
monocyte	rs1131017_RPS26	BP	GO:0046483	heterocycle metabolic process	3.76e-10	6.33e-09	85/125	180/400
monocyte	rs1131017_RPS26	BP	GO:0006725	cellular aromatic compound metabolic process	5.83e-10	9.69e-09	85/125	181/400
monocyte	rs1131017_RPS26	BP	GO:0010468	regulation of gene expression	8.14e-10	1.34e-08	90/125	198/400
monocyte	rs1131017_RPS26	BP	GO:1901360	organic cyclic compound metabolic process	1.38e-09	2.23e-08	85/125	183/400
monocyte	rs1131017_RPS26	BP	GO:0044260	cellular macromolecule metabolic process	1.41e-09	2.26e-08	103/125	245/400
monocyte	rs1131017_RPS26	BP	GO:0042255	ribosome assembly	4.60e-09	7.28e-08	18/125	19/400
monocyte	rs1131017_RPS26	BP	GO:0060255	regulation of macromolecule metabolic process	4.70e-08	7.36e-07	98/125	236/400
monocyte	rs1131017_RPS26	BP	GO:0006810	transport	6.97e-08	1.06e-06	96/125	230/400
monocyte	rs1131017_RPS26	BP	GO:0051234	establishment of localization	6.97e-08	1.06e-06	96/125	230/400
monocyte	rs1131017_RPS26	BP	GO:0042273	ribosomal large subunit biogenesis	1.07e-07	1.62e-06	17/125	19/400
monocyte	rs1131017_RPS26	BP	GO:0019222	regulation of metabolic process	1.26e-07	1.89e-06	100/125	246/400
monocyte	rs1131017_RPS26	BP	GO:0042274	ribosomal small subunit biogenesis	1.69e-07	2.49e-06	15/125	16/400
monocyte	rs1131017_RPS26	BP	GO:0006396	RNA processing	1.72e-06	2.52e-05	26/125	39/400
monocyte	rs1131017_RPS26	BP	GO:0043170	macromolecule metabolic process	2.17e-06	3.14e-05	106/125	277/400
monocyte	rs1131017_RPS26	BP	GO:0051179	localization	3.41e-06	4.88e-05	100/125	256/400
monocyte	rs1131017_RPS26	BP	GO:0044237	cellular metabolic process	4.41e-06	6.23e-05	108/125	287/400
monocyte	rs1131017_RPS26	BP	GO:0048519	negative regulation of biological process	5.16e-06	7.23e-05	94/125	236/400
monocyte	rs1131017_RPS26	BP	GO:0006807	nitrogen compound metabolic process	6.22e-06	8.61e-05	103/125	269/400
monocyte	rs1131017_RPS26	BP	GO:0044238	primary metabolic process	6.72e-06	9.21e-05	104/125	273/400
monocyte	rs1131017_RPS26	BP	GO:0000027	ribosomal large subunit assembly	6.88e-06	9.33e-05	10/125	10/400
monocyte	rs1131017_RPS26	BP	GO:0000028	ribosomal small subunit assembly	2.32e-05	3.11e-04	9/125	9/400
monocyte	rs1131017_RPS26	BP	GO:0008152	metabolic process	6.85e-05	9.11e-04	111/125	308/400
monocyte	rs1131017_RPS26	BP	GO:0006417	regulation of translation	9.45e-05	1.24e-03	18/125	27/400
monocyte	rs1131017_RPS26	BP	GO:0071704	organic substance metabolic process	1.13e-04	1.48e-03	108/125	298/400
monocyte	rs1131017_RPS26	BP	GO:0034248	regulation of cellular amide metabolic process	3.73e-04	4.82e-03	18/125	29/400
monocyte	rs1131017_RPS26	BP	GO:0070925	organelle assembly	4.73e-04	6.04e-03	20/125	34/400
monocyte	rs1131017_RPS26	BP	GO:0002183	cytoplasmic translational initiation	8.56e-04	1.07e-02	6/125	6/400
monocyte	rs1131017_RPS26	BP	GO:0030490	maturation of SSU-rRNA	8.56e-04	1.07e-02	6/125	6/400
monocyte	rs1131017_RPS26	BP	GO:0044085	cellular component biogenesis	2.00e-03	2.49e-02	49/125	116/400
monocyte	rs1131017_RPS26	BP	GO:0000462	maturation of SSU-rRNA from tricistronic rRNA transcript (SSU-rRNA, 5.8S rRNA, LSU-rRNA)	2.82e-03	3.43e-02	5/125	5/400
monocyte	rs1131017_RPS26	BP	GO:0001732	formation of cytoplasmic translation initiation complex	2.82e-03	3.43e-02	5/125	5/400
monocyte	rs1131017_RPS26	BP	GO:0034622	cellular protein-containing complex assembly	2.84e-03	3.43e-02	29/125	61/400
monocyte	rs1131017_RPS26	BP	GO:0010608	posttranscriptional regulation of gene expression	3.26e-03	3.90e-02	20/125	38/400
monocyte	rs1131017_RPS26	CC	GO:0005840	ribosome	1.10e-44	2.21e-42	78/126	82/408
monocyte	rs1131017_RPS26	CC	GO:0022626	cytosolic ribosome	1.60e-43	1.60e-41	75/126	78/408
monocyte	rs1131017_RPS26	CC	GO:0044391	ribosomal subunit	2.68e-42	1.79e-40	75/126	79/408
monocyte	rs1131017_RPS26	CC	GO:1990904	ribonucleoprotein complex	5.52e-41	2.76e-39	86/126	101/408
monocyte	rs1131017_RPS26	CC	GO:0022625	cytosolic large ribosomal subunit	2.60e-24	1.04e-22	46/126	48/408
monocyte	rs1131017_RPS26	CC	GO:0015934	large ribosomal subunit	3.33e-23	1.11e-21	46/126	49/408
monocyte	rs1131017_RPS26	CC	GO:0032991	protein-containing complex	1.04e-19	2.98e-18	104/126	203/408
monocyte	rs1131017_RPS26	CC	GO:0015935	small ribosomal subunit	7.99e-16	1.78e-14	30/126	31/408
monocyte	rs1131017_RPS26	CC	GO:0022627	cytosolic small ribosomal subunit	7.99e-16	1.78e-14	30/126	31/408
monocyte	rs1131017_RPS26	CC	GO:0005844	polysome	1.99e-15	3.98e-14	27/126	27/408
monocyte	rs1131017_RPS26	CC	GO:0042788	polysomal ribosome	1.09e-13	1.98e-12	24/126	24/408
monocyte	rs1131017_RPS26	CC	GO:0043232	intracellular non-membrane-bounded organelle	5.17e-12	8.62e-11	89/126	185/408
monocyte	rs1131017_RPS26	CC	GO:0043228	non-membrane-bounded organelle	1.33e-11	2.04e-10	89/126	187/408
monocyte	rs1131017_RPS26	CC	GO:0005829	cytosol	2.60e-11	3.71e-10	98/126	219/408
monocyte	rs1131017_RPS26	CC	GO:0014069	postsynaptic density	3.16e-10	3.72e-09	20/126	21/408
monocyte	rs1131017_RPS26	CC	GO:0032279	asymmetric synapse	3.16e-10	3.72e-09	20/126	21/408
monocyte	rs1131017_RPS26	CC	GO:0098984	neuron to neuron synapse	3.16e-10	3.72e-09	20/126	21/408
monocyte	rs1131017_RPS26	CC	GO:0099572	postsynaptic specialization	2.57e-09	2.85e-08	20/126	22/408
monocyte	rs1131017_RPS26	CC	GO:0005925	focal adhesion	1.90e-08	1.90e-07	43/126	72/408
monocyte	rs1131017_RPS26	CC	GO:0030055	cell-substrate junction	1.90e-08	1.90e-07	43/126	72/408
monocyte	rs1131017_RPS26	CC	GO:0070161	anchoring junction	2.03e-08	1.93e-07	45/126	77/408
monocyte	rs1131017_RPS26	CC	GO:0030054	cell junction	8.73e-08	7.94e-07	54/126	103/408
monocyte	rs1131017_RPS26	CC	GO:0005730	nucleolus	7.02e-07	6.11e-06	30/126	47/408
monocyte	rs1131017_RPS26	CC	GO:0045202	synapse	1.14e-06	9.53e-06	31/126	50/408
monocyte	rs1131017_RPS26	CC	GO:0098794	postsynapse	2.16e-06	1.73e-05	20/126	27/408
monocyte	rs1131017_RPS26	CC	GO:0005737	cytoplasm	1.02e-04	7.81e-04	119/126	346/408
monocyte	rs1131017_RPS26	CC	GO:0016020	membrane	1.72e-04	1.27e-03	96/126	258/408
monocyte	rs1131017_RPS26	CC	GO:0005615	extracellular space	1.17e-03	8.36e-03	68/126	173/408
monocyte	rs1131017_RPS26	CC	GO:0005783	endoplasmic reticulum	1.65e-03	1.14e-02	29/126	60/408
monocyte	rs1131017_RPS26	CC	GO:0005852	eukaryotic translation initiation factor 3 complex	2.66e-03	1.71e-02	5/126	5/408
monocyte	rs1131017_RPS26	CC	GO:0033290	eukaryotic 48S preinitiation complex	2.66e-03	1.71e-02	5/126	5/408
monocyte	rs1131017_RPS26	CC	GO:0043230	extracellular organelle	4.33e-03	2.55e-02	60/126	154/408
monocyte	rs1131017_RPS26	CC	GO:0070062	extracellular exosome	4.33e-03	2.55e-02	60/126	154/408
monocyte	rs1131017_RPS26	CC	GO:1903561	extracellular vesicle	4.33e-03	2.55e-02	60/126	154/408
monocyte	rs1131017_RPS26	MF	GO:0003735	structural constituent of ribosome	3.29e-45	4.64e-43	75/124	77/403
monocyte	rs1131017_RPS26	MF	GO:0005198	structural molecule activity	1.28e-36	8.99e-35	78/124	91/403
monocyte	rs1131017_RPS26	MF	GO:0003723	RNA binding	1.32e-27	6.22e-26	87/124	128/403
monocyte	rs1131017_RPS26	MF	GO:0003676	nucleic acid binding	7.67e-21	2.70e-19	89/124	152/403
monocyte	rs1131017_RPS26	MF	GO:0097159	organic cyclic compound binding	8.75e-15	2.42e-13	93/124	187/403
monocyte	rs1131017_RPS26	MF	GO:1901363	heterocyclic compound binding	1.03e-14	2.42e-13	92/124	184/403
monocyte	rs1131017_RPS26	MF	GO:0019843	rRNA binding	1.00e-09	2.02e-08	19/124	20/403
monocyte	rs1131017_RPS26	MF	GO:0048027	mRNA 5'-UTR binding	2.32e-04	4.08e-03	7/124	7/403
monocyte	rs1131017_RPS26	MF	GO:0045182	translation regulator activity	2.61e-04	4.09e-03	12/124	16/403
monocyte	rs1131017_RPS26	MF	GO:0090079	translation regulator activity, nucleic acid binding	6.01e-04	8.48e-03	9/124	11/403
monocyte	rs1131017_RPS26	MF	GO:0008135	translation factor activity, RNA binding	1.68e-03	2.16e-02	8/124	10/403
monocyte	rs1131017_RPS26	MF	GO:0003729	mRNA binding	2.98e-03	3.50e-02	15/124	26/403
monocyte	rs3758833_CTSC	BP	GO:0019730	antimicrobial humoral response	4.03e-08	3.82e-05	5/16	20/2865
monocyte	rs3758833_CTSC	BP	GO:0050832	defense response to fungus	1.42e-06	6.73e-04	3/16	5/2865
monocyte	rs3758833_CTSC	BP	GO:0006959	humoral immune response	4.06e-06	9.63e-04	5/16	48/2865
monocyte	rs3758833_CTSC	BP	GO:0042742	defense response to bacterium	4.06e-06	9.63e-04	5/16	48/2865
monocyte	rs3758833_CTSC	BP	GO:0097529	myeloid leukocyte migration	6.70e-06	1.27e-03	5/16	53/2865
monocyte	rs3758833_CTSC	BP	GO:0031640	killing of cells of other organism	1.18e-05	1.39e-03	3/16	9/2865
monocyte	rs3758833_CTSC	BP	GO:0030595	leukocyte chemotaxis	1.25e-05	1.39e-03	5/16	60/2865
monocyte	rs3758833_CTSC	BP	GO:0006935	chemotaxis	1.25e-05	1.39e-03	6/16	105/2865
monocyte	rs3758833_CTSC	BP	GO:0042330	taxis	1.32e-05	1.39e-03	6/16	106/2865
monocyte	rs3758833_CTSC	BP	GO:0009620	response to fungus	2.30e-05	2.18e-03	3/16	11/2865
monocyte	rs3758833_CTSC	BP	GO:0060326	cell chemotaxis	2.87e-05	2.41e-03	5/16	71/2865
monocyte	rs3758833_CTSC	BP	GO:0061844	antimicrobial humoral immune response mediated by antimicrobial peptide	3.05e-05	2.41e-03	3/16	12/2865
monocyte	rs3758833_CTSC	BP	GO:0050729	positive regulation of inflammatory response	7.03e-05	5.13e-03	4/16	43/2865
monocyte	rs3758833_CTSC	BP	GO:0002252	immune effector process	1.06e-04	7.19e-03	9/16	411/2865
monocyte	rs3758833_CTSC	BP	GO:0050900	leukocyte migration	2.81e-04	1.53e-02	5/16	114/2865
monocyte	rs3758833_CTSC	BP	GO:0002523	leukocyte migration involved in inflammatory response	2.90e-04	1.53e-02	2/16	5/2865
monocyte	rs3758833_CTSC	BP	GO:0035425	autocrine signaling	2.90e-04	1.53e-02	2/16	5/2865
monocyte	rs3758833_CTSC	BP	GO:0051238	sequestering of metal ion	2.90e-04	1.53e-02	2/16	5/2865
monocyte	rs3758833_CTSC	BP	GO:2001235	positive regulation of apoptotic signaling pathway	3.37e-04	1.68e-02	4/16	64/2865
monocyte	rs3758833_CTSC	BP	GO:0030307	positive regulation of cell growth	4.30e-04	1.87e-02	3/16	28/2865
monocyte	rs3758833_CTSC	BP	GO:0006882	cellular zinc ion homeostasis	4.33e-04	1.87e-02	2/16	6/2865
monocyte	rs3758833_CTSC	BP	GO:0055069	zinc ion homeostasis	4.33e-04	1.87e-02	2/16	6/2865
monocyte	rs3758833_CTSC	BP	GO:0030593	neutrophil chemotaxis	5.30e-04	2.18e-02	3/16	30/2865
monocyte	rs3758833_CTSC	BP	GO:0017014	protein nitrosylation	6.04e-04	2.18e-02	2/16	7/2865
monocyte	rs3758833_CTSC	BP	GO:0018119	peptidyl-cysteine S-nitrosylation	6.04e-04	2.18e-02	2/16	7/2865
monocyte	rs3758833_CTSC	BP	GO:2000179	positive regulation of neural precursor cell proliferation	6.04e-04	2.18e-02	2/16	7/2865
monocyte	rs3758833_CTSC	BP	GO:0051091	positive regulation of DNA-binding transcription factor activity	6.21e-04	2.18e-02	4/16	75/2865
monocyte	rs3758833_CTSC	BP	GO:1990266	neutrophil migration	7.04e-04	2.32e-02	3/16	33/2865
monocyte	rs3758833_CTSC	BP	GO:0009617	response to bacterium	7.08e-04	2.32e-02	5/16	139/2865
monocyte	rs3758833_CTSC	BP	GO:0070486	leukocyte aggregation	8.03e-04	2.45e-02	2/16	8/2865
monocyte	rs3758833_CTSC	BP	GO:0071621	granulocyte chemotaxis	8.39e-04	2.45e-02	3/16	35/2865
monocyte	rs3758833_CTSC	BP	GO:0032103	positive regulation of response to external stimulus	8.61e-04	2.45e-02	5/16	145/2865
monocyte	rs3758833_CTSC	BP	GO:0043281	regulation of cysteine-type endopeptidase activity involved in apoptotic process	8.73e-04	2.45e-02	4/16	82/2865
monocyte	rs3758833_CTSC	BP	GO:0040011	locomotion	8.80e-04	2.45e-02	7/16	316/2865
monocyte	rs3758833_CTSC	BP	GO:0006919	activation of cysteine-type endopeptidase activity involved in apoptotic process	9.12e-04	2.47e-02	3/16	36/2865
monocyte	rs3758833_CTSC	BP	GO:0033043	regulation of organelle organization	9.50e-04	2.50e-02	7/16	320/2865
monocyte	rs3758833_CTSC	BP	GO:0002544	chronic inflammatory response	1.03e-03	2.64e-02	2/16	9/2865
monocyte	rs3758833_CTSC	BP	GO:0045927	positive regulation of growth	1.16e-03	2.88e-02	3/16	39/2865
monocyte	rs3758833_CTSC	BP	GO:2000116	regulation of cysteine-type endopeptidase activity	1.24e-03	2.88e-02	4/16	90/2865
monocyte	rs3758833_CTSC	BP	GO:0001906	cell killing	1.25e-03	2.88e-02	3/16	40/2865
monocyte	rs3758833_CTSC	BP	GO:0097530	granulocyte migration	1.25e-03	2.88e-02	3/16	40/2865
monocyte	rs3758833_CTSC	BP	GO:0051781	positive regulation of cell division	1.28e-03	2.89e-02	2/16	10/2865
monocyte	rs3758833_CTSC	BP	GO:0050829	defense response to Gram-negative bacterium	1.56e-03	3.44e-02	2/16	11/2865
monocyte	rs3758833_CTSC	BP	GO:0006928	movement of cell or subcellular component	1.63e-03	3.52e-02	7/16	350/2865
monocyte	rs3758833_CTSC	BP	GO:0050727	regulation of inflammatory response	1.77e-03	3.74e-02	4/16	99/2865
monocyte	rs3758833_CTSC	BP	GO:0032940	secretion by cell	1.84e-03	3.77e-02	7/16	357/2865
monocyte	rs3758833_CTSC	BP	GO:0090200	positive regulation of release of cytochrome c from mitochondria	1.87e-03	3.77e-02	2/16	12/2865
monocyte	rs3758833_CTSC	BP	GO:0140352	export from cell	2.00e-03	3.95e-02	7/16	362/2865
monocyte	rs3758833_CTSC	BP	GO:0010638	positive regulation of organelle organization	2.18e-03	4.22e-02	5/16	178/2865
monocyte	rs3758833_CTSC	BP	GO:0046903	secretion	2.35e-03	4.37e-02	7/16	372/2865
monocyte	rs3758833_CTSC	BP	GO:0045055	regulated exocytosis	2.35e-03	4.37e-02	6/16	270/2865
monocyte	rs3758833_CTSC	BP	GO:0006954	inflammatory response	2.53e-03	4.54e-02	5/16	184/2865
monocyte	rs3758833_CTSC	BP	GO:0014002	astrocyte development	2.56e-03	4.54e-02	2/16	14/2865
monocyte	rs3758833_CTSC	BP	GO:0051130	positive regulation of cellular component organization	2.59e-03	4.54e-02	6/16	275/2865
monocyte	rs3758833_CTSC	BP	GO:0043280	positive regulation of cysteine-type endopeptidase activity involved in apoptotic process	2.67e-03	4.61e-02	3/16	52/2865
monocyte	rs3758833_CTSC	BP	GO:0051090	regulation of DNA-binding transcription factor activity	2.80e-03	4.65e-02	4/16	112/2865
monocyte	rs3758833_CTSC	BP	GO:0051092	positive regulation of NF-kappaB transcription factor activity	2.82e-03	4.65e-02	3/16	53/2865
monocyte	rs3758833_CTSC	BP	GO:0031349	positive regulation of defense response	2.89e-03	4.65e-02	4/16	113/2865
monocyte	rs3758833_CTSC	BP	GO:0018198	peptidyl-cysteine modification	2.94e-03	4.65e-02	2/16	15/2865
monocyte	rs3758833_CTSC	BP	GO:2000177	regulation of neural precursor cell proliferation	2.94e-03	4.65e-02	2/16	15/2865
monocyte	rs3758833_CTSC	BP	GO:0052548	regulation of endopeptidase activity	3.18e-03	4.95e-02	4/16	116/2865
monocyte	rs3758833_CTSC	CC	GO:0034774	secretory granule lumen	3.12e-04	1.15e-02	5/16	119/2926
monocyte	rs3758833_CTSC	CC	GO:0031983	vesicle lumen	3.24e-04	1.15e-02	5/16	120/2926
monocyte	rs3758833_CTSC	CC	GO:0060205	cytoplasmic vesicle lumen	3.24e-04	1.15e-02	5/16	120/2926
monocyte	rs3758833_CTSC	CC	GO:0031012	extracellular matrix	1.09e-03	2.88e-02	3/16	39/2926
monocyte	rs3758833_CTSC	CC	GO:0030141	secretory granule	1.73e-03	3.67e-02	6/16	260/2926
monocyte	rs3758833_CTSC	CC	GO:0099503	secretory vesicle	2.55e-03	4.50e-02	6/16	280/2926
monocyte	rs3758833_CTSC	MF	GO:0050786	RAGE receptor binding	1.09e-06	1.16e-04	3/15	5/2921
monocyte	rs3758833_CTSC	MF	GO:0048306	calcium-dependent protein binding	7.14e-05	3.78e-03	3/15	17/2921
monocyte	rs3758833_CTSC	MF	GO:1901567	fatty acid derivative binding	3.65e-04	1.08e-02	2/15	6/2921
monocyte	rs3758833_CTSC	MF	GO:0005504	fatty acid binding	5.09e-04	1.08e-02	2/15	7/2921
monocyte	rs3758833_CTSC	MF	GO:0035325	Toll-like receptor binding	5.09e-04	1.08e-02	2/15	7/2921
monocyte	rs3758833_CTSC	MF	GO:0033293	monocarboxylic acid binding	1.08e-03	1.91e-02	2/15	10/2921
monocyte	rs5756736_LGALS2	BP	GO:0019730	antimicrobial humoral response	9.26e-07	1.05e-03	6/36	19/1803
monocyte	rs5756736_LGALS2	BP	GO:0006954	inflammatory response	4.15e-05	2.35e-02	12/36	165/1803
monocyte	rs5756736_LGALS2	BP	GO:0050727	regulation of inflammatory response	8.82e-05	3.33e-02	8/36	77/1803
monocyte	rs5756736_LGALS2	BP	GO:0050832	defense response to fungus	1.40e-04	3.98e-02	3/36	6/1803
monocyte	rs5756736_LGALS2	BP	GO:0006959	humoral immune response	1.91e-04	4.32e-02	6/36	45/1803
monocyte	rs5756736_LGALS2	BP	GO:0002544	chronic inflammatory response	2.42e-04	4.58e-02	3/36	7/1803
monocyte	rs5756736_LGALS2	MF	GO:0050786	RAGE receptor binding	1.24e-04	2.01e-02	3/35	6/1827
monocyte	rs7806458_TMEM176B	BP	GO:0002446	neutrophil mediated immunity	4.83e-04	3.69e-02	5/6	72/451
monocyte	rs7806458_TMEM176B	BP	GO:0043312	neutrophil degranulation	4.83e-04	3.69e-02	5/6	72/451
monocyte	rs7806458_TMEM176B	BP	GO:0002283	neutrophil activation involved in immune response	5.17e-04	3.69e-02	5/6	73/451
monocyte	rs7806458_TMEM176B	BP	GO:0036230	granulocyte activation	5.54e-04	3.69e-02	5/6	74/451
monocyte	rs7806458_TMEM176B	BP	GO:0042119	neutrophil activation	5.54e-04	3.69e-02	5/6	74/451
monocyte	rs7806458_TMEM176B	BP	GO:0002275	myeloid cell activation involved in immune response	6.75e-04	3.69e-02	5/6	77/451
monocyte	rs7806458_TMEM176B	BP	GO:0002444	myeloid leukocyte mediated immunity	6.75e-04	3.69e-02	5/6	77/451
monocyte	rs7806458_TMEM176B	BP	GO:0043299	leukocyte degranulation	6.75e-04	3.69e-02	5/6	77/451
monocyte	rs7806458_TMEM176B	BP	GO:0002274	myeloid leukocyte activation	1.04e-03	4.73e-02	5/6	84/451
monocyte	rs7806458_TMEM176B	BP	GO:0002221	pattern recognition receptor signaling pathway	1.18e-03	4.73e-02	3/6	19/451
monocyte	rs7806458_TMEM176B	BP	GO:0045055	regulated exocytosis	1.31e-03	4.73e-02	5/6	88/451
monocyte	rs7806458_TMEM176B	BP	GO:0002443	leukocyte mediated immunity	1.38e-03	4.73e-02	5/6	89/451
monocyte	rs7806458_TMEM176B	BP	GO:0006887	exocytosis	1.46e-03	4.73e-02	5/6	90/451
monocyte	rs7806458_TMEM176B	BP	GO:0002366	leukocyte activation involved in immune response	1.54e-03	4.73e-02	5/6	91/451
monocyte	rs7806458_TMEM176B	BP	GO:0002263	cell activation involved in immune response	1.62e-03	4.73e-02	5/6	92/451
monocyte	rs9271520_HLA-DQA2	BP	GO:0002495	antigen processing and presentation of peptide antigen via MHC class II	4.61e-10	1.01e-07	9/17	11/219
monocyte	rs9271520_HLA-DQA2	BP	GO:0002504	antigen processing and presentation of peptide or polysaccharide antigen via MHC class II	4.61e-10	1.01e-07	9/17	11/219
monocyte	rs9271520_HLA-DQA2	BP	GO:0019886	antigen processing and presentation of exogenous peptide antigen via MHC class II	4.61e-10	1.01e-07	9/17	11/219
monocyte	rs9271520_HLA-DQA2	BP	GO:0002478	antigen processing and presentation of exogenous peptide antigen	3.64e-08	4.00e-06	9/17	15/219
monocyte	rs9271520_HLA-DQA2	BP	GO:0019884	antigen processing and presentation of exogenous antigen	3.64e-08	4.00e-06	9/17	15/219
monocyte	rs9271520_HLA-DQA2	BP	GO:0048002	antigen processing and presentation of peptide antigen	3.64e-08	4.00e-06	9/17	15/219
monocyte	rs9271520_HLA-DQA2	BP	GO:0019882	antigen processing and presentation	2.81e-06	2.65e-04	9/17	22/219
monocyte	rs9271520_HLA-DQA2	BP	GO:0060333	interferon-gamma-mediated signaling pathway	6.34e-06	5.23e-04	6/17	9/219
monocyte	rs9271520_HLA-DQA2	BP	GO:0002250	adaptive immune response	1.03e-05	7.56e-04	9/17	25/219
monocyte	rs9271520_HLA-DQA2	BP	GO:0071346	cellular response to interferon-gamma	1.08e-04	7.11e-03	6/17	13/219
monocyte	rs9271520_HLA-DQA2	BP	GO:0034341	response to interferon-gamma	4.38e-04	2.22e-02	6/17	16/219
monocyte	rs9271520_HLA-DQA2	BP	GO:0050851	antigen receptor-mediated signaling pathway	4.38e-04	2.22e-02	6/17	16/219
monocyte	rs9271520_HLA-DQA2	BP	GO:0050852	T cell receptor signaling pathway	4.38e-04	2.22e-02	6/17	16/219
monocyte	rs9271520_HLA-DQA2	BP	GO:0050778	positive regulation of immune response	6.57e-04	3.09e-02	8/17	31/219
monocyte	rs9271520_HLA-DQA2	CC	GO:0042613	MHC class II protein complex	6.79e-11	9.63e-09	9/17	10/225
monocyte	rs9271520_HLA-DQA2	CC	GO:0042611	MHC protein complex	3.61e-10	2.56e-08	9/17	11/225
monocyte	rs9271520_HLA-DQA2	CC	GO:0032588	trans-Golgi network membrane	2.83e-08	5.58e-07	7/17	8/225
monocyte	rs9271520_HLA-DQA2	CC	GO:0071556	integral component of lumenal side of endoplasmic reticulum membrane	2.83e-08	5.58e-07	7/17	8/225
monocyte	rs9271520_HLA-DQA2	CC	GO:0098553	lumenal side of endoplasmic reticulum membrane	2.83e-08	5.58e-07	7/17	8/225
monocyte	rs9271520_HLA-DQA2	CC	GO:0098576	lumenal side of membrane	2.83e-08	5.58e-07	7/17	8/225
monocyte	rs9271520_HLA-DQA2	CC	GO:0005765	lysosomal membrane	3.54e-08	5.58e-07	10/17	20/225
monocyte	rs9271520_HLA-DQA2	CC	GO:0005774	vacuolar membrane	3.54e-08	5.58e-07	10/17	20/225
monocyte	rs9271520_HLA-DQA2	CC	GO:0098852	lytic vacuole membrane	3.54e-08	5.58e-07	10/17	20/225
monocyte	rs9271520_HLA-DQA2	CC	GO:0005802	trans-Golgi network	1.22e-07	1.34e-06	7/17	9/225
monocyte	rs9271520_HLA-DQA2	CC	GO:0012507	ER to Golgi transport vesicle membrane	1.22e-07	1.34e-06	7/17	9/225
monocyte	rs9271520_HLA-DQA2	CC	GO:0030669	clathrin-coated endocytic vesicle membrane	1.22e-07	1.34e-06	7/17	9/225
monocyte	rs9271520_HLA-DQA2	CC	GO:0045334	clathrin-coated endocytic vesicle	1.22e-07	1.34e-06	7/17	9/225
monocyte	rs9271520_HLA-DQA2	CC	GO:0030136	clathrin-coated vesicle	3.91e-07	2.92e-06	7/17	10/225
monocyte	rs9271520_HLA-DQA2	CC	GO:0030176	integral component of endoplasmic reticulum membrane	3.91e-07	2.92e-06	7/17	10/225
monocyte	rs9271520_HLA-DQA2	CC	GO:0030658	transport vesicle membrane	3.91e-07	2.92e-06	7/17	10/225
monocyte	rs9271520_HLA-DQA2	CC	GO:0030660	Golgi-associated vesicle membrane	3.91e-07	2.92e-06	7/17	10/225
monocyte	rs9271520_HLA-DQA2	CC	GO:0030665	clathrin-coated vesicle membrane	3.91e-07	2.92e-06	7/17	10/225
monocyte	rs9271520_HLA-DQA2	CC	GO:0031227	intrinsic component of endoplasmic reticulum membrane	3.91e-07	2.92e-06	7/17	10/225
monocyte	rs9271520_HLA-DQA2	CC	GO:0098797	plasma membrane protein complex	4.59e-07	3.26e-06	9/17	19/225
monocyte	rs9271520_HLA-DQA2	CC	GO:0005768	endosome	8.41e-07	5.69e-06	10/17	26/225
monocyte	rs9271520_HLA-DQA2	CC	GO:0030133	transport vesicle	1.03e-06	5.87e-06	7/17	11/225
monocyte	rs9271520_HLA-DQA2	CC	GO:0030662	coated vesicle membrane	1.03e-06	5.87e-06	7/17	11/225
monocyte	rs9271520_HLA-DQA2	CC	GO:0031984	organelle subcompartment	1.03e-06	5.87e-06	7/17	11/225
monocyte	rs9271520_HLA-DQA2	CC	GO:0098791	Golgi apparatus subcompartment	1.03e-06	5.87e-06	7/17	11/225
monocyte	rs9271520_HLA-DQA2	CC	GO:0000323	lytic vacuole	1.83e-06	9.29e-06	11/17	35/225
monocyte	rs9271520_HLA-DQA2	CC	GO:0005764	lysosome	1.83e-06	9.29e-06	11/17	35/225
monocyte	rs9271520_HLA-DQA2	CC	GO:0005773	vacuole	1.83e-06	9.29e-06	11/17	35/225
monocyte	rs9271520_HLA-DQA2	CC	GO:0030134	COPII-coated ER to Golgi transport vesicle	2.38e-06	1.05e-05	7/17	12/225
monocyte	rs9271520_HLA-DQA2	CC	GO:0030666	endocytic vesicle membrane	2.38e-06	1.05e-05	7/17	12/225
monocyte	rs9271520_HLA-DQA2	CC	GO:0031300	intrinsic component of organelle membrane	2.38e-06	1.05e-05	7/17	12/225
monocyte	rs9271520_HLA-DQA2	CC	GO:0031301	integral component of organelle membrane	2.38e-06	1.05e-05	7/17	12/225
monocyte	rs9271520_HLA-DQA2	CC	GO:0010008	endosome membrane	2.92e-06	1.26e-05	8/17	17/225
monocyte	rs9271520_HLA-DQA2	CC	GO:0005798	Golgi-associated vesicle	4.94e-06	2.06e-05	7/17	13/225
monocyte	rs9271520_HLA-DQA2	CC	GO:0098796	membrane protein complex	8.20e-06	3.33e-05	9/17	25/225
monocyte	rs9271520_HLA-DQA2	CC	GO:0030135	coated vesicle	9.48e-06	3.74e-05	7/17	14/225
monocyte	rs9271520_HLA-DQA2	CC	GO:0012505	endomembrane system	1.06e-05	4.06e-05	15/17	84/225
monocyte	rs9271520_HLA-DQA2	CC	GO:0032991	protein-containing complex	1.40e-05	5.25e-05	16/17	101/225
monocyte	rs9271520_HLA-DQA2	CC	GO:0000139	Golgi membrane	1.70e-05	6.05e-05	7/17	15/225
monocyte	rs9271520_HLA-DQA2	CC	GO:0030139	endocytic vesicle	1.70e-05	6.05e-05	7/17	15/225
monocyte	rs9271520_HLA-DQA2	CC	GO:0098552	side of membrane	3.16e-05	1.09e-04	8/17	22/225
monocyte	rs9271520_HLA-DQA2	CC	GO:0098805	whole membrane	3.84e-05	1.30e-04	10/17	37/225
monocyte	rs9271520_HLA-DQA2	CC	GO:0098588	bounding membrane of organelle	5.04e-05	1.67e-04	10/17	38/225
monocyte	rs9271520_HLA-DQA2	CC	GO:0005789	endoplasmic reticulum membrane	1.13e-04	3.55e-04	7/17	19/225
monocyte	rs9271520_HLA-DQA2	CC	GO:0042175	nuclear outer membrane-endoplasmic reticulum membrane network	1.13e-04	3.55e-04	7/17	19/225
monocyte	rs9271520_HLA-DQA2	CC	GO:0005794	Golgi apparatus	1.80e-04	5.54e-04	8/17	27/225
monocyte	rs9271520_HLA-DQA2	CC	GO:0005770	late endosome	2.46e-04	7.44e-04	6/17	15/225
monocyte	rs9271520_HLA-DQA2	CC	GO:0031090	organelle membrane	2.87e-04	8.48e-04	11/17	55/225
monocyte	rs9271520_HLA-DQA2	CC	GO:0012506	vesicle membrane	3.35e-04	9.52e-04	7/17	22/225
monocyte	rs9271520_HLA-DQA2	CC	GO:0030659	cytoplasmic vesicle membrane	3.35e-04	9.52e-04	7/17	22/225
monocyte	rs9271520_HLA-DQA2	CC	GO:0009986	cell surface	1.11e-03	3.05e-03	6/17	19/225
monocyte	rs9271520_HLA-DQA2	CC	GO:0031410	cytoplasmic vesicle	1.14e-03	3.05e-03	11/17	63/225
monocyte	rs9271520_HLA-DQA2	CC	GO:0097708	intracellular vesicle	1.14e-03	3.05e-03	11/17	63/225
monocyte	rs9271520_HLA-DQA2	CC	GO:0031902	late endosome membrane	1.32e-03	3.47e-03	4/17	8/225
monocyte	rs9271520_HLA-DQA2	CC	GO:0016020	membrane	1.49e-03	3.84e-03	17/17	156/225
monocyte	rs9271520_HLA-DQA2	CC	GO:0043231	intracellular membrane-bounded organelle	2.93e-03	7.42e-03	17/17	162/225
monocyte	rs9271520_HLA-DQA2	CC	GO:0031982	vesicle	4.58e-03	1.14e-02	14/17	112/225
monocyte	rs9271520_HLA-DQA2	CC	GO:0005886	plasma membrane	2.02e-02	4.86e-02	11/17	86/225
monocyte	rs9271520_HLA-DQA2	CC	GO:0071944	cell periphery	2.02e-02	4.86e-02	11/17	86/225
monocyte	rs9271520_HLA-DQA2	MF	GO:0042277	peptide binding	2.58e-08	1.65e-06	8/17	11/224
monocyte	rs9271520_HLA-DQA2	MF	GO:0033218	amide binding	7.46e-08	2.39e-06	8/17	12/224
monocyte	rs9271520_HLA-DQA2	MF	GO:0042605	peptide antigen binding	5.05e-07	1.08e-05	6/17	7/224
monocyte	rs9271520_HLA-DQA2	MF	GO:0023026	MHC class II protein complex binding	1.38e-06	1.76e-05	5/17	5/224
monocyte	rs9271520_HLA-DQA2	MF	GO:0032395	MHC class II receptor activity	1.38e-06	1.76e-05	5/17	5/224
monocyte	rs9271520_HLA-DQA2	MF	GO:0023023	MHC protein complex binding	7.89e-06	8.41e-05	5/17	6/224
monocyte	rs9271520_HLA-DQA2	MF	GO:0003823	antigen binding	2.79e-05	2.23e-04	6/17	11/224
monocyte	rs9271520_HLA-DQA2	MF	GO:0140375	immune receptor activity	2.79e-05	2.23e-04	6/17	11/224
monocyte	rs9271520_HLA-DQA2	MF	GO:0004888	transmembrane signaling receptor activity	1.56e-03	1.11e-02	6/17	20/224
monocyte	rs9271520_HLA-DQA2	MF	GO:0038023	signaling receptor activity	5.63e-03	3.28e-02	6/17	25/224
monocyte	rs9271520_HLA-DQA2	MF	GO:0060089	molecular transducer activity	5.63e-03	3.28e-02	6/17	25/224
NK	rs1131017_RPS26	BP	GO:0006412	translation	5.09e-17	5.73e-15	79/94	79/122
NK	rs1131017_RPS26	BP	GO:0006518	peptide metabolic process	5.09e-17	5.73e-15	79/94	79/122
NK	rs1131017_RPS26	BP	GO:0043043	peptide biosynthetic process	5.09e-17	5.73e-15	79/94	79/122
NK	rs1131017_RPS26	BP	GO:0043603	cellular amide metabolic process	5.09e-17	5.73e-15	79/94	79/122
NK	rs1131017_RPS26	BP	GO:0043604	amide biosynthetic process	5.09e-17	5.73e-15	79/94	79/122
NK	rs1131017_RPS26	BP	GO:0006612	protein targeting to membrane	9.46e-16	8.88e-14	76/94	76/122
NK	rs1131017_RPS26	BP	GO:0000184	nuclear-transcribed mRNA catabolic process, nonsense-mediated decay	2.34e-15	9.41e-14	75/94	75/122
NK	rs1131017_RPS26	BP	GO:0000956	nuclear-transcribed mRNA catabolic process	2.34e-15	9.41e-14	75/94	75/122
NK	rs1131017_RPS26	BP	GO:0006413	translational initiation	2.34e-15	9.41e-14	75/94	75/122
NK	rs1131017_RPS26	BP	GO:0006613	cotranslational protein targeting to membrane	2.34e-15	9.41e-14	75/94	75/122
NK	rs1131017_RPS26	BP	GO:0006614	SRP-dependent cotranslational protein targeting to membrane	2.34e-15	9.41e-14	75/94	75/122
NK	rs1131017_RPS26	BP	GO:0045047	protein targeting to ER	2.34e-15	9.41e-14	75/94	75/122
NK	rs1131017_RPS26	BP	GO:0070972	protein localization to endoplasmic reticulum	2.34e-15	9.41e-14	75/94	75/122
NK	rs1131017_RPS26	BP	GO:0072599	establishment of protein localization to endoplasmic reticulum	2.34e-15	9.41e-14	75/94	75/122
NK	rs1131017_RPS26	BP	GO:1901566	organonitrogen compound biosynthetic process	2.67e-15	1.00e-13	79/94	80/122
NK	rs1131017_RPS26	BP	GO:0006605	protein targeting	1.81e-14	5.37e-13	77/94	78/122
NK	rs1131017_RPS26	BP	GO:0033365	protein localization to organelle	1.81e-14	5.37e-13	77/94	78/122
NK	rs1131017_RPS26	BP	GO:0072594	establishment of protein localization to organelle	1.81e-14	5.37e-13	77/94	78/122
NK	rs1131017_RPS26	BP	GO:0090150	establishment of protein localization to membrane	1.81e-14	5.37e-13	77/94	78/122
NK	rs1131017_RPS26	BP	GO:0006401	RNA catabolic process	1.07e-13	2.32e-12	75/94	76/122
NK	rs1131017_RPS26	BP	GO:0006402	mRNA catabolic process	1.07e-13	2.32e-12	75/94	76/122
NK	rs1131017_RPS26	BP	GO:0019439	aromatic compound catabolic process	1.07e-13	2.32e-12	75/94	76/122
NK	rs1131017_RPS26	BP	GO:0034655	nucleobase-containing compound catabolic process	1.07e-13	2.32e-12	75/94	76/122
NK	rs1131017_RPS26	BP	GO:0044270	cellular nitrogen compound catabolic process	1.07e-13	2.32e-12	75/94	76/122
NK	rs1131017_RPS26	BP	GO:0046700	heterocycle catabolic process	1.07e-13	2.32e-12	75/94	76/122
NK	rs1131017_RPS26	BP	GO:1901361	organic cyclic compound catabolic process	1.07e-13	2.32e-12	75/94	76/122
NK	rs1131017_RPS26	BP	GO:0016071	mRNA metabolic process	2.44e-12	4.58e-11	75/94	77/122
NK	rs1131017_RPS26	BP	GO:0019080	viral gene expression	2.44e-12	4.58e-11	75/94	77/122
NK	rs1131017_RPS26	BP	GO:0019083	viral transcription	2.44e-12	4.58e-11	75/94	77/122
NK	rs1131017_RPS26	BP	GO:0044265	cellular macromolecule catabolic process	2.44e-12	4.58e-11	75/94	77/122
NK	rs1131017_RPS26	BP	GO:0006886	intracellular protein transport	3.02e-12	5.32e-11	78/94	81/122
NK	rs1131017_RPS26	BP	GO:0072657	protein localization to membrane	3.02e-12	5.32e-11	78/94	81/122
NK	rs1131017_RPS26	BP	GO:0009057	macromolecule catabolic process	1.66e-11	2.75e-10	76/94	79/122
NK	rs1131017_RPS26	BP	GO:1901575	organic substance catabolic process	1.66e-11	2.75e-10	76/94	79/122
NK	rs1131017_RPS26	BP	GO:0015031	protein transport	3.81e-11	5.65e-10	78/94	82/122
NK	rs1131017_RPS26	BP	GO:0015833	peptide transport	3.81e-11	5.65e-10	78/94	82/122
NK	rs1131017_RPS26	BP	GO:0042886	amide transport	3.81e-11	5.65e-10	78/94	82/122
NK	rs1131017_RPS26	BP	GO:0045184	establishment of protein localization	3.81e-11	5.65e-10	78/94	82/122
NK	rs1131017_RPS26	BP	GO:0010629	negative regulation of gene expression	8.77e-11	1.23e-09	77/94	81/122
NK	rs1131017_RPS26	BP	GO:0044248	cellular catabolic process	8.77e-11	1.23e-09	77/94	81/122
NK	rs1131017_RPS26	BP	GO:0046907	intracellular transport	3.84e-10	5.27e-09	78/94	83/122
NK	rs1131017_RPS26	BP	GO:0009056	catabolic process	8.51e-10	1.14e-08	77/94	82/122
NK	rs1131017_RPS26	BP	GO:0071705	nitrogen compound transport	1.44e-09	1.89e-08	79/94	85/122
NK	rs1131017_RPS26	BP	GO:0034645	cellular macromolecule biosynthetic process	4.81e-09	6.16e-08	80/94	87/122
NK	rs1131017_RPS26	BP	GO:0009892	negative regulation of metabolic process	6.85e-09	8.38e-08	77/94	83/122
NK	rs1131017_RPS26	BP	GO:0010605	negative regulation of macromolecule metabolic process	6.85e-09	8.38e-08	77/94	83/122
NK	rs1131017_RPS26	BP	GO:0071702	organic substance transport	1.07e-08	1.28e-07	79/94	86/122
NK	rs1131017_RPS26	BP	GO:0044267	cellular protein metabolic process	1.69e-08	1.98e-07	83/94	92/122
NK	rs1131017_RPS26	BP	GO:0044271	cellular nitrogen compound biosynthetic process	3.21e-08	3.69e-07	80/94	88/122
NK	rs1131017_RPS26	BP	GO:0008104	protein localization	6.85e-08	7.28e-07	79/94	87/122
NK	rs1131017_RPS26	BP	GO:0033036	macromolecule localization	6.85e-08	7.28e-07	79/94	87/122
NK	rs1131017_RPS26	BP	GO:0034613	cellular protein localization	6.85e-08	7.28e-07	79/94	87/122
NK	rs1131017_RPS26	BP	GO:0070727	cellular macromolecule localization	6.85e-08	7.28e-07	79/94	87/122
NK	rs1131017_RPS26	BP	GO:0019538	protein metabolic process	1.01e-07	1.03e-06	83/94	93/122
NK	rs1131017_RPS26	BP	GO:1901564	organonitrogen compound metabolic process	1.01e-07	1.03e-06	83/94	93/122
NK	rs1131017_RPS26	BP	GO:0009058	biosynthetic process	1.89e-07	1.78e-06	80/94	89/122
NK	rs1131017_RPS26	BP	GO:0009059	macromolecule biosynthetic process	1.89e-07	1.78e-06	80/94	89/122
NK	rs1131017_RPS26	BP	GO:0034641	cellular nitrogen compound metabolic process	1.89e-07	1.78e-06	80/94	89/122
NK	rs1131017_RPS26	BP	GO:0044249	cellular biosynthetic process	1.89e-07	1.78e-06	80/94	89/122
NK	rs1131017_RPS26	BP	GO:1901576	organic substance biosynthetic process	1.89e-07	1.78e-06	80/94	89/122
NK	rs1131017_RPS26	BP	GO:0051649	establishment of localization in cell	2.26e-07	2.09e-06	82/94	92/122
NK	rs1131017_RPS26	BP	GO:0016032	viral process	2.80e-07	2.50e-06	77/94	85/122
NK	rs1131017_RPS26	BP	GO:0044403	symbiotic process	2.80e-07	2.50e-06	77/94	85/122
NK	rs1131017_RPS26	BP	GO:0016070	RNA metabolic process	5.38e-07	4.74e-06	76/94	84/122
NK	rs1131017_RPS26	BP	GO:0010467	gene expression	1.21e-06	1.05e-05	84/94	96/122
NK	rs1131017_RPS26	BP	GO:0010468	regulation of gene expression	2.39e-06	2.04e-05	81/94	92/122
NK	rs1131017_RPS26	BP	GO:0006139	nucleobase-containing compound metabolic process	2.72e-06	2.19e-05	76/94	85/122
NK	rs1131017_RPS26	BP	GO:0006725	cellular aromatic compound metabolic process	2.72e-06	2.19e-05	76/94	85/122
NK	rs1131017_RPS26	BP	GO:0046483	heterocycle metabolic process	2.72e-06	2.19e-05	76/94	85/122
NK	rs1131017_RPS26	BP	GO:0090304	nucleic acid metabolic process	2.72e-06	2.19e-05	76/94	85/122
NK	rs1131017_RPS26	BP	GO:0051641	cellular localization	5.42e-06	4.30e-05	82/94	94/122
NK	rs1131017_RPS26	BP	GO:1901360	organic cyclic compound metabolic process	1.23e-05	9.58e-05	76/94	86/122
NK	rs1131017_RPS26	BP	GO:0022613	ribonucleoprotein complex biogenesis	1.67e-05	1.29e-04	35/94	35/122
NK	rs1131017_RPS26	BP	GO:0006810	transport	2.25e-05	1.69e-04	86/94	101/122
NK	rs1131017_RPS26	BP	GO:0051234	establishment of localization	2.25e-05	1.69e-04	86/94	101/122
NK	rs1131017_RPS26	BP	GO:0042254	ribosome biogenesis	2.45e-05	1.82e-04	34/94	34/122
NK	rs1131017_RPS26	BP	GO:0051179	localization	3.10e-05	2.27e-04	89/94	106/122
NK	rs1131017_RPS26	BP	GO:0048519	negative regulation of biological process	7.82e-05	5.65e-04	80/94	93/122
NK	rs1131017_RPS26	BP	GO:0002181	cytoplasmic translation	1.08e-04	7.69e-04	30/94	30/122
NK	rs1131017_RPS26	BP	GO:0060255	regulation of macromolecule metabolic process	1.77e-04	1.25e-03	83/94	98/122
NK	rs1131017_RPS26	BP	GO:0044419	interspecies interaction between organisms	5.46e-04	3.80e-03	81/94	96/122
NK	rs1131017_RPS26	BP	GO:0006364	rRNA processing	1.21e-03	8.00e-03	23/94	23/122
NK	rs1131017_RPS26	BP	GO:0016072	rRNA metabolic process	1.21e-03	8.00e-03	23/94	23/122
NK	rs1131017_RPS26	BP	GO:0034470	ncRNA processing	1.21e-03	8.00e-03	23/94	23/122
NK	rs1131017_RPS26	BP	GO:0034660	ncRNA metabolic process	1.21e-03	8.00e-03	23/94	23/122
NK	rs1131017_RPS26	BP	GO:0006807	nitrogen compound metabolic process	1.91e-03	1.22e-02	83/94	100/122
NK	rs1131017_RPS26	BP	GO:0044238	primary metabolic process	1.91e-03	1.22e-02	83/94	100/122
NK	rs1131017_RPS26	BP	GO:0044260	cellular macromolecule metabolic process	1.91e-03	1.22e-02	83/94	100/122
NK	rs1131017_RPS26	BP	GO:0019222	regulation of metabolic process	3.44e-03	2.15e-02	84/94	102/122
NK	rs1131017_RPS26	BP	GO:0044237	cellular metabolic process	3.44e-03	2.15e-02	84/94	102/122
NK	rs1131017_RPS26	BP	GO:0022618	ribonucleoprotein complex assembly	4.40e-03	2.69e-02	19/94	19/122
NK	rs1131017_RPS26	BP	GO:0071826	ribonucleoprotein complex subunit organization	4.40e-03	2.69e-02	19/94	19/122
NK	rs1131017_RPS26	BP	GO:0042255	ribosome assembly	6.01e-03	3.64e-02	18/94	18/122
NK	rs1131017_RPS26	BP	GO:0044085	cellular component biogenesis	6.12e-03	3.66e-02	43/94	48/122
NK	rs1131017_RPS26	BP	GO:0006396	RNA processing	6.81e-03	4.04e-02	24/94	25/122
NK	rs1131017_RPS26	BP	GO:0042273	ribosomal large subunit biogenesis	8.20e-03	4.81e-02	17/94	17/122
NK	rs1131017_RPS26	CC	GO:0005840	ribosome	3.61e-16	1.24e-14	75/94	75/124
NK	rs1131017_RPS26	CC	GO:0022626	cytosolic ribosome	3.61e-16	1.24e-14	75/94	75/124
NK	rs1131017_RPS26	CC	GO:0044391	ribosomal subunit	3.61e-16	1.24e-14	75/94	75/124
NK	rs1131017_RPS26	CC	GO:1990904	ribonucleoprotein complex	6.79e-15	1.75e-13	76/94	77/124
NK	rs1131017_RPS26	CC	GO:0043228	non-membrane-bounded organelle	2.11e-09	3.62e-08	81/94	89/124
NK	rs1131017_RPS26	CC	GO:0043232	intracellular non-membrane-bounded organelle	2.11e-09	3.62e-08	81/94	89/124
NK	rs1131017_RPS26	CC	GO:0015934	large ribosomal subunit	6.59e-08	7.83e-07	46/94	46/124
NK	rs1131017_RPS26	CC	GO:0022625	cytosolic large ribosomal subunit	6.59e-08	7.83e-07	46/94	46/124
NK	rs1131017_RPS26	CC	GO:0005829	cytosol	6.84e-08	7.83e-07	85/94	97/124
NK	rs1131017_RPS26	CC	GO:0032991	protein-containing complex	3.47e-07	3.58e-06	85/94	98/124
NK	rs1131017_RPS26	CC	GO:0015935	small ribosomal subunit	6.19e-05	5.31e-04	30/94	30/124
NK	rs1131017_RPS26	CC	GO:0022627	cytosolic small ribosomal subunit	6.19e-05	5.31e-04	30/94	30/124
NK	rs1131017_RPS26	CC	GO:0005730	nucleolus	4.63e-04	3.67e-03	31/94	32/124
NK	rs1131017_RPS26	CC	GO:0005844	polysome	8.00e-04	5.89e-03	23/94	23/124
NK	rs1131017_RPS26	CC	GO:0042788	polysomal ribosome	1.60e-03	1.10e-02	21/94	21/124
NK	rs1131017_RPS26	CC	GO:0030054	cell junction	2.20e-03	1.42e-02	48/94	54/124
NK	rs1131017_RPS26	CC	GO:0043229	intracellular organelle	2.69e-03	1.63e-02	89/94	111/124
NK	rs1131017_RPS26	CC	GO:0045202	synapse	3.52e-03	2.01e-02	30/94	32/124
NK	rs1131017_RPS26	CC	GO:0005925	focal adhesion	4.36e-03	2.04e-02	42/94	47/124
NK	rs1131017_RPS26	CC	GO:0030055	cell-substrate junction	4.36e-03	2.04e-02	42/94	47/124
NK	rs1131017_RPS26	CC	GO:0070161	anchoring junction	4.36e-03	2.04e-02	42/94	47/124
NK	rs1131017_RPS26	CC	GO:0005634	nucleus	4.36e-03	2.04e-02	65/94	77/124
NK	rs1131017_RPS26	CC	GO:0005783	endoplasmic reticulum	8.51e-03	3.81e-02	27/94	29/124
NK	rs1131017_RPS26	CC	GO:0031981	nuclear lumen	9.29e-03	3.83e-02	50/94	58/124
NK	rs1131017_RPS26	CC	GO:0043231	intracellular membrane-bounded organelle	9.30e-03	3.83e-02	76/94	93/124
NK	rs1131017_RPS26	CC	GO:0043226	organelle	1.29e-02	4.66e-02	90/94	114/124
NK	rs1131017_RPS26	CC	GO:0031974	membrane-enclosed lumen	1.31e-02	4.66e-02	52/94	61/124
NK	rs1131017_RPS26	CC	GO:0043233	organelle lumen	1.31e-02	4.66e-02	52/94	61/124
NK	rs1131017_RPS26	CC	GO:0070013	intracellular organelle lumen	1.31e-02	4.66e-02	52/94	61/124
NK	rs1131017_RPS26	MF	GO:0003735	structural constituent of ribosome	1.85e-16	9.05e-15	75/93	75/123
NK	rs1131017_RPS26	MF	GO:0003723	RNA binding	3.43e-15	8.40e-14	76/93	77/123
NK	rs1131017_RPS26	MF	GO:0005198	structural molecule activity	3.29e-14	5.37e-13	77/93	79/123
NK	rs1131017_RPS26	MF	GO:0003676	nucleic acid binding	1.22e-11	1.49e-10	79/93	84/123
NK	rs1131017_RPS26	MF	GO:0097159	organic cyclic compound binding	4.40e-11	4.31e-10	80/93	86/123
NK	rs1131017_RPS26	MF	GO:1901363	heterocyclic compound binding	1.11e-10	9.10e-10	79/93	85/123
NK	rs1131017_RPS26	MF	GO:0019843	rRNA binding	4.15e-03	2.91e-02	18/93	18/123
B	rs1131017_RPS26	BP	GO:1901566	organonitrogen compound biosynthetic process	1.78e-11	5.72e-09	35/35	47/75
B	rs1131017_RPS26	BP	GO:0000184	nuclear-transcribed mRNA catabolic process, nonsense-mediated decay	3.29e-10	1.25e-08	33/35	43/75
B	rs1131017_RPS26	BP	GO:0006413	translational initiation	3.29e-10	1.25e-08	33/35	43/75
B	rs1131017_RPS26	BP	GO:0019080	viral gene expression	3.29e-10	1.25e-08	33/35	43/75
B	rs1131017_RPS26	BP	GO:0019083	viral transcription	3.29e-10	1.25e-08	33/35	43/75
B	rs1131017_RPS26	BP	GO:0006412	translation	3.88e-10	1.25e-08	34/35	46/75
B	rs1131017_RPS26	BP	GO:0006518	peptide metabolic process	3.88e-10	1.25e-08	34/35	46/75
B	rs1131017_RPS26	BP	GO:0043043	peptide biosynthetic process	3.88e-10	1.25e-08	34/35	46/75
B	rs1131017_RPS26	BP	GO:0043603	cellular amide metabolic process	3.88e-10	1.25e-08	34/35	46/75
B	rs1131017_RPS26	BP	GO:0043604	amide biosynthetic process	3.88e-10	1.25e-08	34/35	46/75
B	rs1131017_RPS26	BP	GO:0009056	catabolic process	7.65e-10	1.76e-08	35/35	50/75
B	rs1131017_RPS26	BP	GO:0009057	macromolecule catabolic process	7.65e-10	1.76e-08	35/35	50/75
B	rs1131017_RPS26	BP	GO:0044248	cellular catabolic process	7.65e-10	1.76e-08	35/35	50/75
B	rs1131017_RPS26	BP	GO:1901575	organic substance catabolic process	7.65e-10	1.76e-08	35/35	50/75
B	rs1131017_RPS26	BP	GO:0000956	nuclear-transcribed mRNA catabolic process	1.24e-09	1.81e-08	33/35	44/75
B	rs1131017_RPS26	BP	GO:0006402	mRNA catabolic process	1.24e-09	1.81e-08	33/35	44/75
B	rs1131017_RPS26	BP	GO:0006612	protein targeting to membrane	1.24e-09	1.81e-08	33/35	44/75
B	rs1131017_RPS26	BP	GO:0006613	cotranslational protein targeting to membrane	1.24e-09	1.81e-08	33/35	44/75
B	rs1131017_RPS26	BP	GO:0006614	SRP-dependent cotranslational protein targeting to membrane	1.24e-09	1.81e-08	33/35	44/75
B	rs1131017_RPS26	BP	GO:0045047	protein targeting to ER	1.24e-09	1.81e-08	33/35	44/75
B	rs1131017_RPS26	BP	GO:0070972	protein localization to endoplasmic reticulum	1.24e-09	1.81e-08	33/35	44/75
B	rs1131017_RPS26	BP	GO:0072599	establishment of protein localization to endoplasmic reticulum	1.24e-09	1.81e-08	33/35	44/75
B	rs1131017_RPS26	BP	GO:0006401	RNA catabolic process	4.36e-09	4.66e-08	33/35	45/75
B	rs1131017_RPS26	BP	GO:0006605	protein targeting	4.36e-09	4.66e-08	33/35	45/75
B	rs1131017_RPS26	BP	GO:0019439	aromatic compound catabolic process	4.36e-09	4.66e-08	33/35	45/75
B	rs1131017_RPS26	BP	GO:0034655	nucleobase-containing compound catabolic process	4.36e-09	4.66e-08	33/35	45/75
B	rs1131017_RPS26	BP	GO:0044270	cellular nitrogen compound catabolic process	4.36e-09	4.66e-08	33/35	45/75
B	rs1131017_RPS26	BP	GO:0046700	heterocycle catabolic process	4.36e-09	4.66e-08	33/35	45/75
B	rs1131017_RPS26	BP	GO:0090150	establishment of protein localization to membrane	4.36e-09	4.66e-08	33/35	45/75
B	rs1131017_RPS26	BP	GO:1901361	organic cyclic compound catabolic process	4.36e-09	4.66e-08	33/35	45/75
B	rs1131017_RPS26	BP	GO:0006886	intracellular protein transport	4.49e-09	4.66e-08	34/35	48/75
B	rs1131017_RPS26	BP	GO:0044265	cellular macromolecule catabolic process	1.42e-08	1.33e-07	34/35	49/75
B	rs1131017_RPS26	BP	GO:0016071	mRNA metabolic process	1.44e-08	1.33e-07	33/35	46/75
B	rs1131017_RPS26	BP	GO:0072594	establishment of protein localization to organelle	1.44e-08	1.33e-07	33/35	46/75
B	rs1131017_RPS26	BP	GO:0072657	protein localization to membrane	1.44e-08	1.33e-07	33/35	46/75
B	rs1131017_RPS26	BP	GO:0010605	negative regulation of macromolecule metabolic process	4.26e-08	3.35e-07	34/35	50/75
B	rs1131017_RPS26	BP	GO:0015031	protein transport	4.26e-08	3.35e-07	34/35	50/75
B	rs1131017_RPS26	BP	GO:0015833	peptide transport	4.26e-08	3.35e-07	34/35	50/75
B	rs1131017_RPS26	BP	GO:0042886	amide transport	4.26e-08	3.35e-07	34/35	50/75
B	rs1131017_RPS26	BP	GO:0045184	establishment of protein localization	4.26e-08	3.35e-07	34/35	50/75
B	rs1131017_RPS26	BP	GO:0046907	intracellular transport	4.26e-08	3.35e-07	34/35	50/75
B	rs1131017_RPS26	BP	GO:0010629	negative regulation of gene expression	4.52e-08	3.39e-07	33/35	47/75
B	rs1131017_RPS26	BP	GO:0033365	protein localization to organelle	4.52e-08	3.39e-07	33/35	47/75
B	rs1131017_RPS26	BP	GO:0034645	cellular macromolecule biosynthetic process	6.24e-08	4.57e-07	35/35	54/75
B	rs1131017_RPS26	BP	GO:0009892	negative regulation of metabolic process	1.23e-07	8.42e-07	34/35	51/75
B	rs1131017_RPS26	BP	GO:0034613	cellular protein localization	1.23e-07	8.42e-07	34/35	51/75
B	rs1131017_RPS26	BP	GO:0070727	cellular macromolecule localization	1.23e-07	8.42e-07	34/35	51/75
B	rs1131017_RPS26	BP	GO:0016032	viral process	1.35e-07	8.86e-07	33/35	48/75
B	rs1131017_RPS26	BP	GO:0044403	symbiotic process	1.35e-07	8.86e-07	33/35	48/75
B	rs1131017_RPS26	BP	GO:0009059	macromolecule biosynthetic process	1.72e-07	1.08e-06	35/35	55/75
B	rs1131017_RPS26	BP	GO:1901576	organic substance biosynthetic process	1.72e-07	1.08e-06	35/35	55/75
B	rs1131017_RPS26	BP	GO:0044271	cellular nitrogen compound biosynthetic process	3.41e-07	2.03e-06	34/35	52/75
B	rs1131017_RPS26	BP	GO:0071702	organic substance transport	3.41e-07	2.03e-06	34/35	52/75
B	rs1131017_RPS26	BP	GO:0071705	nitrogen compound transport	3.41e-07	2.03e-06	34/35	52/75
B	rs1131017_RPS26	BP	GO:0009058	biosynthetic process	4.58e-07	2.63e-06	35/35	56/75
B	rs1131017_RPS26	BP	GO:0044249	cellular biosynthetic process	4.58e-07	2.63e-06	35/35	56/75
B	rs1131017_RPS26	BP	GO:0008104	protein localization	9.12e-07	5.06e-06	34/35	53/75
B	rs1131017_RPS26	BP	GO:0034641	cellular nitrogen compound metabolic process	9.12e-07	5.06e-06	34/35	53/75
B	rs1131017_RPS26	BP	GO:0051649	establishment of localization in cell	1.19e-06	6.47e-06	35/35	57/75
B	rs1131017_RPS26	BP	GO:0033036	macromolecule localization	2.36e-06	1.26e-05	34/35	54/75
B	rs1131017_RPS26	BP	GO:0006139	nucleobase-containing compound metabolic process	2.74e-06	1.34e-05	33/35	51/75
B	rs1131017_RPS26	BP	GO:0006725	cellular aromatic compound metabolic process	2.74e-06	1.34e-05	33/35	51/75
B	rs1131017_RPS26	BP	GO:0016070	RNA metabolic process	2.74e-06	1.34e-05	33/35	51/75
B	rs1131017_RPS26	BP	GO:0046483	heterocycle metabolic process	2.74e-06	1.34e-05	33/35	51/75
B	rs1131017_RPS26	BP	GO:0090304	nucleic acid metabolic process	2.74e-06	1.34e-05	33/35	51/75
B	rs1131017_RPS26	BP	GO:1901360	organic cyclic compound metabolic process	2.74e-06	1.34e-05	33/35	51/75
B	rs1131017_RPS26	BP	GO:0044267	cellular protein metabolic process	2.99e-06	1.42e-05	35/35	58/75
B	rs1131017_RPS26	BP	GO:0060255	regulation of macromolecule metabolic process	2.99e-06	1.42e-05	35/35	58/75
B	rs1131017_RPS26	BP	GO:0010467	gene expression	5.89e-06	2.75e-05	34/35	55/75
B	rs1131017_RPS26	BP	GO:0010468	regulation of gene expression	6.91e-06	3.18e-05	33/35	52/75
B	rs1131017_RPS26	BP	GO:0019222	regulation of metabolic process	7.35e-06	3.24e-05	35/35	59/75
B	rs1131017_RPS26	BP	GO:0019538	protein metabolic process	7.35e-06	3.24e-05	35/35	59/75
B	rs1131017_RPS26	BP	GO:1901564	organonitrogen compound metabolic process	7.35e-06	3.24e-05	35/35	59/75
B	rs1131017_RPS26	BP	GO:0044419	interspecies interaction between organisms	1.68e-05	7.28e-05	33/35	53/75
B	rs1131017_RPS26	BP	GO:0006810	transport	1.76e-05	7.28e-05	35/35	60/75
B	rs1131017_RPS26	BP	GO:0044260	cellular macromolecule metabolic process	1.76e-05	7.28e-05	35/35	60/75
B	rs1131017_RPS26	BP	GO:0051234	establishment of localization	1.76e-05	7.28e-05	35/35	60/75
B	rs1131017_RPS26	BP	GO:0051641	cellular localization	1.76e-05	7.28e-05	35/35	60/75
B	rs1131017_RPS26	BP	GO:0006807	nitrogen compound metabolic process	4.14e-05	1.67e-04	35/35	61/75
B	rs1131017_RPS26	BP	GO:0044238	primary metabolic process	4.14e-05	1.67e-04	35/35	61/75
B	rs1131017_RPS26	BP	GO:0048519	negative regulation of biological process	7.71e-05	3.07e-04	34/35	58/75
[truncated: 104 more rows]
